# Supplementary material for: Multiplex neurodegeneration proteotoxicity platform reveals DNAJB6 promotes non-toxic FUS condensate gelation and inhibits neurotoxicity
Source: Nat Commun. 2025 Nov 21;16:10285. doi: 10.1038/s41467-025-65178-0 (PMC12638947; doi:10.1038/s41467-025-65178-0)
Supplement: Supplementary file 3 — Supplementary Data 1 [file 41467_2025_65178_MOESM3_ESM.xlsx]

## Sheet: Sheet1
Models	Description	DNA Sequence	BC1	BC2	BC3	BC4	BC5	BC6	BC7	Validation Outgrowth Initial Dilution	Validation Outgrowth 24 h Dilution
416mcherry	Non-Toxic Control	atggtgagcaagggcgaggaggataacatggccatcatcaaggagttcatgcgcttcaaggtgcacatggagggctccgtgaacggccacgagttcgagatcgagggcgagggcgagggccgcccctacgagggcacccagaccgccaagctgaaggtgaccaagggtggccccctgcccttcgcctgggacatcctgtcccctcagttcatgtacggctccaaggcctacgtgaagcaccccgccgacatccccgactacttgaagctgtccttccccgagggcttcaagtgggagcgcgtgatgaacttcgaggacggcggcatggtgaccgtgacccaggactcctccctgcaggacggcgagttcatctacaaggtgaagctgcgcggcaccaac…	TCCCGAGTCTGGTACAGTCT	TCACGACCTTTATGCAGTCT	GGGTACTCCCTATTCAGTCT	CCCTGTACGTGTAGATAGGT	ATCCTGTCGAGGCACTAGGT	TAGCCTTTCCGCATCTAGGT	ACGCTATCGTAGATGTAGGT	1:100	1:250
426mcherry	Non-Toxic Control	atggtgagcaagggcgaggaggataacatggccatcatcaaggagttcatgcgcttcaaggtgcacatggagggctccgtgaacggccacgagttcgagatcgagggcgagggcgagggccgcccctacgagggcacccagaccgccaagctgaaggtgaccaagggtggccccctgcccttcgcctgggacatcctgtcccctcagttcatgtacggctccaaggcctacgtgaagcaccccgccgacatccccgactacttgaagctgtccttccccgagggcttcaagtgggagcgcgtgatgaacttcgaggacggcggcatggtgaccgtgacccaggactcctccctgcaggacggcgagttcatctacaaggtgaagctgcgcggcaccaac…	ATGATTTCGCCCGACGGTCT	TAGGTCATCCTCAGCGGTCT	ATGATCGTGGCACTCGGTCT	CCCTGATCGTTGCATTAGGT	GTTACCTACTTCTACACGGT	AAAGTTCCGGTCACCACGGT	ATGATTATCGCCCGCACGGT	1:100	1:250
alpha-synuclein-A53T	NDD Protein - Genetic Variant	atggatgtattcatgaaaggactttcaaaggccaaggagggagttgtggctgctgctgagaaaaccaaacagggtgtggcagaagcagcaggaaagacaaaagagggtgttctctatgtaggctccaaaaccaaggagggagtggtgcatggtgtgacaacagtggctgagaagaccaaagagcaagtgacaaatgttggaggagcagtggtgacgggtgtgacagcagtagcccagaagacagtggagggagcagggagcattgcagcagccactggctttgtcaaaaaggaccagttgggcaagaatgaagaaggagccccacaggaaggaattctggaagatatgcctgtggatcctgacaatgaggcttatgaaatgccttctgaggaagggtat…	CGTACTCTTGCATCCGTAGT	TTTCGCCATCGACTCGTAGT	GGGTATTCATCCTCACACGT	TTCTTGGAGCGTGCCCATGT	ATTGGTGACTCCCGCCATGT	GTGATCCCGTTCCAGCATGT	TTGGTCTCACGGGCTCATGT	1:25	1:50
alpha-synuclein-E46K	NDD Protein - Genetic Variant	atggatgtattcatgaaaggactttcaaaggccaaggagggagttgtggctgctgctgagaaaaccaaacagggtgtggcagaagcagcaggaaagacaaaagagggtgttctctatgtaggctccaaaaccaagaagggagtggtgcatggtgtggcaacagtggctgagaagaccaaagagcaagtgacaaatgttggaggagcagtggtgacgggtgtgacagcagtagcccagaagacagtggagggagcagggagcattgcagcagccactggctttgtcaaaaaggaccagttgggcaagaatgaagaaggagccccacaggaaggaattctggaagatatgcctgtggatcctgacaatgaggcttatgaaatgccttctgaggaagggtat…	CTACTTGAGTGACGGATAGT	ATACGGTCTGGCATGATAGT	TATGCGTAGCGATGCCTAGT	ACCCGTATCGGAGCTTTGGT	CCTTACGGGCGATCTTTGGT	CTCACTTGCCGAGGTTTGGT	ATGCCGACCGTCCGTAATGT	1:25	1:50
alpha-synuclein-H50Q	NDD Protein - Genetic Variant	atggatgtattcatgaaaggactttcaaaggccaaggagggagttgtggctgctgctgagaaaaccaaacagggtgtggcagaagcagcaggaaagacaaaagagggtgttctctatgtaggctccaaaaccaaggagggagtggtgcaaggtgtggcaacagtggctgagaagaccaaagagcaagtgacaaatgttggaggagcagtggtgacgggtgtgacagcagtagcccagaagacagtggagggagcagggagcattgcagcagccactggctttgtcaaaaaggaccagttgggcaagaatgaagaaggagccccacaggaaggaattctggaagatatgcctgtggatcctgacaatgaggcttatgaaatgccttctgaggaagggtat…	CGCATGATCTTAGTACACGT	GCTAGGACTGTCTTACACGT	ATGTATTGCCGCGACCACGT	TCGACCTGTGCCAGTCATGT	GACGACGCTTTCATTCATGT	TGCGTCAGTACCCTTCATGT	CTTCACTGATTGCCAGATGT	1:25	1:50
alpha-synuclein-WT	NDD Protein	atggatgtattcatgaaaggactttcaaaggccaaggagggagttgtggctgctgctgagaaaaccaaacagggtgtggcagaagcagcaggaaagacaaaagagggtgttctctatgtaggctccaaaaccaaggagggagtggtgcatggtgtggcaacagtggctgagaagaccaaagagcaagtgacaaatgttggaggagcagtggtgacgggtgtgacagcagtagcccagaagacagtggagggagcagggagcattgcagcagccactggctttgtcaaaaaggaccagttgggcaagaatgaagaaggagccccacaggaaggaattctggaagatatgcctgtggatcctgacaatgaggcttatgaaatgccttctgaggaagggtat…	GTACGAGCAGTTGTTACAGT	TTATTAGCCGGGCCACCAGT	TAGCCCTACGTGTGACCAGT	TATCCCGTGCGGTACATGGT	TTTCACGGTGTCAGCATGGT	AAACTTCAGGTTGGCATGGT	CTCACTGTACCGGAGATGGT	1:25	1:50
AMN1	Non-NDD Toxic Species	atgaaactagaacgcgtaagcagcaatggctccttcaaaagaggtagagatatccagtcacttgaatctccgtgtactagaccgctgaaaaaaatgtcacctagtccatctttcacatctcttaaaatggagaagcctttcaaagatattgtaaggaagtatggaggtcatcttcatcaaagtagttacaatcccggctcaagcaaagtggagttagtaagaccagatttgtctttaaaaacagatcaaagttttcttcaaagtagtgtgcaaactacgcctaataagaaaagctgcaatgagtatctttcaactccagaggccacaccattaaaaaatacggctacagaaaatgcatgggcaacctctcgagttgtttctgcatccagtctttctata…	CAACTCCGAGGGATGTCAGT	CTGCAACTGATCGTCATTCT	ACCTGTTGTGCAGTTCCGGT	TTTGCTCAGGTTCCAGCGGT	CGTAACTATGGCTCAGCGGT	GCAGCAGCGTGTACGATTCT	TCTACCTTGGTCAGAGCGGT	1:25	1:50
ANG	NDD Protein	atggtgatgggcctgggcgttttgttgttggtcttcgtgctgggtctgggtctgaccccaccgaccctggctcaggataactccaggtacacacacttcctgacccagcactatgatgccaaaccacagggccgggatgacagatactgtgaaagcatcatgaggagacggggcctgacctcaccctgcaaagacatcaacacatttattcatggcaacaagcgcagcatcaaggccatctgtgaaaacaagaatggaaaccctcacagagaaaacctaagaataagcaagtcttctttccaggtcaccacttgcaagctacatggaggttccccctggcctccatgccagtaccgagccacagcggggttcagaaacgttgttgttgcttgtgaaaat…	ATGGCGATGCCCGATTCTGT	TTGCGCGACCCGATTTCTGT	GAGGCGGATATACTTTCTGT	TTGGCACGCTTGTCCAGTGT	CTATTACGTGGAGTCAGTGT	AATTCTGGAGGCTTCAGTGT		1:10	1:25
APP-CTF	NDD Protein	atggatgcagaattccgacatgactcaggatatgaagttcatcatcaaaaattggtgttctttgcagaagatgtgggttcaaacaaaggtgcaatcattggactcatggtgggcggtgttgtcatagcgacagtgatcgtcatcaccttggtgatgctgaagaagaaacagtacacatccattcatcatggtgtggtggaggttgacgccgctgtcaccccagaggagcgccacctgtccaagatgcagcagaacggctacgaaaatccaacctacaagttctttgagcagatgcagaactag	GGTATGCTCCGACTTCTCGT	ATTAGTCGCGCCTCAGTCGT	TAACCGCTGGTCAGAGTCGT	TACTTATGCTGAGGAGTCGT	ATCTTCAGCGGCCTAGTCGT	CCTTATATGTGAGAGGTCGT		1:100	1:250
ATXN1-Q85	NDD Protein	atgaaatccaaccaagagcggagcaacgaatgcctgcctcccaagaagcgcgagatccccgccaccagccggtcctccgaggagaaggcccctaccctgcccagcgacaaccaccgggtggagggcacagcatggctcccgggcaaccctggtggccggggccacgggggcgggaggcatgggccggcagggacctcggtggagcttggtttacaacagggaataggtttacacaaagcattgtccacagggctggactactccccgcccagcgctcccaggtctgtccccgtggccaccacgctgcctgccgcgtacgccaccccgcagccagggaccccggtgtcccccgtacagtacgctcacctgccgcacaccttccagttcattgggtcctcc…	ACTCCTGAGCTAGATCGGGT	CTACTCGGGTCATTTCGGGT	ATTTCAGTCGCCCGATGGGT	TTCACGCTGGACCTATGGGT	GTCACCTTATTCCACGAAGT	GCTACGTTCATGCCCGAAGT	TTGGATCAGCTCCGCGAAGT	1:25	1:50
CHMP2B	NDD Protein	atggcgtccctcttcaagaagaaaaccgtggatgatgtaataaaggaacagaatcgagagttacgaggtacacagagggctataatcagagatcgagcagctttagagaaacaagaaaaacagctggaattagaaattaagaaaatggccaagattggtaataaggaagcttgcaaagttttagccaaacaacttgtgcatctacggaaacagaagacgagaacttttgctgtaagttcaaaagttacttctatgtctacacaaacaaaagtgatgaattcccaaatgaagatggctggagcaatgtctaccacagcaaaaacaatgcaggcagttaacaagaagatggatccacaaaagacattacaaacaatgcagaatttccagaaggaaaacatg…	TTTGACGCCGGACTACCAGT	TATGGATACCCGTGCCCAGT	TATTGATCCCGCCCGGTAGT	TTATAGCTGGTACGACTGGT	TTTATCGCTCGGCACCTGGT	TTATCTGACCTCGCGCTGGT	CAAATACAATGAGGGCTGGT	1:10	1:25
EWSR1 S326Δ	NDD Protein	atggcgtccacggattacagtacctatagccaagctgcagcgcagcagggctacagtgcttacaccgcccagcccactcaaggatatgcacagaccacccaggcatatgggcaacaaagctatggaacctatggacagcccactgatgtcagctatacccaggctcagaccactgcaacctatgggcagaccgcctatgcaacttcttatggacagcctcccactggttatactactccaactgccccccaggcatacagccagcctgtccaggggtatggcactggtgcttatgataccaccactgctacagtcaccaccacccaggcctcctatgcagctcagtctgcatatggcactcagcctgcttatccagcctatgggcagcagccagcagcc…	TACTGGAGCGTATGCCACGT	CTCATGCAGCTATGGCACGT	ACGTACTATTCTCAGTCGGT	ATCTATGGCGGATATTCGGT	CTACTATCTGTTGGCAGGGT	ATTGTCTGCGACCTCAGGGT		1:25	1:50
FUS	NDD Protein	atggcctcaaacgattatacccaacaagcaacccaaagctatggggcctaccccacccagcccgggcagggctattcccagcagagcagtcagccctacggacagcagagttacagtggttatagccagtccacggacacttcaggctatggccagagcagctattcttcttatggccagagccagaacacaggctatggaactcagtcaactccccagggatatggctcgactggcggctatggcagtagccagagctcccaatcgtcttacgggcagcagtcctcctatcctggctatggccagcagccagctcccagcagcacctcgggaagttacggtagcagttctcagagcagcagctatgggcagccccagagtgggagctacagccagcag…	ATGCCCGATGGCGATTCAGT	GCTCGATTAGTATTCAGGGT	ATCTCATCGGTTCAGAGGGT	TCATTCGTTGCATCGAGGGT	TTTCTGAGCCGACTACGGGT	TAACTTGCGGGCACGGTTCT	GACCGTCGTATCAGGGTTCT	1:25	1:50
FUS-G156E	NDD Protein - Genetic Variant	atggcctcaaacgattatacccaacaagcaacccaaagctatggggcctaccccacccagcccgggcagggctattcccagcagagcagtcagccctacggacagcagagttacagtggttatagccagtccacggacacttcaggctatggccagagcagctattcttcttatggccagagccagaacacaggctatggaactcagtcaactccccagggatatggctcgactggcggctatggcagtagccagagctcccaatcgtcttacgggcagcagtcctcctatcctggctatggccagcagccagctcccagcagcacctcgggaagttacggtagcagttctcagagcagcagctatgggcagccccagagtgggagctacagccagcag…	ACGATACCTTTCCAGGCAGT	AGCCTATACGTTCCGGCAGT	CCTTCTATTAGGTGGGCAGT	ATATACTTTGGGCCAGTGGT	TGCAACAACAGATGAGTGGT	ATCCGCGTGTCCATAGTGGT	ATCCTGCGTCAGCTAGTGGT	1:25	1:50
FUS-P431L	NDD Protein - Genetic Variant	atggcctcaaacgattatacccaacaagcaacccaaagctatggggcctaccccacccagcccgggcagggctattcccagcagagcagtcagccctacggacagcagagttacagtggttatagccagtccacggacacttcaggctatggccagagcagctattcttcttatggccagagccagaacacaggctatggaactcagtcaactccccagggatatggctcgactggcggctatggcagtagccagagctcccaatcgtcttacgggcagcagtcctcctatcctggctatggccagcagccagctcccagcagcacctcgggaagttacggtagcagttctcagagcagcagctatgggcagccccagagtgggagctacagccagcag…	CCAAACAACGTGATGGCAGT	ATGATCGCGTCCCATGCAGT	GCATACTCGTCACCGTTAGT	TATATCGCTAGTGACGTGGT	AATGTCCTCTGCACCGTGGT	CCTATCCTATGAGGCGTGGT	ATCTCTGACTCGACGGTGGT	1:25	1:50
FUS-R521C	NDD Protein - Genetic Variant	atggcctcaaacgattatacccaacaagcaacccaaagctatggggcctaccccacccagcccgggcagggctattcccagcagagcagtcagccctacggacagcagagttacagtggttatagccagtccacggacacttcaggctatggccagagcagctattcttcttatggccagagccagaacacaggctatggaactcagtcaactccccagggatatggctcgactggcggctatggcagtagccagagctcccaatcgtcttacgggcagcagtcctcctatcctggctatggccagcagccagctcccagcagcacctcgggaagttacggtagcagttctcagagcagcagctatgggcagccccagagtgggagctacagccagcag…	ATTTGGCCTACCCGTGCAGT	TTTGTACGCCGGGCATCAGT	ATATTAAGCCCGATGCCCGT	CATTACCGTATAGGTGTGGT	CGCCGTATATGGTCATTGGT	CGTAGCTTCGTCAGATTGGT	CGAGAGCGTTTCATATTGGT	1:25	1:50
GR50	NDD Protein	atgggacgtggtcgtggacgtggtcgtggacgtggtcgaggccgaggtcgtggtcgtggtcgtggacgaggacgtggacgtggtcgtggacgaggtcgtggacgtggccgaggacgaggtcgtggacgaggacgtggacgtggtcgtggacgtggtcgaggccgaggtcgtggtcgtggtcgtggacgaggccgtggtcgtggacgtggtcgtggacgaggccgtggtcgtggtcgtggacgaggtcgtggacgtggccgaggacgaggtcgtggacgaggacgtggacgaggacgtggacgtgagcagaaactcatctcagaagaggatctggcagcaaatgatatcctggattacaaggatgacgacgataagtaa	ATATAACGCTCATGTCCCGT	CTTCAGCTCGTAGACTGGGT	TGTTCCATTCGCACCTGGGT	TATTGTTCCGAGCCCTGGGT	CGCAAACATAGATTGTGGGT	CCGGGAGTGAGATTATTTCT	TTTGAGGCGGCCACCTTTCT	N/A	N/A
hnRNPA1	NDD Protein	atgtctaagtcagagtctcctaaagagcccgaacagctgaggaagctcttcattggagggttgagctttgaaacaactgatgagagcctgaggagccattttgagcaatggggaacgctcacggactgtgtggtaatgagagatccaaacaccaagcgctccaggggctttgggtttgtcacatatgccactgtggaggaggtggatgcagctatgaatgcaaggccacacaaggtggatggaagagttgtggaaccaaagagagctgtctccagagaagattctcaaagaccaggtgcccacttaactgtgaaaaagatatttgttggtggcattaaagaagacactgaagaacatcacctaagagattattttgaacagtatggaaaaattgaagtg…	CTCCGATGTTTCATAACCGT	TTATGTAGTCGGCCCACCGT	ATTTATGCCCTGCACCGGGT	TACTGTCTGGCATACCGGGT	TATAGCCTTAGACTCCGGGT	CTAGATATTAGACTGCGGGT	AAAGCCGGTTGCATTGTTCT	1:25	1:50
hnRNPA2B1	NDD Protein	atggagcgagaaaaagagcaattccgcaaactttttataggtggtctttcctttgagaccaccgaagagtctttgagaaactactatgaacaatggggtaaactcacagattgcgtagttatgagagatcctgcgtccaagcgatcccgagggttcggctttgtaaccttttcctccatggcggaagttgacgcagcgatggcggcacggccccatagtatagatggccgggtagttgagcccaagcgagcagtggcacgagaggagtccggaaagcccggagcacatgtcacggtaaagaaactcttcgtaggtgggattaaggaagatacagaggaacaccatctccgcgactactttgaagagtatggaaaaatagatacaattgagattataacg…	TGTTAATGTACCCTCCCAGT	ATATCTGAGCGGGTCCCAGT	TATGTAGACGGTTAGCCAGT	TCCGACGGTTGACATCTGGT	GATTCCGCTCCATATCTGGT	TATCCGGTGGCATCTCTGGT	CCCTTGCTTAGGAGTCTGGT	1:100	1:250
Kar2-Abeta	NDD Protein	atgtttttcaacagactaagcgctggcaagctgctggtaccactctccgtggtcctgtacgcccttttcgtggtaatattacctttacagaattctttccactcctccaatgttttagttagaggtgatgctgaatttagacatgattctggttatgaagttcatcatcaaaaattggttttttttgctgaagatgttggttctaataaaggtgctattattggtttgatggttggtggtgttgtcattgcttaa	TCGACGGTCTTACAGGGTCT	GAGTCTCATCTCCTTCAAGT	TTGATCTGCCTCACGGGTCT	CATTATGAGCGTTCAGAGGT	CTAGCTGACGTATTAGAGGT	CTTAACTGACTGGACGAGGT	TTTCAGTCTGGCACCGAGGT	1:25	1:50
OPTN	NDD Protein	atgtcccatcaacctctcagctgcctcactgaaaaggaggacagccccagtgaaagcacaggaaatggacccccccacctggcccacccaaacctggacacgtttaccccggaggagctgctgcagcagatgaaagagctcctgaccgagaaccaccagctgaaagaagccatgaagctaaataatcaagccatgaaagggagatttgaggagctttcggcctggacagagaaacagaaggaagaacgccagttttttgagatacagagcaaagaagcaaaagagcgtctaatggccttgagtcatgagaatgagaaattgaaggaagagcttggaaaactaaaagggaaatcagaaaggtcatctgaggaccccactgatgactccaggcttcccagg…	AAACTAGCGTTGACGATGGT	TTCTCAACCGTCTCGATGGT	CATTTAGCGCGATTGATGGT	GACCGTATCTTTACACTGGT	TCTTTATAGGTCCGGGAAGT	TACTACTATCGGTGGGAAGT	TAGTCATTGGGCACTGAAGT	1:100	1:250
PAB1-17A	Non-NDD Previously Published Poly Alanine Model	KONOPKA, C. A., ET AL. (2011). "A YEAST MODEL FOR POLYALANINE-EXPANSION AGGREGATION AND TOXICITY." MOLECULAR BIOLOGY OF THE CELL 22(12): 1971-1984.	TCTGACCCGATAGTTGGAGT	CCGAGGCTTTATAGATGAGT	ATCTAGCCTGACGGATGAGT	AATCCTGGGTCAGTGTATGT	GCGCGGTACTGATATTATGT	CCTGCGGGACGACTTTATGT	ACATGATCGGTGGACACTGT	1:25	1:50
PAB1-20A	Non-NDD Previously Published Poly Alanine Model	KONOPKA, C. A., ET AL. (2011). "A YEAST MODEL FOR POLYALANINE-EXPANSION AGGREGATION AND TOXICITY." MOLECULAR BIOLOGY OF THE CELL 22(12): 1971-1984.	AGGATACCTCGCCACTGAGT	GCCGATTGTATCATCTGAGT	AAGTTTGCATCCTCCACTGT	CATAGAGCGTTCTGCACTGT	TAGTATCCCTTCCAGACTGT	ATTCCCGTAGCCGAGACTGT		1:10	1:25
PAB1-8A	Non-NDD Previously Published Poly Alanine Model	KONOPKA, C. A., ET AL. (2011). "A YEAST MODEL FOR POLYALANINE-EXPANSION AGGREGATION AND TOXICITY." MOLECULAR BIOLOGY OF THE CELL 22(12): 1971-1984.	TCCTTTCGCATAGAGGCCGT	ATCCGAGGGCTATATGCCGT	AGGCTCTCAGTCCACTATGT	CTCGGTAGTAGGATCTATGT	TCGAGGTGACTTCAGTATGT	CTATCGGCGCGACTGTATGT		1:25	1:50
PAP1	Non-NDD Toxic Species	atgagctctcaaaaggtttttggtattactggacctgtttccaccgtgggcgccacagcagcagaaaataaattaaatgatagtttaatccaagaactgaaaaaggaaggatcgttcgaaacagagcaagaaactgccaatagggtacaagtgttgaaaatattgcaggaattggcacaaagatttgtttatgaagtatcgaagaagaaaaatatgtcagacgggatggcaagggatgctggtgggaagatttttacgtatgggtcctatagactaggagtccatgggcctggtagtgatatcgatactttggtagttgttccaaaacatgtaactcgggaagatttttttacggtatttgattcactactgagagagaggaaggaactggatgaaatt…	AAGGCGCTCTCTCATTGTCT	CTGAGCTGTCGAGATTGTCT	GTCAGGCTCATAGCTTGTCT	ATCTTGCCGAGAGCTACGGT	CTTAATGGGTCATGTACGGT	TTTGGTACGCTAGACCCGGT	TTACGGTTCAGATGCCCGGT	1:10	1:25
PolyA	NDD Protein	atggactacaaagaccatgacggtgattataaagatcatgacatcgattacaaggatgacgatgacaagcttgcggccgcgaattcagcagcagcagcagcagcagcagcagcagcagcagcagcagcagcagcagcagcagcagcagcagcagcagcagcagcagcagcagcagcagcagcagcagcagcagcagcagcagcagcagcagcagcagcagcagcagcagcagcagcagcagcagcagcagcagcagcagcagcagcagcagcagcagcagcagcagcagcagcagcagcagcagcagcagcagcagcagcagcagcagcagcagcagcagcagcagcagcagcagcagcagcagcagcagcagcagcagcagcagcagcagcagcagat…	CTCATCTCTGGAGGTGACGT	CGATCCACGCGATTTGACGT	ATTAGGCTCCGGCCATACGT	TTTCAGGGCTTACGAGCTGT	ATCTATGTACGTGGAGCTGT	TTTGCGTACCGCCTAGCTGT	TTTATCGGCTGCCACGCTGT	N/A	N/A
PolyC	NDD Protein	atggactacaaagaccatgacggtgattataaagatcatgacatcgattacaaggatgacgatgacaagctttgttgttgttgttgttgttgttgttgttgttgttgttgttgttgttgttgttgttgttgttgttgttgttgttgttgttgttgttgttgttgttgttgttgttgttgttgttgttgttgttgttgttgttgttgttgttgttgttgttgttgttgttgttgttgttgttgttgttgttgttgttgttgttgttgttgttggaaagatctgagggactcgaaggccaacccagctttcttgtacaaagtggtgatgggctgcaggaattcgatatcaagcttatcgataccgtcgacctcgagtcatgtaattagttatgtcacgctt…	CTAGATAGTGTAGACGACGT	TGATTCACGCTACGCGACGT	TTTCGGGACCTCCGTACTGT	ACTGCAACGCGAGGTACTGT	ACCGTATCCTCATGTACTGT	CTCGTGAGGTAGATTACTGT		1:25	1:50
PolyL	NDD Protein	atggactacaaagaccatgacggtgattataaagatcatgacatcgattacaaggatgacgatgacaagcttcttctccttctccttctccttctccttctccttctccttctccttctccttctccttctccttctccttctccttctccttctccttctccttctccttctccttctccttctccttctccttctccttctccttctccttctccttctccttctccttctccttctccttctccttctccttctccttctccttctccttctccttctccttctccttctccttctccttctccttctccttctccttctccttctccttcttctagaaggacttgagggactcgaaggccttaacccagctttcttgtacaaagtggtgatgggc…	TATCGTAGACGCTCGGACGT	CTTTAAGTACGGATGGACGT	ATTATGACGGTCGATGACGT	CGTGACGTATGAGTTACTGT	AATAGGGACTGACGACCTGT	AGGCTGACGCTACTACCTGT	TACGGAGGCCGATTACCTGT	1:100	1:250
PolyS	NDD Protein	atggactacaaagaccatgacggtgattataaagatcatgacatcgattacaaggatgacgatgacaagctttcttcctcttcctcttcctcttcctcttcctcttcctcttcctcttcctcttcctcttcctcttcctcttcctcttcctcttcctcttcctcttcctcttcctcttcctcttcctcttcctcttcctcttcctcttcctcttcctcttcctcttcctcttcctcttcctcttcctcttcctcttcctcttcctcttcctcttcctcttcctcttcctcttcctcttcctcttcctcttcctcttcctcttcctcttcctcgagctctaacagccgtcaccgacgacgtcgtcgtaacccagctttcttgtacaaagtggtgatgggc…	TGATCGCTGCTCACTGACGT	ATGATAACGATCCCTGACGT	TATCGGACTGACCGTGACGT	ACGATAGCCGTTCATGCTGT	ACGACCTGTCTCATTGCTGT	AAAGCGACTGTGGCATCTGT	CACTACGATTGCTCATCTGT	N/A	N/A
PR50	NDD Protein	atgcctcgtccacggccacggccacgccctcgtccacggccacggccacgccctcgtcctcggcctcgtccacggccacggccacgccctcgtcctcggcctcgtcctcgaccacgacctcgaccgcgtcctcgacctcgtcctcgaccacgacctcgaccgcgtcctcgaccacgtcctcgtcctcggcctcgtccacggccacggccacgccctcgtcctcggcctcgtcctcgaccacgacctcgaccgcgtcctcgacctcgtcctcgaccacgacctcgaccgcgtcctcgaccacgtgagcagaaactcatctcagaagaggatctggcagcaaatgatatcctggattacaaggatgacgacgataagtaa	CCTACTCTGGGTCATTGGGT	CTACTGACTTGAGATTGGGT	ACCGTCTTACGAGTTTGGGT	CTCCTACGTGGTGACATGGT	CACGACGGTTTACAGTTTCT	CTAGGGATACTGACGTTTCT	GCATCCGTTGCAGCGTTTCT	1:25	1:50
PrePro-3x-Abeta	NDD Protein	atgagatttcccagtatatttaccgctgtcctgttcgctgcatcctccgctctggccgccccggttaatacgactaccgaggacgagacagcgcaaatccccgcagaagctgtcatcggttatctggatcttgagggcgattttgacgtcgccgtgctgcccttctcaaacagtacaaataatgggctgcttttcattaacacaaccattgcgagcatagctgctaaagaagaaggagtttcactcgacaaaagggaagcagaggccgatgctgaatttaggcacgacagtggttatgaagtacaccatcagaaactggtgttttttgccgaagacgtcggtagcaacaaaggggcaataataggcctcatggtgggaggcgttgtgatcgccaaacgg…	GTTACGACCCTATGTACCGT	TGGGATCTCGTTACACCCGT	AAGGATTACTGACCCGCCGT	ATATACCGCTAGGCGACTGT	ATGACTAGCGGCGATACTGT	ATCGGAGCCGTACCTACTGT	TAGGAGTCCGCAGCTACTGT	1:25	1:50
PrePro-3x-ADAN	NDD Protein	atgaggttcccaagcattttcacggctgtgttattcgctgcgtcatctgcccttgctgcccccgtaaatactactacggaggacgaaacagcccagattcctgccgaagctgtaatcggctacctggacctggaaggtgattttgatgtcgctgtacttccattcagcaattccacgaataacgggcttctttttataaataccacaattgcgtctatcgccgccaaggaggaaggcgtttccttagataagagagaggcggaggcggaggcgtccaactgctttgctattcgtcattttgagaacaaatttgcagtggagactctaatctgcttcaacctgttcttgaattctcaggagaaacattacaagagagaagccgaagcagaggccgaagct…	ATTCACCCTGGGAGCTTCGT	TCAGCCGATTTCACGTTCGT	AATTCTGTAGGACGGTTCGT	AATGTCTACTCAGGGTTCGT	TGAGCTTACCCGATGTTCGT	CCGCGATCTGTGCATTTCGT	CTCTCGGAGTGACGTTTCGT	N/A	N/A
REX2	Non-NDD Toxic Species	atgaagtggttgttgtttccggcaagaatcgtagctcgcactcgcccaaacctcttctcgctgtacagaagatccgtttcacagtacttacgtcctcgaaccatccaaaacctgcaatcaatggcgcaaacacccgaacttaaaaccaagctgttcaaacccttggtctggatcgactgcgagatgaccggtttagaccacgtgaatgacagaattatcgagatttgctgcatcatcaccgatggacacctggcacccgtcaaagcggccgatggccaaggagactcgcattatgagagcgtcatccattatggtcccgaggtgatgaacaaaatgaacgagtggtgtattgagcaccacggtaatagcggtctcaccgccaaagttttggcaagtgag…	AATACTGTGGTACACGCGGT	TTACTCGTGAGACTTGCGGT	CCAGGTCTTCCATTTGCGGT	TTGATTCCGCCTGCATCGGT	CGGATACTGTACTCGATTCT	GCAGCCGTACCGATGATTCT	CCAGCGTGTCCAGTGATTCT	N/A	N/A
RNQ1	Yeast Prion	atggatacggataagttaatctcagaggctgagtctcatttttctcaaggaaaccatgcagaagctgttgcgaagttgacatccgcagctcagtcgaaccccaatgacgagcaaatgtcaactattgaatcattaattcaaaaaatcgcaggatacgtcatggacaaccgtagtggtggtagtgacgcctcgcaagatcgtgctgctggtggtggttcatcttttatgaacactttaatggcagactctaagggttcttcccaaacgcaactaggaaaactagctttgttagccacagtgatgacacactcatcaaataaaggttcttctaacagagggtttgacgtagggactgtcatgtcaatgctaagtggttctggcggcgggagccaaagtatg…	TCTTATTACGGATGCGAGGT	CTTATTCCTGATAGGGAGGT	CTATACGTCCCGAGTGAGGT	ACTAACTGGCGGTCATAGGT	CGCTTAGGTAGATTGAGTCT	AGAGGCTCCTGCCATAGTCT	GCTTCACGGCGATCTAGTCT	1:25	1:50
SCO2	Non-NDD Toxic Species	atgttgaatagttcaagaaaatatgcttgtcgttccctattcagacaagcgaacgtctcaataaaaggactcttttataatggaggcgcatatcgaagagggttttcaacgggatgttgtttgaggagtgataacaaggaaagcccaagtgcaagacaaccactagataggctacaactaggtgatgaaatcaatgaaccagagcctattagaaccaggttttttcaattttccagatggaaggccaccattgctctattgttgctaagtggtgggacgtatgcctatttatcaagaaaaagacgcttgctagaaactgaaaaggaagcagatgctaacagagcttacggttcagtagcacttggcggtcctttcaatttaacagattttaatggtaag…	TATCGAGAGCGGGTAATTCT	GAGGGACGTTTCGACATTCT	AGACCCTGTATTGCCATTCT	ATTGTTGCCGTCATCCCGGT	ATTACGTTGCTCACGCCGGT	TTGATTTGCCCGACTCCGGT	CTTTAAGGTAGATGTCCGGT	N/A	N/A
SoxN-A10	Non-NDD Previously Published Poly Alanine Model	atgctgaccatggaatcggatatgaaaggcagcctgctgcatgccaccatgccgccgcatcacacaagtgccgcgttgcacggacatgcggcatcgccgtactccgccctagctccccttatgaacctgggccagtcgcacctgacccactcgcagctgagccatcacaaccaccatcatcaccacatgagcgcccatatcgcggccagccagagtcccaatccgctgagctcgctgcagtcctcgatggcgaacaccctcaatggcagccaggtggggcagcagcagcagcaacagcagcagcagcagagctccccgctgcacagctccagcgaattgagtcccacccagagcagcatcggaagccatcacatgacatcgccggtcagccaccagcag…	TTACACCTGGGTCATGGCGT	CAACTAGGTCTCATTGGCGT	TTGGTACGTCCTCCATGCGT	CAAGGCTACGTGATATGCGT	CCTTATGGGTCAGTATGCGT			1:25	1:50
SUP35	Yeast Prion	atgtcggattcaaaccaaggcaacaatcagcaaaactaccagcaatacagccagaacggtaaccaacaacaaggtaacaacagataccaaggttatcaagcttacaatgctcaagcccaacctgcaggtgggtactaccaaaattaccaaggttattctgggtaccaacaaggtggctatcaacagtacaatcccgacgccggttaccagcaacagtataatcctcaaggaggctatcaacagtacaatcctcaaggcggttatcagcagcaattcaatccacaaggtggccgtggaaattacaaaaacttcaactacaataacaatttgcaaggatatcaagctggtttccaaccacagtctcaaggtatgtctttgaacgactttcaaaagcaacaa…	TGACCGTGTGCATTCCGTCT	GGTATGTCTCCGCATCGTCT	CAGGATTATACGGATCGTCT	CTATTGAGCTGGATCACGGT	ACTACTGTTCGGCAGACGGT	ATAACTCCTGGGACGACGGT	TTAGTTATCCCGCCGACGGT	1:25	1:50
TAF15	NDD Protein	atgtcggattctggaagttacggtcagtctgggggtgagcagcaaagttattctacctatggaaatccaggcagccaaggctatggacaagcatcacaaagctattctggctatgggcaaacgactgattcctcttatggacagaactacagcggttactccagttatggacaaagtcagtcaggttattcacagtcctatggtggttatgagaatcaaaagcagagctcatatagccagcaaccatataataaccagggacagcagcaaaacatggaatcatcaggaagccaaggtggaagagcaccttcctatgaccagccagactatggtcaacaagattcatatgaccagcagtcaggctatgatcaacatcaaggctcatatgatgagcagtca…	AAATCACCGTGGACGTGCGT	AAGATTGCTTGCAGTTGCGT	ACCGTTTGGCAGATTTGCGT	TTATTGCTGAGCCGCGCTGT	ACCTCTAGTCGATTCGCTGT	ATACTACGTTAGGAGGCTGT	AAAGTGCCCTTCACGGCTGT	1:100	1:250
TDP43	NDD Protein	atgtctgaatatattcgggtaaccgaagatgagaacgatgagcccattgaaataccatcggaagacgatgggacggtgctgctctccacggttacagcccagtttccaggggcgtgtgggcttcgctacaggaatccagtgtctcagtgtatgagaggtgtccggctggtagaaggaattctgcatgccccagatgctggctggggaaatctggtgtatgttgtcaactatccaaaagataacaaaagaaaaatggatgagacagatgcttcatcagcagtgaaagtgaaaagagcagtccagaaaacatccgatttaatagtgttgggtctcccatggaaaacaaccgaacaggacctgaaagagtattttagtacctttggagaagttcttatggtg…	TATGAGCGTAGAGTCTGTCT	TAACCGCTCGTCATGTGTCT	ATCCGCGTCTCAGTGTGTCT	AAACCCGAGTGATCGACGGT	TCTTCTACGCGACTGACGGT	TACTAAGGTCGATTGACGGT	AGCCTCTACTCATATACGGT	1:25	1:50
TDP43-M337V	NDD Protein - Genetic Variant	atgtctgaatatattcgggtaaccgaagatgagaacgatgagcccattgaaataccatcggaagacgatgggacggtgctgctctccacggttacagcccagtttccaggggcgtgtgggcttcgctacaggaatccagtgtctcagtgtatgagaggtgtccggctggtagaaggaattctgcatgccccagatgctggctggggaaatctggtgtatgttgtcaactatccaaaagataacaaaagaaaaatggatgagacagatgcttcatcagcagtgaaagtgaaaagagcagtccagaaaacatccgatttaatagtgttgggtctcccatggaaaacaaccgaacaggacctgaaagagtattttagtacctttggagaagttcttatggtg…	CTATTCCCTGGACGTGGAGT	ATCACGTAGGTCATTGGAGT	ACCGCTTCAGTAGGATTAGT	CCTTATAGCGTAGTCGATGT	AGACCGCGATTATAGGATGT	ATCTCCCGTCGAGTGGATGT	TTATCCGGCGACCGTGATGT	1:25	1:50
TDP43-N267S	NDD Protein - Genetic Variant	atgtctgaatatattcgggtaaccgaagatgagaacgatgagcccattgaaataccatcggaagacgatgggacggtgctgctctccacggttacagcccagtttccaggggcgtgtgggcttcgctacaggaatccagtgtctcagtgtatgagaggtgtccggctggtagaaggaattctgcatgccccagatgctggctggggaaatctggtgtatgttgtcaactatccaaaagataacaaaagaaaaatggatgagacagatgcttcatcagcagtgaaagtgaaaagagcagtccagaaaacatccgatttaatagtgttgggtctcccatggaaaacaaccgaacaggacctgaaagagtattttagtacctttggagaagttcttatggtg…	CTTACCTTGAGACTGGGAGT	CTTAATAACGGCGATGGAGT	AGTCTCCATACCCGATTAGT	CCCTGAGTAGTGATAGATGT	CTTTCGATCTGGGACGATGT	AACTGCTCATAGCCCGATGT	ACCCTTCGATGAGGCGATGT	1:25	1:50
TDP43-Q331K	NDD Protein - Genetic Variant	atgtctgaatatattcgggtaaccgaagatgagaacgatgagcccattgaaataccatcggaagacgatgggacggtgctgctctccacggttacagcccagtttccaggggcgtgtgggcttcgctacaggaatccagtgtctcagtgtatgagaggtgtccggctggtagaaggaattctgcatgccccagatgctggctggggaaatctggtgtatgttgtcaactatccaaaagataacaaaagaaaaatggatgagacagatgcttcatcagcagtgaaagtgaaaagagcagtccagaaaacatccgatttaatagtgttgggtctcccatggaaaacaaccgaacaggacctgaaagagtattttagtacctttggagaagttcttatggtg…	CATTCTATGAGGCTAGGAGT	AATGTCACGTCCACCGGAGT	TTGCATACGACCCTCGGAGT	ATCCTACGGGTCGCAGATGT	TCTACGAGTCGGTCAGATGT	AACTTGCACTGGAGAGATGT	ATACCCGTAGCCCGAGATGT	1:25	1:50
TMEM106B	NDD Protein	atgggaaagtctctttctcatttgcctttgcattcaagcaaagaagatgcttatgatggagtcacatctgaaaacatgaggaatggactggttaatagtgaagtccataatgaagatggaagaaatggagatgtctctcagtttccatatgtggaatttacaggaagagatagtgtcacctgccctacttgtcagggaacaggaagaattcctagggggcaagaaaaccaactggtggcattgattccatatagtgatcagagattaaggccaagaagaacaaagctgtatgtgatggcttctgtgtttgtctgtctactcctttctggattggctgtgtttttccttttccctcgctctatcgacgtgaagtacattggtgtaaaatcagcctatgtc…	CTGACTTGACTCGACTCTGT	CAAGGTAGGGTCATCTCTGT	TCTCGTATCGGACGGTCTGT	TCACGTAGCGCGATGTCTGT	TACGCTACCCGATTGTCTGT	AGCGCAGCGGTTCATTCTGT		1:25	1:50
UBQLN2	NDD Protein	atggactacaaggacgacgatgacaaggctgagaatggcgagagcagcggccccccgcgcccctcccgcggccctgctgcggcccaaggctcggctgctgccccggctgagcctaaaatcatcaaagtcacggtgaagactcccaaagagaaagaggagttcgcggtgcccgagaacagctcggttcagcagtttaaggaagcgatttcgaaacgcttcaaatcccaaaccgatcagctagtgctgatttttgccggaaaaatcttaaaagatcaagataccttgatccagcatggcatccatgatgggctgactgttcaccttgtcatcaaaagccagaaccgacctcagggccagtccacgcagcctagcaatgccgcgggaactaacactacctcg…	GCGAGCGATTTCATTCACGT	CCTGCTCAGTTATCAGACGT	TACGCACGCCGAGTATTGGT	GAACCCAGCCGATACTTGGT	TAAGACGCTTTGCAGTTGGT	ACTAGATTACGAGCGTTGGT		N/A	N/A
VAM3	Non-NDD Toxic Species	atgtcctttttcgacatcgaagcacaatcttcaaagggtaactcccagcaagaaccacaattctcaacaaatcaaaaaacgaaggaattaagcaatttaattgagacattcgctgaacaatcccgcgtgctggaaaaggaatgcaccaaaattggttccaaacgggactccaaagaactaagatacaaaattgaaacagagttaataccgaactgcaccagtgtaagggataaaattgagagcaacatcctcattcaccaaaatggaaagttgtctgctgatttcaagaacctgaaaacgaagtatcaatccctacaacaatcatacaatcaaaggaagagtctgttccctctaaaaacgcctatttcaccaggaacatctaaggaaagaaaagacatc…	GCTACGTTTCGCATATCGGT	TGGAGCGTTCTACACTCGGT	CTACGTGCTAGATGCTCGGT	GGAGCCCTTTCATTCTCGGT	GGACCGTATGTCACTATTCT	CTTAGGGATGCAGGTATTCT	TCGCGGTGCAGAGTTATTCT	N/A	N/A
