# Supplementary material for: Multiplex neurodegeneration proteotoxicity platform reveals DNAJB6 promotes non-toxic FUS condensate gelation and inhibits neurotoxicity
Source: Nat Commun. 2025 Nov 21;16:10285. doi: 10.1038/s41467-025-65178-0 (PMC12638947; doi:10.1038/s41467-025-65178-0)
Supplement: Supplementary file 4 — Supplementary Data 2 [file 41467_2025_65178_MOESM4_ESM.xlsx]

## Sheet: Sheet1
Model	Rescuer	Log2FC	FDR
416mcherry	HSP104	-0.195759	1
426mcherry	HSP104	-0.178176	1
alpha-synuclein-A53T	HSP104	-0.113468	1
alpha-synuclein-E46K	HSP104	-0.201155	1
alpha-synuclein-H50Q	HSP104	-0.19921	1
alpha-synuclein-WT	HSP104	-0.382211	1
AMN1	HSP104	-0.809329	1
ANG	HSP104	-1.04752	1
APP-CTF	HSP104	-0.201589	1
ATXN1-Q85	HSP104	0.0296642	1
CHMP2B	HSP104	-0.315555	1
EWSR1	HSP104	0.26903	1
FUS	HSP104	-0.541637	1
FUS-G156E	HSP104	-0.475379	1
FUS-P431L	HSP104	-0.389846	1
FUS-R521C	HSP104	-0.913271	1
GR50	HSP104	-0.29517	1
hnRNPA1	HSP104	-0.0890487	1
hnRNPA2B1	HSP104	-0.418656	1
Kar2-Abeta	HSP104	-0.0624043	1
OPTN	HSP104	-0.215063	1
PAB1-17A	HSP104	-0.632019	1
PAB1-20A	HSP104	-0.846664	1
PAB1-8A	HSP104	-0.4127	1
PAP1	HSP104	-0.0936228	1
PolyA	HSP104	-0.124292	1
PolyC	HSP104	-0.0473156	1
PolyL	HSP104	-0.0618702	1
PolyS	HSP104	-0.221724	1
PR50	HSP104	-0.0869525	1
PrePro-3x-Abeta	HSP104	-0.064868	1
PrePro-3x-ADAN	HSP104	-0.0209286	1
REX2	HSP104	-0.362651	1
RNQ1	HSP104	2.06309	2.10378e-93
SCO2	HSP104	-0.575047	1
SoxN-A22	HSP104	-0.0879432	1
SUP35	HSP104	0.272684	1
TAF15	HSP104	0.114851	1
TDP43	HSP104	-0.971131	1
TDP43-M337V	HSP104	0.0279455	1
TDP43-N267S	HSP104	-0.177606	1
TDP43-Q331K	HSP104	-0.448306	1
TMEM106B	HSP104	-0.161134	1
UBQLN2	HSP104	-0.191254	1
VAM3	HSP104	-0.742734	1
416mcherry	DNAJC7	-0.0898725	1
426mcherry	DNAJC7	-0.0907139	1
alpha-synuclein-A53T	DNAJC7	0.0324905	1
alpha-synuclein-E46K	DNAJC7	0.0693536	1
alpha-synuclein-H50Q	DNAJC7	0.0755985	1
alpha-synuclein-WT	DNAJC7	-0.332107	1
AMN1	DNAJC7	-0.620105	1
ANG	DNAJC7	-1.44627	1
APP-CTF	DNAJC7	-0.0382404	1
ATXN1-Q85	DNAJC7	-0.108183	1
CHMP2B	DNAJC7	0.146083	1
EWSR1	DNAJC7	-0.00143503	1
FUS	DNAJC7	-0.267402	1
FUS-G156E	DNAJC7	-0.129175	1
FUS-P431L	DNAJC7	-0.202503	1
FUS-R521C	DNAJC7	-0.0213637	1
GR50	DNAJC7	-0.152536	1
hnRNPA1	DNAJC7	0.170495	1
hnRNPA2B1	DNAJC7	-0.0347755	1
Kar2-Abeta	DNAJC7	-0.0294091	1
OPTN	DNAJC7	-0.304042	1
PAB1-17A	DNAJC7	0.00290836	1
PAB1-20A	DNAJC7	#NAME?	1
PAB1-8A	DNAJC7	-0.440173	1
PAP1	DNAJC7	0.128322	1
PolyA	DNAJC7	0.104875	1
PolyC	DNAJC7	-0.000646872	1
PolyL	DNAJC7	-0.000625505	1
PolyS	DNAJC7	-0.0105262	1
PR50	DNAJC7	-0.0405715	1
PrePro-3x-Abeta	DNAJC7	-0.0570903	1
PrePro-3x-ADAN	DNAJC7	0.00166373	1
REX2	DNAJC7	-0.263151	1
RNQ1	DNAJC7	0.0220026	1
SCO2	DNAJC7	0.00234799	1
SoxN-A22	DNAJC7	-0.12441	1
SUP35	DNAJC7	-0.00257372	1
TAF15	DNAJC7	-0.0395655	1
TDP43	DNAJC7	-0.133659	1
TDP43-M337V	DNAJC7	-0.159585	1
TDP43-N267S	DNAJC7	-0.289948	1
TDP43-Q331K	DNAJC7	-0.302927	1
TMEM106B	DNAJC7	0.0489874	1
UBQLN2	DNAJC7	-0.00561644	1
VAM3	DNAJC7	-0.102419	1
416mcherry	DNAJC8	-0.0526333	1
426mcherry	DNAJC8	-0.0982585	1
alpha-synuclein-A53T	DNAJC8	-0.0442761	1
alpha-synuclein-E46K	DNAJC8	-0.0846469	1
alpha-synuclein-H50Q	DNAJC8	-0.042745	1
alpha-synuclein-WT	DNAJC8	-0.079709	1
AMN1	DNAJC8	-0.725396	1
ANG	DNAJC8	-0.388025	1
APP-CTF	DNAJC8	0.0163286	1
ATXN1-Q85	DNAJC8	-0.01457	1
CHMP2B	DNAJC8	-0.518907	1
EWSR1	DNAJC8	-0.103028	1
FUS	DNAJC8	-0.192822	1
FUS-G156E	DNAJC8	-0.130254	1
FUS-P431L	DNAJC8	-0.39635	1
FUS-R521C	DNAJC8	-0.348121	1
GR50	DNAJC8	-0.0768887	1
hnRNPA1	DNAJC8	-0.376714	1
hnRNPA2B1	DNAJC8	-0.111713	1
Kar2-Abeta	DNAJC8	0.0215028	1
OPTN	DNAJC8	-0.0666958	1
PAB1-17A	DNAJC8	-0.299034	1
PAB1-20A	DNAJC8	0.60102	1
PAB1-8A	DNAJC8	0.0221606	1
PAP1	DNAJC8	-0.427857	1
PolyA	DNAJC8	0.0720924	1
PolyC	DNAJC8	-0.0486267	1
PolyL	DNAJC8	0.0313651	1
PolyS	DNAJC8	-0.059708	1
PR50	DNAJC8	0.0107943	1
PrePro-3x-Abeta	DNAJC8	0.0483772	1
PrePro-3x-ADAN	DNAJC8	-0.0386157	1
REX2	DNAJC8	-0.316886	1
RNQ1	DNAJC8	0.0709079	1
SCO2	DNAJC8	-0.252522	1
SoxN-A22	DNAJC8	0.0292174	1
SUP35	DNAJC8	0.118443	1
TAF15	DNAJC8	0.0122405	1
TDP43	DNAJC8	0.148423	1
TDP43-M337V	DNAJC8	-0.126794	1
TDP43-N267S	DNAJC8	-0.1465	1
TDP43-Q331K	DNAJC8	-1.07099	1
TMEM106B	DNAJC8	-0.603592	1
UBQLN2	DNAJC8	-0.090582	1
VAM3	DNAJC8	-0.145328	1
416mcherry	DNAJC11	-0.558466	1
426mcherry	DNAJC11	-0.2895	1
alpha-synuclein-A53T	DNAJC11	-0.36126	1
alpha-synuclein-E46K	DNAJC11	-0.375895	1
alpha-synuclein-H50Q	DNAJC11	-0.327506	1
alpha-synuclein-WT	DNAJC11	-0.572717	1
AMN1	DNAJC11	-0.0435832	1
ANG	DNAJC11	1.36047	0.0294294
APP-CTF	DNAJC11	-0.461591	1
ATXN1-Q85	DNAJC11	-0.384981	1
CHMP2B	DNAJC11	-1.15353	1
EWSR1	DNAJC11	-0.739804	1
FUS	DNAJC11	-0.78597	1
FUS-G156E	DNAJC11	-0.775823	1
FUS-P431L	DNAJC11	-0.862977	1
FUS-R521C	DNAJC11	-0.491098	1
GR50	DNAJC11	-0.552005	1
hnRNPA1	DNAJC11	-0.320212	1
hnRNPA2B1	DNAJC11	-0.420585	1
Kar2-Abeta	DNAJC11	1.41165	0
OPTN	DNAJC11	-0.469408	1
PAB1-17A	DNAJC11	-0.24481	1
PAB1-20A	DNAJC11	-0.307418	1
PAB1-8A	DNAJC11	-0.096613	1
PAP1	DNAJC11	-0.257223	1
PolyA	DNAJC11	-0.369539	1
PolyC	DNAJC11	-0.356557	1
PolyL	DNAJC11	-0.326198	1
PolyS	DNAJC11	-0.306367	1
PR50	DNAJC11	-0.128644	1
PrePro-3x-Abeta	DNAJC11	-0.666985	1
PrePro-3x-ADAN	DNAJC11	-0.938219	1
REX2	DNAJC11	-0.743119	1
RNQ1	DNAJC11	0.101667	1
SCO2	DNAJC11	-0.829958	1
SoxN-A22	DNAJC11	-0.226248	1
SUP35	DNAJC11	-0.0311535	1
TAF15	DNAJC11	-0.474754	1
TDP43	DNAJC11	-1.03733	1
TDP43-M337V	DNAJC11	-0.804975	1
TDP43-N267S	DNAJC11	-0.88587	1
TDP43-Q331K	DNAJC11	-0.453673	1
TMEM106B	DNAJC11	0.68133	7.07818e-14
UBQLN2	DNAJC11	-0.498525	1
VAM3	DNAJC11	-0.752243	1
416mcherry	DNAJC12	0.00990438	1
426mcherry	DNAJC12	-0.00326316	1
alpha-synuclein-A53T	DNAJC12	-0.23382	1
alpha-synuclein-E46K	DNAJC12	-0.204871	1
alpha-synuclein-H50Q	DNAJC12	0.0214751	1
alpha-synuclein-WT	DNAJC12	0.00153086	1
AMN1	DNAJC12	-0.0776365	1
ANG	DNAJC12	-0.440846	1
APP-CTF	DNAJC12	-0.0506646	1
ATXN1-Q85	DNAJC12	-0.0602546	1
CHMP2B	DNAJC12	-0.549314	1
EWSR1	DNAJC12	-0.0712398	1
FUS	DNAJC12	-0.194938	1
FUS-G156E	DNAJC12	-0.279847	1
FUS-P431L	DNAJC12	-0.328387	1
FUS-R521C	DNAJC12	-0.248969	1
GR50	DNAJC12	-0.0658827	1
hnRNPA1	DNAJC12	-0.0661943	1
hnRNPA2B1	DNAJC12	-0.147727	1
Kar2-Abeta	DNAJC12	-0.0879424	1
OPTN	DNAJC12	-0.103979	1
PAB1-17A	DNAJC12	-0.312676	1
PAB1-20A	DNAJC12	#NAME?	1
PAB1-8A	DNAJC12	-0.0225003	1
PAP1	DNAJC12	-0.396741	1
PolyA	DNAJC12	0.0151296	1
PolyC	DNAJC12	-0.0671275	1
PolyL	DNAJC12	0.065859	1
PolyS	DNAJC12	-0.0175395	1
PR50	DNAJC12	0.109352	1
PrePro-3x-Abeta	DNAJC12	-0.142769	1
PrePro-3x-ADAN	DNAJC12	-0.0813234	1
REX2	DNAJC12	-0.163282	1
RNQ1	DNAJC12	0.371051	1
SCO2	DNAJC12	-0.101236	1
SoxN-A22	DNAJC12	-0.158923	1
SUP35	DNAJC12	0.0834986	1
TAF15	DNAJC12	0.0202208	1
TDP43	DNAJC12	-0.200239	1
TDP43-M337V	DNAJC12	-0.172655	1
TDP43-N267S	DNAJC12	0.206939	1
TDP43-Q331K	DNAJC12	-0.438753	1
TMEM106B	DNAJC12	-0.460203	1
UBQLN2	DNAJC12	-0.121253	1
VAM3	DNAJC12	0.161787	1
416mcherry	DNAJC14	0.0296667	1
426mcherry	DNAJC14	-0.0684077	1
alpha-synuclein-A53T	DNAJC14	-0.000538652	1
alpha-synuclein-E46K	DNAJC14	-0.0860449	1
alpha-synuclein-H50Q	DNAJC14	0.0638688	1
alpha-synuclein-WT	DNAJC14	-0.0690548	1
AMN1	DNAJC14	0.0924742	1
ANG	DNAJC14	#NAME?	1
APP-CTF	DNAJC14	-0.188004	1
ATXN1-Q85	DNAJC14	-0.0160395	1
CHMP2B	DNAJC14	-1.19736	1
EWSR1	DNAJC14	-0.019999	1
FUS	DNAJC14	-0.0373987	1
FUS-G156E	DNAJC14	-0.0358965	1
FUS-P431L	DNAJC14	0.0269206	1
FUS-R521C	DNAJC14	0.12117	1
GR50	DNAJC14	-0.00252741	1
hnRNPA1	DNAJC14	-0.596488	1
hnRNPA2B1	DNAJC14	-0.0121945	1
Kar2-Abeta	DNAJC14	0.00934952	1
OPTN	DNAJC14	-0.100762	1
PAB1-17A	DNAJC14	-0.0222462	1
PAB1-20A	DNAJC14	-0.252269	1
PAB1-8A	DNAJC14	0.103692	1
PAP1	DNAJC14	-0.299628	1
PolyA	DNAJC14	0.0653248	1
PolyC	DNAJC14	-0.0527712	1
PolyL	DNAJC14	-0.028826	1
PolyS	DNAJC14	0.0496211	1
PR50	DNAJC14	0.218143	1
PrePro-3x-Abeta	DNAJC14	-0.0215993	1
PrePro-3x-ADAN	DNAJC14	-0.00339553	1
REX2	DNAJC14	-0.0688689	1
RNQ1	DNAJC14	0.0749198	1
SCO2	DNAJC14	-0.0891463	1
SoxN-A22	DNAJC14	-0.23684	1
SUP35	DNAJC14	0.046594	1
TAF15	DNAJC14	0.0461678	1
TDP43	DNAJC14	0.228036	1
TDP43-M337V	DNAJC14	-0.178207	1
TDP43-N267S	DNAJC14	-0.0273639	1
TDP43-Q331K	DNAJC14	-0.171236	1
TMEM106B	DNAJC14	-0.465922	1
UBQLN2	DNAJC14	-0.0390739	1
VAM3	DNAJC14	0.0895031	1
416mcherry	DNAJC15	0.0437695	1
426mcherry	DNAJC15	-0.0492414	1
alpha-synuclein-A53T	DNAJC15	-0.165145	1
alpha-synuclein-E46K	DNAJC15	-0.0929991	1
alpha-synuclein-H50Q	DNAJC15	-0.121277	1
alpha-synuclein-WT	DNAJC15	-0.300532	1
AMN1	DNAJC15	-0.187506	1
ANG	DNAJC15	-0.613377	1
APP-CTF	DNAJC15	-0.0693488	1
ATXN1-Q85	DNAJC15	-0.0318605	1
CHMP2B	DNAJC15	0.0137052	1
EWSR1	DNAJC15	-0.202254	1
FUS	DNAJC15	-0.265254	1
FUS-G156E	DNAJC15	0.0313891	1
FUS-P431L	DNAJC15	0.021747	1
FUS-R521C	DNAJC15	-0.117574	1
GR50	DNAJC15	-0.0171403	1
hnRNPA1	DNAJC15	-0.134833	1
hnRNPA2B1	DNAJC15	-0.0786882	1
Kar2-Abeta	DNAJC15	-0.0844032	1
OPTN	DNAJC15	-0.211161	1
PAB1-17A	DNAJC15	-0.252207	1
PAB1-20A	DNAJC15	0.181351	1
PAB1-8A	DNAJC15	0.039113	1
PAP1	DNAJC15	-0.198187	1
PolyA	DNAJC15	-0.0399545	1
PolyC	DNAJC15	-0.102056	1
PolyL	DNAJC15	0.0371583	1
PolyS	DNAJC15	-0.0473145	1
PR50	DNAJC15	0.0887421	1
PrePro-3x-Abeta	DNAJC15	-0.141213	1
PrePro-3x-ADAN	DNAJC15	-0.0265753	1
REX2	DNAJC15	-0.132685	1
RNQ1	DNAJC15	0.00913746	1
SCO2	DNAJC15	-0.153581	1
SoxN-A22	DNAJC15	0.0820297	1
SUP35	DNAJC15	-0.0497603	1
TAF15	DNAJC15	0.00494077	1
TDP43	DNAJC15	-0.160101	1
TDP43-M337V	DNAJC15	-0.0189693	1
TDP43-N267S	DNAJC15	0.239468	1
TDP43-Q331K	DNAJC15	-0.15257	1
TMEM106B	DNAJC15	-0.0685065	1
UBQLN2	DNAJC15	-0.104195	1
VAM3	DNAJC15	0.0757218	1
416mcherry	DNAJC16	-0.0296521	1
426mcherry	DNAJC16	-0.084693	1
alpha-synuclein-A53T	DNAJC16	-0.189289	1
alpha-synuclein-E46K	DNAJC16	-0.406645	1
alpha-synuclein-H50Q	DNAJC16	-0.153444	1
alpha-synuclein-WT	DNAJC16	-0.445686	1
AMN1	DNAJC16	-0.281605	1
ANG	DNAJC16	-1.27608	1
APP-CTF	DNAJC16	-0.183582	1
ATXN1-Q85	DNAJC16	-0.162404	1
CHMP2B	DNAJC16	-0.538292	1
EWSR1	DNAJC16	0.0178506	1
FUS	DNAJC16	-0.209671	1
FUS-G156E	DNAJC16	-0.360157	1
FUS-P431L	DNAJC16	-0.331684	1
FUS-R521C	DNAJC16	-0.46226	1
GR50	DNAJC16	-0.2744	1
hnRNPA1	DNAJC16	-0.440786	1
hnRNPA2B1	DNAJC16	-0.289545	1
Kar2-Abeta	DNAJC16	-0.0710133	1
OPTN	DNAJC16	-0.651496	1
PAB1-17A	DNAJC16	-0.693735	1
PAB1-20A	DNAJC16	0.0504069	1
PAB1-8A	DNAJC16	-0.213218	1
PAP1	DNAJC16	#NAME?	1
PolyA	DNAJC16	-0.0829937	1
PolyC	DNAJC16	-0.297525	1
PolyL	DNAJC16	-0.0702611	1
PolyS	DNAJC16	-0.112454	1
PR50	DNAJC16	-0.157272	1
PrePro-3x-Abeta	DNAJC16	-0.246904	1
PrePro-3x-ADAN	DNAJC16	-0.14548	1
REX2	DNAJC16	-0.396243	1
RNQ1	DNAJC16	-0.561041	1
SCO2	DNAJC16	-0.252378	1
SoxN-A22	DNAJC16	-0.351505	1
SUP35	DNAJC16	-0.355592	1
TAF15	DNAJC16	-0.0453518	1
TDP43	DNAJC16	-0.558753	1
TDP43-M337V	DNAJC16	-0.613974	1
TDP43-N267S	DNAJC16	-0.66122	1
TDP43-Q331K	DNAJC16	-0.638451	1
TMEM106B	DNAJC16	0.637833	0.0925743
UBQLN2	DNAJC16	-0.152142	1
VAM3	DNAJC16	-0.132925	1
416mcherry	PSMG3	0.0365936	1
426mcherry	PSMG3	0.0334553	1
alpha-synuclein-A53T	PSMG3	-0.124627	1
alpha-synuclein-E46K	PSMG3	-0.104826	1
alpha-synuclein-H50Q	PSMG3	-0.0634276	1
alpha-synuclein-WT	PSMG3	-0.209361	1
AMN1	PSMG3	-0.160056	1
ANG	PSMG3	-1.31106	1
APP-CTF	PSMG3	-0.0368524	1
ATXN1-Q85	PSMG3	-0.162663	1
CHMP2B	PSMG3	0.137361	1
EWSR1	PSMG3	-0.191712	1
FUS	PSMG3	-0.290431	1
FUS-G156E	PSMG3	-0.233504	1
FUS-P431L	PSMG3	-0.184258	1
FUS-R521C	PSMG3	-0.437065	1
GR50	PSMG3	0.00167265	1
hnRNPA1	PSMG3	0.031579	1
hnRNPA2B1	PSMG3	-0.166578	1
Kar2-Abeta	PSMG3	-0.0856848	1
OPTN	PSMG3	-0.169105	1
PAB1-17A	PSMG3	-0.211545	1
PAB1-20A	PSMG3	-0.476273	1
PAB1-8A	PSMG3	-0.147546	1
PAP1	PSMG3	#NAME?	1
PolyA	PSMG3	-0.01845	1
PolyC	PSMG3	-0.0498969	1
PolyL	PSMG3	0.00439458	1
PolyS	PSMG3	-0.0846971	1
PR50	PSMG3	0.00815725	1
PrePro-3x-Abeta	PSMG3	-0.245213	1
PrePro-3x-ADAN	PSMG3	-0.0346343	1
REX2	PSMG3	-0.076149	1
RNQ1	PSMG3	-0.578229	1
SCO2	PSMG3	-0.212773	1
SoxN-A22	PSMG3	-0.189388	1
SUP35	PSMG3	-0.0566337	1
TAF15	PSMG3	-0.000552257	1
TDP43	PSMG3	-0.257664	1
TDP43-M337V	PSMG3	-0.520512	1
TDP43-N267S	PSMG3	-0.27098	1
TDP43-Q331K	PSMG3	-0.167785	1
TMEM106B	PSMG3	-0.389896	1
UBQLN2	PSMG3	-0.107285	1
VAM3	PSMG3	0.0834272	1
416mcherry	DNAJC19	0.0647931	1
426mcherry	DNAJC19	0.0579661	1
alpha-synuclein-A53T	DNAJC19	-0.200054	1
alpha-synuclein-E46K	DNAJC19	-0.0428182	1
alpha-synuclein-H50Q	DNAJC19	-0.00936771	1
alpha-synuclein-WT	DNAJC19	-0.0165262	1
AMN1	DNAJC19	0.0235323	1
ANG	DNAJC19	0.306751	1
APP-CTF	DNAJC19	-0.0866255	1
ATXN1-Q85	DNAJC19	-0.10655	1
CHMP2B	DNAJC19	0.172916	1
EWSR1	DNAJC19	-0.11506	1
FUS	DNAJC19	-0.010397	1
FUS-G156E	DNAJC19	-0.19624	1
FUS-P431L	DNAJC19	-0.230196	1
FUS-R521C	DNAJC19	-0.15708	1
GR50	DNAJC19	0.0663307	1
hnRNPA1	DNAJC19	0.0842077	1
hnRNPA2B1	DNAJC19	-0.0588072	1
Kar2-Abeta	DNAJC19	0.0765696	1
OPTN	DNAJC19	-0.0357231	1
PAB1-17A	DNAJC19	-0.24028	1
PAB1-20A	DNAJC19	-0.306153	1
PAB1-8A	DNAJC19	-0.23055	1
PAP1	DNAJC19	0.62616	1
PolyA	DNAJC19	0.0236769	1
PolyC	DNAJC19	-0.0364776	1
PolyL	DNAJC19	0.00632718	1
PolyS	DNAJC19	-0.23637	1
PR50	DNAJC19	0.0867769	1
PrePro-3x-Abeta	DNAJC19	-0.0507529	1
PrePro-3x-ADAN	DNAJC19	-0.0305906	1
REX2	DNAJC19	-0.213619	1
RNQ1	DNAJC19	0.556823	1
SCO2	DNAJC19	-0.20601	1
SoxN-A22	DNAJC19	-0.0580419	1
SUP35	DNAJC19	-0.0866265	1
TAF15	DNAJC19	0.0165741	1
TDP43	DNAJC19	-0.0264611	1
TDP43-M337V	DNAJC19	-0.437294	1
TDP43-N267S	DNAJC19	-0.342459	1
TDP43-Q331K	DNAJC19	0.0515971	1
TMEM106B	DNAJC19	-0.452216	1
UBQLN2	DNAJC19	-0.0315691	1
VAM3	DNAJC19	0.0905784	1
416mcherry	DNAJC22	-0.0587104	1
426mcherry	DNAJC22	-0.00689865	1
alpha-synuclein-A53T	DNAJC22	-0.00876062	1
alpha-synuclein-E46K	DNAJC22	-0.16084	1
alpha-synuclein-H50Q	DNAJC22	-0.173252	1
alpha-synuclein-WT	DNAJC22	-0.0356322	1
AMN1	DNAJC22	-0.549264	1
ANG	DNAJC22	#NAME?	1
APP-CTF	DNAJC22	0.0569171	1
ATXN1-Q85	DNAJC22	0.00977292	1
CHMP2B	DNAJC22	-0.659851	1
EWSR1	DNAJC22	-0.166205	1
FUS	DNAJC22	-0.203159	1
FUS-G156E	DNAJC22	-0.0316047	1
FUS-P431L	DNAJC22	-0.350295	1
FUS-R521C	DNAJC22	-0.111101	1
GR50	DNAJC22	0.0517372	1
hnRNPA1	DNAJC22	-0.514186	1
hnRNPA2B1	DNAJC22	0.0123589	1
Kar2-Abeta	DNAJC22	-0.00939974	1
OPTN	DNAJC22	0.131834	1
PAB1-17A	DNAJC22	0.0140674	1
PAB1-20A	DNAJC22	#NAME?	1
PAB1-8A	DNAJC22	0.0780075	1
PAP1	DNAJC22	#NAME?	1
PolyA	DNAJC22	0.0102615	1
PolyC	DNAJC22	-0.0859796	1
PolyL	DNAJC22	-0.00272525	1
PolyS	DNAJC22	-0.0154926	1
PR50	DNAJC22	0.0648179	1
PrePro-3x-Abeta	DNAJC22	-0.019975	1
PrePro-3x-ADAN	DNAJC22	-0.0758957	1
REX2	DNAJC22	-0.0243198	1
RNQ1	DNAJC22	-0.0819842	1
SCO2	DNAJC22	-0.319482	1
SoxN-A22	DNAJC22	-0.0978959	1
SUP35	DNAJC22	0.13968	1
TAF15	DNAJC22	0.0489829	1
TDP43	DNAJC22	-0.32611	1
TDP43-M337V	DNAJC22	-0.537817	1
TDP43-N267S	DNAJC22	-0.315699	1
TDP43-Q331K	DNAJC22	-0.22327	1
TMEM106B	DNAJC22	-0.25993	1
UBQLN2	DNAJC22	-0.0274583	1
VAM3	DNAJC22	-0.140721	1
416mcherry	hSEC63	-0.0244201	1
426mcherry	hSEC63	-0.0329001	1
alpha-synuclein-A53T	hSEC63	-0.261071	1
alpha-synuclein-E46K	hSEC63	-0.30932	1
alpha-synuclein-H50Q	hSEC63	-0.175596	1
alpha-synuclein-WT	hSEC63	-0.273636	1
AMN1	hSEC63	-0.594314	1
ANG	hSEC63	-0.125303	1
APP-CTF	hSEC63	0.0119308	1
ATXN1-Q85	hSEC63	-0.0284158	1
CHMP2B	hSEC63	-0.901373	1
EWSR1	hSEC63	0.151753	1
FUS	hSEC63	-0.538356	1
FUS-G156E	hSEC63	-0.247862	1
FUS-P431L	hSEC63	-0.283752	1
FUS-R521C	hSEC63	-0.105614	1
GR50	hSEC63	-0.163499	1
hnRNPA1	hSEC63	-0.648433	1
hnRNPA2B1	hSEC63	-0.183471	1
Kar2-Abeta	hSEC63	-0.231968	1
OPTN	hSEC63	-0.155219	1
PAB1-17A	hSEC63	-0.797889	1
PAB1-20A	hSEC63	#NAME?	1
PAB1-8A	hSEC63	-0.639937	1
PAP1	hSEC63	-0.0347523	1
PolyA	hSEC63	-0.101377	1
PolyC	hSEC63	-0.164303	1
PolyL	hSEC63	-0.0836959	1
PolyS	hSEC63	-0.07458	1
PR50	hSEC63	-0.0437383	1
PrePro-3x-Abeta	hSEC63	-0.384009	1
PrePro-3x-ADAN	hSEC63	-0.105401	1
REX2	hSEC63	-0.0450084	1
RNQ1	hSEC63	#NAME?	1
SCO2	hSEC63	-0.249076	1
SoxN-A22	hSEC63	-0.189458	1
SUP35	hSEC63	-0.20378	1
TAF15	hSEC63	-0.0379526	1
TDP43	hSEC63	-0.221169	1
TDP43-M337V	hSEC63	0.0315662	1
TDP43-N267S	hSEC63	-0.546242	1
TDP43-Q331K	hSEC63	-0.53738	1
TMEM106B	hSEC63	-0.569098	1
UBQLN2	hSEC63	-0.158177	1
VAM3	hSEC63	-0.120178	1
416mcherry	DNAJC25	0.057786	0.99874
426mcherry	DNAJC25	-0.00143981	0.99874
alpha-synuclein-A53T	DNAJC25	0.0376187	0.99874
alpha-synuclein-E46K	DNAJC25	0.0931391	0.99874
alpha-synuclein-H50Q	DNAJC25	0.0900557	0.99874
alpha-synuclein-WT	DNAJC25	0.000186055	0.99874
AMN1	DNAJC25	-0.0489595	0.99874
ANG	DNAJC25	-0.0328559	0.99874
APP-CTF	DNAJC25	-0.00519323	0.99874
ATXN1-Q85	DNAJC25	0.0392495	0.99874
CHMP2B	DNAJC25	0.108236	0.99874
EWSR1	DNAJC25	0.231976	0.99874
FUS	DNAJC25	0.197241	0.99874
FUS-G156E	DNAJC25	0.150419	0.99874
FUS-P431L	DNAJC25	0.151032	0.99874
FUS-R521C	DNAJC25	-0.174514	0.99874
GR50	DNAJC25	0.0258247	0.99874
hnRNPA1	DNAJC25	0.251947	0.99874
hnRNPA2B1	DNAJC25	0.0573641	0.99874
Kar2-Abeta	DNAJC25	0.0759219	0.99874
OPTN	DNAJC25	-0.137997	0.99874
PAB1-17A	DNAJC25	0.249428	0.99874
PAB1-20A	DNAJC25	#NAME?	0.99874
PAB1-8A	DNAJC25	-0.0717761	0.99874
PAP1	DNAJC25	-0.0861015	0.99874
PolyA	DNAJC25	0.00178886	0.99874
PolyC	DNAJC25	0.10157	0.99874
PolyL	DNAJC25	0.0742387	0.99874
PolyS	DNAJC25	0.0327361	0.99874
PR50	DNAJC25	-0.00831553	0.99874
PrePro-3x-Abeta	DNAJC25	-0.0527489	0.99874
PrePro-3x-ADAN	DNAJC25	0.0528128	0.99874
REX2	DNAJC25	0.0103541	0.99874
RNQ1	DNAJC25	0.730422	0.99874
SCO2	DNAJC25	-0.157567	0.99874
SoxN-A22	DNAJC25	0.148217	0.99874
SUP35	DNAJC25	0.242835	0.99874
TAF15	DNAJC25	-0.0302787	0.99874
TDP43	DNAJC25	0.389504	0.99874
TDP43-M337V	DNAJC25	0.382026	0.99874
TDP43-N267S	DNAJC25	-0.0265914	0.99874
TDP43-Q331K	DNAJC25	0.443773	0.99874
TMEM106B	DNAJC25	0.0701216	0.99874
UBQLN2	DNAJC25	0.0302162	0.99874
VAM3	DNAJC25	0.105021	0.99874
416mcherry	DNAJC27	0.00964304	1
426mcherry	DNAJC27	-0.0195828	1
alpha-synuclein-A53T	DNAJC27	0.0259352	1
alpha-synuclein-E46K	DNAJC27	-0.0598059	1
alpha-synuclein-H50Q	DNAJC27	0.00606134	1
alpha-synuclein-WT	DNAJC27	-0.143606	1
AMN1	DNAJC27	-0.0198766	1
ANG	DNAJC27	-0.338079	1
APP-CTF	DNAJC27	-0.0892908	1
ATXN1-Q85	DNAJC27	-0.098244	1
CHMP2B	DNAJC27	-0.873446	1
EWSR1	DNAJC27	-0.0621578	1
FUS	DNAJC27	-0.0406793	1
FUS-G156E	DNAJC27	-0.00612659	1
FUS-P431L	DNAJC27	-0.201522	1
FUS-R521C	DNAJC27	-0.0413987	1
GR50	DNAJC27	-0.0242371	1
hnRNPA1	DNAJC27	-0.0893718	1
hnRNPA2B1	DNAJC27	-0.0613522	1
Kar2-Abeta	DNAJC27	-0.0448181	1
OPTN	DNAJC27	-0.109761	1
PAB1-17A	DNAJC27	0.167124	1
PAB1-20A	DNAJC27	#NAME?	1
PAB1-8A	DNAJC27	-0.56337	1
PAP1	DNAJC27	-0.0488116	1
PolyA	DNAJC27	0.0219521	1
PolyC	DNAJC27	-0.0289531	1
PolyL	DNAJC27	-0.0364211	1
PolyS	DNAJC27	0.00695085	1
PR50	DNAJC27	-0.147742	1
PrePro-3x-Abeta	DNAJC27	0.072063	1
PrePro-3x-ADAN	DNAJC27	-0.0485174	1
REX2	DNAJC27	-0.117631	1
RNQ1	DNAJC27	-0.83921	1
SCO2	DNAJC27	-0.10559	1
SoxN-A22	DNAJC27	-0.0985474	1
SUP35	DNAJC27	0.169973	1
TAF15	DNAJC27	0.00852963	1
TDP43	DNAJC27	-0.0258343	1
TDP43-M337V	DNAJC27	-0.195001	1
TDP43-N267S	DNAJC27	-0.0164201	1
TDP43-Q331K	DNAJC27	0.0695893	1
TMEM106B	DNAJC27	-0.0962375	1
UBQLN2	DNAJC27	-0.00674558	1
VAM3	DNAJC27	-0.0841663	1
416mcherry	DNAJC28	0.00698202	1
426mcherry	DNAJC28	-0.0393567	1
alpha-synuclein-A53T	DNAJC28	-0.116725	1
alpha-synuclein-E46K	DNAJC28	-0.131828	1
alpha-synuclein-H50Q	DNAJC28	-0.121082	1
alpha-synuclein-WT	DNAJC28	-0.133268	1
AMN1	DNAJC28	-0.576089	1
ANG	DNAJC28	0.397305	1
APP-CTF	DNAJC28	-0.0813722	1
ATXN1-Q85	DNAJC28	-0.134116	1
CHMP2B	DNAJC28	0.101734	1
EWSR1	DNAJC28	-0.101765	1
FUS	DNAJC28	-0.458396	1
FUS-G156E	DNAJC28	-0.336657	1
FUS-P431L	DNAJC28	-0.632998	1
FUS-R521C	DNAJC28	-0.373113	1
GR50	DNAJC28	-0.160082	1
hnRNPA1	DNAJC28	-0.159758	1
hnRNPA2B1	DNAJC28	-0.234717	1
Kar2-Abeta	DNAJC28	-0.0464874	1
OPTN	DNAJC28	-0.184907	1
PAB1-17A	DNAJC28	-0.31065	1
PAB1-20A	DNAJC28	-0.969759	1
PAB1-8A	DNAJC28	-0.510532	1
PAP1	DNAJC28	0.412363	1
PolyA	DNAJC28	-0.122926	1
PolyC	DNAJC28	0.0702826	1
PolyL	DNAJC28	-0.00874986	1
PolyS	DNAJC28	-0.26402	1
PR50	DNAJC28	0.195078	1
PrePro-3x-Abeta	DNAJC28	-0.063454	1
PrePro-3x-ADAN	DNAJC28	-0.0761099	1
REX2	DNAJC28	-0.267466	1
RNQ1	DNAJC28	0.0872825	1
SCO2	DNAJC28	-0.452117	1
SoxN-A22	DNAJC28	-0.334034	1
SUP35	DNAJC28	-0.145116	1
TAF15	DNAJC28	0.0338287	1
TDP43	DNAJC28	-0.307959	1
TDP43-M337V	DNAJC28	-0.399692	1
TDP43-N267S	DNAJC28	-0.47084	1
TDP43-Q331K	DNAJC28	-1.08952	1
TMEM106B	DNAJC28	-0.754509	1
UBQLN2	DNAJC28	-0.0659567	1
VAM3	DNAJC28	-0.0255011	1
416mcherry	SSA1	-0.344462	1
426mcherry	SSA1	-0.10299	1
alpha-synuclein-A53T	SSA1	-0.364707	1
alpha-synuclein-E46K	SSA1	-0.43688	1
alpha-synuclein-H50Q	SSA1	-0.294575	1
alpha-synuclein-WT	SSA1	-0.449343	1
AMN1	SSA1	-1.48498	1
ANG	SSA1	-0.632508	1
APP-CTF	SSA1	-0.230674	1
ATXN1-Q85	SSA1	0.0722691	1
CHMP2B	SSA1	-0.524485	1
EWSR1	SSA1	-0.00182825	1
FUS	SSA1	-0.474421	1
FUS-G156E	SSA1	-0.728123	1
FUS-P431L	SSA1	-0.23744	1
FUS-R521C	SSA1	-0.724652	1
GR50	SSA1	-0.263633	1
hnRNPA1	SSA1	-0.615189	1
hnRNPA2B1	SSA1	-0.422571	1
Kar2-Abeta	SSA1	-0.156372	1
OPTN	SSA1	-0.925828	1
PAB1-17A	SSA1	-0.40763	1
PAB1-20A	SSA1	#NAME?	1
PAB1-8A	SSA1	-0.536877	1
PAP1	SSA1	-0.619884	1
PolyA	SSA1	-0.0993142	1
PolyC	SSA1	-0.429485	1
PolyL	SSA1	-0.106918	1
PolyS	SSA1	-0.119535	1
PR50	SSA1	-0.357474	1
PrePro-3x-Abeta	SSA1	-0.317537	1
PrePro-3x-ADAN	SSA1	-0.178941	1
REX2	SSA1	-0.598731	1
RNQ1	SSA1	-0.991611	1
SCO2	SSA1	-0.747345	1
SoxN-A22	SSA1	-0.465899	1
SUP35	SSA1	-1.62784	1
TAF15	SSA1	-0.295074	1
TDP43	SSA1	-0.527229	1
TDP43-M337V	SSA1	-0.483201	1
TDP43-N267S	SSA1	-0.516197	1
TDP43-Q331K	SSA1	-1.1357	1
TMEM106B	SSA1	-0.339829	1
UBQLN2	SSA1	-0.246107	1
VAM3	SSA1	-0.305208	1
416mcherry	DNAJC30	0.00159399	1
426mcherry	DNAJC30	0.0759832	1
alpha-synuclein-A53T	DNAJC30	0.00417411	1
alpha-synuclein-E46K	DNAJC30	-0.0976623	1
alpha-synuclein-H50Q	DNAJC30	0.0913943	1
alpha-synuclein-WT	DNAJC30	-0.0802077	1
AMN1	DNAJC30	0.266098	1
ANG	DNAJC30	-0.130414	1
APP-CTF	DNAJC30	-0.0857144	1
ATXN1-Q85	DNAJC30	-0.0467358	1
CHMP2B	DNAJC30	-0.723483	1
EWSR1	DNAJC30	-0.156985	1
FUS	DNAJC30	-0.233254	1
FUS-G156E	DNAJC30	-0.119877	1
FUS-P431L	DNAJC30	-0.153582	1
FUS-R521C	DNAJC30	-0.282135	1
GR50	DNAJC30	-0.0385369	1
hnRNPA1	DNAJC30	-0.0184717	1
hnRNPA2B1	DNAJC30	0.00245143	1
Kar2-Abeta	DNAJC30	-0.0673638	1
OPTN	DNAJC30	-0.0786831	1
PAB1-17A	DNAJC30	0.123975	1
PAB1-20A	DNAJC30	0.322032	1
PAB1-8A	DNAJC30	0.105933	1
PAP1	DNAJC30	0.28891	1
PolyA	DNAJC30	-0.0603149	1
PolyC	DNAJC30	-0.0122152	1
PolyL	DNAJC30	0.0211796	1
PolyS	DNAJC30	-0.0240737	1
PR50	DNAJC30	-0.0616713	1
PrePro-3x-Abeta	DNAJC30	-0.221886	1
PrePro-3x-ADAN	DNAJC30	0.0459642	1
REX2	DNAJC30	-0.0442851	1
RNQ1	DNAJC30	0.497533	1
SCO2	DNAJC30	-0.11217	1
SoxN-A22	DNAJC30	-0.0732455	1
SUP35	DNAJC30	-0.0738807	1
TAF15	DNAJC30	-0.00992753	1
TDP43	DNAJC30	0.314694	1
TDP43-M337V	DNAJC30	-0.126168	1
TDP43-N267S	DNAJC30	0.126167	1
TDP43-Q331K	DNAJC30	0.0126413	1
TMEM106B	DNAJC30	0.0294531	1
UBQLN2	DNAJC30	0.0178945	1
VAM3	DNAJC30	0.114413	1
416mcherry	HSP90AA1	0.0604994	1
426mcherry	HSP90AA1	-0.179311	1
alpha-synuclein-A53T	HSP90AA1	-0.0596819	1
alpha-synuclein-E46K	HSP90AA1	-0.197248	1
alpha-synuclein-H50Q	HSP90AA1	-0.160457	1
alpha-synuclein-WT	HSP90AA1	-0.080537	1
AMN1	HSP90AA1	0.0252227	1
ANG	HSP90AA1	#NAME?	1
APP-CTF	HSP90AA1	0.00503555	1
ATXN1-Q85	HSP90AA1	0.0849349	1
CHMP2B	HSP90AA1	-0.159598	1
EWSR1	HSP90AA1	0.145291	1
FUS	HSP90AA1	-0.275399	1
FUS-G156E	HSP90AA1	-0.0147934	1
FUS-P431L	HSP90AA1	-0.434585	1
FUS-R521C	HSP90AA1	0.0453428	1
GR50	HSP90AA1	-0.142893	1
hnRNPA1	HSP90AA1	-0.0155531	1
hnRNPA2B1	HSP90AA1	-0.0173079	1
Kar2-Abeta	HSP90AA1	0.0241794	1
OPTN	HSP90AA1	-0.159755	1
PAB1-17A	HSP90AA1	-0.0174659	1
PAB1-20A	HSP90AA1	#NAME?	1
PAB1-8A	HSP90AA1	-0.14595	1
PAP1	HSP90AA1	#NAME?	1
PolyA	HSP90AA1	-0.00992076	1
PolyC	HSP90AA1	-0.0324761	1
PolyL	HSP90AA1	-0.0686918	1
PolyS	HSP90AA1	-0.00936981	1
PR50	HSP90AA1	0.388221	1
PrePro-3x-Abeta	HSP90AA1	0.027434	1
PrePro-3x-ADAN	HSP90AA1	0.0512218	1
REX2	HSP90AA1	-0.231943	1
RNQ1	HSP90AA1	0.0441204	1
SCO2	HSP90AA1	-0.286584	1
SoxN-A22	HSP90AA1	-0.0545454	1
SUP35	HSP90AA1	0.210175	1
TAF15	HSP90AA1	-0.12347	1
TDP43	HSP90AA1	0.0659862	1
TDP43-M337V	HSP90AA1	0.045607	1
TDP43-N267S	HSP90AA1	-0.287249	1
TDP43-Q331K	HSP90AA1	0.116525	1
TMEM106B	HSP90AA1	-0.0549803	1
UBQLN2	HSP90AA1	-0.00289844	1
VAM3	HSP90AA1	-0.186255	1
416mcherry	DNAJC17	0.0729827	1
426mcherry	DNAJC17	-0.0228968	1
alpha-synuclein-A53T	DNAJC17	-0.0494607	1
alpha-synuclein-E46K	DNAJC17	-0.115626	1
alpha-synuclein-H50Q	DNAJC17	0.0753853	1
alpha-synuclein-WT	DNAJC17	-0.0428115	1
AMN1	DNAJC17	-0.571909	1
ANG	DNAJC17	-0.492791	1
APP-CTF	DNAJC17	0.047695	1
ATXN1-Q85	DNAJC17	-0.150083	1
CHMP2B	DNAJC17	-0.278572	1
EWSR1	DNAJC17	-0.182145	1
FUS	DNAJC17	-0.168386	1
FUS-G156E	DNAJC17	-0.498152	1
FUS-P431L	DNAJC17	-0.286306	1
FUS-R521C	DNAJC17	-0.249824	1
GR50	DNAJC17	-0.01526	1
hnRNPA1	DNAJC17	-0.00420401	1
hnRNPA2B1	DNAJC17	0.00793402	1
Kar2-Abeta	DNAJC17	-0.0282121	1
OPTN	DNAJC17	-0.0966578	1
PAB1-17A	DNAJC17	-0.519627	1
PAB1-20A	DNAJC17	#NAME?	1
PAB1-8A	DNAJC17	-0.155482	1
PAP1	DNAJC17	-0.0870993	1
PolyA	DNAJC17	0.153758	1
PolyC	DNAJC17	0.0168471	1
PolyL	DNAJC17	0.022044	1
PolyS	DNAJC17	-0.100933	1
PR50	DNAJC17	-0.0404594	1
PrePro-3x-Abeta	DNAJC17	0.0036748	1
PrePro-3x-ADAN	DNAJC17	0.0239405	1
REX2	DNAJC17	-0.211156	1
RNQ1	DNAJC17	0.234458	1
SCO2	DNAJC17	-0.176301	1
SoxN-A22	DNAJC17	-0.0679712	1
SUP35	DNAJC17	-0.166594	1
TAF15	DNAJC17	-0.184703	1
TDP43	DNAJC17	0.0282881	1
TDP43-M337V	DNAJC17	0.424796	1
TDP43-N267S	DNAJC17	0.254763	1
TDP43-Q331K	DNAJC17	-0.0712711	1
TMEM106B	DNAJC17	0.0749556	1
UBQLN2	DNAJC17	-0.0718859	1
VAM3	DNAJC17	-0.0979456	1
416mcherry	TRAP1	-0.116202	1
426mcherry	TRAP1	-0.0784093	1
alpha-synuclein-A53T	TRAP1	-0.154059	1
alpha-synuclein-E46K	TRAP1	0.0681236	1
alpha-synuclein-H50Q	TRAP1	-0.188776	1
alpha-synuclein-WT	TRAP1	-0.156936	1
AMN1	TRAP1	-0.149849	1
ANG	TRAP1	-0.628996	1
APP-CTF	TRAP1	-0.0114595	1
ATXN1-Q85	TRAP1	-0.0629204	1
CHMP2B	TRAP1	-0.350018	1
EWSR1	TRAP1	-0.0630435	1
FUS	TRAP1	0.140472	1
FUS-G156E	TRAP1	-0.199628	1
FUS-P431L	TRAP1	-0.354001	1
FUS-R521C	TRAP1	-0.401546	1
GR50	TRAP1	-0.0240313	1
hnRNPA1	TRAP1	-0.166183	1
hnRNPA2B1	TRAP1	-0.0102031	1
Kar2-Abeta	TRAP1	-0.095777	1
OPTN	TRAP1	-0.0781007	1
PAB1-17A	TRAP1	-0.201582	1
PAB1-20A	TRAP1	#NAME?	1
PAB1-8A	TRAP1	-0.042043	1
PAP1	TRAP1	-0.189025	1
PolyA	TRAP1	0.00807572	1
PolyC	TRAP1	-0.0627451	1
PolyL	TRAP1	-0.00618534	1
PolyS	TRAP1	0.0477261	1
PR50	TRAP1	0.0179655	1
PrePro-3x-Abeta	TRAP1	0.0141261	1
PrePro-3x-ADAN	TRAP1	0.124205	1
REX2	TRAP1	-0.0621254	1
RNQ1	TRAP1	-0.557222	1
SCO2	TRAP1	0.0169009	1
SoxN-A22	TRAP1	-0.0820278	1
SUP35	TRAP1	0.115881	1
TAF15	TRAP1	0.0642336	1
TDP43	TRAP1	-0.340327	1
TDP43-M337V	TRAP1	-0.048313	1
TDP43-N267S	TRAP1	-0.152886	1
TDP43-Q331K	TRAP1	-0.362877	1
TMEM106B	TRAP1	-0.115573	1
UBQLN2	TRAP1	-0.0499662	1
VAM3	TRAP1	-0.0373009	1
416mcherry	hCCT2	0.0871336	1
426mcherry	hCCT2	-0.0354097	1
alpha-synuclein-A53T	hCCT2	0.0995256	1
alpha-synuclein-E46K	hCCT2	-0.0541249	1
alpha-synuclein-H50Q	hCCT2	-0.108946	1
alpha-synuclein-WT	hCCT2	-0.200838	1
AMN1	hCCT2	-0.405494	1
ANG	hCCT2	-0.540846	1
APP-CTF	hCCT2	0.0232217	1
ATXN1-Q85	hCCT2	-0.0299185	1
CHMP2B	hCCT2	-0.979658	1
EWSR1	hCCT2	0.106258	1
FUS	hCCT2	-0.293971	1
FUS-G156E	hCCT2	-0.12989	1
FUS-P431L	hCCT2	-0.458527	1
FUS-R521C	hCCT2	0.100845	1
GR50	hCCT2	-0.0740493	1
hnRNPA1	hCCT2	-0.0187136	1
hnRNPA2B1	hCCT2	-0.107976	1
Kar2-Abeta	hCCT2	0.0368755	1
OPTN	hCCT2	-0.287134	1
PAB1-17A	hCCT2	0.0699312	1
PAB1-20A	hCCT2	-0.518295	1
PAB1-8A	hCCT2	-0.283778	1
PAP1	hCCT2	-0.71599	1
PolyA	hCCT2	-0.0315485	1
PolyC	hCCT2	-0.0779778	1
PolyL	hCCT2	-0.00435888	1
PolyS	hCCT2	0.0278635	1
PR50	hCCT2	-0.100035	1
PrePro-3x-Abeta	hCCT2	-0.000541116	1
PrePro-3x-ADAN	hCCT2	-0.0308341	1
REX2	hCCT2	-0.253767	1
RNQ1	hCCT2	-0.41699	1
SCO2	hCCT2	-0.208889	1
SoxN-A22	hCCT2	-0.0110161	1
SUP35	hCCT2	-0.12148	1
TAF15	hCCT2	-0.0474581	1
TDP43	hCCT2	0.107391	1
TDP43-M337V	hCCT2	-0.218619	1
TDP43-N267S	hCCT2	-0.0277842	1
TDP43-Q331K	hCCT2	-0.0618927	1
TMEM106B	hCCT2	-0.274663	1
UBQLN2	hCCT2	-0.0873159	1
VAM3	hCCT2	-0.0966672	1
416mcherry	hCCT5	-0.055033	1
426mcherry	hCCT5	-0.0781825	1
alpha-synuclein-A53T	hCCT5	0.114261	1
alpha-synuclein-E46K	hCCT5	-0.22416	1
alpha-synuclein-H50Q	hCCT5	0.0448017	1
alpha-synuclein-WT	hCCT5	-0.0307312	1
AMN1	hCCT5	-0.540796	1
ANG	hCCT5	-0.770029	1
APP-CTF	hCCT5	-0.0674468	1
ATXN1-Q85	hCCT5	-0.0739242	1
CHMP2B	hCCT5	0.413706	1
EWSR1	hCCT5	0.0944312	1
FUS	hCCT5	0.0489677	1
FUS-G156E	hCCT5	-0.222298	1
FUS-P431L	hCCT5	-0.168354	1
FUS-R521C	hCCT5	-0.226814	1
GR50	hCCT5	-0.0191818	1
hnRNPA1	hCCT5	-0.448807	1
hnRNPA2B1	hCCT5	-0.163756	1
Kar2-Abeta	hCCT5	-0.0406293	1
OPTN	hCCT5	-0.0998824	1
PAB1-17A	hCCT5	0.0730495	1
PAB1-20A	hCCT5	#NAME?	1
PAB1-8A	hCCT5	-0.0658406	1
PAP1	hCCT5	0.229248	1
PolyA	hCCT5	0.0317026	1
PolyC	hCCT5	-0.0608082	1
PolyL	hCCT5	-0.066256	1
PolyS	hCCT5	-0.0283811	1
PR50	hCCT5	-0.0622296	1
PrePro-3x-Abeta	hCCT5	-0.0146416	1
PrePro-3x-ADAN	hCCT5	-0.00883781	1
REX2	hCCT5	-0.020459	1
RNQ1	hCCT5	-0.645194	1
SCO2	hCCT5	0.0139975	1
SoxN-A22	hCCT5	-0.0809547	1
SUP35	hCCT5	0.00463995	1
TAF15	hCCT5	0.00135148	1
TDP43	hCCT5	-0.120581	1
TDP43-M337V	hCCT5	-0.381985	1
TDP43-N267S	hCCT5	-0.118229	1
TDP43-Q331K	hCCT5	0.00226037	1
TMEM106B	hCCT5	-0.357537	1
UBQLN2	hCCT5	-0.0558719	1
VAM3	hCCT5	-0.15142	1
416mcherry	hCCT3	0.0716318	1
426mcherry	hCCT3	-0.0857338	1
alpha-synuclein-A53T	hCCT3	-0.0645004	1
alpha-synuclein-E46K	hCCT3	-0.238893	1
alpha-synuclein-H50Q	hCCT3	-0.107573	1
alpha-synuclein-WT	hCCT3	-0.174245	1
AMN1	hCCT3	-0.253475	1
ANG	hCCT3	-0.0783654	1
APP-CTF	hCCT3	0.108299	1
ATXN1-Q85	hCCT3	-0.109775	1
CHMP2B	hCCT3	-1.09649	1
EWSR1	hCCT3	-0.0293728	1
FUS	hCCT3	-0.176276	1
FUS-G156E	hCCT3	-0.330584	1
FUS-P431L	hCCT3	0.0194915	1
FUS-R521C	hCCT3	-0.386262	1
GR50	hCCT3	-0.1585	1
hnRNPA1	hCCT3	-0.225305	1
hnRNPA2B1	hCCT3	-0.155079	1
Kar2-Abeta	hCCT3	-0.0255521	1
OPTN	hCCT3	-0.164304	1
PAB1-17A	hCCT3	-0.351982	1
PAB1-20A	hCCT3	#NAME?	1
PAB1-8A	hCCT3	-0.316679	1
PAP1	hCCT3	-0.285966	1
PolyA	hCCT3	-0.139604	1
PolyC	hCCT3	-0.151421	1
PolyL	hCCT3	0.0196924	1
PolyS	hCCT3	-0.0795315	1
PR50	hCCT3	-0.157987	1
PrePro-3x-Abeta	hCCT3	0.022514	1
PrePro-3x-ADAN	hCCT3	0.063029	1
REX2	hCCT3	-0.143587	1
RNQ1	hCCT3	-0.480206	1
SCO2	hCCT3	-0.18973	1
SoxN-A22	hCCT3	-0.228248	1
SUP35	hCCT3	0.115083	1
TAF15	hCCT3	-0.037443	1
TDP43	hCCT3	0.109947	1
TDP43-M337V	hCCT3	-0.315811	1
TDP43-N267S	hCCT3	-0.0661745	1
TDP43-Q331K	hCCT3	-0.195145	1
TMEM106B	hCCT3	-0.358808	1
UBQLN2	hCCT3	-0.0360638	1
VAM3	hCCT3	-0.419735	1
416mcherry	JJJ2	-4.8089	1
426mcherry	JJJ2	-3.76724	1
alpha-synuclein-A53T	JJJ2	-2.31393	1
alpha-synuclein-E46K	JJJ2	-2.58086	1
alpha-synuclein-H50Q	JJJ2	-2.33329	1
alpha-synuclein-WT	JJJ2	-2.92361	1
AMN1	JJJ2	-1.58409	1
ANG	JJJ2	#NAME?	1
APP-CTF	JJJ2	-3.18592	1
ATXN1-Q85	JJJ2	-2.87776	1
CHMP2B	JJJ2	#NAME?	1
EWSR1	JJJ2	-1.99097	1
FUS	JJJ2	-1.88926	1
FUS-G156E	JJJ2	-2.02222	1
FUS-P431L	JJJ2	-1.47629	1
FUS-R521C	JJJ2	-2.40873	1
GR50	JJJ2	-3.71124	1
hnRNPA1	JJJ2	-1.61193	1
hnRNPA2B1	JJJ2	-3.44984	1
Kar2-Abeta	JJJ2	-2.93442	1
OPTN	JJJ2	#NAME?	1
PAB1-17A	JJJ2	-3.06813	1
PAB1-20A	JJJ2	#NAME?	1
PAB1-8A	JJJ2	-3.06973	1
PAP1	JJJ2	#NAME?	1
PolyA	JJJ2	-3.22449	1
PolyC	JJJ2	-2.82443	1
PolyL	JJJ2	-3.5283	1
PolyS	JJJ2	-3.80225	1
PR50	JJJ2	-0.773594	1
PrePro-3x-Abeta	JJJ2	-2.51273	1
PrePro-3x-ADAN	JJJ2	-3.42646	1
REX2	JJJ2	-4.47004	1
RNQ1	JJJ2	-0.568677	1
SCO2	JJJ2	#NAME?	1
SoxN-A22	JJJ2	-3.20298	1
SUP35	JJJ2	#NAME?	1
TAF15	JJJ2	-4.44785	1
TDP43	JJJ2	#NAME?	1
TDP43-M337V	JJJ2	-1.7073	1
TDP43-N267S	JJJ2	-1.71174	1
TDP43-Q331K	JJJ2	-0.687284	1
TMEM106B	JJJ2	#NAME?	1
UBQLN2	JJJ2	-3.55477	1
VAM3	JJJ2	-4.5799	1
416mcherry	hCCT7	-1.2476	1
426mcherry	hCCT7	-0.77466	1
alpha-synuclein-A53T	hCCT7	-0.378239	1
alpha-synuclein-E46K	hCCT7	-0.374015	1
alpha-synuclein-H50Q	hCCT7	-0.246039	1
alpha-synuclein-WT	hCCT7	-0.401985	1
AMN1	hCCT7	0.58164	1
ANG	hCCT7	#NAME?	1
APP-CTF	hCCT7	-0.997139	1
ATXN1-Q85	hCCT7	-0.14071	1
CHMP2B	hCCT7	0.522559	1
EWSR1	hCCT7	-0.944815	1
FUS	hCCT7	-0.59848	1
FUS-G156E	hCCT7	-0.243021	1
FUS-P431L	hCCT7	-0.562413	1
FUS-R521C	hCCT7	-0.402981	1
GR50	hCCT7	-0.499186	1
hnRNPA1	hCCT7	0.274356	1
hnRNPA2B1	hCCT7	-0.848925	1
Kar2-Abeta	hCCT7	-1.40533	1
OPTN	hCCT7	-0.488212	1
PAB1-17A	hCCT7	0.468096	1
PAB1-20A	hCCT7	#NAME?	1
PAB1-8A	hCCT7	0.463946	1
PAP1	hCCT7	#NAME?	1
PolyA	hCCT7	-1.08826	1
PolyC	hCCT7	-0.669843	1
PolyL	hCCT7	-0.589862	1
PolyS	hCCT7	-0.786541	1
PR50	hCCT7	0.615103	1
PrePro-3x-Abeta	hCCT7	-0.669266	1
PrePro-3x-ADAN	hCCT7	-0.817577	1
REX2	hCCT7	-1.13437	1
RNQ1	hCCT7	0.336959	1
SCO2	hCCT7	-1.00767	1
SoxN-A22	hCCT7	-0.610316	1
SUP35	hCCT7	-0.474974	1
TAF15	hCCT7	-1.30751	1
TDP43	hCCT7	0.246053	1
TDP43-M337V	hCCT7	0.303829	1
TDP43-N267S	hCCT7	0.80245	0.372911
TDP43-Q331K	hCCT7	-0.30536	1
TMEM106B	hCCT7	-1.43583	1
UBQLN2	hCCT7	-1.70111	1
VAM3	hCCT7	-0.750378	1
416mcherry	BBS10	-0.10311	1
426mcherry	BBS10	-0.087819	1
alpha-synuclein-A53T	BBS10	-0.246321	1
alpha-synuclein-E46K	BBS10	-0.109404	1
alpha-synuclein-H50Q	BBS10	0.0247665	1
alpha-synuclein-WT	BBS10	-0.217325	1
AMN1	BBS10	-0.168983	1
ANG	BBS10	-0.649383	1
APP-CTF	BBS10	0.0344188	1
ATXN1-Q85	BBS10	-0.0421012	1
CHMP2B	BBS10	-0.211342	1
EWSR1	BBS10	-0.149729	1
FUS	BBS10	-0.428086	1
FUS-G156E	BBS10	-0.11174	1
FUS-P431L	BBS10	-0.278998	1
FUS-R521C	BBS10	-0.141974	1
GR50	BBS10	-0.15708	1
hnRNPA1	BBS10	-0.165117	1
hnRNPA2B1	BBS10	-0.0710838	1
Kar2-Abeta	BBS10	-0.0327517	1
OPTN	BBS10	-0.378003	1
PAB1-17A	BBS10	-0.697701	1
PAB1-20A	BBS10	#NAME?	1
PAB1-8A	BBS10	-0.469854	1
PAP1	BBS10	-0.058653	1
PolyA	BBS10	-0.00517555	1
PolyC	BBS10	-0.0921946	1
PolyL	BBS10	-0.0035615	1
PolyS	BBS10	-0.10264	1
PR50	BBS10	-0.126697	1
PrePro-3x-Abeta	BBS10	-0.0460332	1
PrePro-3x-ADAN	BBS10	-0.0923497	1
REX2	BBS10	-0.213986	1
RNQ1	BBS10	0.0030265	1
SCO2	BBS10	-0.145204	1
SoxN-A22	BBS10	-0.311486	1
SUP35	BBS10	-0.220764	1
TAF15	BBS10	0.013608	1
TDP43	BBS10	-0.0386705	1
TDP43-M337V	BBS10	-0.263974	1
TDP43-N267S	BBS10	0.175638	1
TDP43-Q331K	BBS10	-0.142548	1
TMEM106B	BBS10	-0.303286	1
UBQLN2	BBS10	-0.0646845	1
VAM3	BBS10	-0.169538	1
416mcherry	ASF1B	0.0328018	1
426mcherry	ASF1B	0.0841378	1
alpha-synuclein-A53T	ASF1B	-0.245501	1
alpha-synuclein-E46K	ASF1B	-0.340748	1
alpha-synuclein-H50Q	ASF1B	-0.183815	1
alpha-synuclein-WT	ASF1B	-0.230252	1
AMN1	ASF1B	-0.465342	1
ANG	ASF1B	#NAME?	1
APP-CTF	ASF1B	-0.151482	1
ATXN1-Q85	ASF1B	-0.0105872	1
CHMP2B	ASF1B	-0.821912	1
EWSR1	ASF1B	-0.0301006	1
FUS	ASF1B	-0.479119	1
FUS-G156E	ASF1B	-0.110615	1
FUS-P431L	ASF1B	-0.139615	1
FUS-R521C	ASF1B	-0.356865	1
GR50	ASF1B	0.00696763	1
hnRNPA1	ASF1B	-0.168275	1
hnRNPA2B1	ASF1B	-0.082391	1
Kar2-Abeta	ASF1B	-0.088499	1
OPTN	ASF1B	-0.0629023	1
PAB1-17A	ASF1B	0.0820991	1
PAB1-20A	ASF1B	#NAME?	1
PAB1-8A	ASF1B	-0.0572186	1
PAP1	ASF1B	-1.04292	1
PolyA	ASF1B	-0.0343432	1
PolyC	ASF1B	-0.105142	1
PolyL	ASF1B	-0.101857	1
PolyS	ASF1B	-0.0628659	1
PR50	ASF1B	0.00700514	1
PrePro-3x-Abeta	ASF1B	-0.0269548	1
PrePro-3x-ADAN	ASF1B	-0.00208113	1
REX2	ASF1B	0.00705538	1
RNQ1	ASF1B	0.104564	1
SCO2	ASF1B	-0.119676	1
SoxN-A22	ASF1B	-0.201457	1
SUP35	ASF1B	-0.253424	1
TAF15	ASF1B	0.0805823	1
TDP43	ASF1B	0.0161037	1
TDP43-M337V	ASF1B	-0.130893	1
TDP43-N267S	ASF1B	0.0487619	1
TDP43-Q331K	ASF1B	0.00748067	1
TMEM106B	ASF1B	0.183164	1
UBQLN2	ASF1B	-0.0180515	1
VAM3	ASF1B	-0.0349513	1
416mcherry	BAG1	-0.0662567	1
426mcherry	BAG1	0.0181478	1
alpha-synuclein-A53T	BAG1	-0.0562289	1
alpha-synuclein-E46K	BAG1	-0.0819899	1
alpha-synuclein-H50Q	BAG1	-0.0441202	1
alpha-synuclein-WT	BAG1	-0.197778	1
AMN1	BAG1	-0.558645	1
ANG	BAG1	#NAME?	1
APP-CTF	BAG1	0.057737	1
ATXN1-Q85	BAG1	-0.124055	1
CHMP2B	BAG1	-0.266825	1
EWSR1	BAG1	-0.20004	1
FUS	BAG1	-0.0900383	1
FUS-G156E	BAG1	0.235029	1
FUS-P431L	BAG1	0.0355797	1
FUS-R521C	BAG1	-0.190886	1
GR50	BAG1	-0.00921628	1
hnRNPA1	BAG1	0.254249	1
hnRNPA2B1	BAG1	-0.0803582	1
Kar2-Abeta	BAG1	-0.0673133	1
OPTN	BAG1	-0.20008	1
PAB1-17A	BAG1	0.129965	1
PAB1-20A	BAG1	0.604739	1
PAB1-8A	BAG1	-0.181893	1
PAP1	BAG1	0.83072	1
PolyA	BAG1	0.0509091	1
PolyC	BAG1	-0.127721	1
PolyL	BAG1	-0.0305468	1
PolyS	BAG1	-0.058804	1
PR50	BAG1	-0.0174079	1
PrePro-3x-Abeta	BAG1	-0.271663	1
PrePro-3x-ADAN	BAG1	-0.0606149	1
REX2	BAG1	-0.019425	1
RNQ1	BAG1	-0.326984	1
SCO2	BAG1	-0.0186883	1
SoxN-A22	BAG1	-0.0200059	1
SUP35	BAG1	-0.153965	1
TAF15	BAG1	0.0744375	1
TDP43	BAG1	-0.04656	1
TDP43-M337V	BAG1	0.0523457	1
TDP43-N267S	BAG1	-0.217318	1
TDP43-Q331K	BAG1	-0.0286882	1
TMEM106B	BAG1	0.0244523	1
UBQLN2	BAG1	-0.0276529	1
VAM3	BAG1	-0.0817428	1
416mcherry	BCS1L	-0.386188	1
426mcherry	BCS1L	-0.449407	1
alpha-synuclein-A53T	BCS1L	-0.392149	1
alpha-synuclein-E46K	BCS1L	-0.309805	1
alpha-synuclein-H50Q	BCS1L	-0.296947	1
alpha-synuclein-WT	BCS1L	-0.589204	1
AMN1	BCS1L	-0.418553	1
ANG	BCS1L	-1.12659	1
APP-CTF	BCS1L	-0.493034	1
ATXN1-Q85	BCS1L	-0.297379	1
CHMP2B	BCS1L	-0.411962	1
EWSR1	BCS1L	-0.107854	1
FUS	BCS1L	-0.242424	1
FUS-G156E	BCS1L	-0.455665	1
FUS-P431L	BCS1L	-0.713818	1
FUS-R521C	BCS1L	-0.368266	1
GR50	BCS1L	-0.511915	1
hnRNPA1	BCS1L	-0.308588	1
hnRNPA2B1	BCS1L	-0.417568	1
Kar2-Abeta	BCS1L	-0.184241	1
OPTN	BCS1L	-0.697053	1
PAB1-17A	BCS1L	-0.415976	1
PAB1-20A	BCS1L	-1.69598	1
PAB1-8A	BCS1L	-1.03756	1
PAP1	BCS1L	0.196842	1
PolyA	BCS1L	-0.423018	1
PolyC	BCS1L	-0.405453	1
PolyL	BCS1L	-0.817728	1
PolyS	BCS1L	-0.22979	1
PR50	BCS1L	-0.120332	1
PrePro-3x-Abeta	BCS1L	-0.28954	1
PrePro-3x-ADAN	BCS1L	-0.219682	1
REX2	BCS1L	0.0914732	1
RNQ1	BCS1L	-1.14988	1
SCO2	BCS1L	-0.110372	1
SoxN-A22	BCS1L	-0.0455597	1
SUP35	BCS1L	-0.759909	1
TAF15	BCS1L	-0.394633	1
TDP43	BCS1L	-0.259942	1
TDP43-M337V	BCS1L	-0.377604	1
TDP43-N267S	BCS1L	-0.805038	1
TDP43-Q331K	BCS1L	-0.834513	1
TMEM106B	BCS1L	0.296523	1
UBQLN2	BCS1L	-0.414987	1
VAM3	BCS1L	-0.227316	1
416mcherry	COX17	-0.0238126	1
426mcherry	COX17	5.31538e-05	1
alpha-synuclein-A53T	COX17	-0.364824	1
alpha-synuclein-E46K	COX17	-0.285902	1
alpha-synuclein-H50Q	COX17	-0.101162	1
alpha-synuclein-WT	COX17	-0.093248	1
AMN1	COX17	-0.039064	1
ANG	COX17	#NAME?	1
APP-CTF	COX17	-0.0117712	1
ATXN1-Q85	COX17	-0.156171	1
CHMP2B	COX17	-0.789249	1
EWSR1	COX17	-0.180575	1
FUS	COX17	-0.240002	1
FUS-G156E	COX17	-0.215468	1
FUS-P431L	COX17	-0.217428	1
FUS-R521C	COX17	0.105915	1
GR50	COX17	-0.0440746	1
hnRNPA1	COX17	-0.240949	1
hnRNPA2B1	COX17	-0.0728123	1
Kar2-Abeta	COX17	-0.0475876	1
OPTN	COX17	-0.302762	1
PAB1-17A	COX17	-0.0858482	1
PAB1-20A	COX17	#NAME?	1
PAB1-8A	COX17	-0.202121	1
PAP1	COX17	-0.240455	1
PolyA	COX17	-0.195084	1
PolyC	COX17	-0.157267	1
PolyL	COX17	-0.0685348	1
PolyS	COX17	-0.135471	1
PR50	COX17	-0.0524463	1
PrePro-3x-Abeta	COX17	-0.175728	1
PrePro-3x-ADAN	COX17	-0.16629	1
REX2	COX17	-0.0563698	1
RNQ1	COX17	-0.469217	1
SCO2	COX17	-0.00953464	1
SoxN-A22	COX17	-0.215606	1
SUP35	COX17	-0.141065	1
TAF15	COX17	0.0124615	1
TDP43	COX17	-0.161806	1
TDP43-M337V	COX17	-0.231317	1
TDP43-N267S	COX17	-0.225289	1
TDP43-Q331K	COX17	-0.437532	1
TMEM106B	COX17	0.0893482	1
UBQLN2	COX17	-0.0922872	1
VAM3	COX17	-0.0134302	1
416mcherry	HSP42	-0.490639	1
426mcherry	HSP42	-0.186617	1
alpha-synuclein-A53T	HSP42	-0.238833	1
alpha-synuclein-E46K	HSP42	-0.290707	1
alpha-synuclein-H50Q	HSP42	-0.340952	1
alpha-synuclein-WT	HSP42	-0.370241	1
AMN1	HSP42	-1.14809	1
ANG	HSP42	#NAME?	1
APP-CTF	HSP42	-0.2378	1
ATXN1-Q85	HSP42	0.05463	1
CHMP2B	HSP42	0.145688	1
EWSR1	HSP42	0.097774	1
FUS	HSP42	-0.425875	1
FUS-G156E	HSP42	-0.232782	1
FUS-P431L	HSP42	-0.479754	1
FUS-R521C	HSP42	-0.481685	1
GR50	HSP42	-0.278252	1
hnRNPA1	HSP42	-1.12238	1
hnRNPA2B1	HSP42	0.663414	1.60667e-41
Kar2-Abeta	HSP42	-0.212187	1
OPTN	HSP42	-0.0299418	1
PAB1-17A	HSP42	-0.390569	1
PAB1-20A	HSP42	#NAME?	1
PAB1-8A	HSP42	-0.361458	1
PAP1	HSP42	-0.112322	1
PolyA	HSP42	-0.224318	1
PolyC	HSP42	-0.261233	1
PolyL	HSP42	-0.516843	1
PolyS	HSP42	-0.302445	1
PR50	HSP42	-0.293453	1
PrePro-3x-Abeta	HSP42	-0.161789	1
PrePro-3x-ADAN	HSP42	-0.166362	1
REX2	HSP42	-1.12717	1
RNQ1	HSP42	-0.953707	1
SCO2	HSP42	-1.09307	1
SoxN-A22	HSP42	-0.28032	1
SUP35	HSP42	-1.1939	1
TAF15	HSP42	-0.683233	1
TDP43	HSP42	-0.274466	1
TDP43-M337V	HSP42	-0.24726	1
TDP43-N267S	HSP42	-0.491861	1
TDP43-Q331K	HSP42	-0.360568	1
TMEM106B	HSP42	-0.423041	1
UBQLN2	HSP42	-0.489197	1
VAM3	HSP42	-0.371614	1
416mcherry	PMSG2	-0.0509067	1
426mcherry	PMSG2	-0.0454633	1
alpha-synuclein-A53T	PMSG2	-0.179974	1
alpha-synuclein-E46K	PMSG2	-0.10986	1
alpha-synuclein-H50Q	PMSG2	-0.0758484	1
alpha-synuclein-WT	PMSG2	-0.112042	1
AMN1	PMSG2	0.0203884	1
ANG	PMSG2	-0.697603	1
APP-CTF	PMSG2	0.00184523	1
ATXN1-Q85	PMSG2	-0.114282	1
CHMP2B	PMSG2	-0.738626	1
EWSR1	PMSG2	0.0261507	1
FUS	PMSG2	-0.0375856	1
FUS-G156E	PMSG2	0.135015	1
FUS-P431L	PMSG2	-0.114409	1
FUS-R521C	PMSG2	-0.175239	1
GR50	PMSG2	-0.0114026	1
hnRNPA1	PMSG2	#NAME?	1
hnRNPA2B1	PMSG2	0.0801037	1
Kar2-Abeta	PMSG2	-0.0633017	1
OPTN	PMSG2	-0.385323	1
PAB1-17A	PMSG2	0.0230637	1
PAB1-20A	PMSG2	#NAME?	1
PAB1-8A	PMSG2	-0.10404	1
PAP1	PMSG2	0.536926	1
PolyA	PMSG2	0.0075687	1
PolyC	PMSG2	-0.0272513	1
PolyL	PMSG2	-0.0182562	1
PolyS	PMSG2	-0.023555	1
PR50	PMSG2	-0.0418025	1
PrePro-3x-Abeta	PMSG2	0.080046	1
PrePro-3x-ADAN	PMSG2	-0.0401135	1
REX2	PMSG2	0.0115647	1
RNQ1	PMSG2	0.572119	1
SCO2	PMSG2	0.00343967	1
SoxN-A22	PMSG2	0.132342	1
SUP35	PMSG2	-0.190556	1
TAF15	PMSG2	-0.0301376	1
TDP43	PMSG2	0.227587	1
TDP43-M337V	PMSG2	-0.00459939	1
TDP43-N267S	PMSG2	0.00214563	1
TDP43-Q331K	PMSG2	#NAME?	1
TMEM106B	PMSG2	0.242739	1
UBQLN2	PMSG2	0.0216951	1
VAM3	PMSG2	-0.00405351	1
416mcherry	ATOX1	0.0444215	1
426mcherry	ATOX1	0.0220619	1
alpha-synuclein-A53T	ATOX1	-0.140136	1
alpha-synuclein-E46K	ATOX1	-0.223201	1
alpha-synuclein-H50Q	ATOX1	-0.139488	1
alpha-synuclein-WT	ATOX1	-0.31432	1
AMN1	ATOX1	0.154323	1
ANG	ATOX1	-0.430045	1
APP-CTF	ATOX1	-0.044637	1
ATXN1-Q85	ATOX1	-0.199401	1
CHMP2B	ATOX1	-0.61373	1
EWSR1	ATOX1	-0.142415	1
FUS	ATOX1	-0.347005	1
FUS-G156E	ATOX1	-0.363374	1
FUS-P431L	ATOX1	-0.523069	1
FUS-R521C	ATOX1	-0.801735	1
GR50	ATOX1	0.0528518	1
hnRNPA1	ATOX1	0.12319	1
hnRNPA2B1	ATOX1	-0.0586392	1
Kar2-Abeta	ATOX1	-0.136443	1
OPTN	ATOX1	-0.108019	1
PAB1-17A	ATOX1	0.181273	1
PAB1-20A	ATOX1	-0.491811	1
PAB1-8A	ATOX1	-0.0236315	1
PAP1	ATOX1	-0.153374	1
PolyA	ATOX1	-0.0971383	1
PolyC	ATOX1	-0.0642959	1
PolyL	ATOX1	0.0112556	1
PolyS	ATOX1	-0.0606652	1
PR50	ATOX1	-0.278376	1
PrePro-3x-Abeta	ATOX1	-0.137751	1
PrePro-3x-ADAN	ATOX1	-0.0833586	1
REX2	ATOX1	-0.132938	1
RNQ1	ATOX1	-0.0985448	1
SCO2	ATOX1	-0.109327	1
SoxN-A22	ATOX1	-0.0881931	1
SUP35	ATOX1	-0.056224	1
TAF15	ATOX1	0.00168654	1
TDP43	ATOX1	-0.78193	1
TDP43-M337V	ATOX1	-0.326594	1
TDP43-N267S	ATOX1	0.120594	1
TDP43-Q331K	ATOX1	-0.708652	1
TMEM106B	ATOX1	-0.235769	1
UBQLN2	ATOX1	-0.0284164	1
VAM3	ATOX1	-0.0984786	1
416mcherry	ASF1A	-1.546	1
426mcherry	ASF1A	-1.25659	1
alpha-synuclein-A53T	ASF1A	-0.42334	1
alpha-synuclein-E46K	ASF1A	-0.553075	1
alpha-synuclein-H50Q	ASF1A	-0.442009	1
alpha-synuclein-WT	ASF1A	-0.521081	1
AMN1	ASF1A	0.412684	1
ANG	ASF1A	#NAME?	1
APP-CTF	ASF1A	-0.851038	1
ATXN1-Q85	ASF1A	-0.982822	1
CHMP2B	ASF1A	0.874007	1
EWSR1	ASF1A	-0.543121	1
FUS	ASF1A	-0.0991448	1
FUS-G156E	ASF1A	-0.461725	1
FUS-P431L	ASF1A	-0.490392	1
FUS-R521C	ASF1A	0.0610898	1
GR50	ASF1A	-1.09036	1
hnRNPA1	ASF1A	-0.0250161	1
hnRNPA2B1	ASF1A	-1.14652	1
Kar2-Abeta	ASF1A	-1.04477	1
OPTN	ASF1A	-0.960435	1
PAB1-17A	ASF1A	-1.52802	1
PAB1-20A	ASF1A	#NAME?	1
PAB1-8A	ASF1A	-1.11766	1
PAP1	ASF1A	#NAME?	1
PolyA	ASF1A	-1.19313	1
PolyC	ASF1A	-0.883877	1
PolyL	ASF1A	-2.12521	1
PolyS	ASF1A	-1.23875	1
PR50	ASF1A	-0.0493425	1
PrePro-3x-Abeta	ASF1A	-0.540906	1
PrePro-3x-ADAN	ASF1A	-0.801366	1
REX2	ASF1A	-1.41749	1
RNQ1	ASF1A	-0.183181	1
SCO2	ASF1A	-1.42571	1
SoxN-A22	ASF1A	-1.35018	1
SUP35	ASF1A	-0.84979	1
TAF15	ASF1A	-1.46631	1
TDP43	ASF1A	-1.32282	1
TDP43-M337V	ASF1A	-1.78856	1
TDP43-N267S	ASF1A	-1.32188	1
TDP43-Q331K	ASF1A	-1.02554	1
TMEM106B	ASF1A	0.0870046	1
UBQLN2	ASF1A	-0.996763	1
VAM3	ASF1A	-1.38113	1
416mcherry	PSMG1	0.0580043	0.999999
426mcherry	PSMG1	-0.00894695	0.999999
alpha-synuclein-A53T	PSMG1	-0.0591552	0.999999
alpha-synuclein-E46K	PSMG1	-0.0322454	0.999999
alpha-synuclein-H50Q	PSMG1	0.12294	0.999999
alpha-synuclein-WT	PSMG1	-0.0742072	0.999999
AMN1	PSMG1	0.0746136	0.999999
ANG	PSMG1	0.388246	0.999999
APP-CTF	PSMG1	0.070129	0.999999
ATXN1-Q85	PSMG1	-0.0816659	0.999999
CHMP2B	PSMG1	0.133542	0.999999
EWSR1	PSMG1	0.210127	0.999999
FUS	PSMG1	-0.284025	0.999999
FUS-G156E	PSMG1	-0.111639	0.999999
FUS-P431L	PSMG1	-0.00842872	0.999999
FUS-R521C	PSMG1	0.26327	0.999999
GR50	PSMG1	0.0816719	0.999999
hnRNPA1	PSMG1	-0.169097	0.999999
hnRNPA2B1	PSMG1	-0.00666178	0.999999
Kar2-Abeta	PSMG1	-0.0662689	0.999999
OPTN	PSMG1	-0.162428	0.999999
PAB1-17A	PSMG1	0.0597304	0.999999
PAB1-20A	PSMG1	#NAME?	0.999999
PAB1-8A	PSMG1	0.0142675	0.999999
PAP1	PSMG1	-0.450441	0.999999
PolyA	PSMG1	-0.0306996	0.999999
PolyC	PSMG1	0.0535795	0.999999
PolyL	PSMG1	0.00350748	0.999999
PolyS	PSMG1	-0.0412303	0.999999
PR50	PSMG1	0.425009	0.999999
PrePro-3x-Abeta	PSMG1	0.145139	0.999999
PrePro-3x-ADAN	PSMG1	0.0374069	0.999999
REX2	PSMG1	0.104662	0.999999
RNQ1	PSMG1	0.193175	0.999999
SCO2	PSMG1	0.00227364	0.999999
SoxN-A22	PSMG1	-0.147494	0.999999
SUP35	PSMG1	0.0736532	0.999999
TAF15	PSMG1	-0.0273534	0.999999
TDP43	PSMG1	-0.23624	0.999999
TDP43-M337V	PSMG1	-0.0359809	0.999999
TDP43-N267S	PSMG1	-0.169579	0.999999
TDP43-Q331K	PSMG1	-0.89641	0.999999
TMEM106B	PSMG1	0.311405	0.999999
UBQLN2	PSMG1	-0.0363951	0.999999
VAM3	PSMG1	-0.00211527	0.999999
416mcherry	UBE24D	0.116327	1
426mcherry	UBE24D	-0.0349778	1
alpha-synuclein-A53T	UBE24D	-0.127748	1
alpha-synuclein-E46K	UBE24D	-0.0665246	1
alpha-synuclein-H50Q	UBE24D	-0.0785842	1
alpha-synuclein-WT	UBE24D	0.0715233	1
AMN1	UBE24D	0.744108	1
ANG	UBE24D	-1.06361	1
APP-CTF	UBE24D	0.00331158	1
ATXN1-Q85	UBE24D	-0.0665316	1
CHMP2B	UBE24D	0.15957	1
EWSR1	UBE24D	-0.268117	1
FUS	UBE24D	0.395411	1
FUS-G156E	UBE24D	-0.154364	1
FUS-P431L	UBE24D	0.220066	1
FUS-R521C	UBE24D	0.131601	1
GR50	UBE24D	-0.0862467	1
hnRNPA1	UBE24D	0.0618109	1
hnRNPA2B1	UBE24D	-0.0323481	1
Kar2-Abeta	UBE24D	-0.0677468	1
OPTN	UBE24D	-0.1031	1
PAB1-17A	UBE24D	0.458262	1
PAB1-20A	UBE24D	-0.560053	1
PAB1-8A	UBE24D	-0.122788	1
PAP1	UBE24D	0.191489	1
PolyA	UBE24D	-0.0667062	1
PolyC	UBE24D	-0.0888322	1
PolyL	UBE24D	0.0240745	1
PolyS	UBE24D	-0.0409032	1
PR50	UBE24D	-0.213487	1
PrePro-3x-Abeta	UBE24D	-0.0401154	1
PrePro-3x-ADAN	UBE24D	-0.093205	1
REX2	UBE24D	-0.168477	1
RNQ1	UBE24D	0.497367	1
SCO2	UBE24D	-0.271568	1
SoxN-A22	UBE24D	-0.140771	1
SUP35	UBE24D	0.272987	1
TAF15	UBE24D	-0.180908	1
TDP43	UBE24D	-0.234727	1
TDP43-M337V	UBE24D	-0.221893	1
TDP43-N267S	UBE24D	-0.163093	1
TDP43-Q331K	UBE24D	0.0272123	1
TMEM106B	UBE24D	-0.296936	1
UBQLN2	UBE24D	-0.0399341	1
VAM3	UBE24D	0.106198	1
416mcherry	ERAL1	-0.0070349	1
426mcherry	ERAL1	0.0227376	1
alpha-synuclein-A53T	ERAL1	-0.095797	1
alpha-synuclein-E46K	ERAL1	-0.216018	1
alpha-synuclein-H50Q	ERAL1	0.15356	1
alpha-synuclein-WT	ERAL1	-0.201106	1
AMN1	ERAL1	-0.58901	1
ANG	ERAL1	#NAME?	1
APP-CTF	ERAL1	0.088819	1
ATXN1-Q85	ERAL1	-0.216357	1
CHMP2B	ERAL1	-0.16187	1
EWSR1	ERAL1	-0.239159	1
FUS	ERAL1	-0.261605	1
FUS-G156E	ERAL1	-0.0499955	1
FUS-P431L	ERAL1	-0.0983019	1
FUS-R521C	ERAL1	-0.166114	1
GR50	ERAL1	-0.01385	1
hnRNPA1	ERAL1	0.310478	1
hnRNPA2B1	ERAL1	-0.0281536	1
Kar2-Abeta	ERAL1	-0.0565863	1
OPTN	ERAL1	-0.156583	1
PAB1-17A	ERAL1	0.133052	1
PAB1-20A	ERAL1	-0.504675	1
PAB1-8A	ERAL1	-0.306107	1
PAP1	ERAL1	0.269525	1
PolyA	ERAL1	-0.0660758	1
PolyC	ERAL1	-0.163749	1
PolyL	ERAL1	-0.0408604	1
PolyS	ERAL1	-0.0798318	1
PR50	ERAL1	0.202974	1
PrePro-3x-Abeta	ERAL1	-0.0291839	1
PrePro-3x-ADAN	ERAL1	-0.0570716	1
REX2	ERAL1	0.143448	1
RNQ1	ERAL1	0.491481	1
SCO2	ERAL1	-0.145229	1
SoxN-A22	ERAL1	-0.21787	1
SUP35	ERAL1	-0.229405	1
TAF15	ERAL1	0.0106421	1
TDP43	ERAL1	-0.0539741	1
TDP43-M337V	ERAL1	-0.074723	1
TDP43-N267S	ERAL1	-0.0649168	1
TDP43-Q331K	ERAL1	-0.43869	1
TMEM106B	ERAL1	0.172311	1
UBQLN2	ERAL1	0.0732457	1
VAM3	ERAL1	0.184921	1
416mcherry	HSP60	-0.410296	1
426mcherry	HSP60	-0.119739	1
alpha-synuclein-A53T	HSP60	-0.31244	1
alpha-synuclein-E46K	HSP60	-0.289666	1
alpha-synuclein-H50Q	HSP60	-0.306221	1
alpha-synuclein-WT	HSP60	-0.349268	1
AMN1	HSP60	-0.744525	1
ANG	HSP60	-0.407285	1
APP-CTF	HSP60	-0.158501	1
ATXN1-Q85	HSP60	-0.0833861	1
CHMP2B	HSP60	0.162993	1
EWSR1	HSP60	-0.0762536	1
FUS	HSP60	-0.391654	1
FUS-G156E	HSP60	-0.364823	1
FUS-P431L	HSP60	-0.310222	1
FUS-R521C	HSP60	-0.67801	1
GR50	HSP60	-0.273953	1
hnRNPA1	HSP60	-0.706545	1
hnRNPA2B1	HSP60	-0.377745	1
Kar2-Abeta	HSP60	-0.291526	1
OPTN	HSP60	-0.802448	1
PAB1-17A	HSP60	-0.863475	1
PAB1-20A	HSP60	0.0729123	1
PAB1-8A	HSP60	-0.473039	1
PAP1	HSP60	-0.840962	1
PolyA	HSP60	-0.332111	1
PolyC	HSP60	-0.348357	1
PolyL	HSP60	-0.287009	1
PolyS	HSP60	-0.707775	1
PR50	HSP60	-0.121133	1
PrePro-3x-Abeta	HSP60	-0.131038	1
PrePro-3x-ADAN	HSP60	-0.173498	1
REX2	HSP60	-0.235536	1
RNQ1	HSP60	-0.849065	1
SCO2	HSP60	-0.591016	1
SoxN-A22	HSP60	-0.233261	1
SUP35	HSP60	-0.786202	1
TAF15	HSP60	-0.275463	1
TDP43	HSP60	-0.413457	1
TDP43-M337V	HSP60	-0.475507	1
TDP43-N267S	HSP60	-0.441207	1
TDP43-Q331K	HSP60	-0.807615	1
TMEM106B	HSP60	-0.62855	1
UBQLN2	HSP60	-0.358332	1
VAM3	HSP60	-0.612711	1
416mcherry	RIC3	0.0797295	0.999993
426mcherry	RIC3	0.0253609	0.999993
alpha-synuclein-A53T	RIC3	0.0238414	0.999993
alpha-synuclein-E46K	RIC3	0.0799589	0.999993
alpha-synuclein-H50Q	RIC3	0.0410367	0.999993
alpha-synuclein-WT	RIC3	-0.104228	0.999993
AMN1	RIC3	0.141813	0.999993
ANG	RIC3	0.0242483	0.999993
APP-CTF	RIC3	-0.00750222	0.999993
ATXN1-Q85	RIC3	0.0192025	0.999993
CHMP2B	RIC3	0.196886	0.999993
EWSR1	RIC3	-0.109634	0.999993
FUS	RIC3	0.149644	0.999993
FUS-G156E	RIC3	-0.0156749	0.999993
FUS-P431L	RIC3	-0.104651	0.999993
FUS-R521C	RIC3	-0.243154	0.999993
GR50	RIC3	0.0137616	0.999993
hnRNPA1	RIC3	-0.0241692	0.999993
hnRNPA2B1	RIC3	-0.0145754	0.999993
Kar2-Abeta	RIC3	-0.0851673	0.999993
OPTN	RIC3	0.184835	0.999993
PAB1-17A	RIC3	0.152208	0.999993
PAB1-20A	RIC3	-0.351933	0.999993
PAB1-8A	RIC3	-0.108932	0.999993
PAP1	RIC3	-0.28952	0.999993
PolyA	RIC3	0.0163943	0.999993
PolyC	RIC3	-0.0512776	0.999993
PolyL	RIC3	-0.0362356	0.999993
PolyS	RIC3	0.0264025	0.999993
PR50	RIC3	0.00338669	0.999993
PrePro-3x-Abeta	RIC3	0.0060152	0.999993
PrePro-3x-ADAN	RIC3	0.0230757	0.999993
REX2	RIC3	0.115231	0.999993
RNQ1	RIC3	0.0859187	0.999993
SCO2	RIC3	-0.0329918	0.999993
SoxN-A22	RIC3	0.0458239	0.999993
SUP35	RIC3	0.178979	0.999993
TAF15	RIC3	-0.0523311	0.999993
TDP43	RIC3	-0.144656	0.999993
TDP43-M337V	RIC3	-0.209171	0.999993
TDP43-N267S	RIC3	0.0918283	0.999993
TDP43-Q331K	RIC3	0.154989	0.999993
TMEM106B	RIC3	-0.507528	0.999993
UBQLN2	RIC3	0.0182866	0.999993
VAM3	RIC3	0.130827	0.999993
416mcherry	SCAP1	-0.018546	1
426mcherry	SCAP1	0.0415779	1
alpha-synuclein-A53T	SCAP1	-0.0521065	1
alpha-synuclein-E46K	SCAP1	-0.0381593	1
alpha-synuclein-H50Q	SCAP1	0.139242	1
alpha-synuclein-WT	SCAP1	0.0108116	1
AMN1	SCAP1	-0.160941	1
ANG	SCAP1	-0.603545	1
APP-CTF	SCAP1	-0.182178	1
ATXN1-Q85	SCAP1	-0.0540445	1
CHMP2B	SCAP1	-0.486557	1
EWSR1	SCAP1	0.139045	1
FUS	SCAP1	0.175806	1
FUS-G156E	SCAP1	-0.00975251	1
FUS-P431L	SCAP1	-0.0533273	1
FUS-R521C	SCAP1	0.178154	1
GR50	SCAP1	0.00214754	1
hnRNPA1	SCAP1	-0.46644	1
hnRNPA2B1	SCAP1	-0.0749897	1
Kar2-Abeta	SCAP1	0.0637479	1
OPTN	SCAP1	-0.263731	1
PAB1-17A	SCAP1	0.0461558	1
PAB1-20A	SCAP1	#NAME?	1
PAB1-8A	SCAP1	0.0890991	1
PAP1	SCAP1	#NAME?	1
PolyA	SCAP1	-0.0290044	1
PolyC	SCAP1	-0.0742288	1
PolyL	SCAP1	-0.0287593	1
PolyS	SCAP1	-0.015195	1
PR50	SCAP1	-0.0360082	1
PrePro-3x-Abeta	SCAP1	-0.238321	1
PrePro-3x-ADAN	SCAP1	-0.0939071	1
REX2	SCAP1	0.0425798	1
RNQ1	SCAP1	0.109303	1
SCO2	SCAP1	0.0492425	1
SoxN-A22	SCAP1	-0.0727599	1
SUP35	SCAP1	-0.146631	1
TAF15	SCAP1	-0.028321	1
TDP43	SCAP1	-0.349396	1
TDP43-M337V	SCAP1	0.201994	1
TDP43-N267S	SCAP1	0.115409	1
TDP43-Q331K	SCAP1	0.0847998	1
TMEM106B	SCAP1	-0.0548188	1
UBQLN2	SCAP1	-0.0112529	1
VAM3	SCAP1	0.165215	1
416mcherry	DNAJC5	-0.0471752	1
426mcherry	DNAJC5	-0.00722407	1
alpha-synuclein-A53T	DNAJC5	-0.353846	1
alpha-synuclein-E46K	DNAJC5	-0.370641	1
alpha-synuclein-H50Q	DNAJC5	-0.0692019	1
alpha-synuclein-WT	DNAJC5	-0.273973	1
AMN1	DNAJC5	-0.155737	1
ANG	DNAJC5	-0.140129	1
APP-CTF	DNAJC5	0.0290803	1
ATXN1-Q85	DNAJC5	-0.165311	1
CHMP2B	DNAJC5	0.306351	1
EWSR1	DNAJC5	-0.359518	1
FUS	DNAJC5	-0.0556778	1
FUS-G156E	DNAJC5	-0.241274	1
FUS-P431L	DNAJC5	-0.519251	1
FUS-R521C	DNAJC5	-0.217708	1
GR50	DNAJC5	0.0522299	1
hnRNPA1	DNAJC5	0.068035	1
hnRNPA2B1	DNAJC5	-0.262717	1
Kar2-Abeta	DNAJC5	-0.184954	1
OPTN	DNAJC5	-0.209785	1
PAB1-17A	DNAJC5	-0.201528	1
PAB1-20A	DNAJC5	-0.503323	1
PAB1-8A	DNAJC5	-0.0241457	1
PAP1	DNAJC5	0.242865	1
PolyA	DNAJC5	-0.362635	1
PolyC	DNAJC5	-0.201529	1
PolyL	DNAJC5	-0.18326	1
PolyS	DNAJC5	-0.0776069	1
PR50	DNAJC5	-0.133715	1
PrePro-3x-Abeta	DNAJC5	-0.248982	1
PrePro-3x-ADAN	DNAJC5	-0.0154425	1
REX2	DNAJC5	0.0598924	1
RNQ1	DNAJC5	0.133226	1
SCO2	DNAJC5	0.126136	1
SoxN-A22	DNAJC5	-0.121203	1
SUP35	DNAJC5	-0.262814	1
TAF15	DNAJC5	-0.0655427	1
TDP43	DNAJC5	0.0935393	1
TDP43-M337V	DNAJC5	0.121748	1
TDP43-N267S	DNAJC5	-0.876845	1
TDP43-Q331K	DNAJC5	0.163996	1
TMEM106B	DNAJC5	0.858194	4.52022e-38
UBQLN2	DNAJC5	-0.0529491	1
VAM3	DNAJC5	0.242892	1
416mcherry	DNAJB3	0.11898	1
426mcherry	DNAJB3	0.0719394	1
alpha-synuclein-A53T	DNAJB3	-0.155036	1
alpha-synuclein-E46K	DNAJB3	-0.109314	1
alpha-synuclein-H50Q	DNAJB3	-0.144702	1
alpha-synuclein-WT	DNAJB3	-0.198705	1
AMN1	DNAJB3	0.200527	1
ANG	DNAJB3	-0.696502	1
APP-CTF	DNAJB3	-0.0860524	1
ATXN1-Q85	DNAJB3	-0.0834898	1
CHMP2B	DNAJB3	-0.19479	1
EWSR1	DNAJB3	-0.207523	1
FUS	DNAJB3	-0.256658	1
FUS-G156E	DNAJB3	-0.278029	1
FUS-P431L	DNAJB3	0.0706271	1
FUS-R521C	DNAJB3	-0.27171	1
GR50	DNAJB3	-0.0418216	1
hnRNPA1	DNAJB3	-0.321482	1
hnRNPA2B1	DNAJB3	-0.0560729	1
Kar2-Abeta	DNAJB3	-0.12861	1
OPTN	DNAJB3	-0.226946	1
PAB1-17A	DNAJB3	0.0142736	1
PAB1-20A	DNAJB3	0.111626	1
PAB1-8A	DNAJB3	-0.131142	1
PAP1	DNAJB3	-0.967021	1
PolyA	DNAJB3	-0.0548966	1
PolyC	DNAJB3	-0.0136735	1
PolyL	DNAJB3	-0.0616365	1
PolyS	DNAJB3	-0.0252348	1
PR50	DNAJB3	0.105714	1
PrePro-3x-Abeta	DNAJB3	-0.0946255	1
PrePro-3x-ADAN	DNAJB3	-0.115123	1
REX2	DNAJB3	0.110423	1
RNQ1	DNAJB3	0.131296	1
SCO2	DNAJB3	-0.113974	1
SoxN-A22	DNAJB3	-0.134403	1
SUP35	DNAJB3	0.291118	1
TAF15	DNAJB3	-0.00847604	1
TDP43	DNAJB3	-0.11878	1
TDP43-M337V	DNAJB3	-0.559938	1
TDP43-N267S	DNAJB3	-0.0289448	1
TDP43-Q331K	DNAJB3	-0.0840268	1
TMEM106B	DNAJB3	-0.0272945	1
UBQLN2	DNAJB3	-0.0442773	1
VAM3	DNAJB3	0.0230829	1
416mcherry	HSP90AB1	-0.0786787	1
426mcherry	HSP90AB1	-0.0986456	1
alpha-synuclein-A53T	HSP90AB1	-0.159204	1
alpha-synuclein-E46K	HSP90AB1	-0.0642562	1
alpha-synuclein-H50Q	HSP90AB1	-0.203961	1
alpha-synuclein-WT	HSP90AB1	-0.167841	1
AMN1	HSP90AB1	-0.14091	1
ANG	HSP90AB1	-0.643875	1
APP-CTF	HSP90AB1	-0.133918	1
ATXN1-Q85	HSP90AB1	-0.180458	1
CHMP2B	HSP90AB1	0.12855	1
EWSR1	HSP90AB1	-0.0862748	1
FUS	HSP90AB1	-0.112551	1
FUS-G156E	HSP90AB1	-0.235674	1
FUS-P431L	HSP90AB1	-0.0301809	1
FUS-R521C	HSP90AB1	0.0944124	1
GR50	HSP90AB1	-0.243158	1
hnRNPA1	HSP90AB1	0.016211	1
hnRNPA2B1	HSP90AB1	-0.0511192	1
Kar2-Abeta	HSP90AB1	-0.0898128	1
OPTN	HSP90AB1	-0.289007	1
PAB1-17A	HSP90AB1	-0.470097	1
PAB1-20A	HSP90AB1	#NAME?	1
PAB1-8A	HSP90AB1	-0.323406	1
PAP1	HSP90AB1	#NAME?	1
PolyA	HSP90AB1	-0.131257	1
PolyC	HSP90AB1	-0.0928095	1
PolyL	HSP90AB1	-0.0547342	1
PolyS	HSP90AB1	-0.0751593	1
PR50	HSP90AB1	0.0172624	1
PrePro-3x-Abeta	HSP90AB1	0.107406	1
PrePro-3x-ADAN	HSP90AB1	-0.0499716	1
REX2	HSP90AB1	-0.114772	1
RNQ1	HSP90AB1	0.19107	1
SCO2	HSP90AB1	-0.359245	1
SoxN-A22	HSP90AB1	-0.26052	1
SUP35	HSP90AB1	-0.391512	1
TAF15	HSP90AB1	-0.049912	1
TDP43	HSP90AB1	-0.539056	1
TDP43-M337V	HSP90AB1	-0.554136	1
TDP43-N267S	HSP90AB1	-1.08099	1
TDP43-Q331K	HSP90AB1	-0.271015	1
TMEM106B	HSP90AB1	0.340239	1
UBQLN2	HSP90AB1	-0.109817	1
VAM3	HSP90AB1	-0.260097	1
416mcherry	HYOU1	-0.0164494	1
426mcherry	HYOU1	-0.0105411	1
alpha-synuclein-A53T	HYOU1	-0.225936	1
alpha-synuclein-E46K	HYOU1	-0.0142904	1
alpha-synuclein-H50Q	HYOU1	-0.0254997	1
alpha-synuclein-WT	HYOU1	-0.278625	1
AMN1	HYOU1	-0.0564624	1
ANG	HYOU1	-0.949416	1
APP-CTF	HYOU1	-0.212067	1
ATXN1-Q85	HYOU1	-0.270482	1
CHMP2B	HYOU1	-0.0109528	1
EWSR1	HYOU1	-0.36037	1
FUS	HYOU1	-0.294418	1
FUS-G156E	HYOU1	-0.39591	1
FUS-P431L	HYOU1	-0.575807	1
FUS-R521C	HYOU1	-0.595744	1
GR50	HYOU1	-0.0350664	1
hnRNPA1	HYOU1	-0.134658	1
hnRNPA2B1	HYOU1	0.0156383	1
Kar2-Abeta	HYOU1	-0.256877	1
OPTN	HYOU1	-0.248228	1
PAB1-17A	HYOU1	-0.117348	1
PAB1-20A	HYOU1	-0.562544	1
PAB1-8A	HYOU1	-0.174547	1
PAP1	HYOU1	#NAME?	1
PolyA	HYOU1	-0.0509407	1
PolyC	HYOU1	-0.0571925	1
PolyL	HYOU1	-0.0280903	1
PolyS	HYOU1	-0.124195	1
PR50	HYOU1	-0.266152	1
PrePro-3x-Abeta	HYOU1	-0.00641897	1
PrePro-3x-ADAN	HYOU1	-0.0290489	1
REX2	HYOU1	-0.167941	1
RNQ1	HYOU1	-0.39046	1
SCO2	HYOU1	-0.160176	1
SoxN-A22	HYOU1	-0.121422	1
SUP35	HYOU1	-0.128333	1
TAF15	HYOU1	0.0121441	1
TDP43	HYOU1	-0.65154	1
TDP43-M337V	HYOU1	-0.488369	1
TDP43-N267S	HYOU1	-0.324338	1
TDP43-Q331K	HYOU1	-0.270542	1
TMEM106B	HYOU1	-0.616312	1
UBQLN2	HYOU1	-0.0820857	1
VAM3	HYOU1	-0.270364	1
416mcherry	DNAJC10	-0.527468	1
426mcherry	DNAJC10	-0.436133	1
alpha-synuclein-A53T	DNAJC10	-0.569151	1
alpha-synuclein-E46K	DNAJC10	-0.486605	1
alpha-synuclein-H50Q	DNAJC10	-0.501513	1
alpha-synuclein-WT	DNAJC10	-0.622344	1
AMN1	DNAJC10	-0.416195	1
ANG	DNAJC10	-0.239267	1
APP-CTF	DNAJC10	-0.31019	1
ATXN1-Q85	DNAJC10	-0.414339	1
CHMP2B	DNAJC10	-0.12829	1
EWSR1	DNAJC10	-0.651336	1
FUS	DNAJC10	-0.74927	1
FUS-G156E	DNAJC10	-1.01979	1
FUS-P431L	DNAJC10	-0.637513	1
FUS-R521C	DNAJC10	-0.533806	1
GR50	DNAJC10	-0.804027	1
hnRNPA1	DNAJC10	-0.247498	1
hnRNPA2B1	DNAJC10	-0.860079	1
[truncated: 3,851 more rows]
