# Supplementary material for: Multiplex neurodegeneration proteotoxicity platform reveals DNAJB6 promotes non-toxic FUS condensate gelation and inhibits neurotoxicity
Source: Nat Commun. 2025 Nov 21;16:10285. doi: 10.1038/s41467-025-65178-0 (PMC12638947; doi:10.1038/s41467-025-65178-0)
Supplement: Supplementary file 5 — Supplementary Data 3 [file 41467_2025_65178_MOESM5_ESM.csv]

	Chap1_10A.B1	Chap1_10A.B2	Chap1_10B.B1	Chap1_10B.B2	Chap1_10C.B1	Chap1_10C.B2	Chap1_1A.B1	Chap1_1A.B2	Chap1_1B.B1	Chap1_1B.B2	Chap1_1C.B1	Chap1_1C.B2	Chap1_1D.B1	Chap1_1D.B2	Chap1_1E.B1	Chap1_1E.B2	Chap1_1F.B1	Chap1_1F.B2	Chap1_1G.B1	Chap1_1G.B2	Chap1_1H.B1	Chap1_1H.B2	Chap1_2A.B1	Chap1_2A.B2	Chap1_2B.B1	Chap1_2B.B2	Chap1_2C.B1	Chap1_2C.B2	Chap1_2D.B1	Chap1_2D.B2	Chap1_2E.B1	Chap1_2E.B2	Chap1_2F.B1	Chap1_2F.B2	Chap1_2G.B1	Chap1_2G.B2	Chap1_2H.B1	Chap1_2H.B2	Chap1_3A.B1	Chap1_3A.B2	Chap1_3B.B1	Chap1_3B.B2	Chap1_3C.B1	Chap1_3C.B2	Chap1_3D.B1	Chap1_3D.B2	Chap1_3E.B1	Chap1_3E.B2	Chap1_3F.B1
	YFP.B1	YFP.B2	YFP.B1	YFP.B2	HSP104.B1	HSP104.B2	DNAJC7.B1	DNAJC7.B2	DNAJC8.B1	DNAJC8.B2	DNAJC11.B1	DNAJC11.B2	DNAJC12.B1	DNAJC12.B2	DNAJC14.B1	DNAJC14.B2	DNAJC15.B1	DNAJC15.B2	DNAJC16.B1	DNAJC16.B2	PSMG3.B1	PSMG3.B2	DNAJC19.B1	DNAJC19.B2	DNAJC22.B1	DNAJC22.B2	SEC63.B1	SEC63.B2	DNAJC25.B1	DNAJC25.B2	DNAJC27.B1	DNAJC27.B2	DNAJC28.B1	DNAJC28.B2	SSA1.B1	SSA1.B2	DNAJC30.B1	DNAJC30.B2	HSP90AA1.B1	HSP90AA1.B2	DNAJC17.B1	DNAJC17.B2	TRAP1.B1	TRAP1.B2	CCT2.B1	CCT2.B2	CCT5.B1	CCT5.B2	CCT3.B1
416-GAL-AMN1_A137	11	9	31	5	11	7	25	25	26	18	45	11	32	18	8	51	54	24	33	19	18	20	23	18	11	3	17	4	18	9	22	22	28	10	15	5	36	13	29	15	17	8	13	5	10	12	29	10	19
416-GAL-AMN1_A41	55	33	65	43	3	37	24	18	40	10	93	25	46	17	40	35	36	62	31	17	20	35	33	15	15	11	4	19	35	9	24	8	10	62	15	59	27	9	29	25	15	25	13	13	28	33	7	22	24
416-GAL-AMN1_A417	14	32	16	7	2	2	42	31	25	12	46	14	55	32	25	2	27	26	7	51	8	23	26	17	24	6	11	10	9	47	21	25	10	18	10	0	50	23	39	39	0	7	11	15	32	32	14	17	32
416-GAL-AMN1_A418	37	21	0	33	10	1	18	36	41	14	69	5	58	16	20	40	17	35	24	30	11	51	23	23	13	2	8	12	11	25	14	27	8	42	14	9	14	15	53	36	13	9	38	9	11	20	14	7	17
416-GAL-AMN1_A419	39	15	40	7	46	4	32	10	58	23	50	16	7	27	46	17	17	17	34	88	29	11	46	5	4	7	17	3	21	30	21	34	4	1	7	0	20	43	22	0	23	6	3	18	22	2	39	2	26
416-GAL-AMN1_A42	24	30	9	27	24	18	0	33	0	11	22	7	93	30	58	57	12	11	11	47	29	18	50	30	20	13	6	26	6	17	38	25	47	1	1	18	19	43	27	40	6	24	23	11	9	13	20	14	18
416-GAL-AMN1_A420	36	21	26	2	34	7	0	30	2	5	20	31	6	27	45	28	5	73	16	26	66	40	29	33	24	25	15	12	7	27	9	18	26	9	6	12	13	34	26	10	11	8	13	34	13	17	13	5	17
416-GAL-FUS_A138	169	99	137	87	138	14	85	124	160	66	44	66	126	54	105	154	68	84	114	131	105	89	74	69	111	53	26	26	163	54	56	87	59	38	53	61	69	71	106	62	57	85	56	78	105	69	87	122	32
416-GAL-FUS_A433	124	108	36	44	34	24	140	53	90	60	48	83	113	99	105	70	41	104	60	40	76	68	130	43	49	44	48	33	76	56	52	84	44	43	44	48	25	50	88	47	56	29	72	40	40	55	84	27	37
416-GAL-FUS_A434	142	56	88	19	38	23	67	104	74	32	44	54	101	62	79	87	86	89	157	92	38	80	109	62	44	27	65	40	97	48	85	41	58	81	133	80	35	58	74	56	82	31	106	57	89	44	23	63	52
416-GAL-FUS_A435	98	94	24	41	76	9	53	92	115	49	81	23	73	79	132	70	103	45	68	121	31	144	78	59	26	41	85	27	43	90	81	52	48	108	37	41	45	75	56	45	63	29	51	52	55	52	84	99	49
416-GAL-FUS_A436	1	0	0	0	0	0	0	0	0	0	0	0	0	0	0	0	0	0	0	2	0	0	0	0	0	0	0	0	0	0	0	0	0	0	0	0	0	1	0	0	0	0	0	0	2	0	0	0	0
416-GAL-FUS_A65	84	61	52	48	45	31	30	84	108	39	48	24	94	73	59	75	84	90	151	46	82	73	69	61	64	15	51	43	56	61	72	52	38	70	49	59	58	54	47	75	36	42	65	43	15	46	80	74	48
416-GAL-FUS_A67	80	93	115	70	103	22	152	90	92	37	51	42	99	64	94	55	77	68	130	41	50	42	116	73	53	25	51	8	62	44	53	66	45	27	71	67	61	71	62	53	48	28	25	47	67	57	81	22	81
416-GAL-FUS-G156E_A121	134	52	26	52	37	47	141	64	113	47	39	49	78	62	82	77	81	113	44	122	108	99	71	58	60	31	44	38	55	62	101	107	65	40	55	69	48	93	107	121	80	43	69	43	85	85	69	52	36
416-GAL-FUS-G156E_A122	173	116	64	77	38	28	122	123	126	22	65	35	111	82	147	101	167	73	92	98	47	133	71	73	76	40	45	53	67	99	128	120	66	91	69	28	45	115	71	85	81	32	106	35	40	159	95	32	78
416-GAL-FUS-G156E_A123	115	97	76	49	31	48	142	71	122	67	60	58	145	85	88	54	115	117	109	91	50	107	70	50	30	48	67	34	98	62	35	56	86	55	47	34	47	112	92	79	52	13	55	17	78	51	60	45	30
416-GAL-FUS-G156E_A469	84	105	29	74	28	57	41	160	95	84	68	36	122	47	114	58	126	88	103	90	100	74	95	92	112	37	53	29	53	68	43	57	55	34	39	41	66	55	88	57	84	32	96	39	43	54	67	34	41
416-GAL-FUS-G156E_A470	82	94	64	78	155	80	196	149	179	93	113	77	96	113	93	97	80	75	104	92	98	66	105	125	73	96	96	57	50	77	191	53	112	100	66	108	24	72	115	106	57	12	24	56	92	55	81	43	61
416-GAL-FUS-G156E_A471	126	78	78	52	109	43	101	103	173	62	116	38	79	71	126	115	158	115	81	133	45	77	59	67	50	47	47	39	122	83	61	23	48	44	61	67	67	81	69	100	55	43	80	34	127	22	96	59	80
416-GAL-FUS-G156E_A472	88	100	136	20	15	21	39	85	60	29	72	20	114	69	128	132	61	133	96	60	86	67	64	75	56	27	122	48	85	66	103	62	44	96	32	74	59	61	104	13	28	27	71	25	30	66	49	98	51
416-GAL-FUS-P431L_A124	72	41	43	63	21	52	51	76	47	35	58	13	105	87	74	17	114	94	77	76	56	87	41	66	52	27	38	32	54	93	43	68	43	49	49	100	25	75	33	49	44	47	38	11	23	42	82	44	45
416-GAL-FUS-P431L_A125	65	87	77	67	59	32	85	54	44	69	97	37	33	58	98	49	75	117	82	119	41	127	49	61	30	22	63	11	58	65	28	69	62	68	75	23	48	50	81	79	28	18	24	36	37	34	61	46	88
416-GAL-FUS-P431L_A216	155	73	43	53	22	15	54	36	45	22	32	27	54	48	71	70	45	63	48	66	69	42	78	54	42	18	61	8	35	28	85	27	10	23	38	50	50	66	61	25	39	43	37	28	29	33	45	45	50
416-GAL-FUS-P431L_A473	61	77	51	53	64	42	82	62	48	17	24	43	71	87	150	113	110	82	77	47	76	90	63	47	22	15	49	37	97	96	38	54	45	40	52	32	39	47	77	27	53	19	53	22	49	68	50	31	75
416-GAL-FUS-P431L_A474	109	77	45	36	81	15	168	74	99	53	59	49	66	33	76	118	135	138	84	133	66	56	55	48	14	59	75	17	47	46	59	62	49	25	48	78	32	68	40	54	58	43	46	53	28	48	65	53	103
416-GAL-FUS-P431L_A475	114	71	70	21	62	45	91	95	150	73	41	56	51	86	129	66	142	59	69	122	53	75	86	68	80	31	107	48	56	47	62	52	54	31	66	99	47	70	50	60	39	38	38	50	66	57	66	28	89
416-GAL-FUS-P431L_A476	90	95	36	39	8	66	184	113	158	37	51	46	147	111	151	76	32	70	46	87	80	63	76	58	85	39	56	56	112	66	34	58	80	79	119	102	54	80	55	48	49	46	66	31	67	79	88	51	109
416-GAL-FUS-R521C_A127	98	102	71	33	16	45	47	118	114	54	74	55	160	158	129	99	56	84	59	54	67	63	53	63	28	64	37	49	94	74	84	90	44	38	20	44	40	75	108	90	36	39	63	32	83	89	93	45	53
416-GAL-FUS-R521C_A231	139	123	144	48	22	19	77	117	68	52	76	77	179	92	142	48	118	101	79	114	138	59	90	84	56	24	120	16	98	66	92	53	115	71	117	53	55	45	123	90	71	54	66	20	25	69	80	42	33
416-GAL-FUS-R521C_A278	1	26	13	9	0	3	24	24	16	6	3	10	2	13	33	26	16	0	13	5	0	13	15	6	28	3	33	8	3	6	7	10	4	9	18	7	0	10	24	9	8	9	0	3	0	75	23	0	9
416-GAL-FUS-R521C_A477	81	98	96	27	106	11	67	167	111	26	49	32	66	45	137	78	111	128	117	57	74	40	90	62	80	17	42	44	69	66	36	44	54	57	12	18	65	74	57	83	62	22	31	77	68	76	63	47	74
416-GAL-FUS-R521C_A478	78	79	82	24	50	55	116	74	71	77	66	59	72	49	44	109	143	165	89	119	54	86	78	105	36	24	96	25	39	40	97	44	34	82	44	44	44	125	91	55	28	37	52	38	33	63	95	32	17
416-GAL-FUS-R521C_A479	82	80	99	19	14	38	113	80	35	60	112	71	60	71	67	60	39	113	49	85	65	59	63	43	87	23	37	34	45	18	62	73	73	64	56	49	69	12	33	64	64	42	87	40	64	92	36	66	63
416-GAL-FUS-R521C_A480	51	82	90	51	59	21	104	81	43	51	28	79	82	103	109	66	83	40	91	93	34	101	59	67	53	26	42	35	88	54	97	53	38	62	74	110	60	45	60	78	38	31	28	44	42	38	30	35	30
416-GAL-hnRNPA1_A264	24	20	12	6	17	20	42	37	39	12	22	27	40	7	3	14	10	14	29	26	12	16	22	35	5	4	7	9	19	12	19	7	0	18	16	25	28	2	12	14	9	6	25	18	14	16	3	0	4
416-GAL-hnRNPA1_A265	61	42	34	23	58	8	39	50	28	27	52	4	93	23	54	42	21	48	63	63	48	67	47	33	28	20	27	18	39	74	42	61	33	44	15	31	30	15	74	48	38	45	47	20	32	51	41	41	38
416-GAL-hnRNPA1_A437	48	29	31	18	4	8	29	34	11	20	32	26	23	20	22	9	10	31	21	43	10	36	48	33	23	15	73	12	28	59	39	8	20	40	5	13	14	26	48	19	11	20	30	10	48	42	7	38	39
416-GAL-hnRNPA1_A438	22	30	17	32	33	20	56	96	32	25	22	14	53	25	32	20	41	23	14	19	21	50	7	42	24	4	4	23	19	7	24	20	39	15	31	19	26	26	35	22	39	33	10	3	33	31	44	28	27
416-GAL-hnRNPA1_A439	44	36	20	23	37	26	39	32	27	37	29	26	43	37	22	15	39	49	0	55	33	25	19	37	15	5	16	12	13	28	28	15	12	30	14	46	24	41	51	32	26	11	35	1	11	14	6	52	9
416-GAL-hnRNPA1_A440	32	38	13	10	17	11	42	60	20	9	28	27	38	28	35	6	67	58	23	31	50	65	38	7	29	10	12	0	34	24	24	14	66	41	24	17	13	38	15	33	38	5	9	17	25	21	9	13	24
416-GAL-hnRNPA1_A69	56	24	58	27	47	25	49	29	14	24	41	25	45	49	65	31	40	50	47	15	54	23	28	38	19	9	10	9	28	32	31	27	1	29	18	19	31	15	29	9	31	7	28	27	11	33	43	20	7
416-GAL-hnRNPA2B1_A106	1185	1261	945	562	712	465	1184	1114	1192	743	1050	662	1020	1002	1169	1222	979	1239	1056	1303	1035	1006	1015	824	829	555	794	463	907	1103	930	878	768	678	641	775	678	1084	1068	960	1052	669	733	507	729	818	862	611	756
416-GAL-hnRNPA2B1_A107	988	1106	983	554	665	370	1148	1189	1485	722	1051	746	1270	915	1049	1113	1116	1103	989	1268	1085	1091	1014	1025	927	585	762	508	1021	593	783	823	878	1082	729	761	634	891	1069	914	682	504	954	591	1017	859	879	541	720
416-GAL-hnRNPA2B1_A108	1263	891	733	639	608	548	1084	1452	1313	802	955	581	1330	1035	1424	862	1054	1544	1026	1349	1026	1301	1227	888	895	524	740	563	715	825	1011	727	786	602	673	860	667	984	1013	957	907	551	731	617	753	876	905	709	773
416-GAL-hnRNPA2B1_A465	1577	1153	1198	742	1165	569	2229	1960	1611	867	1250	895	1635	1389	1948	1613	1586	1733	1424	1392	1137	1422	1235	1387	1049	647	1176	718	1054	1052	1175	1158	1296	960	889	1129	875	1317	1324	1196	1000	800	1249	718	1115	1201	1055	812	968
416-GAL-hnRNPA2B1_A466	0	0	0	0	0	0	0	0	0	0	0	0	0	0	0	0	0	0	0	0	0	0	0	0	0	0	0	0	0	0	0	0	0	0	0	0	0	0	0	0	0	0	0	0	0	0	0	0	0
416-GAL-hnRNPA2B1_A467	1556	1440	1305	908	1043	541	1965	2619	1655	995	1567	1117	1895	1373	1881	1429	1484	1825	1625	1888	1272	1341	1419	1227	1051	663	1216	434	1108	926	1201	928	1100	1000	1204	1396	1100	1554	1476	1524	1222	841	1068	829	1110	1169	986	1205	1099
416-GAL-hnRNPA2B1_A468	1342	1363	1381	818	992	630	1582	1870	1687	1024	1544	951	2137	1494	1789	1308	1303	1570	1398	1770	1149	1295	1287	1210	911	645	1271	845	1246	957	1203	1039	1379	1083	1174	1250	950	1379	1249	1275	1111	654	1066	599	839	1109	1030	1158	1225
416-GAL-mcherry_A1	1708	2052	1437	897	1254	1277	2500	2074	1851	1274	1933	866	2326	1919	1951	2207	2239	2090	1629	2044	1599	2061	2108	1728	1182	815	1489	1376	1754	1170	1596	1340	1489	1704	1264	1709	1011	1622	1581	1889	1297	1146	1088	998	1437	1418	1758	1185	1217
416-GAL-mcherry_A2	2338	2263	1913	1286	1762	995	3248	2608	3253	1901	2600	1355	3358	3273	2982	2774	2803	3129	2952	4286	2903	3242	3027	2642	1858	1054	2420	1158	1860	1548	2011	1631	2452	2461	1813	1732	1570	2164	3284	2677	2153	1982	1169	1260	2011	2089	2164	1924	1766
416-GAL-mcherry_A3	2106	2210	2080	1128	1607	893	2621	2625	2718	1388	2278	1206	2917	2411	2732	1925	2510	2748	3530	3382	2290	2268	2290	2106	1660	922	1895	904	1440	1437	2006	1527	2212	2040	1371	1951	1507	1757	2459	1706	1481	1361	1768	963	2232	2056	1873	1394	1741
416-GAL-mcherry_A393	2533	2867	1698	1297	1566	1750	1832	3227	2135	1990	1754	1329	3210	2088	3167	2438	2083	3051	2884	3728	2562	2952	2461	2122	1610	1147	2437	1171	1928	1858	1985	2196	2042	2154	1758	2211	1768	2594	2338	2224	2166	1231	1828	1093	1904	2087	2143	1884	1897
416-GAL-mcherry_A394	2221	2063	1597	1252	1200	1027	2147	3225	2423	1763	1759	1050	2811	2139	2434	2825	2373	3066	2415	2934	1907	2361	1998	1869	1609	846	1910	1281	1737	1652	1797	1860	1802	1828	1246	1547	1491	1697	1836	1717	1373	1221	1523	1124	1935	1539	1735	1831	1880
416-GAL-mcherry_A395	2369	1526	1530	1250	1602	1087	1418	3754	2664	2004	2052	1315	2700	1917	2335	2165	2299	2135	2542	2631	2078	2305	1924	1832	1574	939	1089	1129	2075	1813	1681	2015	1716	1878	1856	1560	1625	2175	1859	2214	1390	1218	1438	1290	1798	1777	1544	1361	2094
416-GAL-mcherry_A396	2048	1360	1171	877	1217	1205	2116	2528	2084	1260	1798	1099	2846	2109	2129	1777	1840	3063	1650	3076	1678	2545	2154	1575	1387	1030	1228	1058	1395	1213	1424	1524	1661	1490	1882	1579	1248	1494	1632	2048	1314	1042	1254	732	2122	1835	1198	1074	1615
416-GAL-OPTN1_A457	289	217	204	171	120	119	172	212	288	70	219	137	178	223	201	92	255	314	181	171	166	130	196	130	136	104	152	87	155	99	198	123	133	267	119	80	192	191	172	160	164	72	213	69	78	135	170	140	159
416-GAL-OPTN1_A458	202	199	128	87	134	71	120	160	250	97	171	97	294	155	209	165	154	93	132	127	133	136	257	130	158	90	168	98	168	111	84	95	95	92	108	79	98	111	108	151	158	72	118	69	66	71	167	130	98
416-GAL-OPTN1_A459	180	182	111	59	159	109	188	217	206	179	178	104	284	143	270	210	196	232	133	205	206	140	257	225	176	93	230	66	112	172	151	121	186	110	69	147	85	189	70	147	138	53	116	59	139	139	166	139	241
416-GAL-OPTN1_A460	188	207	201	111	171	67	171	158	268	84	124	53	139	170	155	113	291	144	148	232	204	334	305	120	105	88	121	52	89	74	108	135	146	82	78	52	98	179	183	140	183	99	193	151	213	102	161	66	195
416-GAL-OPTN1_A88	202	257	110	101	134	78	204	190	328	126	219	162	294	155	192	172	279	170	154	267	112	182	80	111	124	93	206	72	132	161	105	162	116	182	88	104	83	101	163	160	75	104	98	84	102	147	188	113	196
416-GAL-OPTN1_A89	197	145	144	139	166	78	273	231	154	82	167	123	282	162	353	116	73	159	55	106	177	187	209	225	142	93	234	111	204	106	206	194	144	125	105	130	113	187	110	263	166	136	141	84	147	115	81	113	118
416-GAL-OPTN1_A90	198	324	117	56	168	57	61	338	271	188	238	98	246	159	284	222	145	143	145	205	133	226	203	50	195	131	77	63	93	77	180	124	143	247	129	69	158	178	197	141	121	70	109	105	157	179	187	108	135
416-GAL-PAB1-17A_A175	216	135	87	63	23	26	169	181	156	69	116	86	103	144	105	141	108	173	72	78	130	149	146	102	73	90	50	62	115	150	97	101	130	90	141	89	84	72	113	55	67	91	89	84	108	118	112	55	91
416-GAL-PAB1-17A_A176	69	72	140	36	29	32	50	145	109	30	109	59	140	52	126	57	27	85	52	91	70	98	80	77	68	44	79	12	168	74	124	126	50	54	93	60	77	94	133	88	48	45	30	38	100	38	104	49	58
416-GAL-PAB1-17A_A177	108	83	85	33	98	61	142	144	78	66	91	51	181	104	150	109	122	134	58	117	55	120	117	65	52	75	55	14	58	108	124	112	72	81	41	89	60	110	99	72	110	55	77	46	74	129	81	99	71
416-GAL-PAB1-17A_A509	44	49	37	61	32	24	154	46	46	37	53	35	11	42	130	60	61	36	38	17	54	100	47	17	30	28	36	14	13	39	39	71	8	24	34	63	52	45	59	24	85	71	37	15	56	79	66	36	38
416-GAL-PAB1-17A_A510	88	96	50	54	61	40	78	65	111	33	45	101	146	72	69	35	45	108	73	46	52	50	57	36	75	43	12	40	69	46	103	27	85	35	47	31	49	130	26	125	21	10	46	50	67	29	77	31	18
416-GAL-PAB1-17A_A511	101	34	53	18	60	37	76	55	55	71	41	72	60	46	101	69	74	84	72	67	38	77	51	52	66	14	24	24	92	19	28	41	61	68	37	33	41	62	125	14	17	32	24	43	46	39	70	110	88
416-GAL-PAB1-17A_A512	31	74	72	25	28	11	80	89	64	25	92	51	62	40	76	45	31	69	85	75	44	42	87	36	42	18	37	11	59	63	39	67	45	85	72	54	18	86	89	37	6	7	46	21	60	59	45	30	25
416-GAL-PAB1-20A_A178	0	8	0	10	0	1	7	25	23	5	6	7	5	0	1	16	22	0	19	0	3	4	0	7	16	3	0	6	2	7	0	0	3	3	13	0	15	0	29	3	22	2	12	1	0	8	16	0	3
416-GAL-PAB1-20A_A179	6	4	8	0	1	0	0	10	31	0	0	11	0	0	5	3	0	0	0	18	8	8	0	0	0	0	7	3	6	14	9	6	0	2	0	0	8	0	3	8	7	0	0	0	5	0	13	12	0
416-GAL-PAB1-20A_A513	0	5	0	15	0	5	18	0	0	9	0	4	1	1	4	0	29	10	9	0	10	6	1	8	7	1	1	6	4	0	0	0	1	4	5	19	0	7	0	0	6	0	0	0	2	0	8	0	0
416-GAL-PAB1-20A_A514	9	0	25	2	25	4	0	8	0	3	1	7	0	0	7	7	0	4	0	4	8	3	2	10	2	6	0	3	4	4	3	11	5	0	0	0	0	11	0	3	0	0	6	2	15	0	0	0	7
416-GAL-PAB1-20A_A515	0	0	3	13	8	0	0	0	3	12	0	4	4	0	19	3	16	2	9	0	7	2	0	3	0	0	0	0	0	0	0	0	0	10	0	5	4	3	5	2	2	2	17	0	0	4	0	0	3
416-GAL-PAB1-20A_A516	2	11	1	0	0	0	17	0	11	11	0	0	9	0	0	4	6	0	23	36	1	0	8	3	0	3	0	0	5	2	8	2	0	3	3	17	11	1	2	1	0	13	0	0	0	8	0	1	16
416-GAL-PAB1-8A_A286	212	148	46	72	57	76	90	225	220	82	181	113	199	267	267	208	75	301	242	152	132	278	95	60	98	103	108	46	158	88	64	58	104	107	121	98	76	124	172	68	141	54	69	55	65	113	101	136	88
416-GAL-PAB1-8A_A288	237	204	87	77	112	69	122	136	158	122	222	130	220	110	186	242	222	156	126	271	78	157	162	72	165	29	186	46	99	149	103	15	76	87	99	92	75	150	159	167	101	81	126	97	112	133	73	191	114
416-GAL-PAB1-8A_A517	89	157	106	16	56	37	122	131	240	102	143	122	148	188	160	134	207	156	133	186	138	111	147	169	93	62	35	30	114	65	69	44	51	88	110	109	74	137	119	44	148	69	73	61	112	91	91	61	38
416-GAL-PAB1-8A_A518	72	139	142	73	192	67	196	74	235	96	301	117	109	112	145	140	154	127	179	119	41	126	209	87	160	43	42	55	169	51	111	166	71	128	85	87	92	129	100	149	84	64	95	114	104	134	85	120	64
416-GAL-PAB1-8A_A519	79	195	146	71	144	35	182	107	145	107	157	82	123	203	196	161	113	143	84	156	185	140	137	89	132	71	82	80	116	87	118	119	113	72	101	71	147	179	186	169	115	71	93	100	39	47	164	56	145
416-GAL-PAB1-8A_A520	147	206	37	57	75	78	86	170	251	80	134	115	210	162	163	115	236	195	108	279	152	213	103	126	101	94	74	52	75	70	87	80	111	92	87	143	186	143	64	132	102	32	92	93	201	119	99	146	75
416-GAL-PAP1_A34	3	0	0	0	8	0	20	0	2	2	18	0	27	19	1	0	7	13	27	19	0	0	29	7	3	2	21	15	14	0	14	9	23	27	0	21	9	16	2	3	13	5	3	3	2	32	8	27	3
416-GAL-PAP1_A35	12	2	3	10	13	19	33	17	25	3	9	10	13	19	8	25	19	13	4	13	12	7	17	23	2	4	18	11	0	10	3	4	12	5	6	0	11	20	41	15	0	6	8	11	7	3	23	29	18
416-GAL-PAP1_A36	8	8	18	12	0	3	16	38	0	7	7	0	2	8	12	9	7	2	0	0	29	26	6	27	15	14	15	1	2	1	15	20	0	25	8	4	6	20	0	0	18	1	17	7	4	15	0	5	0
416-GAL-PAP1_A409	14	4	4	5	12	10	16	10	12	27	5	10	9	0	30	23	0	27	29	19	7	5	19	10	15	3	1	9	5	12	2	50	19	15	16	13	1	13	11	12	6	1	0	9	18	8	22	20	4
416-GAL-PAP1_A410	38	19	9	4	12	16	0	8	3	6	6	12	8	3	36	2	6	8	0	19	6	5	5	12	0	0	12	8	7	9	5	8	27	3	6	0	4	15	11	0	8	0	3	7	4	3	2	7	1
416-GAL-PAP1_A411	18	7	6	11	2	12	13	10	17	6	5	23	8	22	19	4	18	3	15	11	8	5	13	26	13	8	0	2	22	8	11	0	5	0	3	26	7	6	0	12	18	22	0	6	0	1	6	11	7
416-GAL-PAP1_A412	22	5	8	4	2	5	21	29	16	3	26	10	7	7	27	0	26	0	0	9	15	17	17	3	8	4	8	2	16	12	5	1	18	22	3	5	3	16	5	8	10	3	3	4	3	6	5	5	6
416-GAL-REX2_A421	646	399	453	242	228	329	403	416	628	324	450	157	547	502	776	513	623	563	520	494	660	523	590	351	325	201	466	314	513	414	343	423	402	317	328	410	286	417	458	341	298	193	254	275	362	427	546	436	428
416-GAL-REX2_A422	381	444	362	217	197	165	627	390	539	204	464	91	453	374	525	352	485	464	351	403	425	473	327	236	274	217	278	282	148	342	284	354	281	402	230	318	301	395	447	194	330	196	399	234	195	404	394	401	376
416-GAL-REX2_A423	416	471	485	275	281	241	502	621	281	352	315	200	671	435	583	401	440	589	448	311	388	390	628	338	185	237	489	159	374	338	451	408	443	443	316	413	332	403	442	459	334	155	360	235	349	236	400	301	356
416-GAL-REX2_A424	362	656	328	309	248	177	444	617	340	316	343	281	530	482	343	453	387	443	349	503	566	344	276	181	361	233	483	119	303	356	268	312	382	188	250	287	201	516	244	267	307	169	252	170	201	249	360	299	280
416-GAL-REX2_A44	500	343	217	267	302	195	282	411	401	238	303	203	445	264	440	256	223	529	534	431	343	325	330	268	334	242	293	217	321	282	318	203	329	311	210	421	220	452	387	331	405	169	295	172	255	242	240	219	277
416-GAL-REX2_A45	530	468	371	213	352	161	310	709	413	346	457	359	594	613	695	404	610	653	401	536	439	575	536	638	420	274	499	198	303	303	434	350	239	245	316	339	299	276	615	465	298	240	510	203	395	472	402	301	464
416-GAL-REX2_A46	574	633	595	403	608	294	714	708	577	311	466	324	618	543	979	525	502	468	618	849	466	788	563	430	395	246	518	308	514	429	368	492	466	547	254	276	535	433	314	405	381	305	431	331	399	504	349	592	566
416-GAL-RNQ1_A389	10	14	11	4	15	8	7	13	16	6	19	4	27	29	24	0	5	20	0	22	0	3	15	6	14	3	0	0	15	7	2	0	4	11	3	0	15	20	0	5	10	2	0	4	17	13	14	9	28
416-GAL-RNQ1_A390	1	35	12	11	70	53	16	25	33	0	65	24	37	1	22	60	25	29	17	16	16	7	34	10	20	9	19	12	35	24	5	15	63	22	18	7	12	6	9	7	15	18	19	9	37	13	5	2	4
416-GAL-RNQ1_A391	9	20	4	6	138	48	0	43	25	16	25	29	43	15	30	14	9	24	30	6	11	32	35	22	20	6	11	19	34	33	35	5	16	2	25	12	23	38	33	15	18	7	7	2	16	20	15	3	44
416-GAL-RNQ1_A392	17	32	7	14	76	72	8	36	71	19	46	8	4	46	15	6	31	5	16	7	21	25	21	28	14	18	7	26	5	44	4	0	21	14	14	0	22	22	30	26	9	7	17	11	4	18	10	4	9
416-GAL-RNQ1_A7	53	19	27	18	118	64	103	29	25	21	34	3	55	61	48	52	20	59	17	27	10	34	51	32	39	11	52	9	44	23	33	6	18	28	8	22	43	26	49	10	22	33	1	6	12	6	19	7	9
416-GAL-RNQ1_A8	49	9	29	8	53	64	8	34	10	16	28	14	22	25	56	21	15	51	7	23	22	11	59	25	4	5	24	21	14	23	33	30	22	27	2	20	18	26	51	19	12	23	32	24	13	20	23	11	17
416-GAL-RNQ1_A9	20	21	39	5	155	73	81	49	109	4	39	38	51	46	11	27	24	34	60	37	24	56	93	14	17	6	8	4	22	36	30	22	32	30	20	28	41	13	128	21	18	49	15	15	0	8	25	22	8
416-GAL-SCO2_A37	517	206	451	281	332	170	473	410	386	188	275	121	488	273	426	364	376	492	371	523	399	412	394	208	155	159	267	226	210	272	276	194	215	285	214	196	232	354	382	407	386	169	452	213	196	373	257	370	227
416-GAL-SCO2_A38	500	262	248	183	96	145	321	597	349	229	280	155	410	267	525	161	326	407	377	349	201	283	298	330	191	88	318	217	83	228	205	163	175	221	170	269	186	175	231	202	240	126	262	110	105	401	189	199	118
416-GAL-SCO2_A39	574	527	465	226	315	183	592	741	513	261	269	337	658	536	577	502	622	550	775	583	480	467	347	352	396	261	356	225	414	361	532	441	294	322	254	354	366	449	434	535	330	293	393	386	364	483	648	400	419
416-GAL-SCO2_A413	219	356	229	307	174	276	642	605	317	364	453	113	556	575	646	260	311	250	369	491	311	468	255	430	255	240	450	140	291	301	149	460	504	248	257	323	343	428	330	278	295	210	333	208	222	348	306	226	287
416-GAL-SCO2_A415	393	285	247	142	216	78	443	267	412	163	278	152	258	317	320	202	425	348	276	265	239	314	262	170	163	64	168	75	207	261	305	258	122	216	169	127	191	176	173	186	198	114	215	105	174	154	239	258	283
416-GAL-SCO2_A416	435	346	412	224	231	109	416	584	609	228	315	193	559	456	819	360	366	442	549	439	408	394	503	369	226	225	266	181	232	288	234	470	272	269	328	182	270	369	262	353	283	161	295	233	346	299	539	310	331
416-GAL-SUP35_A13	47	87	90	58	161	49	166	112	131	119	149	75	179	96	170	111	84	132	116	139	126	116	167	62	86	59	109	29	47	93	72	66	88	177	25	42	94	132	139	42	57	44	61	44	53	72	106	84	118
416-GAL-SUP35_A14	227	130	129	72	216	77	250	211	244	61	147	108	186	148	178	67	111	182	126	223	113	178	158	117	79	73	57	54	92	73	98	100	87	71	67	62	87	101	139	120	89	107	124	59	101	83	150	107	126
416-GAL-SUP35_A15	118	98	126	61	142	32	187	192	166	106	142	94	201	166	176	88	86	86	164	170	63	108	156	103	79	59	95	92	96	71	115	131	41	93	23	33	71	119	245	99	67	180	130	59	104	77	113	56	128
416-GAL-SUP35_A401	66	100	111	65	177	84	113	103	175	68	127	95	115	117	156	145	90	157	126	126	84	121	107	74	96	65	50	50	105	109	112	157	137	124	27	15	71	96	99	102	71	39	50	71	103	54	93	99	89
416-GAL-SUP35_A402	102	48	109	65	69	47	115	130	106	47	141	99	66	164	114	99	128	111	29	59	94	160	91	54	66	72	88	44	124	79	129	79	48	150	66	63	61	72	144	119	80	24	71	64	74	85	47	62	109
416-GAL-SUP35_A403	106	89	126	51	45	70	110	96	146	65	87	60	165	100	108	79	166	128	80	119	82	97	107	48	96	28	101	37	115	112	121	54	89	50	18	30	44	38	148	91	54	28	46	61	55	96	67	52	95
416-GAL-SUP35_A404	141	93	70	74	154	96	100	96	177	94	188	102	134	74	107	145	152	62	75	130	135	68	48	97	92	54	99	32	85	104	78	91	87	22	8	51	99	65	125	55	23	57	147	76	79	104	137	64	76
416-GAL-TDP43_A31	76	89	35	21	18	30	31	59	104	52	51	28	97	54	125	133	14	52	68	72	55	47	57	34	20	22	57	18	82	39	48	76	57	37	27	48	49	95	55	35	67	19	43	35	72	61	16	54	55
416-GAL-TDP43_A32	56	71	35	38	42	14	47	48	95	16	62	31	61	66	58	60	109	109	39	46	45	39	56	68	11	16	11	21	22	27	38	66	42	24	76	13	35	41	26	55	19	41	13	16	62	51	56	21	77
416-GAL-TDP43_A33	79	61	58	38	21	12	53	76	41	31	28	6	62	39	92	48	47	62	68	56	45	49	94	43	76	29	56	30	82	42	18	92	34	37	26	22	67	66	78	63	50	42	25	43	49	27	42	30	80
416-GAL-TDP43_A405	40	48	20	24	15	14	37	78	106	28	79	12	60	58	64	49	53	92	46	52	48	60	46	32	24	24	15	37	42	48	106	9	34	43	0	87	58	49	74	32	77	15	18	16	23	46	71	44	34
416-GAL-TDP43_A406	73	57	68	28	17	12	56	82	136	49	36	42	17	60	65	62	46	35	27	42	50	21	61	42	22	52	45	32	47	72	32	8	26	60	53	49	35	73	29	43	34	22	58	24	32	42	31	47	19
416-GAL-TDP43_A407	72	23	31	24	42	16	116	66	75	43	19	13	30	58	29	60	37	53	36	96	46	44	63	42	24	7	14	30	25	71	40	14	36	74	18	45	22	60	57	57	42	21	25	21	71	36	49	15	6
416-GAL-TDP43_A408	43	60	58	24	5	20	59	74	62	46	33	8	67	36	69	83	29	82	16	38	54	49	41	29	27	30	21	40	88	50	50	40	22	22	32	29	41	50	80	58	41	20	30	20	41	58	65	10	51
416-GAL-TDP43-M337V_A173	91	73	38	18	63	24	36	70	95	50	38	36	58	53	29	58	60	59	65	49	42	68	39	27	23	7	44	23	46	35	42	10	27	25	40	57	18	28	83	69	52	10	47	28	37	45	28	27	36
416-GAL-TDP43-M337V_A174	0	0	0	0	0	0	0	0	0	0	0	0	0	0	0	0	0	0	0	0	0	0	0	0	0	0	0	0	0	0	0	0	0	0	0	0	0	0	3	0	0	0	0	0	0	0	0	0	0
416-GAL-TDP43-M337V_A212	36	61	33	13	65	23	40	29	48	46	33	21	41	39	77	64	40	31	29	28	35	61	17	23	43	12	33	48	55	27	57	32	33	37	18	16	28	37	69	44	52	58	49	21	34	34	6	29	60
416-GAL-TDP43-M337V_A505	0	0	0	0	0	0	0	0	0	0	0	0	0	0	0	0	0	0	0	0	0	0	0	0	0	0	0	0	0	0	0	0	0	0	0	0	0	0	0	0	0	0	0	0	0	0	0	0	0
416-GAL-TDP43-M337V_A506	59	23	14	18	3	21	20	27	26	10	28	8	49	31	17	17	82	30	10	32	17	23	18	25	20	8	26	24	44	19	7	22	27	50	13	30	31	31	21	11	40	19	23	7	19	6	14	30	2
416-GAL-TDP43-M337V_A507	0	0	0	0	0	0	0	0	0	0	0	0	0	0	0	0	0	0	0	0	0	0	0	0	0	0	0	0	0	0	0	0	0	0	0	0	0	0	0	0	0	0	0	0	0	0	0	0	0
416-GAL-TDP43-M337V_A508	101	44	26	23	40	28	155	72	3	49	34	18	23	52	70	31	30	48	52	44	20	13	69	30	38	5	12	21	60	36	42	49	3	31	55	30	16	55	37	38	75	11	10	33	34	50	42	26	79
416-GAL-TDP43-N267S_A170	14	22	22	2	21	1	0	17	14	24	3	6	32	14	10	0	64	2	19	1	5	5	15	28	6	8	7	4	12	0	1	6	16	5	20	0	27	26	39	7	16	3	0	6	29	15	23	0	1
416-GAL-TDP43-N267S_A171	17	39	50	23	87	13	47	72	64	33	23	17	67	40	50	67	119	14	9	65	52	74	27	33	26	10	35	23	38	38	65	39	20	14	5	35	20	46	37	18	54	31	36	28	22	35	22	41	32
416-GAL-TDP43-N267S_A211	57	55	80	30	67	22	47	34	47	49	47	32	42	98	37	51	70	8	77	24	65	129	71	29	25	23	44	25	40	15	27	64	42	14	20	67	42	44	52	23	90	27	72	28	32	39	48	32	23
416-GAL-TDP43-N267S_A501	63	43	45	30	51	19	82	108	9	35	57	40	102	93	35	143	83	78	48	15	42	50	19	27	50	57	18	13	54	51	69	59	43	79	34	61	32	50	85	37	65	40	23	17	45	39	18	33	60
416-GAL-TDP43-N267S_A502	59	21	27	29	17	27	36	81	67	29	43	27	80	56	90	43	88	54	54	81	28	39	43	8	21	24	68	5	41	37	51	47	42	17	47	24	29	26	19	48	23	56	25	43	30	25	28	30	59
416-GAL-TDP43-N267S_A504	75	52	44	11	32	18	48	72	34	39	32	23	64	48	169	53	58	40	47	27	41	54	55	36	18	13	26	19	62	47	48	48	52	25	32	43	52	32	24	18	14	29	56	25	45	59	73	64	33
416-GAL-TDP43-Q331K_A166	86	44	32	20	29	23	26	67	3	9	57	19	52	43	5	46	40	19	59	59	34	49	42	21	25	13	24	34	42	30	26	39	39	13	17	38	30	12	40	15	26	24	24	5	43	12	31	24	41
416-GAL-TDP43-Q331K_A167	76	50	20	25	35	13	0	37	57	30	17	6	25	34	19	28	31	58	18	12	28	24	26	10	22	26	9	1	28	3	20	5	25	5	10	8	25	16	14	21	11	10	23	2	20	4	7	10	16
416-GAL-TDP43-Q331K_A168	42	25	59	6	19	11	36	41	20	6	44	47	38	17	67	41	20	42	36	26	18	46	36	21	67	6	8	15	24	29	58	26	2	41	9	3	16	26	57	21	23	25	30	15	36	36	21	31	33
416-GAL-TDP43-Q331K_A497	4	22	24	19	31	13	1	20	37	19	15	13	34	22	7	14	32	23	4	11	36	5	30	33	38	15	12	5	21	48	29	10	6	29	13	4	23	19	53	31	12	9	14	9	8	15	31	10	20
416-GAL-TDP43-Q331K_A498	18	43	11	12	8	3	21	46	17	1	21	17	1	9	25	19	0	25	12	20	15	46	17	10	4	16	1	12	50	5	10	31	0	2	12	18	10	21	9	39	35	7	11	10	5	58	22	27	6
416-GAL-TDP43-Q331K_A499	28	11	24	7	9	10	19	19	4	0	27	11	7	17	22	21	34	27	14	24	7	19	45	5	1	7	44	10	12	23	22	12	6	7	6	15	13	18	14	10	8	10	29	10	23	15	30	0	14
416-GAL-TDP43-Q331K_A500	1	19	11	5	7	4	32	29	38	10	6	11	22	23	32	13	19	8	26	21	16	5	32	21	4	1	4	11	21	16	14	14	12	9	5	13	22	11	13	31	20	6	8	3	18	3	18	23	10
416-GAL-VAM3_A425	382	263	352	153	131	162	341	354	424	231	190	173	520	454	384	265	230	517	548	377	497	326	416	293	206	97	251	153	303	240	243	138	381	361	340	195	276	329	322	307	307	193	265	162	428	232	322	185	117
416-GAL-VAM3_A426	319	477	224	191	145	93	401	313	322	200	249	144	731	355	504	473	664	359	316	611	299	463	321	382	311	142	322	198	206	146	383	229	268	147	266	224	194	361	185	240	242	133	284	160	309	233	317	216	149
416-GAL-VAM3_A427	536	207	322	168	266	115	288	298	378	145	192	181	536	397	404	372	288	389	334	306	414	484	346	309	293	94	416	149	295	229	124	107	212	393	243	154	280	337	205	414	283	94	169	254	213	245	260	206	195
416-GAL-VAM3_A428	371	149	237	169	89	123	363	408	494	135	167	199	458	272	280	206	451	462	313	446	381	261	259	302	270	78	154	114	137	250	393	240	494	233	249	233	262	249	161	231	171	120	249	88	181	205	209	127	205
416-GAL-VAM3_A47	332	260	274	159	105	76	506	236	328	178	205	201	566	433	425	491	262	306	310	342	240	400	209	232	229	152	232	193	355	303	389	272	342	130	301	361	281	233	273	213	345	202	259	163	237	226	354	159	229
416-GAL-VAM3_A48	434	337	432	326	351	123	429	660	587	234	469	222	462	359	542	493	308	530	485	451	399	331	442	452	272	173	404	249	332	413	461	320	435	302	339	334	333	396	423	329	332	149	348	164	418	167	379	254	164
416-GAL-VAM3_A49	288	253	213	122	111	91	313	370	264	229	160	112	335	190	315	218	309	342	231	331	228	264	321	234	115	114	130	73	222	151	190	181	193	131	184	184	136	155	237	166	177	90	139	111	166	191	194	95	180
426-GAL-alpha-synuclein-A53T_A202	454	453	373	202	396	190	536	556	344	281	371	390	473	313	574	409	403	540	438	491	455	413	383	307	289	249	210	255	382	372	388	403	332	333	294	385	336	324	396	313	303	185	360	182	312	412	477	353	381
426-GAL-alpha-synuclein-A53T_A204	407	323	268	276	352	180	656	562	448	404	449	201	354	351	521	366	216	462	507	396	318	426	410	437	263	245	257	187	301	261	378	291	407	316	242	441	254	383	290	403	400	240	201	133	389	424	326	324	268
426-GAL-alpha-synuclein-A53T_A226	337	394	295	151	362	200	403	302	535	301	349	216	359	292	498	373	376	334	407	626	319	181	355	251	258	110	222	157	290	277	397	285	231	305	285	274	214	294	266	288	258	184	248	201	288	385	358	249	284
426-GAL-alpha-synuclein-A53T_A489	401	417	344	218	277	189	662	459	553	302	464	259	542	366	384	514	486	598	480	509	343	384	334	298	268	213	363	163	355	286	337	234	348	383	314	266	311	355	521	419	351	201	278	230	276	469	326	331	258
426-GAL-alpha-synuclein-A53T_A490	157	215	133	52	143	113	342	216	184	129	215	115	255	136	166	111	153	218	115	255	203	236	142	97	102	78	119	96	143	100	153	112	117	136	123	140	93	192	165	152	103	59	142	86	97	127	190	138	126
426-GAL-alpha-synuclein-A53T_A491	531	289	351	227	312	186	465	368	428	270	402	278	434	426	434	460	290	381	363	428	346	453	451	276	463	182	244	155	265	238	359	333	296	330	292	379	304	288	477	292	394	213	263	145	392	415	373	340	287
426-GAL-alpha-synuclein-A53T_A492	461	446	449	201	507	190	717	607	648	344	378	347	627	476	787	549	405	686	504	766	524	521	398	350	340	239	419	216	354	422	446	368	501	417	361	322	389	445	439	383	386	243	385	229	455	404	441	301	459
426-GAL-alpha-synuclein-E46K_A187	424	317	334	300	252	171	484	597	411	222	324	262	493	360	465	494	440	383	392	386	364	323	409	304	195	156	303	153	340	320	282	283	256	418	210	241	273	315	312	293	204	156	287	166	257	423	349	232	324
426-GAL-alpha-synuclein-E46K_A188	300	442	407	178	340	153	465	515	574	243	365	265	477	319	449	451	347	317	489	436	273	374	335	398	198	116	250	141	377	245	384	275	342	392	322	397	275	237	351	349	328	276	226	243	383	272	306	269	204
426-GAL-alpha-synuclein-E46K_A193	635	434	327	247	292	165	378	565	349	391	364	311	524	280	566	469	427	419	313	367	374	358	356	320	335	165	239	270	273	261	407	236	370	281	335	341	254	333	499	310	197	191	247	231	308	287	344	195	227
426-GAL-alpha-synuclein-E46K_A486	302	353	316	172	336	143	461	352	351	237	222	307	398	251	329	244	375	290	207	365	280	364	289	275	181	158	304	89	161	256	237	218	214	252	255	181	179	210	361	266	210	210	316	141	218	272	206	148	193
426-GAL-alpha-synuclein-E46K_A487	174	184	248	84	165	126	292	243	255	93	238	166	219	213	125	238	258	248	328	142	211	276	206	221	147	115	126	76	238	160	221	124	146	155	104	155	152	186	158	133	163	115	175	124	180	194	135	105	178
426-GAL-alpha-synuclein-E46K_A488	310	250	111	90	140	114	372	303	269	204	163	115	304	148	238	115	251	246	181	199	245	213	133	226	182	98	154	95	215	111	200	135	209	123	138	197	146	186	169	82	139	87	190	138	150	118	178	163	135
426-GAL-alpha-synuclein-H50Q_A228	439	358	296	158	426	151	513	532	606	388	329	276	469	372	518	406	321	426	484	531	386	514	346	256	255	222	290	136	288	280	372	334	386	318	381	471	384	339	400	361	337	216	253	170	286	314	326	339	269
426-GAL-alpha-synuclein-H50Q_A229	8	19	21	17	14	11	39	39	15	16	19	22	24	38	31	41	32	33	26	36	16	26	24	31	3	20	38	20	16	24	20	27	36	20	16	22	13	35	10	24	38	9	13	11	9	17	26	16	7
426-GAL-alpha-synuclein-H50Q_A230	489	553	399	155	262	194	702	474	478	215	439	320	570	490	632	295	427	416	570	397	423	497	383	352	188	158	310	151	338	313	350	316	357	267	281	346	309	448	338	369	310	174	285	169	423	334	376	314	288
426-GAL-alpha-synuclein-H50Q_A493	460	418	316	270	402	174	340	701	734	301	368	274	520	446	453	381	458	339	515	532	412	432	504	317	215	156	327	166	399	293	350	299	194	360	343	332	282	276	276	376	362	238	382	237	368	335	269	301	246
426-GAL-alpha-synuclein-H50Q_A494	392	338	336	182	246	263	467	554	413	242	432	265	658	393	484	521	523	392	375	614	351	469	487	332	258	231	272	197	369	314	377	297	357	433	310	380	298	442	361	393	225	181	298	198	252	325	496	291	302
426-GAL-alpha-synuclein-H50Q_A495	498	520	337	268	384	263	503	744	581	433	440	401	641	483	515	516	548	595	420	632	402	474	444	434	263	234	381	213	272	392	334	453	455	363	242	382	300	470	404	485	318	276	318	190	358	503	398	378	312
426-GAL-alpha-synuclein-H50Q_A496	524	376	445	258	415	198	442	757	655	386	466	335	552	510	591	397	425	342	458	507	454	533	547	331	294	249	315	169	340	346	310	295	289	240	349	403	290	369	359	298	553	287	307	170	341	355	298	370	302
426-GAL-alpha-synuclein-WT_A100	632	306	308	184	221	143	376	350	398	200	385	190	451	314	359	300	215	399	302	275	238	318	439	395	141	192	189	114	334	163	327	152	317	211	246	295	192	242	415	421	221	145	271	141	139	284	323	277	221
426-GAL-alpha-synuclein-WT_A101	135	97	85	73	29	34	44	97	213	67	64	24	145	247	117	87	67	128	108	96	98	111	64	105	108	56	139	39	68	80	59	57	109	89	31	76	48	81	132	102	127	75	93	43	52	107	70	123	72
426-GAL-alpha-synuclein-WT_A102	456	593	289	341	497	248	527	601	586	313	536	366	857	357	651	446	337	369	434	611	394	587	459	414	408	259	322	198	327	301	399	490	315	449	381	388	358	392	384	386	427	258	246	230	291	341	300	345	183
426-GAL-alpha-synuclein-WT_A453	393	392	480	295	357	208	478	487	449	334	408	250	760	359	540	411	371	596	379	635	391	408	482	373	273	191	265	236	363	411	390	395	385	368	343	442	341	420	331	424	320	187	251	158	351	278	435	305	311
426-GAL-alpha-synuclein-WT_A454	356	403	477	256	411	249	584	591	547	395	520	312	373	497	545	438	480	487	480	468	462	502	486	408	288	214	388	213	402	241	394	323	429	398	256	299	365	407	473	316	396	218	387	227	452	389	262	342	340
426-GAL-alpha-synuclein-WT_A455	389	636	471	259	327	217	586	495	675	281	352	304	520	467	658	601	579	379	423	481	397	467	430	405	287	273	315	199	494	341	466	237	479	304	377	404	342	485	472	391	332	264	385	239	327	468	403	361	426
426-GAL-alpha-synuclein-WT_A456	607	545	595	268	401	173	406	538	404	420	564	324	793	414	677	394	528	457	468	453	309	564	527	437	283	302	356	275	346	369	410	360	387	341	444	447	338	388	355	310	331	225	339	282	299	366	409	340	365
426-GAL-ANG_A564	37	15	7	0	11	8	0	19	1	6	59	33	17	20	42	14	0	17	15	24	16	8	8	18	11	7	7	11	5	7	9	2	24	17	5	4	3	25	13	3	9	9	0	5	0	10	4	2	5
426-GAL-ANG_A575	6	3	24	5	4	0	0	40	32	4	72	38	13	10	28	52	9	5	4	10	6	2	13	27	10	0	13	3	15	11	15	4	12	5	12	13	0	15	0	5	19	2	10	6	10	4	14	7	9
426-GAL-ANG_A576	2	0	9	12	2	0	21	6	56	19	34	33	21	5	17	11	0	22	29	19	4	12	14	9	10	11	13	1	13	8	13	24	24	16	5	28	10	19	10	21	0	8	3	13	3	27	2	14	9
426-GAL-ANG_A551	0	4	22	3	5	1	0	2	4	0	19	13	4	3	0	0	12	17	2	0	2	0	11	5	0	0	0	8	9	0	11	8	31	0	6	0	15	5	13	3	2	6	12	0	0	5	0	3	3
426-GAL-ANG_A552	30	13	4	3	24	0	4	9	20	18	31	36	6	10	4	47	0	9	4	0	8	3	19	14	0	9	16	4	18	10	9	6	4	20	2	12	9	15	0	0	5	3	3	0	15	1	1	12	32
426-GAL-ANG_A563	27	5	16	3	23	7	0	4	17	0	41	11	19	11	14	2	16	8	13	4	2	11	8	23	7	7	21	1	0	13	6	0	0	20	9	9	0	5	0	0	0	5	1	13	3	13	18	0	19
426-GAL-APP-CTF_A350	54	75	55	34	31	36	43	112	60	44	26	50	46	60	39	44	48	67	33	55	62	72	40	57	59	31	72	48	47	34	45	23	60	60	36	39	23	45	42	72	55	33	27	42	63	48	72	20	82
426-GAL-APP-CTF_A351	4458	4585	3900	2467	3478	2204	5947	5956	5322	3434	4563	2965	5371	4820	5882	4889	4715	5319	5518	5528	4170	4278	4311	3490	3180	2343	3962	2235	3408	3221	4234	3395	3871	3648	3560	3498	3080	4834	3380	4102	3706	2436	3658	2259	3311	3990	4243	3400	3685
426-GAL-APP-CTF_A352	3451	3390	2767	2092	2892	1621	4278	5261	5039	3087	2854	2137	3912	4098	3513	3606	3605	4406	4157	5574	3275	4374	3982	3399	2581	1872	2595	1863	2504	2953	3043	2950	2749	2827	2988	3918	2715	2884	3993	3411	2758	2107	2783	1825	2974	2814	3483	2686	2994
426-GAL-APP-CTF_A353	3918	3777	3239	2090	3154	1802	4339	5435	5296	2862	3927	2407	6174	3372	4796	4019	4086	4773	4680	5742	3789	4871	4255	3234	2963	2186	3432	1827	2758	3328	3538	3463	2872	3691	3739	4372	2730	3744	3997	3998	2912	2503	2952	2026	3190	3473	3263	2663	3587
426-GAL-APP-CTF_A354	3434	3212	2996	2100	3172	1475	3902	5060	4690	2616	3979	2088	5185	3849	3768	3499	3634	5046	4365	5109	3372	4177	3339	2664	2809	1821	2933	1811	3165	2132	2747	2665	2635	2893	3345	3272	2685	3238	3382	3058	2724	1936	2069	1725	2668	3211	3002	1895	3542
426-GAL-APP-CTF_A355	3758	3568	3155	2062	3249	2154	4152	4423	5520	3054	4199	2627	5316	4913	4186	2905	4116	4374	4388	5142	3310	4141	4120	2926	2457	1784	3439	1862	2646	2834	3130	3007	3741	3031	3051	3594	2307	2694	3452	3751	3298	1668	3446	2316	3653	2870	3075	2432	2641
426-GAL-ATXN1-Q85_A441	986	909	713	605	662	587	631	1087	1112	643	739	567	1341	978	1333	984	910	976	967	1355	827	976	784	654	711	545	765	485	721	668	688	701	785	671	888	909	758	759	771	815	575	423	750	464	817	888	618	559	700
426-GAL-ATXN1-Q85_A442	949	969	815	528	942	562	1383	995	1082	742	926	545	1125	878	1154	1123	813	1148	992	1369	940	852	781	649	664	484	797	473	555	673	816	579	567	739	691	1057	481	814	1033	678	573	349	795	389	726	814	702	565	717
426-GAL-ATXN1-Q85_A443	902	768	950	547	955	512	1195	938	1216	592	1037	635	1337	861	1084	815	961	1129	1009	1266	804	819	747	620	759	402	910	317	643	608	721	698	758	868	956	1085	670	757	938	865	631	429	603	322	766	673	839	574	739
426-GAL-ATXN1-Q85_A444	1135	1014	684	450	901	554	1154	1187	1403	784	1195	717	1302	1268	1403	993	1063	1406	763	1238	1051	1052	1048	926	850	356	1161	391	920	820	914	538	823	872	1124	1102	627	791	1056	776	790	510	758	421	835	755	819	763	748
426-GAL-ATXN1-Q85_A85	683	596	465	337	746	233	807	867	733	517	642	313	803	751	549	554	731	880	817	741	637	748	1015	666	517	291	905	463	500	505	581	473	502	798	860	632	402	695	961	635	583	342	504	353	373	649	487	542	377
426-GAL-ATXN1-Q85_A86	831	619	536	422	716	353	917	736	853	519	592	614	792	544	761	678	730	870	737	1018	675	526	623	506	366	372	443	345	576	452	726	517	453	633	811	735	514	640	653	731	458	333	387	371	477	417	653	569	669
426-GAL-ATXN1-Q85_A87	684	636	480	323	573	349	662	983	818	468	723	406	698	643	794	661	571	782	571	865	514	523	571	578	496	314	495	270	483	530	480	384	399	502	666	540	413	419	823	587	386	363	641	354	558	626	525	412	432
426-GAL-CHMP2B_A103	34	16	39	5	9	2	32	15	29	20	7	4	14	5	10	21	22	15	28	18	33	21	45	27	6	4	0	2	6	3	9	23	12	23	15	11	18	11	23	14	6	17	12	2	15	20	16	14	7
426-GAL-CHMP2B_A105	11	14	19	5	12	4	22	10	79	16	23	27	1	13	37	10	24	25	31	6	16	38	19	16	2	9	19	14	14	22	15	21	6	5	6	0	9	17	10	11	9	13	12	7	20	16	21	9	0
426-GAL-CHMP2B_A205	19	6	17	1	2	7	38	18	4	13	30	12	7	23	0	2	6	3	30	17	22	17	9	8	4	1	0	6	10	17	14	14	15	10	11	8	6	4	76	7	4	13	0	9	4	14	18	23	5
426-GAL-CHMP2B_A461	10	16	9	13	16	5	16	24	1	7	2	0	14	20	7	15	29	25	3	11	4	12	9	13	8	1	7	1	15	6	11	11	5	41	10	7	22	2	9	17	19	4	1	5	5	6	36	25	0
426-GAL-CHMP2B_A462	16	17	22	8	52	0	25	26	19	2	0	4	8	21	0	2	16	21	11	14	32	9	10	12	22	2	3	12	23	1	0	1	22	14	19	4	2	18	26	11	2	10	8	8	6	11	9	0	5
426-GAL-CHMP2B_A463	25	3	19	14	12	6	15	5	0	3	11	14	4	6	8	12	7	11	23	0	12	8	3	20	1	13	0	6	21	8	0	13	2	9	6	16	0	2	25	7	5	0	8	3	0	1	18	7	2
426-GAL-CHMP2B_A464	9	21	0	5	0	10	11	28	6	9	14	4	4	20	7	15	14	48	0	10	15	9	22	19	3	6	3	10	4	16	1	3	50	4	30	6	5	5	1	1	0	9	17	14	4	3	29	15	1
426-GAL-EWSR1_A233	172	244	131	156	327	225	164	306	248	149	145	121	277	217	198	239	124	220	296	274	196	173	126	230	103	70	198	128	233	197	222	126	146	211	129	171	66	139	218	246	140	121	160	109	190	177	205	132	194
426-GAL-EWSR1_A235	584	404	296	270	313	182	386	535	416	231	311	195	445	425	565	354	414	463	591	559	326	345	397	313	224	136	317	291	305	274	356	243	309	359	312	488	251	318	370	462	307	182	296	203	433	181	366	297	334
426-GAL-EWSR1_A429	330	294	195	120	349	137	471	352	355	175	205	138	293	242	345	168	221	286	253	394	199	275	258	151	277	147	241	129	194	190	267	165	246	208	371	170	165	322	241	331	180	69	156	119	237	269	173	291	213
426-GAL-EWSR1_A430	395	415	286	226	464	283	389	655	518	303	254	199	653	421	561	376	285	364	453	566	427	341	405	294	196	154	468	254	356	275	327	256	279	342	383	535	235	280	374	299	383	178	317	198	312	338	338	284	295
426-GAL-EWSR1_A431	466	313	276	244	235	188	387	533	402	261	216	209	305	337	429	402	452	511	613	376	338	370	461	321	298	160	324	197	396	326	255	298	224	326	376	384	252	232	394	336	292	159	393	172	327	350	328	293	284
426-GAL-EWSR1_A432	325	386	323	261	429	287	368	495	356	246	308	200	526	349	506	247	267	440	447	429	260	391	272	260	253	165	369	172	353	265	345	205	267	315	331	379	242	347	340	400	176	150	213	131	340	302	339	257	324
426-GAL-GR50_A281	3993	3094	2339	1929	2417	1426	3695	4162	3642	2493	2711	1607	4000	2978	3260	2962	2980	4178	3029	3727	3432	3258	3141	2836	2368	1355	2623	1253	2111	2315	2922	2334	2139	2144	1891	2879	1808	2865	2904	2388	2324	1808	2448	1598	2381	2313	2753	2477	2242
426-GAL-GR50_A445	4122	3883	3416	2126	3803	1933	4072	4687	4061	2315	4538	2118	4821	4153	4599	4361	4037	4781	3614	4191	3162	4568	3632	4004	2769	1857	3300	1669	3309	2516	2837	3182	2627	3041	3018	2525	2625	3282	2902	3026	3052	1744	2899	1853	2801	3310	2826	2989	2563
426-GAL-GR50_A446	4469	3648	3052	2238	2671	1771	4024	4472	4795	2551	3498	1933	5392	3717	5188	3830	3837	4887	4215	4468	3741	3669	3597	4145	2638	1988	3923	1813	3048	2779	3235	3027	3040	2859	3537	3286	1990	3626	3188	2862	2993	1767	3097	1430	3175	2865	3360	2340	2485
426-GAL-GR50_A447	3118	2925	2427	1949	2549	1091	3658	4441	3405	2525	3222	1884	4765	2944	4430	2776	3621	4107	3392	4392	3588	3960	3437	2433	2441	1791	2337	1355	2820	2169	2550	2672	2930	2751	2963	3039	1937	3260	2926	2765	2681	1574	2866	1573	2422	2829	2819	2244	2619
426-GAL-GR50_A448	3467	3537	3342	1824	3190	1419	3371	4597	4711	2421	3918	1831	4608	3154	4878	3838	3623	4700	3400	4277	3392	4195	4220	3334	3008	1910	2733	1609	3075	2385	3485	2608	2867	2880	3039	3037	2332	2814	3181	3163	2731	2196	2804	1726	2214	2321	3238	2781	2727
426-GAL-GR50_A71	2556	2145	2141	1541	1600	785	2359	2817	3535	1968	2320	1441	3012	2313	3137	1881	2603	2601	1956	2647	2853	2251	2787	2093	1834	1191	2241	1244	1939	1665	1787	1950	2328	1811	2142	2174	1625	2262	1959	1884	1891	1336	1614	1126	2278	1889	2062	1748	1842
426-GAL-GR50_A72	2566	2183	2025	1063	1820	878	2550	2271	2738	1208	1976	987	2881	2187	2664	2100	2175	2556	2571	2843	2474	2190	2683	1793	1524	1276	1671	872	1716	1385	1596	1638	1940	1838	1629	1757	1688	1799	2544	1724	1620	1047	1965	1230	2068	1669	1838	1325	1627
426-GAL-Kar2-Abeta_A23	695	587	698	313	369	401	854	619	770	572	2371	1507	898	766	766	832	596	633	747	992	601	608	803	567	528	331	522	260	556	631	624	537	458	522	378	604	502	626	1014	649	420	443	381	241	544	514	468	485	463
426-GAL-Kar2-Abeta_A24	450	473	287	239	355	254	637	596	604	341	1165	813	583	448	546	502	399	518	545	442	456	392	470	393	290	193	259	162	356	247	408	253	488	359	253	516	330	362	532	231	335	196	291	227	354	411	240	300	403
426-GAL-Kar2-Abeta_A385	1157	1114	963	759	1098	721	1547	1691	1487	950	4323	3225	1378	1034	1411	1109	1631	1391	1421	1771	1223	1158	1442	1183	757	590	1194	465	906	904	1027	717	1052	997	1030	1122	768	1101	1041	953	1037	603	918	585	904	967	944	738	797
426-GAL-Kar2-Abeta_A386	1223	928	849	557	920	449	1182	1477	1533	732	4097	1864	1482	984	878	889	869	1182	1013	1551	798	1016	892	923	669	455	678	498	827	810	872	667	715	820	863	928	597	833	936	941	728	508	752	496	857	965	951	763	893
426-GAL-Kar2-Abeta_A387	1203	1242	763	656	1022	624	1373	1470	1522	804	4522	2762	1395	1179	1929	1350	1416	1634	1269	1569	1275	1605	1270	1202	1045	457	1079	567	909	862	1041	1108	1162	1141	1144	1372	776	1163	1024	1251	1047	499	841	623	1151	1187	1021	960	1086
426-GAL-Kar2-Abeta_A388	1408	1004	707	512	772	648	1025	1471	1114	969	3464	2959	1208	1074	1222	1136	1059	1240	1398	1614	1095	1177	1290	915	854	504	782	517	895	691	1086	739	962	934	988	1059	689	683	944	942	836	489	884	456	1035	777	1103	734	763
426-GAL-Kar2-Abeta_A84	733	893	621	410	796	437	948	1026	828	633	2998	1824	1147	621	978	732	682	981	887	1094	771	769	799	728	710	429	599	379	752	516	589	569	797	652	652	786	460	637	970	665	566	513	709	414	548	680	756	603	615
426-GAL-mcherry_A19	3326	3112	3229	1783	2707	1503	5523	4544	4113	2516	3310	2546	5336	4040	3940	3246	4108	4291	4067	4357	3104	3615	4818	3347	2833	1806	3661	1602	2970	2720	3033	2993	3117	2995	3225	3271	2904	3588	3400	3533	2288	2171	2861	2084	2544	2827	2618	2252	2840
426-GAL-mcherry_A20	4500	4840	3755	2137	3957	2871	5307	6640	6698	3184	5057	2832	6810	4919	6623	3895	4865	5610	6379	6011	4566	6132	4850	4558	3700	2584	4531	2585	3559	3417	4007	3643	4052	4021	3949	5242	3622	3877	4167	4327	3707	3098	3705	2779	3502	4567	3374	3201	3244
426-GAL-mcherry_A21	4378	4246	3738	2624	3446	2361	4615	5823	5389	3441	5153	2882	5858	4380	4647	4501	4688	5390	5529	6716	4848	5900	4112	4520	3270	2289	3468	2002	2954	2969	4040	3474	4303	3590	4243	3890	3199	4843	3196	3050	3331	2102	2887	1835	3798	3460	4135	3196	3734
426-GAL-mcherry_A397	7335	6965	5507	3370	5177	3536	6219	8796	7202	4267	7488	5093	8909	5935	8740	6612	6237	8915	7073	9883	7089	8607	6088	7136	4101	3310	7387	3549	5357	4535	5649	5319	5813	5724	5658	7319	5087	5923	6023	5337	5378	3278	5327	3167	5270	5222	5844	5422	4665
426-GAL-mcherry_A398	6701	5820	5447	3181	4180	3344	6970	8487	7985	5066	9305	5882	8958	6915	7848	6460	6489	7959	7473	8340	6544	8182	6095	6029	5007	3370	6382	3175	5206	5203	5204	5002	5193	5747	5458	6157	4823	6675	4924	5679	5349	3234	4608	2957	5331	4808	5534	4203	6045
426-GAL-mcherry_A399	6631	6068	6062	3376	4575	3121	6054	8762	7149	4902	6818	3544	9024	6617	7279	5917	5586	7411	6809	8921	6772	6759	7002	5673	4021	2929	6279	2844	4542	4461	5369	5131	5797	5317	6391	6734	4105	4762	5567	4916	6011	2786	4838	2648	4339	6143	5044	4414	4885
426-GAL-mcherry_A400	6628	5923	5497	3391	5763	3633	7258	8601	7574	4101	6847	4759	9467	6547	7860	6455	8125	7487	7489	9278	6189	7609	7024	5708	5083	2963	5992	2630	4661	4910	5073	5125	5748	7002	6005	5645	4860	6377	5467	5196	5409	2863	5333	2930	6326	5448	5707	4660	5296
426-GAL-PolyA_A251	1110	939	795	529	1090	555	1269	1370	1186	801	1162	718	1156	1232	1152	870	1048	1026	1108	1320	850	961	1246	886	570	659	669	403	713	685	814	721	741	956	722	666	808	776	886	929	1233	694	897	512	814	769	1107	759	560
426-GAL-PolyA_A252	1289	792	744	401	650	484	913	1119	1530	517	831	569	1128	978	1800	1126	783	914	1059	815	952	769	965	609	656	349	880	527	801	400	799	658	511	923	745	920	511	666	951	932	863	506	608	378	569	653	701	657	729
426-GAL-PolyA_A253	832	762	481	534	457	373	1125	907	1046	425	837	615	1105	889	946	847	828	920	1052	900	1094	830	833	787	468	491	469	344	700	594	551	484	612	693	637	917	538	629	674	533	634	340	767	321	719	493	613	464	611
426-GAL-PolyA_A537	867	759	785	556	1058	552	1416	1558	1489	539	745	677	1185	1346	1668	896	1149	1241	1211	1278	1014	929	1024	991	794	501	1058	519	681	578	957	1046	647	965	1143	851	534	896	1051	797	801	563	820	559	979	739	1039	972	712
426-GAL-PolyA_A538	1051	897	956	708	1158	503	1911	1356	2097	1036	1084	772	1671	941	1139	1155	1658	1508	1410	1306	1500	1272	1107	1073	783	470	1501	666	1050	928	1363	1074	965	1111	1125	1176	757	957	1174	1079	1013	530	755	595	1051	1128	1063	1084	892
426-GAL-PolyA_A539	1251	1192	931	647	900	554	1615	1177	1752	1086	953	732	1932	1092	1287	1260	964	1169	1647	1326	936	1028	982	1096	740	530	744	391	983	831	1091	774	810	924	1291	921	833	906	1065	965	872	602	990	617	920	882	837	659	971
426-GAL-PolyA_A540	993	910	760	573	714	471	1757	1806	1018	852	1502	541	1249	929	1282	924	1311	1253	1602	1429	1180	1281	1036	841	852	641	704	612	699	700	1064	522	629	940	926	1033	740	988	985	1074	1095	665	872	467	884	789	1025	552	1010
426-GAL-PolyC_A242	899	772	700	313	669	490	812	930	931	579	695	519	878	717	776	679	772	934	625	881	815	713	560	822	443	428	581	315	567	645	704	589	716	721	509	746	487	790	815	669	614	480	669	338	682	667	593	553	592
426-GAL-PolyC_A244	906	784	575	471	612	384	912	1293	1081	603	918	588	1098	812	1122	684	809	887	801	841	784	921	792	765	555	417	641	439	685	649	639	592	697	801	527	614	559	632	759	813	665	540	675	367	629	720	726	602	579
426-GAL-PolyC_A525	691	599	614	399	637	432	962	1049	925	550	764	489	1093	778	953	714	853	912	633	693	760	668	825	559	439	310	669	332	544	462	588	738	771	713	460	533	400	603	583	607	430	339	471	326	563	634	508	440	478
426-GAL-PolyC_A526	930	604	651	525	778	507	785	1086	1130	561	1084	526	1193	771	899	967	908	678	933	1140	801	750	668	825	683	369	709	432	693	564	682	715	766	795	499	836	590	836	645	649	713	390	574	413	561	614	842	595	517
426-GAL-PolyC_A527	1040	799	493	413	638	325	930	1406	914	484	600	495	816	735	975	597	769	925	926	1105	889	848	695	734	435	392	418	352	636	632	653	486	546	918	615	557	535	710	851	811	614	366	513	390	584	638	686	697	650
426-GAL-PolyC_A528	1075	1109	960	558	851	593	1091	1381	1142	709	956	729	1338	1045	1261	993	969	1055	1213	904	851	1250	867	923	715	445	810	495	824	860	787	685	856	862	684	717	753	805	886	952	876	545	849	544	582	788	611	628	809
426-GAL-PolyL_A245	5439	5139	4275	2977	3567	2540	7249	6350	7917	3958	6112	3610	8616	5170	6473	5641	7706	7251	6521	6595	5454	5269	5319	4625	4194	2641	4783	2736	4332	3403	4042	3432	5406	3972	4110	4634	4245	4752	4612	5164	4403	2837	4384	2097	4306	4008	3997	4469	4135
426-GAL-PolyL_A246	6021	4841	5078	3051	5499	2905	7154	8817	7051	4276	6646	3419	8872	5725	6006	5673	5885	6383	7191	6581	6529	7495	5121	5398	4498	2463	5523	2442	5786	4303	5645	4306	4879	5161	4333	4862	3953	4662	5175	4749	5068	2866	4537	2835	4932	4517	4800	4255	4534
426-GAL-PolyL_A247	6630	5257	4793	3373	5425	4305	9016	8835	9398	5063	6771	4216	9388	6988	7987	6965	7261	6877	8343	9144	6792	7384	6822	6027	4488	3299	7117	2997	5700	4707	5852	4294	6521	5456	6575	8117	4350	5970	7038	6054	5558	3431	4672	3352	5502	5267	5952	4342	4921
426-GAL-PolyL_A529	6647	5427	5500	3149	5387	3052	6420	9043	7158	4592	6783	3538	8938	6555	7546	5460	7460	7603	7114	7384	6289	6572	6068	5022	3995	3189	5318	2947	4550	4065	4902	4923	5334	5308	5659	5380	4474	5472	5118	5298	4323	3005	5487	2732	4872	4467	4560	3424	5166
426-GAL-PolyL_A530	4389	3819	3973	2566	4262	3178	5995	5395	6963	3549	5735	3018	6665	4799	5826	4210	4865	5537	6297	6613	5051	5023	4493	4689	3973	2262	3724	1758	4114	3774	3930	4218	4732	4484	4375	4197	3228	4075	4351	3702	3959	2378	4461	2491	3700	3830	3677	3913	3761
426-GAL-PolyL_A531	4585	5184	4884	2822	4102	2512	5960	6212	5655	3995	5769	2756	7347	4836	5999	4824	4701	6822	6113	6642	3930	5196	4799	4362	3438	2442	3818	2514	3646	3918	3811	3089	4675	4016	5606	5079	3208	4291	4233	4425	4203	2419	3717	2352	4767	4085	4196	3526	4245
426-GAL-PolyL_A532	5028	5181	3910	2679	4045	2720	5737	6431	5808	3905	6073	3464	8474	4956	6630	4742	6151	6180	5183	7167	5171	5921	5199	5218	3514	2408	4858	2320	3318	3846	5539	3742	4602	3713	5012	3944	3881	4602	4551	4490	4167	2854	3794	2787	3946	4989	3961	3102	4121
426-GAL-PolyS_A248	2895	3168	2785	1849	2488	1639	4494	4846	3946	2494	4451	1814	5203	3589	3958	3903	3856	4096	3921	4743	3228	3184	2973	2244	2356	1720	3190	1675	2151	2442	2730	2707	2587	2524	3073	3561	1871	2519	3228	2922	2810	1907	3338	1291	3445	2997	3148	2239	2401
426-GAL-PolyS_A249	3090	2563	2726	1534	2750	1528	3459	4146	3166	1514	3421	1828	4211	2500	3807	2607	2733	3176	3668	3632	2572	2951	2096	2255	2037	1431	2580	1681	2690	2092	2522	2078	2325	2233	2424	2785	1848	2277	3039	2877	1975	1518	2104	1549	2812	2351	2846	1537	2534
426-GAL-PolyS_A250	3566	3460	3076	1282	2570	1300	3077	3802	4410	1771	3353	1496	4400	2743	4207	2657	3017	3009	4052	3420	2752	2614	2846	2262	2637	1497	1693	1210	2338	1872	2596	2161	2635	2024	2853	2548	2027	2541	3065	2176	2719	1524	2949	1536	2486	2051	2748	1935	2114
426-GAL-PolyS_A545	3902	3196	2887	1948	2707	1698	3920	4885	4488	2542	3746	2156	4730	3136	4592	3614	3389	3927	3858	5112	3635	3863	3065	2608	2850	1416	3762	1493	3008	2778	3931	2507	2688	1991	3103	3228	2855	3404	3391	2443	2708	1724	2954	1725	2743	2852	2806	2255	2523
426-GAL-PolyS_A546	4136	3254	2725	1654	2161	1184	4163	4400	4065	2342	3971	2320	4072	3298	4497	2821	4054	4020	3325	4265	3159	3500	2939	2569	2352	1325	3168	1373	2452	1948	2835	2788	2070	2373	2677	3426	2349	3217	2982	3354	2102	1293	3471	1351	3007	3120	2991	2717	2396
426-GAL-PolyS_A547	3270	2957	2905	1829	2801	1559	3692	5452	4343	2650	4096	2097	5653	3065	4494	3371	2998	4474	4079	4473	3453	3938	3072	3006	2400	1550	3401	1631	2699	2160	3369	2013	2614	2708	3162	2973	2288	3092	3451	2891	2051	1281	3126	1506	2672	2736	2558	2430	2904
426-GAL-PolyS_A548	4573	4317	3476	1903	3452	1754	4028	5218	5448	2965	4396	3162	5713	3805	5472	4349	5065	4590	3774	4993	3738	4337	3042	2757	3091	1869	3436	1979	3353	3367	3407	3083	3229	2800	3170	4023	2733	3358	3965	3915	3317	2062	3026	1969	3119	3031	3778	2682	2601
426-GAL-PR50_A449	229	130	164	86	174	85	165	189	239	147	233	149	214	209	264	178	193	78	111	138	259	181	209	124	122	83	167	134	121	109	167	95	139	198	129	121	134	164	177	140	135	75	129	109	123	196	146	123	100
426-GAL-PR50_A450	364	189	126	109	227	76	171	202	268	94	192	177	290	228	297	160	242	142	197	382	197	229	216	191	158	123	125	80	128	129	145	137	169	249	119	174	78	146	228	194	102	89	128	77	159	116	159	143	153
426-GAL-PR50_A451	140	130	123	73	141	45	136	171	193	113	136	81	163	123	179	154	183	152	148	141	182	95	109	137	110	51	105	75	121	88	110	107	122	145	131	132	77	80	201	132	104	71	120	62	71	138	126	69	92
426-GAL-PR50_A452	172	210	108	105	173	90	360	233	154	73	171	144	323	280	280	214	323	171	158	283	211	98	200	152	89	67	161	86	96	140	132	61	161	170	125	201	90	118	244	202	109	80	94	120	145	89	194	154	118
426-GAL-PR50_A75	24	53	40	24	20	21	50	36	36	34	52	56	53	64	101	27	47	67	50	48	38	46	54	14	38	20	24	16	44	25	40	15	52	38	5	23	54	51	100	35	33	16	19	21	29	14	18	18	38
426-GAL-PR50_A76	170	97	80	73	84	56	125	173	140	100	95	67	163	53	119	125	133	175	124	99	101	115	138	91	110	60	108	65	53	85	129	108	110	113	78	137	82	86	170	130	89	53	58	50	134	61	84	64	66
426-GAL-PR50_A77	134	106	114	80	92	62	165	148	181	112	144	77	161	110	153	121	107	167	122	253	116	101	165	103	83	55	80	61	91	77	72	65	109	91	96	110	36	123	112	119	122	82	172	65	103	89	116	102	65
426-GAL-PrePro-3x-Abeta_A272	475	544	300	334	527	320	586	756	500	389	337	202	562	425	661	518	387	478	600	453	396	366	510	457	282	258	237	196	303	339	412	402	321	410	400	324	265	425	532	390	304	355	351	257	449	449	324	399	372
426-GAL-PrePro-3x-Abeta_A274	444	404	304	158	303	211	420	666	509	324	415	230	433	283	494	411	355	380	522	412	370	278	468	346	286	162	222	212	281	249	364	286	368	363	267	402	219	327	413	412	273	219	235	268	343	289	369	367	327
426-GAL-PrePro-3x-Abeta_A284	242	352	244	170	296	175	340	301	450	284	243	120	456	347	330	353	419	387	310	383	218	338	447	293	363	176	249	155	228	299	337	258	320	278	219	203	179	261	340	386	269	200	176	188	273	287	318	252	283
426-GAL-PrePro-3x-Abeta_A521	497	720	614	376	496	321	734	828	811	433	415	373	746	591	448	375	588	797	467	607	406	521	518	504	380	261	469	231	289	445	531	480	659	541	428	431	273	416	517	362	372	272	420	375	438	487	435	421	453
426-GAL-PrePro-3x-Abeta_A522	573	514	472	462	333	340	519	765	765	482	367	341	805	513	704	533	488	818	380	718	407	666	418	387	363	280	308	183	412	368	419	439	425	475	500	481	392	316	598	459	381	354	499	325	482	488	491	475	384
426-GAL-PrePro-3x-Abeta_A523	832	661	367	530	628	357	749	1096	1211	667	730	368	951	874	1229	941	642	1186	1415	933	770	821	573	602	583	438	563	318	537	557	806	516	493	699	506	997	429	634	905	560	599	340	390	395	410	729	743	504	728
426-GAL-PrePro-3x-Abeta_A524	408	474	359	419	470	268	594	788	564	323	598	406	553	496	753	539	419	469	481	771	382	789	441	609	330	233	318	244	448	385	530	540	331	544	446	449	345	478	613	463	380	352	431	311	503	377	340	288	349
426-GAL-PrePro-3x-ADAN_A361	1345	971	1081	673	1225	646	1622	1433	1469	944	872	504	1947	1054	1545	1289	1271	1452	1245	1383	1186	1114	1125	1183	882	589	942	701	880	886	918	1045	978	1056	904	1277	669	1354	897	1148	897	503	852	691	1244	1012	860	918	962
426-GAL-PrePro-3x-ADAN_A362	968	1057	566	543	700	513	1030	1606	1140	689	661	494	1189	1138	1321	1105	1023	1453	1076	1711	1192	1127	793	858	638	516	691	459	863	490	854	1055	820	600	887	901	631	917	1080	856	895	600	819	536	757	696	806	692	973
426-GAL-PrePro-3x-ADAN_A363	1098	994	934	613	1055	555	1333	1418	1395	812	908	504	1433	1212	1608	1261	1448	1166	1678	1165	1191	1389	1196	974	943	584	881	540	1126	895	786	883	1042	1033	1038	1175	904	1056	1178	1171	947	733	980	609	644	1057	1092	778	735
426-GAL-PrePro-3x-ADAN_A364	1105	1156	951	629	1027	679	1068	1425	1337	817	755	450	1584	912	1167	1025	1026	1044	1243	1161	1027	1093	1016	964	761	473	1046	640	1076	782	1174	642	975	1071	873	1334	677	950	1223	1006	964	560	1139	616	870	875	837	878	859
426-GAL-PrePro-3x-ADAN_A365	1244	980	980	546	1132	358	1296	1355	1180	718	625	405	1141	998	1390	852	1126	1475	1220	1157	787	1183	773	1032	579	502	847	502	800	842	791	831	818	957	830	756	676	1012	1182	1217	766	488	903	679	792	908	962	773	700
426-GAL-PrePro-3x-ADAN_A366	1287	1036	882	670	1108	638	1155	1756	1391	968	688	636	1568	1214	1422	1150	999	1635	1535	1658	1075	1470	1287	1078	783	702	1090	628	779	783	1087	685	1115	893	928	937	880	1159	1156	1018	1013	671	993	661	882	1006	921	909	931
426-GAL-PrePro-3x-ADAN_A367	1279	1006	701	453	877	560	1421	1511	1346	658	669	439	1233	719	1022	828	830	1256	973	1035	999	890	949	891	520	360	587	416	772	641	720	590	852	715	850	764	637	921	894	758	749	425	503	600	729	858	898	618	790
426-GAL-SoxN-A22_A318	472	472	371	271	291	318	613	734	527	391	515	299	463	472	526	536	630	472	452	443	388	564	375	502	351	191	313	215	398	440	419	396	365	384	302	307	451	251	303	389	372	155	355	233	276	488	415	298	335
426-GAL-SoxN-A22_A319	472	419	543	245	553	227	397	455	821	281	551	245	557	321	489	243	722	546	474	656	373	278	453	463	363	166	353	198	319	526	338	280	303	361	278	457	251	338	489	413	430	244	286	313	371	434	581	226	257
426-GAL-SoxN-A22_A320	696	658	569	307	308	334	892	590	616	399	684	480	800	567	576	403	477	742	460	648	507	529	382	393	401	241	460	275	558	449	403	436	319	427	429	467	290	453	614	611	514	288	478	355	344	444	310	391	351
426-GAL-SoxN-A22_A321	1080	718	643	276	637	270	703	909	931	393	785	443	987	581	729	673	640	805	599	821	511	687	704	570	414	275	363	429	524	284	405	512	359	493	471	384	606	560	649	434	542	265	604	291	691	523	472	592	580
426-GAL-SoxN-A22_A322	351	392	370	173	316	228	394	460	663	324	446	379	491	384	365	385	689	429	351	480	494	456	342	477	306	230	302	197	324	324	438	277	341	255	334	275	265	390	442	331	428	114	189	132	314	357	376	224	241
426-Gal-TAF15_A324	3723	3719	3444	1679	3269	1941	3915	5630	5063	2663	3727	2445	6520	3395	4518	4138	4104	4949	4558	5068	3141	4215	4257	3323	3578	1898	3184	1613	2752	2559	3414	2880	4049	3056	3389	2755	2500	3149	4349	2902	3065	1598	3199	1774	3211	3188	3355	2371	3204
426-Gal-TAF15_A325	5026	4200	4156	2548	4515	2754	5889	5838	6335	3324	4589	2653	6971	5287	5351	4034	5561	5451	5402	6972	4608	4460	5274	3481	3411	2562	3875	2118	3593	3149	3792	3197	4285	4037	3696	3225	3164	3435	4635	3511	3565	2168	4278	2444	3452	4370	3440	3246	3958
426-Gal-TAF15_A326	3563	3260	3237	1621	4002	2327	4297	4343	4931	2472	3427	2143	5617	3489	4651	4072	3589	3982	3748	5759	3770	4239	3563	3248	2983	1856	3295	1686	3094	2798	3240	2542	3276	3140	3709	2760	2081	3358	3025	2779	2742	1735	2914	1868	3184	2543	3516	2444	2661
426-GAL-TAF15_A541	4154	4484	3846	2667	4530	2907	5166	6168	4963	3933	4271	3024	7002	4496	5882	5001	5185	5978	5288	6922	4704	5587	4695	4241	2994	2414	4792	2926	2861	3216	4090	3648	4662	3592	3654	3603	3188	4609	3745	3768	3289	2057	3164	2233	3189	3877	3671	3894	3161
426-GAL-TAF15_A542	4436	4144	3455	2503	3411	2450	5276	5653	5559	3093	4615	2657	5351	4082	6413	4565	4243	5376	4772	5626	4412	5067	4733	4081	2904	2104	4096	2401	3277	2942	3801	3434	4481	3872	3676	4183	3039	4540	3652	3979	3081	1983	3822	2082	3441	3421	3975	3192	3268
426-GAL-TAF15_A543	4670	4828	3796	2491	5041	2856	4750	5833	5434	3355	4128	2339	5836	4360	6288	4061	5005	5117	5435	5570	5445	4647	4754	3357	3195	2511	4059	1778	3322	2821	3796	3912	4249	3954	3336	3771	3104	4271	3618	3348	2844	1561	4045	2232	3506	3511	4104	3016	3533
426-GAL-TAF15_A544	4221	4322	4128	2305	3602	3032	5158	5801	5931	3274	4624	2196	6248	4003	5604	3680	4425	5538	4872	6383	4022	4451	4279	3755	2581	2134	3934	1943	3274	2722	4131	2987	3789	3692	3375	2854	2406	3809	3967	3734	2792	1969	3953	2387	2978	3432	3861	3012	3876
426-GAL-TMEM106B_A549	283	338	315	160	319	135	560	353	337	167	725	612	268	272	391	244	300	264	510	659	220	241	273	182	159	107	294	118	270	197	284	285	196	224	221	151	199	277	312	280	317	139	173	146	152	221	215	216	154
426-GAL-TMEM106B_A550	17	16	2	10	16	0	25	8	0	3	11	3	6	8	5	0	43	12	5	30	4	4	1	6	0	4	1	1	0	15	0	7	1	0	1	13	15	3	10	3	10	1	0	8	12	7	4	0	0
426-GAL-TMEM106B_A562	196	231	162	164	208	128	582	293	257	174	667	542	293	254	315	246	226	211	532	644	211	381	283	158	163	98	186	142	179	270	281	215	281	219	292	264	168	179	283	307	247	180	239	142	181	214	178	237	234
426-GAL-TMEM106B_A574	288	264	234	90	279	154	292	370	215	149	532	443	311	168	257	290	230	254	491	522	218	317	193	226	162	149	268	125	226	163	219	170	215	215	194	273	172	200	174	258	199	122	148	151	210	179	297	196	171
426-GAL-TMEM106B_A561	190	152	100	41	62	65	74	111	191	56	322	179	117	59	169	92	107	164	188	354	85	142	103	85	138	78	77	55	100	96	120	81	126	118	122	69	103	97	122	92	160	80	105	60	48	52	132	68	76
426-GAL-TMEM106B_A573	427	209	224	156	212	76	220	397	283	167	516	467	288	195	272	210	203	159	546	692	187	239	193	190	167	126	228	95	197	128	258	230	148	247	161	209	121	308	249	260	182	135	137	118	187	177	159	180	105
426-GAL-UBQLN2_A239	1139	776	830	446	811	526	1207	1615	1139	689	835	619	1467	961	1097	1006	947	1284	1268	1545	948	1196	1137	896	652	604	898	573	880	608	926	630	827	799	849	801	610	836	1064	1173	923	552	653	603	642	847	669	801	895
426-GAL-UBQLN2_A241	1568	1490	1238	806	1202	933	1882	1979	2167	1102	1156	933	1720	1584	1680	1790	1443	1639	1565	1790	1497	1642	1530	1341	1168	707	1188	624	1112	1065	1356	1253	1385	1377	1114	1392	1005	1617	1382	1207	1047	731	964	830	988	1380	1286	1132	1080
426-GAL-UBQLN2_A481	2264	2427	1656	1073	1183	799	2348	3081	2306	1335	2207	1334	2384	2071	3015	2144	1933	2785	2833	2509	1823	2094	1801	1463	1425	1038	1478	855	1501	1455	1683	1337	1903	1774	1300	1813	1271	1959	1779	2054	1659	863	1765	858	1492	1639	1809	1489	1602
426-GAL-UBQLN2_A482	1300	1474	1562	738	1056	702	1770	2055	2029	1022	1412	1062	1666	1487	1383	1533	1493	1801	1746	1935	1273	1498	1604	1097	1005	720	1431	711	1291	1019	1429	1161	1483	1080	1141	1330	1048	1511	1148	1203	1114	694	1280	779	1382	1321	1283	1099	1174
426-GAL-UBQLN2_A483	2048	1996	1200	802	1298	965	2072	2324	1664	1273	1494	1054	2351	1765	2049	1725	1727	2107	1763	2233	1697	1858	2128	1764	1085	783	1481	968	1330	1432	1705	1152	1492	1346	1523	1664	1156	1476	1707	1676	1379	973	1172	786	982	1508	1745	1114	1442
426-GAL-UBQLN2_A484	1491	1663	1402	901	1668	862	2165	1662	2114	1211	1611	987	1961	1393	1757	1594	1545	1786	1515	1981	1240	1914	1614	1324	1409	754	1272	586	1270	1299	1602	1365	1203	1660	1608	1535	1190	1682	1665	1698	1136	788	1337	786	1427	1240	1068	1113	991
[truncated: 251 more columns]
