# Supplementary material for: Multiplex neurodegeneration proteotoxicity platform reveals DNAJB6 promotes non-toxic FUS condensate gelation and inhibits neurotoxicity
Source: Nat Commun. 2025 Nov 21;16:10285. doi: 10.1038/s41467-025-65178-0 (PMC12638947; doi:10.1038/s41467-025-65178-0)
Supplement: Supplementary file 6 — Supplementary Data 4 [file 41467_2025_65178_MOESM6_ESM.xlsx]

## Sheet: Sheet1
Model	Rescuer	Classification	mCherry Replicate 1	mCherry Replicate 2	mCherry Replicate 3	Rescuer Replicate 1	Rescuer Replicate 2	Rescuer Replicate 3
416mcherry	HSPH1	Hit	1.00685	0.997452	0.9957	0.96361	0.945774	0.947048
416mcherry	HSP104-N539K	Hit	1.0114	1.0071	0.981499	0.293633	0.28578	0.280192
416mcherry	HSP12	Hit	1.00685	0.997452	0.9957	0.989091	0.99363	0.994745
Alpha-synuclein-A53T	HSP104-Y507C	Hit	1.01458	1.00613	0.979282	1.76382	1.73979	1.71312
Alpha-synuclein-A53T	HSP104-V426L	Hit	1.01458	1.00613	0.979282	1.61754	1.58975	1.64139
Alpha-synuclein-A53T	HSP104-A503S	Hit	1.01458	1.00613	0.979282	1.54844	1.55088	1.52609
Alpha-synuclein-A53T	HSP104-A503V	Hit	1.01458	1.00613	0.979282	1.54224	1.53041	1.52816
Alpha-synuclein-E46K	HSP104-Y507C	Hit	1.00852	0.992073	0.999407	1.65771	1.65416	1.66083
Alpha-synuclein-E46K	HSP104-V426L	Hit	1.00852	0.992073	0.999407	1.49814	1.54592	1.51814
Alpha-synuclein-E46K	HSP104-A503S	Hit	1.00852	0.992073	0.999407	1.49369	1.48747	1.46791
Alpha-synuclein-E46K	HSP104-A503V	Hit	1.00852	0.992073	0.999407	1.46236	1.46969	1.44258
Alpha-synuclein-H50Q	HSP104-V426L	Hit	0.985409	0.989296	1.0253	1.54197	1.56263	1.63525
Alpha-synuclein-H50Q	HSP104-Y507C	Hit	0.985409	0.989296	1.0253	1.64916	1.69702	1.68843
Alpha-synuclein-H50Q	HSP104-A503S	Hit	0.985409	0.989296	1.0253	1.52111	1.48327	1.53952
Alpha-synuclein	HSP104-Y507C	Hit	0.985752	1.00293	1.01131	1.71596	1.69354	1.69438
Alpha-synuclein	HSP104-V426L	Hit	0.985752	1.00293	1.01131	1.55672	1.5672	1.58522
Alpha-synuclein	HSP104-A503V	Hit	0.985752	1.00293	1.01131	1.53996	1.54708	1.52005
AMN1	HSP104-Y507C	Hit	1.02795	1.02177	0.950274	3.25944	3.30932	3.3486
AMN1	HSP104-V426L	Hit	1.02795	1.02177	0.950274	3.26827	3.08423	3.17559
AMN1	HSP104-N539K	Hit	1.02795	1.02177	0.950274	3.33094	3.21884	3.24576
AMN1	HSP104-A503V	Hit	1.02795	1.02177	0.950274	2.89621	3.01361	3.00302
AMN1	REG1	Hit	1.02177	0.96759	1.01064	1.32571	1.34574	1.2782
AMN1	HSP104-A503S	Hit	1.02795	1.02177	0.950274	3.23561	3.18088	3.29387
ANG	DNAJC11	Hit	1.04864	0.949125	1.00224	1.57733	1.57733	1.54803
ANG	SCJ1	Hit	1.04864	0.949125	1.00224	1.69882	1.69577	1.73301
CHMP2B	HSP104-N539K	Hit	0.975419	1.02894	0.995639	4.6626	4.94449	4.69234
CHMP2B	HSP104-Y507C	Hit	0.975419	1.02894	0.995639	4.21657	4.22966	4.15948
CHMP2B	HSP104-V426L	Hit	0.975419	1.02894	0.995639	2.71553	2.79522	2.76549
CHMP2B	HSP104-A503V	Hit	0.975419	1.02894	0.995639	3.21746	3.45654	3.29953
CHMP2B	REG1	Hit	0.998554	0.987877	1.01357	1.69325	1.65388	1.67823
CHMP2B	HSP104-A503S	Hit	0.975419	1.02894	0.995639	2.68342	2.84875	2.63227
CHMP2B	GAL11	Hit	0.998554	0.987877	1.01357	0.643199	0.605828	0.573796
EWSR1	HSP104-V426L	Hit	1.03229	0.973288	0.994423	1.95868	1.92632	1.92192
EWSR1	HSP104-Y507C	Hit	1.03229	0.973288	0.994423	2.15088	2.1194	2.12006
EWSR1	HSP104-N539K	Hit	1.03229	0.973288	0.994423	2.07735	2.1031	2.02979
EWSR1	HSP104-A503V	Hit	1.03229	0.973288	0.994423	1.91465	1.85852	1.89242
EWSR1	HSP104-A503S	Hit	1.03229	0.973288	0.994423	1.92192	1.87569	1.86226
EWSR1	REG1	Hit	0.998928	1.0135	0.987568	1.43169	1.4332	1.40747
EWSR1	YDJ1	Hit	0.998928	1.0135	0.987568	1.54316	1.64197	1.56095
FUS	HSP104-Y507C	Hit	0.967126	0.996106	1.03677	2.24495	2.23776	2.22922
FUS	HSP104-N539K	Hit	0.967126	0.996106	1.03677	2.19642	2.22023	2.16137
FUS	HSP104-V426L	Hit	0.967126	0.996106	1.03677	2.19889	2.16497	2.18249
FUS	HSP104-A503V	Hit	0.967126	0.996106	1.03677	2.07286	2.07219	2.02995
FUS	HSP104-A503S	Hit	0.967126	0.996106	1.03677	2.12206	2.13082	2.116
FUS	REG1	Hit	1.00721	1.00698	0.985814	1.45739	1.4781	1.49535
FUS	CCT6	Hit	0.992793	1.02585	0.981358	1.38822	1.42959	1.40859
FUS-G156E	HSP104-Y507C	Hit	1.01284	0.995834	0.991328	2.06706	2.04452	2.07054
FUS-G156E	HSP104-V426L	Hit	1.01284	0.995834	0.991328	2.03674	2.06501	2.0226
FUS-G156E	HSP104-N539K	Hit	1.01284	0.995834	0.991328	2.04719	2.07443	2.02691
FUS-G156E	REG1	Hit	0.977049	1.02085	1.0021	1.34677	1.33536	1.36816
FUS-G156E	HSP104-A503V	Hit	1.01284	0.995834	0.991328	1.88248	1.93677	1.95234
FUS-G156E	HSP104-A503S	Hit	1.01284	0.995834	0.991328	2.00048	2.01277	2.00007
FUS-P431L	HSP104-Y507C	Hit	0.987964	1.0152	0.996833	2.20948	2.20674	2.18583
FUS-P431L	HSP104-V426L	Hit	0.987964	1.0152	0.996833	2.13135	2.13727	2.16577
FUS-P431L	HSP104-N539K	Hit	0.987964	1.0152	0.996833	2.17591	2.15416	2.11298
FUS-P431L	HSP104-A503S	Hit	0.987964	1.0152	0.996833	2.00213	1.95061	1.98629
FUS-P431L	REG1	Hit	1.01743	0.981831	1.00074	1.36873	1.35649	1.38853
FUS-P431L	HSP104-A503V	Hit	0.987964	1.0152	0.996833	1.97742	1.9751	1.97003
FUS-R521C	HSP104-V426L	Hit	1.00573	0.991443	1.00283	2.07979	2.06882	2.0535
FUS-R521C	HSP104-Y507C	Hit	1.00573	0.991443	1.00283	2.10153	2.14521	2.10919
FUS-R521C	HSP104-N539K	Hit	1.00573	0.991443	1.00283	2.02286	2.12741	2.08621
FUS-R521C	HSP104-A503V	Hit	1.00573	0.991443	1.00283	1.93011	1.9533	1.90154
FUS-R521C	REG1	Hit	1.00284	0.994536	1.00262	1.36549	1.3464	1.36526
FUS-R521C	HSP104-A503S	Hit	1.00573	0.991443	1.00283	1.93011	1.9533	1.90154
hnRNPA1	HSP104-N539K	Hit	1.00837	1.01928	0.972347	2.70457	2.58559	2.6897
hnRNPA1	HSP104-Y507C	Hit	1.00837	1.01928	0.972347	2.5142	2.47123	2.47487
hnRNPA1	HSP104-V426L	Hit	1.00837	1.01928	0.972347	2.50098	2.37902	2.4362
hnRNPA1	REG1	Hit	0.985977	1.00112	1.0129	2.26554	2.25982	2.20765
hnRNPA2B1	HSP42	Hit	1.01133	0.970231	1.01843	1.32297	1.25011	1.36819
hnRNPA2B1	DNAJB1	Hit	1.01133	0.970231	1.01843	1.3566	1.29756	1.34353
Kar2-Abeta	DNAJC11	Hit	1.02877	0.981998	0.989231	1.68697	1.70626	1.74387
Kar2-Abeta	HSP104-V426L	Hit	0.983773	1.00155	1.01468	1.24522	1.25928	1.21935
Kar2-Abeta	HSP104-A503S	Hit	0.983773	1.00155	1.01468	1.20145	1.19083	1.16789
OPTN	YPT1	Hit	0.937522	1.05292	1.00956	1.53355	1.68612	1.64023
PAB1-17A	HSP104-V426L	Hit	0.999473	1.00485	0.995679	1.56159	1.55321	1.554
PAP1	HSP104-N539K	Hit	0.996379	0.992545	1.01108	1.17169	1.13803	1.1523
PAP1	HSP104-V426L	Hit	0.996379	0.992545	1.01108	1.35552	1.27138	1.30844
PAP1	HSP104-Y507C	Hit	0.996379	0.992545	1.01108	1.25497	1.2439	1.26413
PolyC	DNAJB5	Hit	0.997084	1.01305	0.989864	1.19509	1.22869	1.19329
PolyC	DNAJB1	Hit	0.997084	1.01305	0.989864	1.15343	1.18593	1.15705
PolyC	SIS1	Hit	0.997084	1.01305	0.989864	1.28257	1.30215	1.2916
PR50	HSP104-Y507C	Hit	1.03911	0.965308	0.995585	1.50516	1.53814	1.5084
PR50	HSP104-N539K	Hit	1.03911	0.965308	0.995585	1.61302	1.60167	1.64438
PR50	HSP104-V426L	Hit	1.03911	0.965308	0.995585	1.44244	1.47245	1.45244
PR50	HSP104-A503V	Hit	1.03911	0.965308	0.995585	1.43244	1.4711	1.45407
PrePro-3x-Abeta	HSP104-V426L	Hit	0.987299	0.994642	1.01806	1.22326	1.2428	1.24626
PrePro-3x-Abeta	HSP104-Y507C	Hit	0.987299	0.994642	1.01806	1.19541	1.16244	1.21287
PrePro-3x-Abeta	HSP104-A503S	Hit	0.987299	0.994642	1.01806	1.18516	1.18405	1.1774
PrePro-3x-Abeta	HSP104-A503V	Hit	0.987299	0.994642	1.01806	1.13403	1.10383	1.09884
RNQ1	DNAJB1	Hit	0.999239	0.988582	1.01218	3.53777	3.42055	3.59106
RNQ1	HSP104	Hit	0.999239	0.988582	1.01218	7.35509	7.31627	7.19372
RNQ1	HSP104-N539K	Hit	0.999239	0.988582	1.01218	1.16061	1.255	1.10352
RNQ1	DNAJB2	Hit	0.999239	0.988582	1.01218	2.6784	2.64948	2.74539
RNQ1	SIS1	Hit	0.999239	0.988582	1.01218	7.85138	7.80419	7.85442
RNQ1	DNAJB6	Hit	0.999239	0.988582	1.01218	6.89914	6.9098	6.74462
RNQ1	DNAJB8	Hit	0.999239	0.988582	1.01218	4.57831	4.69401	4.52655
SUP35	DNAJB1	Hit	1.00325	0.998493	0.998255	1.4365	1.41581	1.47767
SUP35	HSP104-V426L	Hit	1.00325	0.998493	0.998255	1.84692	1.78363	1.8631
SUP35	DNAJB2	Hit	1.00325	0.998493	0.998255	1.36679	1.36537	1.36941
SUP35	DNAJB6	Hit	1.00325	0.998493	0.998255	2.07865	2.05082	2.00133
SUP35	CCT6	Hit	1.00325	0.998493	0.998255	2.28469	2.2766	2.24472
SUP35	DNAJB8	Hit	1.00325	0.998493	0.998255	1.4051	1.34657	1.32468
TAF15	DNAJB2	Hit	0.985178	0.981125	1.0337	1.10541	1.16012	1.11385
TAF15	DNAJB8	Hit	0.985178	0.981125	1.0337	1.1242	1.18792	1.17509
TDP43	HSP104-N539K	Hit	1.01279	0.975465	1.01175	1.888	1.87737	1.88359
TDP43	DNAJB6	Hit	0.993748	0.999907	1.00635	1.87475	1.83583	1.86411
TDP43-M337V	HSP104-A503V	Hit	1.00019	0.986598	1.01321	1.38328	1.43906	1.44161
TDP43-N267S	HSP104-Y507C	Hit	1.00035	1.00245	0.997202	1.46519	1.45826	1.50485
TDP43-N267S	HSP104-V426L	Hit	1.00035	1.00245	0.997202	1.43623	1.42741	1.40832
TDP43-Q331K	HSP104-Y507C	Hit	0.985362	1.0596	0.955041	2.71526	2.72101	2.62847
TMEM106B	DNAJB9	Hit	1.01137	0.974357	1.01428	2.4471	2.39792	2.43493
TMEM106B	DNAJC5	Hit	1.03533	0.982156	0.982513	2.74834	2.74228	2.71372
TMEM106B	HSP104-V426L	Hit	0.973331	1.02532	1.00135	1.60328	1.51114	1.50046
TMEM106B	DNAJC11	Hit	1.01137	0.974357	1.01428	1.85573	1.84938	1.85335
TMEM106B	HSP104-Y507C	Hit	0.973331	1.02532	1.00135	1.09089	1.1319	1.13912
TMEM106B	HSP104-N539K	Hit	0.973331	1.02532	1.00135	1.36124	1.30607	1.32253
TMEM106B	HSP104-A503V	Hit	0.973331	1.02532	1.00135	1.23242	1.22115	1.20584
TMEM106B	SCJ1	Hit	1.01137	0.974357	1.01428	1.46474	1.45258	1.38411
TMEM106B	JEM1	Hit	1.01137	0.974357	1.01428	1.63182	1.62045	1.63208
TMEM106B	HSP104-A503S	Hit	0.973331	1.02532	1.00135	1.46782	1.42189	1.36557
Alpha-synuclein-A53T	HSP104-N539K	Suspected	1.01458	1.00613	0.979282	1.65791	1.70035	1.72439
Alpha-synuclein-E46K	HSP104-N539K	Suspected	1.00852	0.992073	0.999407	1.5966	1.63616	1.64549
Alpha-synuclein-H50Q	HSP104-A503V	Suspected	0.985409	0.989296	1.0253	1.50679	1.47897	1.54586
Alpha-synuclein-H50Q	HSP104-N539K	Suspected	0.985409	0.989296	1.0253	1.68945	1.69211	1.69272
Alpha-synuclein	HSP104-A503S	Suspected	0.985752	1.00293	1.01131	1.51021	1.54499	1.53137
Alpha-synuclein	HSP104-N539K	Suspected	0.985752	1.00293	1.01131	1.65017	1.66526	1.69313
APP-CTF	DNAJB9	Suspected	1.03872	0.951095	1.01018	0.997878	1.00117	0.99512
CHMP2B	DNAJB6	Suspected	0.998554	0.987877	1.01357	1.31721	1.43332	1.38728
CHMP2B	DNAJB1	Suspected	0.998554	0.987877	1.01357	0.943165	0.946168	1.03292
CHMP2B	HSPA1A	Suspected	0.998554	0.987877	1.01357	0.898788	0.861417	0.896118
EWSR1	CCT7	Suspected	0.896026	1.05642	1.04756	0.951262	1.0765	0.923792
EWSR1	DNAJA1	Suspected	0.939641	1.03159	1.02877	0.894231	0.915667	0.920462
EWSR1	DNAJA2	Suspected	0.939641	1.03159	1.02877	1.04005	1.02595	0.923282
EWSR1	HSPA1A	Suspected	0.998928	1.0135	0.987568	0.981137	0.959274	0.973421
FUS	UBE2D4	Suspected	1.03005	0.999647	0.970299	0.899438	0.928787	0.91398
FUS	HSP32	Suspected	1.0047	0.999095	0.996208	1.10826	1.11063	1.00945
FUS	DNAJB12	Suspected	0.994562	0.974425	1.03101	0.79319	0.821994	0.789621
FUS	DNAJB2	Suspected	1.01188	0.994845	0.993273	0.935612	0.985672	1.02735
FUS	DNAJB5	Suspected	1.01188	0.994845	0.993273	0.904947	0.964967	0.965753
FUS	DNAJC25	Suspected	1.01188	0.994845	0.993273	0.948455	0.919886	0.904685
FUS	DNAJB6	Suspected	0.992793	1.02585	0.981358	1.28427	1.2483	1.26223
FUS	HSP33	Suspected	0.991009	1.0113	0.99769	1.26346	1.26742	1.25752
FUS	DNAJB1	Suspected	0.992793	1.02585	0.981358	0.966389	0.958073	0.931046
FUS	HSPA1A	Suspected	0.992793	1.02585	0.981358	0.908177	0.892169	0.88614
FUS	SNO4	Suspected	0.992793	1.02585	0.981358	1.13416	1.11483	1.14456
FUS-G156E	DNAJB6	Suspected	1.02176	0.986446	0.991791	1.23633	1.25982	1.25867
FUS-G156E	HSP33	Suspected	0.992676	1.00366	1.00366	1.31845	1.30619	1.31337
FUS-G156E	CCT6	Suspected	1.02176	0.986446	0.991791	1.44098	1.4721	1.4259
FUS-G156E	DNAJB1	Suspected	1.02176	0.986446	0.991791	0.957811	0.958002	0.957047
FUS-G156E	HSPA1A	Suspected	1.02176	0.986446	0.991791	0.892523	0.929749	0.906841
FUS-G156E	SNO4	Suspected	1.02176	0.986446	0.991791	1.14108	1.1216	1.12695
FUS-P431L	DNAJB6	Suspected	1.01203	0.994106	0.993867	1.4507	1.43445	1.51975
FUS-P431L	HSP33	Suspected	1.01071	1.00582	0.983464	1.25456	1.26224	1.23988
FUS-P431L	CCT6	Suspected	1.01203	0.994106	0.993867	1.58163	1.6127	1.61485
FUS-P431L	DNAJB1	Suspected	1.01203	0.994106	0.993867	1.14368	1.1205	1.10115
FUS-P431L	HSPA1A	Suspected	1.01203	0.994106	0.993867	1.07893	0.989089	1.02493
FUS-P431L	SNO4	Suspected	1.01203	0.994106	0.993867	1.34223	1.34103	1.28393
FUS-R521C	DNAJB6	Suspected	1.00299	0.982535	1.01448	1.50349	1.5005	1.43661
FUS-R521C	HSP33	Suspected	0.987232	1.02136	0.991411	1.3705	1.36307	1.3568
FUS-R521C	CCT6	Suspected	1.00299	0.982535	1.01448	1.665492149	1.60253	1.57955
FUS-R521C	DNAJB1	Suspected	1.00299	0.982535	1.01448	1.06894	1.0478	1.04918
FUS-R521C	HSPA1A	Suspected	1.00299	0.982535	1.01448	0.96576	1.00161	1.01723
FUS-R521C	SNO4	Suspected	1.00299	0.982535	1.01448	1.27231	1.24267	1.31229
hnRNPA1	DNAJB6	Suspected	0.985977	1.00112	1.0129	1.90509	1.95288	1.91755
hnRNPA1	DNAJB12	Suspected	1.06629	0.966853	0.966853	0.823419	0.921486	0.894449
hnRNPA1	ERAL1	Suspected	1.06629	0.966853	0.966853	1.0058	0.901781	0.985641
hnRNPA1	hCCT7	Suspected	1.06629	0.966853	0.966853	0.873369	0.761097	0.87062
hnRNPA1	HSP104-A503S	Suspected	1.00837	1.01928	0.972347	2.28085	2.31986	2.33903
hnRNPA1	HSP104-A503V	Suspected	1.00837	1.01928	0.972347	2.42132	2.33308	2.22731
hnRNPA1	DNAJB1	Suspected	1.0234	0.923593	1.05301	1.15408	1.3334	1.29365
hnRNPA2B1	SIS1	Suspected	0.959224	1.01639	1.02439	0.759741	0.787325	0.735756
hnRNPA2B1	DNAJB4	Suspected	0.959224	1.01639	1.02439	0.952828	1.06316	0.970018
Kar2-Abeta	HSP104-A503V	Suspected	0.983773	1.00155	1.01468	1.20105	1.20038	1.16722
Kar2-Abeta	HSP104-N539K	Suspected	0.983773	1.00155	1.01468	1.23368	1.25198	1.20543
Kar2-Abeta	HSP104-Y507C	Suspected	0.983773	1.00155	1.01468	1.20503	1.20755	1.24747
PAP1	HSP104-A503S	Suspected	0.996379	0.992545	1.01108	1.08733	1.07754	1.08329
PAP1	HSP104-A503V	Suspected	0.996379	0.992545	1.01108	1.07051	1.0818	1.17126
PolyC	DNAJB6	Suspected	1.05284	0.986945	0.960214	1.2325	1.23576	1.18137
PR50	hCCT7	Suspected	1.00166	1.00976	0.988579	0.753415	0.784874	0.817891
PR50	DNAJB2	Suspected	1.00166	1.00976	0.988579	1.01287	0.903235	0.919432
PR50	DNAJB6	Suspected	0.981235	0.974302	1.04446	1.13875	1.10076	1.13182
PR50	PSMG1	Suspected	1.00166	1.00976	0.988579	0.923792	0.992005	0.826301
PR50	HSP104-A503S	Suspected	1.03911	0.965308	0.995585	1.46109	1.4692	1.40378
PrePro-3x-Abeta	SEC63	Suspected	1.02731	0.987758	0.984933	0.777074	0.775736	0.755069
PrePro-3x-Abeta	HSP104-N539K	Suspected	0.987299	0.994642	1.01806	1.22465	1.19237	1.16271
RNQ1	UBE2D4	Suspected	1.11338	0.894939	0.991684	1.57344	1.53195	1.55147
SUP35	SIS1	Suspected	1.04065	0.967617	0.991737	1.96925	1.78635	1.92437
TAF15	DNAJB6	Suspected	0.985178	0.981125	1.0337	1.11205	1.11497	1.16158
TDP43	HSP104-A503S	Suspected	1.01279	0.975465	1.01175	1.57103	1.5871	1.59306
TDP43	HSP104-A503V	Suspected	1.01279	0.975465	1.01175	1.58425	1.58762	1.60239
TDP43	HSP104-V426L	Suspected	1.01279	0.975465	1.01175	1.64619	1.72006	1.70217
TDP43	HSP104-Y507C	Suspected	1.01279	0.975465	1.01175	1.91132	1.87193	1.89162
TDP43	DNAJA2	Suspected	1.02561	0.929346	1.04504	0.861785	0.945004	0.929636
TDP43	DNAJB12	Suspected	1.02561	0.929346	1.04504	0.957182	0.935725	0.962981
TDP43	DNAJB2	Suspected	1.02561	0.929346	1.04504	0.655911	0.685487	0.529778
TDP43	DNAJC25	Suspected	1.02561	0.929346	1.04504	0.884692	0.848736	0.824959
TDP43	HSPA2	Suspected	1.01852	1.00166	0.979823	0.999724	1.01658	0.987286
TDP43	HSPA1A	Suspected	1.01852	1.00166	0.979823	1.06329	1.02764	1.0246
TDP43	hCCT7	Suspected	1.01852	1.00166	0.979823	0.696246	0.653405	0.638756
TDP43-M337V	DNAJB6	Suspected	1.00019	0.986598	1.01321	1.45294	1.42264	1.45096
TDP43-M337V	HSP104-A503S	Suspected	1.00019	0.986598	1.01321	1.57356	1.56535	1.5795
TDP43-M337V	HSP104-N539K	Suspected	1.00019	0.986598	1.01321	1.63982	1.66105	1.74203
TDP43-M337V	HSP104-V426L	Suspected	1.00019	0.986598	1.01321	1.58432	1.66501	1.66926
TDP43-M337V	HSP104-Y507C	Suspected	1.00019	0.986598	1.01321	1.29636	1.33742	1.38838
TDP43-N267S	DNAJB6	Suspected	1.00035	1.00245	0.997202	1.47862	1.39971	1.37306
TDP43-N267S	HSP104-A503S	Suspected	1.00035	1.00245	0.997202	1.26771	1.27086	1.24022
TDP43-N267S	HSP104-A503V	Suspected	1.00035	1.00245	0.997202	1.31409	1.28387	1.28786
TDP43-N267S	HSP104-N539K	Suspected	1.00035	1.00245	0.997202	1.58586	1.5292	1.55102
TDP43-Q331K	DNAJB6	Suspected	0.985362	1.0596	0.955041	3.02004	2.98188	2.97194
TDP43-Q331K	HSP104-A503S	Suspected	0.985362	1.0596	0.955041	1.95356	1.97761	1.97029
TDP43-Q331K	HSP104-A503V	Suspected	0.985362	1.0596	0.955041	2.14385	2.21495	2.01838
TDP43-Q331K	HSP104-N539K	Suspected	0.985362	1.0596	0.955041	2.52862	2.69016	2.5328
TDP43-Q331K	HSP104-V426L	Suspected	0.985362	1.0596	0.955041	2.15692	2.13967	2.11353
TMEM106B	DNAJC16	Suspected	0.991078	1.05452	0.954398	1.71723	1.69047	1.56754
TMEM106B	SSE1	Suspected	0.991078	1.05452	0.954398	0.643613	0.641631	0.551419
FUS	SCAP1	Negative Control	1.00132	1.06173	0.936942	0.839971	0.908328	0.908328
FUS	HSPA13	Negative Control	1.00132	1.06173	0.936942	0.834407	0.824471	0.822087
FUS	HSPA14	Negative Control	1.00132	1.06173	0.936942	0.730282	0.753333	0.758102
FUS	DNAJB11	Negative Control	1.00132	1.06173	0.936942	0.8046	0.842355	0.820497
FUS	DNAJC3	Negative Control	1.00132	1.06173	0.936942	0.796254	0.837189	0.840368
FUS	HSP31	Negative Control	1.00132	1.06173	0.936942	0.842355	0.834804	0.830433
FUS	HSP26	Negative Control	0.993916	1.05354	0.952546	0.900225	0.864533	0.863722
FUS	SEC63	Negative Control	0.993916	1.05354	0.952546	0.686884	0.703513	0.745695
FUS	DNAJA1	Negative Control	0.993916	1.05354	0.952546	0.899414	0.860477	0.890491
FUS	ASF1B	Negative Control	0.993916	1.05354	0.952546	0.848309	0.816673	0.873861
FUS	PSMG2	Negative Control	0.993916	1.05354	0.952546	0.844659	0.774492	0.836141
TDP-43	SCAP1	Negative Control	0.96151	0.972527	1.06596	0.890107	0.899492	0.876235
TDP-43	HSPA13	Negative Control	0.96151	0.972527	1.06596	0.872563	0.81544	0.810136
TDP-43	HSPA14	Negative Control	0.96151	0.972527	1.06596	0.787695	0.737917	0.721596
TDP-43	DNAJB11	Negative Control	0.96151	0.972527	1.06596	0.972527	0.954574	0.892147
TDP-43	DNAJC3	Negative Control	0.96151	0.972527	1.06596	0.85257	0.822784	0.848489
TDP-43	HSP31	Negative Control	0.96151	0.972527	1.06596	0.803608	0.861138	0.828497
TDP-43	HSP26	Negative Control	0.958967	1.02575	1.01529	0.775123	0.795237	0.81857
TDP-43	SEC63	Negative Control	0.958967	1.02575	1.01529	0.687828	0.723229	0.726447
TDP-43	DNAJA1	Negative Control	0.958967	1.02575	1.01529	0.926784	0.946899	0.967013
TDP-43	ASF1B	Negative Control	0.958967	1.02575	1.01529	0.890176	0.878108	0.863223
TDP-43	PSMG2	Negative Control	0.958967	1.02575	1.01529	0.86443	0.867649	0.907877
EWSR1	SCAP1	Negative Control	0.975279	0.982507	1.04221	0.867493	0.835754	0.899232
EWSR1	HSPA13	Negative Control	0.975279	0.982507	1.04221	0.931913	0.893889	0.921857
EWSR1	HSPA14	Negative Control	0.975279	0.982507	1.04221	0.85178	0.880377	0.921857
EWSR1	DNAJB11	Negative Control	0.975279	0.982507	1.04221	0.934741	0.96648	0.938512
EWSR1	DNAJC3	Negative Control	0.975279	0.982507	1.04221	0.980307	1.02053	0.991934
EWSR1	HSP31	Negative Control	0.975279	0.982507	1.04221	0.796473	0.95391	0.768505
EWSR1	HSP26	Negative Control	0.948328	1.00282	1.04886	1.03254	1.0238	0.996989
EWSR1	SEC63	Negative Control	0.948328	1.00282	1.04886	0.763298	0.75543	0.79535
EWSR1	DNAJA1	Negative Control	0.948328	1.00282	1.04886	0.87723	0.797681	0.847217
EWSR1	ASF1B	Negative Control	0.948328	1.00282	1.04886	0.81429	0.872859	0.825946
EWSR1	PSMG2	Negative Control	0.948328	1.00282	1.04886	0.809337	0.796224	0.88364
hnRNPA1	SCAP1	Negative Control	1.0201	0.992205	0.987693	0.714877	0.684929	0.68657
hnRNPA1	HSPA13	Negative Control	1.0201	0.992205	0.987693	0.716518	0.692724	0.725954
hnRNPA1	HSPA14	Negative Control	1.0201	0.992205	0.987693	0.606571	0.65334	0.66975
hnRNPA1	DNAJB11	Negative Control	1.0201	0.992205	0.987693	0.728826	0.708313	0.729646
hnRNPA1	DNAJC3	Negative Control	1.0201	0.992205	0.987693	0.630366	0.672211	0.697647
hnRNPA1	HSP31	Negative Control	1.0201	0.992205	0.987693	0.715698	0.676724	0.714057
hnRNPA1	HSP26	Negative Control	1.05166	0.990449	0.95789	0.877143	0.903191	0.879097
hnRNPA1	SEC63	Negative Control	1.05166	0.990449	0.95789	0.660951	0.696115	0.716952
hnRNPA1	DNAJA1	Negative Control	1.05166	0.990449	0.95789	0.826351	0.840026	0.828305
hnRNPA1	ASF1B	Negative Control	1.05166	0.990449	0.95789	0.876492	0.907749	0.883655
hnRNPA1	PSMG2	Negative Control	1.05166	0.990449	0.95789	0.892772	0.927936	0.93054
PR50	SCAP1	Negative Control	1.00932	0.981362	1.00932	0.84285	0.846663	0.840309
PR50	HSPA13	Negative Control	1.00932	0.981362	1.00932	0.844545	0.821671	0.881396
PR50	HSPA14	Negative Control	1.00932	0.981362	1.00932	0.857252	0.84751	0.844121
PR50	DNAJB11	Negative Control	1.00932	0.981362	1.00932	0.905117	0.912742	0.935192
PR50	DNAJC3	Negative Control	1.00932	0.981362	1.00932	0.91486	0.891139	0.895798
PR50	HSP31	Negative Control	1.00932	0.981362	1.00932	0.874196	0.88182	0.894951
PR50	HSP26	Negative Control	0.991249	1.01333	0.995416	0.863322	0.824569	0.83832
PR50	SEC63	Negative Control	0.991249	1.01333	0.995416	0.749146	0.763314	0.728311
PR50	DNAJA1	Negative Control	0.991249	1.01333	0.995416	0.91416	0.872073	0.862072
PR50	ASF1B	Negative Control	0.991249	1.01333	0.995416	0.902492	0.869573	0.847904
PR50	PSMG2	Negative Control	0.991249	1.01333	0.995416	0.912076	0.880407	0.870823
Kar2-Abeta	SCAP1	Negative Control	0.945819	0.993311	1.06087	0.955351	0.966221	0.967391
Kar2-Abeta	HSPA13	Negative Control	0.945819	0.993311	1.06087	0.851171	0.837124	0.870234
Kar2-Abeta	HSPA14	Negative Control	0.945819	0.993311	1.06087	0.876087	0.858696	0.889465
Kar2-Abeta	DNAJB11	Negative Control	0.945819	0.993311	1.06087	0.902174	0.883612	0.920736
Kar2-Abeta	DNAJC3	Negative Control	0.945819	0.993311	1.06087	0.930769	0.926756	0.944482
Kar2-Abeta	HSP31	Negative Control	0.945819	0.993311	1.06087	0.907191	0.892809	0.920903
Kar2-Abeta	HSP26	Negative Control	0.964594	1.01038	1.02503	0.892909	0.905087	0.904933
Kar2-Abeta	SEC63	Negative Control	0.964594	1.01038	1.02503	0.671377	0.680935	0.694656
Kar2-Abeta	DNAJA1	Negative Control	0.964594	1.01038	1.02503	0.888746	0.881038	0.869784
Kar2-Abeta	ASF1B	Negative Control	0.964594	1.01038	1.02503	0.875026	0.876259	0.893988
Kar2-Abeta	PSMG2	Negative Control	0.964594	1.01038	1.02503	0.862539	0.853597	0.864697
Alpha-synuclein	SCAP1	Negative Control	1.0012	0.964685	1.03412	0.944148	0.972835	0.976094
Alpha-synuclein	HSPA13	Negative Control	1.0012	0.964685	1.03412	0.956535	0.956861	0.973813
Alpha-synuclein	HSPA14	Negative Control	1.0012	0.964685	1.03412	0.837877	0.856458	0.84244
Alpha-synuclein	DNAJB11	Negative Control	1.0012	0.964685	1.03412	0.896228	0.889056	0.881559
Alpha-synuclein	DNAJC3	Negative Control	1.0012	0.964685	1.03412	0.85874	0.891664	0.937954
Alpha-synuclein	HSP31	Negative Control	1.0012	0.964685	1.03412	0.937954	0.937954	0.977398
Alpha-synuclein	HSP26	Negative Control	1.00954	1.02678	0.963685	0.995881	0.977669	0.969214
Alpha-synuclein	SEC63	Negative Control	1.00954	1.02678	0.963685	0.768886	0.750674	0.794902
Alpha-synuclein	DNAJA1	Negative Control	1.00954	1.02678	0.963685	0.879456	0.881082	0.907749
Alpha-synuclein	ASF1B	Negative Control	1.00954	1.02678	0.963685	0.891489	0.93214	0.899294
Alpha-synuclein	PSMG2	Negative Control	1.00954	1.02678	0.963685	0.977669	0.907099	0.901896
