# Supplementary material for: Multiplex neurodegeneration proteotoxicity platform reveals DNAJB6 promotes non-toxic FUS condensate gelation and inhibits neurotoxicity
Source: Nat Commun. 2025 Nov 21;16:10285. doi: 10.1038/s41467-025-65178-0 (PMC12638947; doi:10.1038/s41467-025-65178-0)
Supplement: Supplementary file 7 — Supplementary Data 5 [file 41467_2025_65178_MOESM7_ESM.csv]

Model	Well	Gene	Log2FC	FDR
416mcherry	ORF6st_1_10A	ELMO1	-0.094792773	1
426mcherry	ORF6st_1_10A	ELMO1	0.029922621	1
alpha-synuclein-A53T	ORF6st_1_10A	ELMO1	-0.3084296	1
alpha-synuclein-E46K	ORF6st_1_10A	ELMO1	-0.203546102	1
alpha-synuclein-H50Q	ORF6st_1_10A	ELMO1	-0.237535007	1
alpha-synuclein-WT	ORF6st_1_10A	ELMO1	-0.399446348	1
AMN1	ORF6st_1_10A	ELMO1	-0.529107523	1
ANG	ORF6st_1_10A	ELMO1	-0.041364332	1
APP-CTF	ORF6st_1_10A	ELMO1	-0.307818127	1
ATXN1-Q85	ORF6st_1_10A	ELMO1	-0.241419853	1
CHMP2B	ORF6st_1_10A	ELMO1	-0.75891573	1
EWSR1	ORF6st_1_10A	ELMO1	-0.388871502	1
FUS	ORF6st_1_10A	ELMO1	-0.323100049	1
FUS-G156E	ORF6st_1_10A	ELMO1	-0.560561832	1
FUS-P431L	ORF6st_1_10A	ELMO1	-0.284935557	1
FUS-R521C	ORF6st_1_10A	ELMO1	-0.640815586	1
GR50	ORF6st_1_10A	ELMO1	-0.155090401	1
hnRNPA1	ORF6st_1_10A	ELMO1	-0.918550518	1
hnRNPA2B1	ORF6st_1_10A	ELMO1	-0.211426903	1
Kar2-Abeta	ORF6st_1_10A	ELMO1	-0.148567751	1
OPTN	ORF6st_1_10A	ELMO1	-0.151272842	1
PAB1-17A	ORF6st_1_10A	ELMO1	-0.656268131	1
PAB1-20A	ORF6st_1_10A	ELMO1	#NAME?	1
PAB1-8A	ORF6st_1_10A	ELMO1	-0.282264606	1
PAP1	ORF6st_1_10A	ELMO1	#NAME?	1
PolyA	ORF6st_1_10A	ELMO1	-0.133838224	1
PolyC	ORF6st_1_10A	ELMO1	-0.208184895	1
PolyL	ORF6st_1_10A	ELMO1	-0.085848068	1
PolyS	ORF6st_1_10A	ELMO1	-0.099645467	1
PR50	ORF6st_1_10A	ELMO1	-0.383985761	1
PrePro-3x-Abeta	ORF6st_1_10A	ELMO1	-0.225534206	1
PrePro-3x-ADAN	ORF6st_1_10A	ELMO1	-0.253858553	1
REX2	ORF6st_1_10A	ELMO1	-0.252109092	1
RNQ1	ORF6st_1_10A	ELMO1	-0.751643239	1
SCO2	ORF6st_1_10A	ELMO1	-0.339304021	1
SoxN-A22	ORF6st_1_10A	ELMO1	-0.227459053	1
SUP35	ORF6st_1_10A	ELMO1	-0.192064695	1
TAF15	ORF6st_1_10A	ELMO1	-0.093172741	1
TDP43	ORF6st_1_10A	ELMO1	-0.411652345	1
TDP43-M337V	ORF6st_1_10A	ELMO1	-0.650267843	1
TDP43-N267S	ORF6st_1_10A	ELMO1	-0.518514314	1
TDP43-Q331K	ORF6st_1_10A	ELMO1	-0.900099597	1
TMEM106B	ORF6st_1_10A	ELMO1	-1.339882413	1
UBQLN2	ORF6st_1_10A	ELMO1	-0.144987075	1
VAM3	ORF6st_1_10A	ELMO1	-0.402410955	1
416mcherry	ORF6st_1_10C	IL1F10_ZNF32_PRKCH	-0.151165421	1
426mcherry	ORF6st_1_10C	IL1F10_ZNF32_PRKCH	-0.017733845	1
alpha-synuclein-A53T	ORF6st_1_10C	IL1F10_ZNF32_PRKCH	0.026348158	1
alpha-synuclein-E46K	ORF6st_1_10C	IL1F10_ZNF32_PRKCH	0.071526636	1
alpha-synuclein-H50Q	ORF6st_1_10C	IL1F10_ZNF32_PRKCH	-0.269667114	1
alpha-synuclein-WT	ORF6st_1_10C	IL1F10_ZNF32_PRKCH	-0.164581678	1
AMN1	ORF6st_1_10C	IL1F10_ZNF32_PRKCH	-0.473848668	1
ANG	ORF6st_1_10C	IL1F10_ZNF32_PRKCH	#NAME?	1
APP-CTF	ORF6st_1_10C	IL1F10_ZNF32_PRKCH	-0.522275332	1
ATXN1-Q85	ORF6st_1_10C	IL1F10_ZNF32_PRKCH	-0.222248692	1
CHMP2B	ORF6st_1_10C	IL1F10_ZNF32_PRKCH	-0.319832973	1
EWSR1	ORF6st_1_10C	IL1F10_ZNF32_PRKCH	-0.494903725	1
FUS	ORF6st_1_10C	IL1F10_ZNF32_PRKCH	-0.842635376	1
FUS-G156E	ORF6st_1_10C	IL1F10_ZNF32_PRKCH	-0.744218495	1
FUS-P431L	ORF6st_1_10C	IL1F10_ZNF32_PRKCH	-0.216950314	1
FUS-R521C	ORF6st_1_10C	IL1F10_ZNF32_PRKCH	-0.475163426	1
GR50	ORF6st_1_10C	IL1F10_ZNF32_PRKCH	-0.134218054	1
hnRNPA1	ORF6st_1_10C	IL1F10_ZNF32_PRKCH	-0.799625377	1
hnRNPA2B1	ORF6st_1_10C	IL1F10_ZNF32_PRKCH	-0.130855374	1
Kar2-Abeta	ORF6st_1_10C	IL1F10_ZNF32_PRKCH	-0.313232199	1
OPTN	ORF6st_1_10C	IL1F10_ZNF32_PRKCH	-0.174977693	1
PAB1-17A	ORF6st_1_10C	IL1F10_ZNF32_PRKCH	-0.39179862	1
PAB1-20A	ORF6st_1_10C	IL1F10_ZNF32_PRKCH	#NAME?	1
PAB1-8A	ORF6st_1_10C	IL1F10_ZNF32_PRKCH	-0.062026256	1
PAP1	ORF6st_1_10C	IL1F10_ZNF32_PRKCH	#NAME?	1
PolyA	ORF6st_1_10C	IL1F10_ZNF32_PRKCH	-0.300967262	1
PolyC	ORF6st_1_10C	IL1F10_ZNF32_PRKCH	0.001703469	1
PolyL	ORF6st_1_10C	IL1F10_ZNF32_PRKCH	-0.160730391	1
PolyS	ORF6st_1_10C	IL1F10_ZNF32_PRKCH	-0.208696109	1
PR50	ORF6st_1_10C	IL1F10_ZNF32_PRKCH	-0.128888907	1
PrePro-3x-Abeta	ORF6st_1_10C	IL1F10_ZNF32_PRKCH	-0.040357413	1
PrePro-3x-ADAN	ORF6st_1_10C	IL1F10_ZNF32_PRKCH	-0.224940146	1
REX2	ORF6st_1_10C	IL1F10_ZNF32_PRKCH	-0.630700522	1
RNQ1	ORF6st_1_10C	IL1F10_ZNF32_PRKCH	-0.937439565	1
SCO2	ORF6st_1_10C	IL1F10_ZNF32_PRKCH	-0.329667576	1
SoxN-A22	ORF6st_1_10C	IL1F10_ZNF32_PRKCH	-0.300740558	1
SUP35	ORF6st_1_10C	IL1F10_ZNF32_PRKCH	0.031129045	1
TAF15	ORF6st_1_10C	IL1F10_ZNF32_PRKCH	-0.079614195	1
TDP43	ORF6st_1_10C	IL1F10_ZNF32_PRKCH	-0.428779181	1
TDP43-M337V	ORF6st_1_10C	IL1F10_ZNF32_PRKCH	-0.172555041	1
TDP43-N267S	ORF6st_1_10C	IL1F10_ZNF32_PRKCH	-0.713966636	1
TDP43-Q331K	ORF6st_1_10C	IL1F10_ZNF32_PRKCH	-0.372648084	1
TMEM106B	ORF6st_1_10C	IL1F10_ZNF32_PRKCH	-0.116960337	1
UBQLN2	ORF6st_1_10C	IL1F10_ZNF32_PRKCH	-0.237192784	1
VAM3	ORF6st_1_10C	IL1F10_ZNF32_PRKCH	-0.380860096	1
416mcherry	ORF6st_1_10D	SP4	-0.678048421	1
426mcherry	ORF6st_1_10D	SP4	-0.260225068	1
alpha-synuclein-A53T	ORF6st_1_10D	SP4	-0.029085158	1
alpha-synuclein-E46K	ORF6st_1_10D	SP4	-0.231823486	1
alpha-synuclein-H50Q	ORF6st_1_10D	SP4	0.048768571	1
alpha-synuclein-WT	ORF6st_1_10D	SP4	0.008852412	1
AMN1	ORF6st_1_10D	SP4	-0.080527471	1
ANG	ORF6st_1_10D	SP4	#NAME?	1
APP-CTF	ORF6st_1_10D	SP4	-0.311887313	1
ATXN1-Q85	ORF6st_1_10D	SP4	0.38733709	1
CHMP2B	ORF6st_1_10D	SP4	-1.162424355	1
EWSR1	ORF6st_1_10D	SP4	-1.303085882	1
FUS	ORF6st_1_10D	SP4	-0.391963463	1
FUS-G156E	ORF6st_1_10D	SP4	-0.161713541	1
FUS-P431L	ORF6st_1_10D	SP4	0.297946791	1
FUS-R521C	ORF6st_1_10D	SP4	0.001639191	1
GR50	ORF6st_1_10D	SP4	-0.778990424	1
hnRNPA1	ORF6st_1_10D	SP4	-1.368001452	1
hnRNPA2B1	ORF6st_1_10D	SP4	-0.743985082	1
Kar2-Abeta	ORF6st_1_10D	SP4	-0.20373738	1
OPTN	ORF6st_1_10D	SP4	0.05318251	1
PAB1-17A	ORF6st_1_10D	SP4	-0.380836729	1
PAB1-20A	ORF6st_1_10D	SP4	0.079651724	1
PAB1-8A	ORF6st_1_10D	SP4	-0.701561749	1
PAP1	ORF6st_1_10D	SP4	#NAME?	1
PolyA	ORF6st_1_10D	SP4	-0.197608383	1
PolyC	ORF6st_1_10D	SP4	0.333479385	1
PolyL	ORF6st_1_10D	SP4	-0.536639311	1
PolyS	ORF6st_1_10D	SP4	-0.477076282	1
PR50	ORF6st_1_10D	SP4	-0.035029088	1
PrePro-3x-Abeta	ORF6st_1_10D	SP4	-0.002349481	1
PrePro-3x-ADAN	ORF6st_1_10D	SP4	-0.139708218	1
REX2	ORF6st_1_10D	SP4	-0.980381285	1
RNQ1	ORF6st_1_10D	SP4	-0.310218343	1
SCO2	ORF6st_1_10D	SP4	-0.927041302	1
SoxN-A22	ORF6st_1_10D	SP4	-0.280634266	1
SUP35	ORF6st_1_10D	SP4	0.206053964	1
TAF15	ORF6st_1_10D	SP4	-0.363980436	1
TDP43	ORF6st_1_10D	SP4	-0.952448469	1
TDP43-M337V	ORF6st_1_10D	SP4	-1.679530044	1
TDP43-N267S	ORF6st_1_10D	SP4	-1.027319532	1
TDP43-Q331K	ORF6st_1_10D	SP4	-1.13291399	1
TMEM106B	ORF6st_1_10D	SP4	-0.238564633	1
UBQLN2	ORF6st_1_10D	SP4	-0.620988632	1
VAM3	ORF6st_1_10D	SP4	-0.910854763	1
416mcherry	ORF6st_1_10F	MT1X	0.063982837	1
426mcherry	ORF6st_1_10F	MT1X	-0.015676923	1
alpha-synuclein-A53T	ORF6st_1_10F	MT1X	-0.164026804	1
alpha-synuclein-E46K	ORF6st_1_10F	MT1X	-0.002518183	1
alpha-synuclein-H50Q	ORF6st_1_10F	MT1X	-0.21752914	1
alpha-synuclein-WT	ORF6st_1_10F	MT1X	-0.147207239	1
AMN1	ORF6st_1_10F	MT1X	#NAME?	1
ANG	ORF6st_1_10F	MT1X	-0.030770632	1
APP-CTF	ORF6st_1_10F	MT1X	-0.053402655	1
ATXN1-Q85	ORF6st_1_10F	MT1X	-0.149608511	1
CHMP2B	ORF6st_1_10F	MT1X	-1.129671096	1
EWSR1	ORF6st_1_10F	MT1X	-0.092368505	1
FUS	ORF6st_1_10F	MT1X	-0.691261018	1
FUS-G156E	ORF6st_1_10F	MT1X	-0.582024412	1
FUS-P431L	ORF6st_1_10F	MT1X	-0.294470682	1
FUS-R521C	ORF6st_1_10F	MT1X	-0.098868813	1
GR50	ORF6st_1_10F	MT1X	-0.039994306	1
hnRNPA1	ORF6st_1_10F	MT1X	-0.204287323	1
hnRNPA2B1	ORF6st_1_10F	MT1X	-0.116128879	1
Kar2-Abeta	ORF6st_1_10F	MT1X	0.03414054	1
OPTN	ORF6st_1_10F	MT1X	0.027835285	1
PAB1-17A	ORF6st_1_10F	MT1X	0.13896015	1
PAB1-20A	ORF6st_1_10F	MT1X	#NAME?	1
PAB1-8A	ORF6st_1_10F	MT1X	-0.43826508	1
PAP1	ORF6st_1_10F	MT1X	#NAME?	1
PolyA	ORF6st_1_10F	MT1X	0.000848008	1
PolyC	ORF6st_1_10F	MT1X	-0.026651944	1
PolyL	ORF6st_1_10F	MT1X	-0.021798853	1
PolyS	ORF6st_1_10F	MT1X	-0.042804105	1
PR50	ORF6st_1_10F	MT1X	-0.322020576	1
PrePro-3x-Abeta	ORF6st_1_10F	MT1X	0.032309407	1
PrePro-3x-ADAN	ORF6st_1_10F	MT1X	-0.119508694	1
REX2	ORF6st_1_10F	MT1X	-0.190033867	1
RNQ1	ORF6st_1_10F	MT1X	-0.916944241	1
SCO2	ORF6st_1_10F	MT1X	-0.027507453	1
SoxN-A22	ORF6st_1_10F	MT1X	-0.404260411	1
SUP35	ORF6st_1_10F	MT1X	-0.154316057	1
TAF15	ORF6st_1_10F	MT1X	-0.00176074	1
TDP43	ORF6st_1_10F	MT1X	-0.294248621	1
TDP43-M337V	ORF6st_1_10F	MT1X	-0.054253486	1
TDP43-N267S	ORF6st_1_10F	MT1X	-0.170815307	1
TDP43-Q331K	ORF6st_1_10F	MT1X	-0.470452272	1
TMEM106B	ORF6st_1_10F	MT1X	0.198581959	1
UBQLN2	ORF6st_1_10F	MT1X	-0.121116252	1
VAM3	ORF6st_1_10F	MT1X	-0.16743787	1
416mcherry	ORF6st_1_10H	ORF Identity Unknown	-0.072128803	1
426mcherry	ORF6st_1_10H	ORF Identity Unknown	-0.019571911	1
alpha-synuclein-A53T	ORF6st_1_10H	ORF Identity Unknown	-0.183049323	1
alpha-synuclein-E46K	ORF6st_1_10H	ORF Identity Unknown	-0.339062081	1
alpha-synuclein-H50Q	ORF6st_1_10H	ORF Identity Unknown	-0.104556275	1
alpha-synuclein-WT	ORF6st_1_10H	ORF Identity Unknown	-0.164819005	1
AMN1	ORF6st_1_10H	ORF Identity Unknown	0.002622536	1
ANG	ORF6st_1_10H	ORF Identity Unknown	-0.005755704	1
APP-CTF	ORF6st_1_10H	ORF Identity Unknown	-0.128760483	1
ATXN1-Q85	ORF6st_1_10H	ORF Identity Unknown	-0.026534302	1
CHMP2B	ORF6st_1_10H	ORF Identity Unknown	-1.081079184	1
EWSR1	ORF6st_1_10H	ORF Identity Unknown	-0.179610753	1
FUS	ORF6st_1_10H	ORF Identity Unknown	-0.029445697	1
FUS-G156E	ORF6st_1_10H	ORF Identity Unknown	-0.499559599	1
FUS-P431L	ORF6st_1_10H	ORF Identity Unknown	-0.022339784	1
FUS-R521C	ORF6st_1_10H	ORF Identity Unknown	-0.574666396	1
GR50	ORF6st_1_10H	ORF Identity Unknown	-0.102068267	1
hnRNPA1	ORF6st_1_10H	ORF Identity Unknown	-0.84547085	1
hnRNPA2B1	ORF6st_1_10H	ORF Identity Unknown	-0.169485126	1
Kar2-Abeta	ORF6st_1_10H	ORF Identity Unknown	-0.024693683	1
OPTN	ORF6st_1_10H	ORF Identity Unknown	-0.201645564	1
PAB1-17A	ORF6st_1_10H	ORF Identity Unknown	-0.510666126	1
PAB1-20A	ORF6st_1_10H	ORF Identity Unknown	-1.098873726	1
PAB1-8A	ORF6st_1_10H	ORF Identity Unknown	-0.435045444	1
PAP1	ORF6st_1_10H	ORF Identity Unknown	-0.535644161	1
PolyA	ORF6st_1_10H	ORF Identity Unknown	-0.003431994	1
PolyC	ORF6st_1_10H	ORF Identity Unknown	-0.208546363	1
PolyL	ORF6st_1_10H	ORF Identity Unknown	-0.033496425	1
PolyS	ORF6st_1_10H	ORF Identity Unknown	-0.07409899	1
PR50	ORF6st_1_10H	ORF Identity Unknown	-0.140059541	1
PrePro-3x-Abeta	ORF6st_1_10H	ORF Identity Unknown	-0.13336436	1
PrePro-3x-ADAN	ORF6st_1_10H	ORF Identity Unknown	-0.121039962	1
REX2	ORF6st_1_10H	ORF Identity Unknown	-0.14358154	1
RNQ1	ORF6st_1_10H	ORF Identity Unknown	-0.301291384	1
SCO2	ORF6st_1_10H	ORF Identity Unknown	-0.314301369	1
SoxN-A22	ORF6st_1_10H	ORF Identity Unknown	-0.195683646	1
SUP35	ORF6st_1_10H	ORF Identity Unknown	-0.190095675	1
TAF15	ORF6st_1_10H	ORF Identity Unknown	-0.096735326	1
TDP43	ORF6st_1_10H	ORF Identity Unknown	-0.454415394	1
TDP43-M337V	ORF6st_1_10H	ORF Identity Unknown	-0.010473735	1
TDP43-N267S	ORF6st_1_10H	ORF Identity Unknown	-1.292793838	1
TDP43-Q331K	ORF6st_1_10H	ORF Identity Unknown	-0.649230533	1
TMEM106B	ORF6st_1_10H	ORF Identity Unknown	-0.768004329	1
UBQLN2	ORF6st_1_10H	ORF Identity Unknown	-0.155158053	1
VAM3	ORF6st_1_10H	ORF Identity Unknown	-0.003008763	1
416mcherry	ORF6st_1_11A	BTNL9	0.032852193	1
426mcherry	ORF6st_1_11A	BTNL9	0.000402539	1
alpha-synuclein-A53T	ORF6st_1_11A	BTNL9	-0.150076981	1
alpha-synuclein-E46K	ORF6st_1_11A	BTNL9	-0.213478929	1
alpha-synuclein-H50Q	ORF6st_1_11A	BTNL9	-0.35616296	1
alpha-synuclein-WT	ORF6st_1_11A	BTNL9	-0.094921484	1
AMN1	ORF6st_1_11A	BTNL9	-1.136029216	1
ANG	ORF6st_1_11A	BTNL9	#NAME?	1
APP-CTF	ORF6st_1_11A	BTNL9	-0.421197141	1
ATXN1-Q85	ORF6st_1_11A	BTNL9	-0.210658557	1
CHMP2B	ORF6st_1_11A	BTNL9	0.001985397	1
EWSR1	ORF6st_1_11A	BTNL9	-0.481874455	1
FUS	ORF6st_1_11A	BTNL9	0.098815495	1
FUS-G156E	ORF6st_1_11A	BTNL9	-0.428018429	1
FUS-P431L	ORF6st_1_11A	BTNL9	0.038052017	1
FUS-R521C	ORF6st_1_11A	BTNL9	-0.033002074	1
GR50	ORF6st_1_11A	BTNL9	-0.07345284	1
hnRNPA1	ORF6st_1_11A	BTNL9	-0.307897279	1
hnRNPA2B1	ORF6st_1_11A	BTNL9	-0.127198238	1
Kar2-Abeta	ORF6st_1_11A	BTNL9	0.074962112	1
OPTN	ORF6st_1_11A	BTNL9	0.146655631	1
PAB1-17A	ORF6st_1_11A	BTNL9	-0.165042302	1
PAB1-20A	ORF6st_1_11A	BTNL9	#NAME?	1
PAB1-8A	ORF6st_1_11A	BTNL9	-0.326424558	1
PAP1	ORF6st_1_11A	BTNL9	#NAME?	1
PolyA	ORF6st_1_11A	BTNL9	-0.130673448	1
PolyC	ORF6st_1_11A	BTNL9	0.003146771	1
PolyL	ORF6st_1_11A	BTNL9	-0.072453366	1
PolyS	ORF6st_1_11A	BTNL9	-0.077618627	1
PR50	ORF6st_1_11A	BTNL9	-0.124515027	1
PrePro-3x-Abeta	ORF6st_1_11A	BTNL9	0.056442931	1
PrePro-3x-ADAN	ORF6st_1_11A	BTNL9	-0.185819849	1
REX2	ORF6st_1_11A	BTNL9	-0.192980352	1
RNQ1	ORF6st_1_11A	BTNL9	-0.588236512	1
SCO2	ORF6st_1_11A	BTNL9	-0.08102904	1
SoxN-A22	ORF6st_1_11A	BTNL9	-0.328556842	1
SUP35	ORF6st_1_11A	BTNL9	0.024294926	1
TAF15	ORF6st_1_11A	BTNL9	0.037026971	1
TDP43	ORF6st_1_11A	BTNL9	-0.449107784	1
TDP43-M337V	ORF6st_1_11A	BTNL9	0.373571327	1
TDP43-N267S	ORF6st_1_11A	BTNL9	-0.338401373	1
TDP43-Q331K	ORF6st_1_11A	BTNL9	-0.504743828	1
TMEM106B	ORF6st_1_11A	BTNL9	0.033902269	1
UBQLN2	ORF6st_1_11A	BTNL9	-0.133381587	1
VAM3	ORF6st_1_11A	BTNL9	0.040705548	1
416mcherry	ORF6st_1_11B	ORF Identity Unknown	-0.067858407	1
426mcherry	ORF6st_1_11B	ORF Identity Unknown	0.019703931	1
alpha-synuclein-A53T	ORF6st_1_11B	ORF Identity Unknown	-0.114941478	1
alpha-synuclein-E46K	ORF6st_1_11B	ORF Identity Unknown	0.012598507	1
alpha-synuclein-H50Q	ORF6st_1_11B	ORF Identity Unknown	0.098039959	1
alpha-synuclein-WT	ORF6st_1_11B	ORF Identity Unknown	-0.02637234	1
AMN1	ORF6st_1_11B	ORF Identity Unknown	0.111665652	1
ANG	ORF6st_1_11B	ORF Identity Unknown	0.327555864	1
APP-CTF	ORF6st_1_11B	ORF Identity Unknown	0.138504143	1
ATXN1-Q85	ORF6st_1_11B	ORF Identity Unknown	0.095132698	1
CHMP2B	ORF6st_1_11B	ORF Identity Unknown	-0.322067602	1
EWSR1	ORF6st_1_11B	ORF Identity Unknown	-0.23979076	1
FUS	ORF6st_1_11B	ORF Identity Unknown	-0.018079822	1
FUS-G156E	ORF6st_1_11B	ORF Identity Unknown	-0.6164763	1
FUS-P431L	ORF6st_1_11B	ORF Identity Unknown	0.139063537	1
FUS-R521C	ORF6st_1_11B	ORF Identity Unknown	-0.396000457	1
GR50	ORF6st_1_11B	ORF Identity Unknown	-0.148259656	1
hnRNPA1	ORF6st_1_11B	ORF Identity Unknown	-1.261034413	1
hnRNPA2B1	ORF6st_1_11B	ORF Identity Unknown	0.091165444	1
Kar2-Abeta	ORF6st_1_11B	ORF Identity Unknown	-0.071822666	1
OPTN	ORF6st_1_11B	ORF Identity Unknown	-0.189161123	1
PAB1-17A	ORF6st_1_11B	ORF Identity Unknown	-0.400097023	1
PAB1-20A	ORF6st_1_11B	ORF Identity Unknown	#NAME?	1
PAB1-8A	ORF6st_1_11B	ORF Identity Unknown	-0.370857761	1
PAP1	ORF6st_1_11B	ORF Identity Unknown	#NAME?	1
PolyA	ORF6st_1_11B	ORF Identity Unknown	0.151835646	1
PolyC	ORF6st_1_11B	ORF Identity Unknown	0.003570726	1
PolyL	ORF6st_1_11B	ORF Identity Unknown	-0.028387861	1
PolyS	ORF6st_1_11B	ORF Identity Unknown	0.056687507	1
PR50	ORF6st_1_11B	ORF Identity Unknown	0.05429414	1
PrePro-3x-Abeta	ORF6st_1_11B	ORF Identity Unknown	0.089662591	1
PrePro-3x-ADAN	ORF6st_1_11B	ORF Identity Unknown	-0.005268389	1
REX2	ORF6st_1_11B	ORF Identity Unknown	-0.265153052	1
RNQ1	ORF6st_1_11B	ORF Identity Unknown	#NAME?	1
SCO2	ORF6st_1_11B	ORF Identity Unknown	-0.376439435	1
SoxN-A22	ORF6st_1_11B	ORF Identity Unknown	-0.119469375	1
SUP35	ORF6st_1_11B	ORF Identity Unknown	-0.259277244	1
TAF15	ORF6st_1_11B	ORF Identity Unknown	0.01828506	1
TDP43	ORF6st_1_11B	ORF Identity Unknown	-0.36027372	1
TDP43-M337V	ORF6st_1_11B	ORF Identity Unknown	-0.405619656	1
TDP43-N267S	ORF6st_1_11B	ORF Identity Unknown	-0.448764393	1
TDP43-Q331K	ORF6st_1_11B	ORF Identity Unknown	#NAME?	1
TMEM106B	ORF6st_1_11B	ORF Identity Unknown	-0.455843417	1
UBQLN2	ORF6st_1_11B	ORF Identity Unknown	0.008907888	1
VAM3	ORF6st_1_11B	ORF Identity Unknown	-0.420968528	1
416mcherry	ORF6st_1_11C	TULP1	0.037185497	1
426mcherry	ORF6st_1_11C	TULP1	0.070943204	1
alpha-synuclein-A53T	ORF6st_1_11C	TULP1	-0.083974014	1
alpha-synuclein-E46K	ORF6st_1_11C	TULP1	0.006118077	1
alpha-synuclein-H50Q	ORF6st_1_11C	TULP1	-0.453544125	1
alpha-synuclein-WT	ORF6st_1_11C	TULP1	0.05879901	1
AMN1	ORF6st_1_11C	TULP1	0.193347275	1
ANG	ORF6st_1_11C	TULP1	-0.784499104	1
APP-CTF	ORF6st_1_11C	TULP1	-0.039991167	1
ATXN1-Q85	ORF6st_1_11C	TULP1	-0.04406641	1
CHMP2B	ORF6st_1_11C	TULP1	-0.634926431	1
EWSR1	ORF6st_1_11C	TULP1	0.015663777	1
FUS	ORF6st_1_11C	TULP1	-0.432061429	1
FUS-G156E	ORF6st_1_11C	TULP1	-0.359699994	1
FUS-P431L	ORF6st_1_11C	TULP1	-0.247652039	1
FUS-R521C	ORF6st_1_11C	TULP1	-0.992101359	1
GR50	ORF6st_1_11C	TULP1	0.011003323	1
hnRNPA1	ORF6st_1_11C	TULP1	-0.359810516	1
hnRNPA2B1	ORF6st_1_11C	TULP1	-0.149543753	1
Kar2-Abeta	ORF6st_1_11C	TULP1	0.101972687	1
OPTN	ORF6st_1_11C	TULP1	0.019623483	1
PAB1-17A	ORF6st_1_11C	TULP1	-0.472464713	1
PAB1-20A	ORF6st_1_11C	TULP1	#NAME?	1
PAB1-8A	ORF6st_1_11C	TULP1	-0.073812178	1
PAP1	ORF6st_1_11C	TULP1	#NAME?	1
PolyA	ORF6st_1_11C	TULP1	-0.045307992	1
PolyC	ORF6st_1_11C	TULP1	-0.017792591	1
PolyL	ORF6st_1_11C	TULP1	-0.122558989	1
PolyS	ORF6st_1_11C	TULP1	0.004731764	1
PR50	ORF6st_1_11C	TULP1	0.306828774	1
PrePro-3x-Abeta	ORF6st_1_11C	TULP1	-0.050720659	1
PrePro-3x-ADAN	ORF6st_1_11C	TULP1	-0.186236826	1
REX2	ORF6st_1_11C	TULP1	-0.005786086	1
RNQ1	ORF6st_1_11C	TULP1	-0.330785348	1
SCO2	ORF6st_1_11C	TULP1	0.232404559	1
SoxN-A22	ORF6st_1_11C	TULP1	-0.254225143	1
SUP35	ORF6st_1_11C	TULP1	-0.010761939	1
TAF15	ORF6st_1_11C	TULP1	0.007832412	1
TDP43	ORF6st_1_11C	TULP1	-0.177744482	1
TDP43-M337V	ORF6st_1_11C	TULP1	0.300693548	1
TDP43-N267S	ORF6st_1_11C	TULP1	-0.697964034	1
TDP43-Q331K	ORF6st_1_11C	TULP1	-0.559839881	1
TMEM106B	ORF6st_1_11C	TULP1	0.347790155	1
UBQLN2	ORF6st_1_11C	TULP1	-0.102083659	1
VAM3	ORF6st_1_11C	TULP1	-0.072402212	1
416mcherry	ORF6st_1_11D	NIPAL1	-0.038985846	1
426mcherry	ORF6st_1_11D	NIPAL1	0.028142567	1
alpha-synuclein-A53T	ORF6st_1_11D	NIPAL1	0.014292206	1
alpha-synuclein-E46K	ORF6st_1_11D	NIPAL1	-0.317269009	1
alpha-synuclein-H50Q	ORF6st_1_11D	NIPAL1	-0.431256442	1
alpha-synuclein-WT	ORF6st_1_11D	NIPAL1	-0.269120618	1
AMN1	ORF6st_1_11D	NIPAL1	-0.670282299	1
ANG	ORF6st_1_11D	NIPAL1	#NAME?	1
APP-CTF	ORF6st_1_11D	NIPAL1	-0.02072841	1
ATXN1-Q85	ORF6st_1_11D	NIPAL1	-0.139718153	1
CHMP2B	ORF6st_1_11D	NIPAL1	#NAME?	1
EWSR1	ORF6st_1_11D	NIPAL1	-0.02561441	1
FUS	ORF6st_1_11D	NIPAL1	-0.296320375	1
FUS-G156E	ORF6st_1_11D	NIPAL1	-0.140411334	1
FUS-P431L	ORF6st_1_11D	NIPAL1	-0.331856243	1
FUS-R521C	ORF6st_1_11D	NIPAL1	-0.57095761	1
GR50	ORF6st_1_11D	NIPAL1	-0.079922069	1
hnRNPA1	ORF6st_1_11D	NIPAL1	-1.33278124	1
hnRNPA2B1	ORF6st_1_11D	NIPAL1	-0.014505238	1
Kar2-Abeta	ORF6st_1_11D	NIPAL1	-0.026722121	1
OPTN	ORF6st_1_11D	NIPAL1	-0.008347007	1
PAB1-17A	ORF6st_1_11D	NIPAL1	-0.901394825	1
PAB1-20A	ORF6st_1_11D	NIPAL1	#NAME?	1
PAB1-8A	ORF6st_1_11D	NIPAL1	-0.080928478	1
PAP1	ORF6st_1_11D	NIPAL1	#NAME?	1
PolyA	ORF6st_1_11D	NIPAL1	-0.214287647	1
PolyC	ORF6st_1_11D	NIPAL1	-0.155840471	1
PolyL	ORF6st_1_11D	NIPAL1	-0.068529064	1
PolyS	ORF6st_1_11D	NIPAL1	-0.119900082	1
PR50	ORF6st_1_11D	NIPAL1	-0.14540479	1
PrePro-3x-Abeta	ORF6st_1_11D	NIPAL1	0.248212374	1
PrePro-3x-ADAN	ORF6st_1_11D	NIPAL1	-0.025098686	1
REX2	ORF6st_1_11D	NIPAL1	-0.143034991	1
RNQ1	ORF6st_1_11D	NIPAL1	-0.998169061	1
SCO2	ORF6st_1_11D	NIPAL1	-0.084965876	1
SoxN-A22	ORF6st_1_11D	NIPAL1	-0.086959935	1
SUP35	ORF6st_1_11D	NIPAL1	0.030497615	1
TAF15	ORF6st_1_11D	NIPAL1	0.01016851	1
TDP43	ORF6st_1_11D	NIPAL1	-0.077707063	1
TDP43-M337V	ORF6st_1_11D	NIPAL1	0.061837708	1
TDP43-N267S	ORF6st_1_11D	NIPAL1	-0.819184951	1
TDP43-Q331K	ORF6st_1_11D	NIPAL1	-0.198536748	1
TMEM106B	ORF6st_1_11D	NIPAL1	-0.305901532	1
UBQLN2	ORF6st_1_11D	NIPAL1	-0.209594511	1
VAM3	ORF6st_1_11D	NIPAL1	-0.123655072	1
416mcherry	ORF6st_1_11E	NHP2L1_GSDMC	-0.018446396	1
426mcherry	ORF6st_1_11E	NHP2L1_GSDMC	0.008174181	1
alpha-synuclein-A53T	ORF6st_1_11E	NHP2L1_GSDMC	-0.206917011	1
alpha-synuclein-E46K	ORF6st_1_11E	NHP2L1_GSDMC	-0.263578719	1
alpha-synuclein-H50Q	ORF6st_1_11E	NHP2L1_GSDMC	-0.210186273	1
alpha-synuclein-WT	ORF6st_1_11E	NHP2L1_GSDMC	-0.354254814	1
AMN1	ORF6st_1_11E	NHP2L1_GSDMC	-0.139439539	1
ANG	ORF6st_1_11E	NHP2L1_GSDMC	-0.41950924	1
APP-CTF	ORF6st_1_11E	NHP2L1_GSDMC	-0.245395521	1
ATXN1-Q85	ORF6st_1_11E	NHP2L1_GSDMC	-0.263613471	1
CHMP2B	ORF6st_1_11E	NHP2L1_GSDMC	-0.267587179	1
EWSR1	ORF6st_1_11E	NHP2L1_GSDMC	-0.286807696	1
FUS	ORF6st_1_11E	NHP2L1_GSDMC	-0.259448077	1
FUS-G156E	ORF6st_1_11E	NHP2L1_GSDMC	-0.207917638	1
FUS-P431L	ORF6st_1_11E	NHP2L1_GSDMC	0.185017494	1
FUS-R521C	ORF6st_1_11E	NHP2L1_GSDMC	-0.327297	1
GR50	ORF6st_1_11E	NHP2L1_GSDMC	-0.107091536	1
hnRNPA1	ORF6st_1_11E	NHP2L1_GSDMC	-0.794654935	1
hnRNPA2B1	ORF6st_1_11E	NHP2L1_GSDMC	-0.092948795	1
Kar2-Abeta	ORF6st_1_11E	NHP2L1_GSDMC	-0.077703735	1
OPTN	ORF6st_1_11E	NHP2L1_GSDMC	-0.455227111	1
PAB1-17A	ORF6st_1_11E	NHP2L1_GSDMC	-0.566413837	1
PAB1-20A	ORF6st_1_11E	NHP2L1_GSDMC	#NAME?	1
PAB1-8A	ORF6st_1_11E	NHP2L1_GSDMC	-0.330645979	1
PAP1	ORF6st_1_11E	NHP2L1_GSDMC	-0.397015143	1
PolyA	ORF6st_1_11E	NHP2L1_GSDMC	-0.145549251	1
PolyC	ORF6st_1_11E	NHP2L1_GSDMC	-0.041130006	1
PolyL	ORF6st_1_11E	NHP2L1_GSDMC	0.001170399	1
PolyS	ORF6st_1_11E	NHP2L1_GSDMC	0.016726298	1
PR50	ORF6st_1_11E	NHP2L1_GSDMC	-0.362709932	1
PrePro-3x-Abeta	ORF6st_1_11E	NHP2L1_GSDMC	0.028679769	1
PrePro-3x-ADAN	ORF6st_1_11E	NHP2L1_GSDMC	-0.114997648	1
REX2	ORF6st_1_11E	NHP2L1_GSDMC	-0.281248563	1
RNQ1	ORF6st_1_11E	NHP2L1_GSDMC	-0.045658458	1
SCO2	ORF6st_1_11E	NHP2L1_GSDMC	-0.223527958	1
SoxN-A22	ORF6st_1_11E	NHP2L1_GSDMC	-0.23551038	1
SUP35	ORF6st_1_11E	NHP2L1_GSDMC	-0.558133427	1
TAF15	ORF6st_1_11E	NHP2L1_GSDMC	-0.001334465	1
TDP43	ORF6st_1_11E	NHP2L1_GSDMC	-0.364918985	1
TDP43-M337V	ORF6st_1_11E	NHP2L1_GSDMC	-0.451291299	1
TDP43-N267S	ORF6st_1_11E	NHP2L1_GSDMC	-0.422926836	1
TDP43-Q331K	ORF6st_1_11E	NHP2L1_GSDMC	-0.466811342	1
TMEM106B	ORF6st_1_11E	NHP2L1_GSDMC	0.090591487	1
UBQLN2	ORF6st_1_11E	NHP2L1_GSDMC	-0.14813563	1
VAM3	ORF6st_1_11E	NHP2L1_GSDMC	-0.109307205	1
416mcherry	ORF6st_1_11F	C6orf222	0.112642651	1
426mcherry	ORF6st_1_11F	C6orf222	0.036474933	1
alpha-synuclein-A53T	ORF6st_1_11F	C6orf222	-0.504300922	1
alpha-synuclein-E46K	ORF6st_1_11F	C6orf222	-0.243897867	1
alpha-synuclein-H50Q	ORF6st_1_11F	C6orf222	-0.288550719	1
alpha-synuclein-WT	ORF6st_1_11F	C6orf222	-0.298401808	1
AMN1	ORF6st_1_11F	C6orf222	-0.640130884	1
ANG	ORF6st_1_11F	C6orf222	-1.024772037	1
APP-CTF	ORF6st_1_11F	C6orf222	-0.088557983	1
ATXN1-Q85	ORF6st_1_11F	C6orf222	-0.168177152	1
CHMP2B	ORF6st_1_11F	C6orf222	-0.274183359	1
EWSR1	ORF6st_1_11F	C6orf222	-0.382011275	1
FUS	ORF6st_1_11F	C6orf222	-0.266051653	1
FUS-G156E	ORF6st_1_11F	C6orf222	-0.295152931	1
FUS-P431L	ORF6st_1_11F	C6orf222	0.149029812	1
FUS-R521C	ORF6st_1_11F	C6orf222	-0.310085263	1
GR50	ORF6st_1_11F	C6orf222	-0.176051606	1
hnRNPA1	ORF6st_1_11F	C6orf222	-1.040747692	1
hnRNPA2B1	ORF6st_1_11F	C6orf222	-0.112435571	1
Kar2-Abeta	ORF6st_1_11F	C6orf222	-0.042409606	1
OPTN	ORF6st_1_11F	C6orf222	-0.302712909	1
PAB1-17A	ORF6st_1_11F	C6orf222	-0.391080159	1
PAB1-20A	ORF6st_1_11F	C6orf222	#NAME?	1
PAB1-8A	ORF6st_1_11F	C6orf222	-0.089110683	1
PAP1	ORF6st_1_11F	C6orf222	-0.680288877	1
PolyA	ORF6st_1_11F	C6orf222	-0.021196565	1
PolyC	ORF6st_1_11F	C6orf222	-0.104660766	1
PolyL	ORF6st_1_11F	C6orf222	-0.13236261	1
PolyS	ORF6st_1_11F	C6orf222	-0.092265114	1
PR50	ORF6st_1_11F	C6orf222	-0.298945145	1
PrePro-3x-Abeta	ORF6st_1_11F	C6orf222	-0.106075026	1
PrePro-3x-ADAN	ORF6st_1_11F	C6orf222	-0.09044834	1
REX2	ORF6st_1_11F	C6orf222	-0.178278723	1
RNQ1	ORF6st_1_11F	C6orf222	-0.63952052	1
SCO2	ORF6st_1_11F	C6orf222	-0.244225815	1
SoxN-A22	ORF6st_1_11F	C6orf222	-0.127668507	1
SUP35	ORF6st_1_11F	C6orf222	-0.478749646	1
TAF15	ORF6st_1_11F	C6orf222	-0.007443757	1
TDP43	ORF6st_1_11F	C6orf222	-0.647073913	1
TDP43-M337V	ORF6st_1_11F	C6orf222	-0.094171057	1
TDP43-N267S	ORF6st_1_11F	C6orf222	-1.65526689	1
TDP43-Q331K	ORF6st_1_11F	C6orf222	#NAME?	1
TMEM106B	ORF6st_1_11F	C6orf222	-0.154574799	1
UBQLN2	ORF6st_1_11F	C6orf222	-0.154516386	1
VAM3	ORF6st_1_11F	C6orf222	-0.162023317	1
416mcherry	ORF6st_1_11G	C10orf25	0.061528289	1
426mcherry	ORF6st_1_11G	C10orf25	0.031664511	1
alpha-synuclein-A53T	ORF6st_1_11G	C10orf25	-0.364054907	1
alpha-synuclein-E46K	ORF6st_1_11G	C10orf25	-0.198661309	1
alpha-synuclein-H50Q	ORF6st_1_11G	C10orf25	-0.096356507	1
alpha-synuclein-WT	ORF6st_1_11G	C10orf25	-0.256245287	1
AMN1	ORF6st_1_11G	C10orf25	-1.59153077	1
ANG	ORF6st_1_11G	C10orf25	-0.295433574	1
APP-CTF	ORF6st_1_11G	C10orf25	-0.152914699	1
ATXN1-Q85	ORF6st_1_11G	C10orf25	-0.139076374	1
CHMP2B	ORF6st_1_11G	C10orf25	-0.359632999	1
EWSR1	ORF6st_1_11G	C10orf25	-0.287888835	1
FUS	ORF6st_1_11G	C10orf25	-0.163629269	1
FUS-G156E	ORF6st_1_11G	C10orf25	-0.250698714	1
FUS-P431L	ORF6st_1_11G	C10orf25	0.13311689	1
FUS-R521C	ORF6st_1_11G	C10orf25	-0.386003876	1
GR50	ORF6st_1_11G	C10orf25	-0.043847591	1
hnRNPA1	ORF6st_1_11G	C10orf25	-0.315504986	1
hnRNPA2B1	ORF6st_1_11G	C10orf25	-0.229255706	1
Kar2-Abeta	ORF6st_1_11G	C10orf25	-0.01704299	1
OPTN	ORF6st_1_11G	C10orf25	-0.185349753	1
PAB1-17A	ORF6st_1_11G	C10orf25	-0.694491684	1
PAB1-20A	ORF6st_1_11G	C10orf25	#NAME?	1
PAB1-8A	ORF6st_1_11G	C10orf25	-0.41061444	1
PAP1	ORF6st_1_11G	C10orf25	-0.728497331	1
PolyA	ORF6st_1_11G	C10orf25	-0.093446635	1
PolyC	ORF6st_1_11G	C10orf25	-0.115625362	1
PolyL	ORF6st_1_11G	C10orf25	-0.080569898	1
PolyS	ORF6st_1_11G	C10orf25	-0.089468435	1
PR50	ORF6st_1_11G	C10orf25	-0.132485822	1
PrePro-3x-Abeta	ORF6st_1_11G	C10orf25	-0.16365439	1
PrePro-3x-ADAN	ORF6st_1_11G	C10orf25	-0.176777379	1
REX2	ORF6st_1_11G	C10orf25	-0.125221846	1
RNQ1	ORF6st_1_11G	C10orf25	-0.735616222	1
SCO2	ORF6st_1_11G	C10orf25	-0.056299126	1
SoxN-A22	ORF6st_1_11G	C10orf25	-0.154357765	1
SUP35	ORF6st_1_11G	C10orf25	-0.055917662	1
TAF15	ORF6st_1_11G	C10orf25	-0.061533986	1
TDP43	ORF6st_1_11G	C10orf25	-0.507313265	1
TDP43-M337V	ORF6st_1_11G	C10orf25	0.17888428	1
TDP43-N267S	ORF6st_1_11G	C10orf25	-0.53856805	1
TDP43-Q331K	ORF6st_1_11G	C10orf25	-1.053374543	1
TMEM106B	ORF6st_1_11G	C10orf25	-0.297380423	1
UBQLN2	ORF6st_1_11G	C10orf25	-0.036700634	1
VAM3	ORF6st_1_11G	C10orf25	0.004988177	1
416mcherry	ORF6st_1_11H	GSPT2	0.136138834	0.999999999
426mcherry	ORF6st_1_11H	GSPT2	-0.01882397	0.999999999
alpha-synuclein-A53T	ORF6st_1_11H	GSPT2	-0.003321875	0.999999999
alpha-synuclein-E46K	ORF6st_1_11H	GSPT2	-0.162526033	0.999999999
alpha-synuclein-H50Q	ORF6st_1_11H	GSPT2	-0.35383657	0.999999999
alpha-synuclein-WT	ORF6st_1_11H	GSPT2	-0.09502038	0.999999999
AMN1	ORF6st_1_11H	GSPT2	-0.081058364	0.999999999
ANG	ORF6st_1_11H	GSPT2	-0.935154857	0.999999999
APP-CTF	ORF6st_1_11H	GSPT2	-0.092832618	0.999999999
ATXN1-Q85	ORF6st_1_11H	GSPT2	-0.032047008	0.999999999
CHMP2B	ORF6st_1_11H	GSPT2	-0.122942761	0.999999999
EWSR1	ORF6st_1_11H	GSPT2	0.102205253	0.999999999
FUS	ORF6st_1_11H	GSPT2	-0.184237342	0.999999999
FUS-G156E	ORF6st_1_11H	GSPT2	-0.098364612	0.999999999
FUS-P431L	ORF6st_1_11H	GSPT2	0.073681087	0.999999999
FUS-R521C	ORF6st_1_11H	GSPT2	-0.104994935	0.999999999
GR50	ORF6st_1_11H	GSPT2	-0.190610645	0.999999999
hnRNPA1	ORF6st_1_11H	GSPT2	-0.2317558	0.999999999
hnRNPA2B1	ORF6st_1_11H	GSPT2	-0.05982171	0.999999999
Kar2-Abeta	ORF6st_1_11H	GSPT2	0.130830107	0.999999999
OPTN	ORF6st_1_11H	GSPT2	0.185219786	0.999999999
PAB1-17A	ORF6st_1_11H	GSPT2	-0.293999917	0.999999999
PAB1-20A	ORF6st_1_11H	GSPT2	0.097259998	0.999999999
PAB1-8A	ORF6st_1_11H	GSPT2	-0.046021293	0.999999999
PAP1	ORF6st_1_11H	GSPT2	-0.479317949	0.999999999
PolyA	ORF6st_1_11H	GSPT2	0.014946131	0.999999999
PolyC	ORF6st_1_11H	GSPT2	-0.181917091	0.999999999
PolyL	ORF6st_1_11H	GSPT2	-0.007077296	0.999999999
PolyS	ORF6st_1_11H	GSPT2	0.062474979	0.999999999
PR50	ORF6st_1_11H	GSPT2	-0.299114259	0.999999999
PrePro-3x-Abeta	ORF6st_1_11H	GSPT2	-0.003659964	0.999999999
PrePro-3x-ADAN	ORF6st_1_11H	GSPT2	-0.079089102	0.999999999
REX2	ORF6st_1_11H	GSPT2	-0.077010442	0.999999999
RNQ1	ORF6st_1_11H	GSPT2	-0.330845008	0.999999999
SCO2	ORF6st_1_11H	GSPT2	-0.03095957	0.999999999
SoxN-A22	ORF6st_1_11H	GSPT2	0.0297403	0.999999999
SUP35	ORF6st_1_11H	GSPT2	0.107129926	0.999999999
TAF15	ORF6st_1_11H	GSPT2	-0.090409184	0.999999999
TDP43	ORF6st_1_11H	GSPT2	0.159457162	0.999999999
TDP43-M337V	ORF6st_1_11H	GSPT2	0.09466966	0.999999999
TDP43-N267S	ORF6st_1_11H	GSPT2	0.039816433	0.999999999
TDP43-Q331K	ORF6st_1_11H	GSPT2	-0.355471005	0.999999999
TMEM106B	ORF6st_1_11H	GSPT2	-0.046667489	0.999999999
UBQLN2	ORF6st_1_11H	GSPT2	-0.135440302	0.999999999
VAM3	ORF6st_1_11H	GSPT2	0.142747998	0.999999999
416mcherry	ORF6st_1_12A	C8orf68	-0.00409538	1
426mcherry	ORF6st_1_12A	C8orf68	0.020439309	1
alpha-synuclein-A53T	ORF6st_1_12A	C8orf68	-0.22790995	1
alpha-synuclein-E46K	ORF6st_1_12A	C8orf68	-0.291551309	1
alpha-synuclein-H50Q	ORF6st_1_12A	C8orf68	-0.28895797	1
alpha-synuclein-WT	ORF6st_1_12A	C8orf68	-0.349395524	1
AMN1	ORF6st_1_12A	C8orf68	-0.422438903	1
ANG	ORF6st_1_12A	C8orf68	#NAME?	1
APP-CTF	ORF6st_1_12A	C8orf68	-0.172624699	1
ATXN1-Q85	ORF6st_1_12A	C8orf68	-0.218766844	1
CHMP2B	ORF6st_1_12A	C8orf68	-0.498116558	1
EWSR1	ORF6st_1_12A	C8orf68	-0.44893282	1
FUS	ORF6st_1_12A	C8orf68	-0.358810531	1
FUS-G156E	ORF6st_1_12A	C8orf68	-0.426764379	1
FUS-P431L	ORF6st_1_12A	C8orf68	-0.321367702	1
FUS-R521C	ORF6st_1_12A	C8orf68	-0.329616076	1
GR50	ORF6st_1_12A	C8orf68	-0.112079617	1
hnRNPA1	ORF6st_1_12A	C8orf68	-0.573730881	1
hnRNPA2B1	ORF6st_1_12A	C8orf68	-0.154855371	1
Kar2-Abeta	ORF6st_1_12A	C8orf68	-0.182210946	1
OPTN	ORF6st_1_12A	C8orf68	-0.399910293	1
PAB1-17A	ORF6st_1_12A	C8orf68	-0.430489185	1
PAB1-20A	ORF6st_1_12A	C8orf68	-0.692620656	1
PAB1-8A	ORF6st_1_12A	C8orf68	-0.478137723	1
PAP1	ORF6st_1_12A	C8orf68	-0.978031682	1
PolyA	ORF6st_1_12A	C8orf68	-0.171299507	1
PolyC	ORF6st_1_12A	C8orf68	-0.136359901	1
PolyL	ORF6st_1_12A	C8orf68	-0.093642447	1
PolyS	ORF6st_1_12A	C8orf68	-0.096009301	1
PR50	ORF6st_1_12A	C8orf68	-0.67907751	1
PrePro-3x-Abeta	ORF6st_1_12A	C8orf68	-0.120157477	1
PrePro-3x-ADAN	ORF6st_1_12A	C8orf68	-0.191967727	1
REX2	ORF6st_1_12A	C8orf68	-0.381469505	1
RNQ1	ORF6st_1_12A	C8orf68	-0.74935936	1
SCO2	ORF6st_1_12A	C8orf68	-0.132668436	1
SoxN-A22	ORF6st_1_12A	C8orf68	-0.285478662	1
SUP35	ORF6st_1_12A	C8orf68	-0.624841205	1
TAF15	ORF6st_1_12A	C8orf68	-0.006013204	1
TDP43	ORF6st_1_12A	C8orf68	-0.702481879	1
TDP43-M337V	ORF6st_1_12A	C8orf68	-0.563288974	1
TDP43-N267S	ORF6st_1_12A	C8orf68	-0.860473867	1
TDP43-Q331K	ORF6st_1_12A	C8orf68	-0.665837461	1
TMEM106B	ORF6st_1_12A	C8orf68	-0.348414632	1
UBQLN2	ORF6st_1_12A	C8orf68	-0.164718266	1
VAM3	ORF6st_1_12A	C8orf68	-0.420770161	1
416mcherry	ORF6st_1_12B	HGF	0.025346629	1
426mcherry	ORF6st_1_12B	HGF	-0.027008792	1
alpha-synuclein-A53T	ORF6st_1_12B	HGF	-0.215184266	1
alpha-synuclein-E46K	ORF6st_1_12B	HGF	-0.173894161	1
alpha-synuclein-H50Q	ORF6st_1_12B	HGF	-0.19358217	1
alpha-synuclein-WT	ORF6st_1_12B	HGF	-0.151128127	1
AMN1	ORF6st_1_12B	HGF	-0.47171359	1
ANG	ORF6st_1_12B	HGF	-0.430878108	1
APP-CTF	ORF6st_1_12B	HGF	-0.159680049	1
ATXN1-Q85	ORF6st_1_12B	HGF	-0.235840893	1
CHMP2B	ORF6st_1_12B	HGF	-0.434524396	1
EWSR1	ORF6st_1_12B	HGF	-0.312762768	1
FUS	ORF6st_1_12B	HGF	-0.68163889	1
FUS-G156E	ORF6st_1_12B	HGF	-0.412396451	1
FUS-P431L	ORF6st_1_12B	HGF	-0.370739647	1
FUS-R521C	ORF6st_1_12B	HGF	-0.734007241	1
GR50	ORF6st_1_12B	HGF	-0.123327115	1
hnRNPA1	ORF6st_1_12B	HGF	-1.391140737	1
hnRNPA2B1	ORF6st_1_12B	HGF	-0.176051042	1
Kar2-Abeta	ORF6st_1_12B	HGF	-0.430601323	1
OPTN	ORF6st_1_12B	HGF	-0.08058985	1
PAB1-17A	ORF6st_1_12B	HGF	-0.860772751	1
PAB1-20A	ORF6st_1_12B	HGF	-0.552103728	1
PAB1-8A	ORF6st_1_12B	HGF	-0.605785803	1
PAP1	ORF6st_1_12B	HGF	-0.601287363	1
PolyA	ORF6st_1_12B	HGF	-0.177033845	1
PolyC	ORF6st_1_12B	HGF	0.138049378	1
PolyL	ORF6st_1_12B	HGF	-0.130657008	1
PolyS	ORF6st_1_12B	HGF	-0.164679151	1
PR50	ORF6st_1_12B	HGF	-0.514512508	1
PrePro-3x-Abeta	ORF6st_1_12B	HGF	-0.239712524	1
PrePro-3x-ADAN	ORF6st_1_12B	HGF	-0.282190853	1
REX2	ORF6st_1_12B	HGF	-0.255655254	1
RNQ1	ORF6st_1_12B	HGF	-0.846174601	1
SCO2	ORF6st_1_12B	HGF	-0.460479808	1
SoxN-A22	ORF6st_1_12B	HGF	-0.144747169	1
SUP35	ORF6st_1_12B	HGF	-0.314070367	1
TAF15	ORF6st_1_12B	HGF	-0.040152858	1
TDP43	ORF6st_1_12B	HGF	-0.508748171	1
TDP43-M337V	ORF6st_1_12B	HGF	-0.274774086	1
TDP43-N267S	ORF6st_1_12B	HGF	-0.343958843	1
TDP43-Q331K	ORF6st_1_12B	HGF	-0.481595771	1
TMEM106B	ORF6st_1_12B	HGF	-0.427010418	1
UBQLN2	ORF6st_1_12B	HGF	-0.149155742	1
VAM3	ORF6st_1_12B	HGF	-0.294271588	1
416mcherry	ORF6st_1_12C	SNX20	-0.072073079	1
426mcherry	ORF6st_1_12C	SNX20	-0.029862698	1
alpha-synuclein-A53T	ORF6st_1_12C	SNX20	-0.054457345	1
alpha-synuclein-E46K	ORF6st_1_12C	SNX20	-0.290051869	1
alpha-synuclein-H50Q	ORF6st_1_12C	SNX20	0.095007828	1
alpha-synuclein-WT	ORF6st_1_12C	SNX20	-0.416487254	1
AMN1	ORF6st_1_12C	SNX20	-0.336958926	1
ANG	ORF6st_1_12C	SNX20	#NAME?	1
APP-CTF	ORF6st_1_12C	SNX20	-0.155481229	1
ATXN1-Q85	ORF6st_1_12C	SNX20	-0.228339445	1
CHMP2B	ORF6st_1_12C	SNX20	-0.024646452	1
EWSR1	ORF6st_1_12C	SNX20	-0.109107967	1
FUS	ORF6st_1_12C	SNX20	-0.675986424	1
FUS-G156E	ORF6st_1_12C	SNX20	-0.453053381	1
FUS-P431L	ORF6st_1_12C	SNX20	0.014168086	1
FUS-R521C	ORF6st_1_12C	SNX20	-0.41798928	1
GR50	ORF6st_1_12C	SNX20	-0.061311847	1
hnRNPA1	ORF6st_1_12C	SNX20	-0.42884888	1
hnRNPA2B1	ORF6st_1_12C	SNX20	-0.065473815	1
Kar2-Abeta	ORF6st_1_12C	SNX20	-0.204917741	1
OPTN	ORF6st_1_12C	SNX20	-0.19686819	1
PAB1-17A	ORF6st_1_12C	SNX20	-0.399703308	1
PAB1-20A	ORF6st_1_12C	SNX20	0.386828684	1
PAB1-8A	ORF6st_1_12C	SNX20	-0.329471625	1
PAP1	ORF6st_1_12C	SNX20	#NAME?	1
PolyA	ORF6st_1_12C	SNX20	0.101651358	1
PolyC	ORF6st_1_12C	SNX20	-0.038354444	1
PolyL	ORF6st_1_12C	SNX20	0.019464266	1
PolyS	ORF6st_1_12C	SNX20	-0.056123052	1
PR50	ORF6st_1_12C	SNX20	-0.403426871	1
PrePro-3x-Abeta	ORF6st_1_12C	SNX20	-0.100811842	1
PrePro-3x-ADAN	ORF6st_1_12C	SNX20	-0.156202686	1
REX2	ORF6st_1_12C	SNX20	-0.178167466	1
RNQ1	ORF6st_1_12C	SNX20	-0.677341991	1
SCO2	ORF6st_1_12C	SNX20	0.016569664	1
SoxN-A22	ORF6st_1_12C	SNX20	-0.196640881	1
SUP35	ORF6st_1_12C	SNX20	-0.356913269	1
TAF15	ORF6st_1_12C	SNX20	-0.010005333	1
TDP43	ORF6st_1_12C	SNX20	-0.641758071	1
TDP43-M337V	ORF6st_1_12C	SNX20	-0.156448521	1
TDP43-N267S	ORF6st_1_12C	SNX20	-1.443054452	1
TDP43-Q331K	ORF6st_1_12C	SNX20	-1.04005078	1
TMEM106B	ORF6st_1_12C	SNX20	-0.525822722	1
UBQLN2	ORF6st_1_12C	SNX20	-0.145998398	1
VAM3	ORF6st_1_12C	SNX20	-0.179791953	1
416mcherry	ORF6st_1_12D	SLC22A14	-0.05776537	1
426mcherry	ORF6st_1_12D	SLC22A14	-0.046985022	1
alpha-synuclein-A53T	ORF6st_1_12D	SLC22A14	-0.09701778	1
alpha-synuclein-E46K	ORF6st_1_12D	SLC22A14	-0.025659054	1
alpha-synuclein-H50Q	ORF6st_1_12D	SLC22A14	-0.037139839	1
alpha-synuclein-WT	ORF6st_1_12D	SLC22A14	-0.213732341	1
AMN1	ORF6st_1_12D	SLC22A14	-0.489757163	1
ANG	ORF6st_1_12D	SLC22A14	-0.267920518	1
APP-CTF	ORF6st_1_12D	SLC22A14	-0.125041874	1
ATXN1-Q85	ORF6st_1_12D	SLC22A14	-0.105876705	1
CHMP2B	ORF6st_1_12D	SLC22A14	-1.156900958	1
EWSR1	ORF6st_1_12D	SLC22A14	-0.164582554	1
FUS	ORF6st_1_12D	SLC22A14	-0.100733345	1
FUS-G156E	ORF6st_1_12D	SLC22A14	-0.64137766	1
FUS-P431L	ORF6st_1_12D	SLC22A14	-0.166287271	1
FUS-R521C	ORF6st_1_12D	SLC22A14	0.001279168	1
GR50	ORF6st_1_12D	SLC22A14	-0.141792373	1
hnRNPA1	ORF6st_1_12D	SLC22A14	-0.105518743	1
hnRNPA2B1	ORF6st_1_12D	SLC22A14	-0.077768993	1
Kar2-Abeta	ORF6st_1_12D	SLC22A14	-0.194043299	1
OPTN	ORF6st_1_12D	SLC22A14	-0.147943032	1
PAB1-17A	ORF6st_1_12D	SLC22A14	-0.594407172	1
PAB1-20A	ORF6st_1_12D	SLC22A14	#NAME?	1
PAB1-8A	ORF6st_1_12D	SLC22A14	0.10583312	1
PAP1	ORF6st_1_12D	SLC22A14	-0.872087035	1
PolyA	ORF6st_1_12D	SLC22A14	-0.120925874	1
PolyC	ORF6st_1_12D	SLC22A14	-0.122879869	1
PolyL	ORF6st_1_12D	SLC22A14	-0.031166794	1
PolyS	ORF6st_1_12D	SLC22A14	0.079852886	1
PR50	ORF6st_1_12D	SLC22A14	-0.234484249	1
PrePro-3x-Abeta	ORF6st_1_12D	SLC22A14	-0.075287904	1
PrePro-3x-ADAN	ORF6st_1_12D	SLC22A14	-0.160234544	1
REX2	ORF6st_1_12D	SLC22A14	-0.09915616	1
RNQ1	ORF6st_1_12D	SLC22A14	-0.68152911	1
SCO2	ORF6st_1_12D	SLC22A14	-0.109318235	1
SoxN-A22	ORF6st_1_12D	SLC22A14	-0.274003632	1
SUP35	ORF6st_1_12D	SLC22A14	-0.297087006	1
TAF15	ORF6st_1_12D	SLC22A14	-0.025013142	1
TDP43	ORF6st_1_12D	SLC22A14	-0.208869981	1
TDP43-M337V	ORF6st_1_12D	SLC22A14	-0.153181222	1
TDP43-N267S	ORF6st_1_12D	SLC22A14	-0.747641818	1
TDP43-Q331K	ORF6st_1_12D	SLC22A14	-0.020873894	1
TMEM106B	ORF6st_1_12D	SLC22A14	-0.078573064	1
UBQLN2	ORF6st_1_12D	SLC22A14	-0.060742869	1
VAM3	ORF6st_1_12D	SLC22A14	-0.07456502	1
416mcherry	ORF6st_1_12E	LYG2	-0.005409831	1
426mcherry	ORF6st_1_12E	LYG2	0.059594811	1
alpha-synuclein-A53T	ORF6st_1_12E	LYG2	-0.265454177	1
alpha-synuclein-E46K	ORF6st_1_12E	LYG2	-0.442482644	1
alpha-synuclein-H50Q	ORF6st_1_12E	LYG2	-0.327662183	1
alpha-synuclein-WT	ORF6st_1_12E	LYG2	-0.538751497	1
AMN1	ORF6st_1_12E	LYG2	-0.448668122	1
ANG	ORF6st_1_12E	LYG2	-0.007374321	1
APP-CTF	ORF6st_1_12E	LYG2	-0.144111198	1
ATXN1-Q85	ORF6st_1_12E	LYG2	-0.272171148	1
CHMP2B	ORF6st_1_12E	LYG2	-0.89914233	1
EWSR1	ORF6st_1_12E	LYG2	-0.379187337	1
FUS	ORF6st_1_12E	LYG2	-0.598181344	1
FUS-G156E	ORF6st_1_12E	LYG2	-0.759449366	1
FUS-P431L	ORF6st_1_12E	LYG2	-0.662106589	1
FUS-R521C	ORF6st_1_12E	LYG2	-0.131494304	1
GR50	ORF6st_1_12E	LYG2	-0.12528035	1
hnRNPA1	ORF6st_1_12E	LYG2	-0.738858374	1
hnRNPA2B1	ORF6st_1_12E	LYG2	-0.267763449	1
Kar2-Abeta	ORF6st_1_12E	LYG2	-0.194812315	1
OPTN	ORF6st_1_12E	LYG2	-0.401307392	1
PAB1-17A	ORF6st_1_12E	LYG2	-0.779006815	1
PAB1-20A	ORF6st_1_12E	LYG2	#NAME?	1
PAB1-8A	ORF6st_1_12E	LYG2	-0.166218306	1
PAP1	ORF6st_1_12E	LYG2	#NAME?	1
PolyA	ORF6st_1_12E	LYG2	-0.172074146	1
PolyC	ORF6st_1_12E	LYG2	-0.144738519	1
PolyL	ORF6st_1_12E	LYG2	-0.042347678	1
PolyS	ORF6st_1_12E	LYG2	-0.164970913	1
PR50	ORF6st_1_12E	LYG2	-0.228805551	1
PrePro-3x-Abeta	ORF6st_1_12E	LYG2	-0.0650325	1
PrePro-3x-ADAN	ORF6st_1_12E	LYG2	-0.235734382	1
REX2	ORF6st_1_12E	LYG2	-0.382800796	1
RNQ1	ORF6st_1_12E	LYG2	-0.02400599	1
SCO2	ORF6st_1_12E	LYG2	-0.276943557	1
SoxN-A22	ORF6st_1_12E	LYG2	-0.339110036	1
SUP35	ORF6st_1_12E	LYG2	-0.069909536	1
TAF15	ORF6st_1_12E	LYG2	-0.064796349	1
TDP43	ORF6st_1_12E	LYG2	-0.563985631	1
TDP43-M337V	ORF6st_1_12E	LYG2	-0.275446231	1
TDP43-N267S	ORF6st_1_12E	LYG2	-1.140055766	1
TDP43-Q331K	ORF6st_1_12E	LYG2	-0.797989327	1
TMEM106B	ORF6st_1_12E	LYG2	-0.367931774	1
UBQLN2	ORF6st_1_12E	LYG2	-0.168702019	1
VAM3	ORF6st_1_12E	LYG2	-0.394234809	1
416mcherry	ORF6st_1_12F	CDY2B_HLX	-0.118131537	1
426mcherry	ORF6st_1_12F	CDY2B_HLX	0.052072993	1
alpha-synuclein-A53T	ORF6st_1_12F	CDY2B_HLX	0.003500985	1
alpha-synuclein-E46K	ORF6st_1_12F	CDY2B_HLX	-0.139383709	1
alpha-synuclein-H50Q	ORF6st_1_12F	CDY2B_HLX	-0.084174309	1
alpha-synuclein-WT	ORF6st_1_12F	CDY2B_HLX	-0.120103531	1
AMN1	ORF6st_1_12F	CDY2B_HLX	-0.386741724	1
ANG	ORF6st_1_12F	CDY2B_HLX	0.195261899	1
APP-CTF	ORF6st_1_12F	CDY2B_HLX	-0.180271627	1
ATXN1-Q85	ORF6st_1_12F	CDY2B_HLX	-0.096367731	1
CHMP2B	ORF6st_1_12F	CDY2B_HLX	-0.559634505	1
EWSR1	ORF6st_1_12F	CDY2B_HLX	-0.194682061	1
FUS	ORF6st_1_12F	CDY2B_HLX	-0.469769584	1
FUS-G156E	ORF6st_1_12F	CDY2B_HLX	-0.236706287	1
FUS-P431L	ORF6st_1_12F	CDY2B_HLX	0.061582495	1
FUS-R521C	ORF6st_1_12F	CDY2B_HLX	-0.032325523	1
GR50	ORF6st_1_12F	CDY2B_HLX	-0.082954315	1
hnRNPA1	ORF6st_1_12F	CDY2B_HLX	-0.568099608	1
hnRNPA2B1	ORF6st_1_12F	CDY2B_HLX	-0.140678918	1
Kar2-Abeta	ORF6st_1_12F	CDY2B_HLX	0.097718579	1
OPTN	ORF6st_1_12F	CDY2B_HLX	-0.038022403	1
PAB1-17A	ORF6st_1_12F	CDY2B_HLX	-0.396609439	1
PAB1-20A	ORF6st_1_12F	CDY2B_HLX	#NAME?	1
PAB1-8A	ORF6st_1_12F	CDY2B_HLX	-0.332724271	1
PAP1	ORF6st_1_12F	CDY2B_HLX	-0.32025663	1
PolyA	ORF6st_1_12F	CDY2B_HLX	0.012872797	1
PolyC	ORF6st_1_12F	CDY2B_HLX	-0.053417276	1
PolyL	ORF6st_1_12F	CDY2B_HLX	-0.065878688	1
PolyS	ORF6st_1_12F	CDY2B_HLX	-0.018930846	1
PR50	ORF6st_1_12F	CDY2B_HLX	-0.300819445	1
PrePro-3x-Abeta	ORF6st_1_12F	CDY2B_HLX	0.134738125	1
PrePro-3x-ADAN	ORF6st_1_12F	CDY2B_HLX	-0.033565566	1
REX2	ORF6st_1_12F	CDY2B_HLX	-0.172288617	1
RNQ1	ORF6st_1_12F	CDY2B_HLX	-0.449621206	1
SCO2	ORF6st_1_12F	CDY2B_HLX	-0.225424648	1
SoxN-A22	ORF6st_1_12F	CDY2B_HLX	-0.203028221	1
SUP35	ORF6st_1_12F	CDY2B_HLX	0.179278309	1
TAF15	ORF6st_1_12F	CDY2B_HLX	0.004487797	1
TDP43	ORF6st_1_12F	CDY2B_HLX	-0.454361404	1
TDP43-M337V	ORF6st_1_12F	CDY2B_HLX	-0.115595174	1
TDP43-N267S	ORF6st_1_12F	CDY2B_HLX	-0.424537294	1
TDP43-Q331K	ORF6st_1_12F	CDY2B_HLX	-0.546662622	1
TMEM106B	ORF6st_1_12F	CDY2B_HLX	-0.493493367	1
UBQLN2	ORF6st_1_12F	CDY2B_HLX	-0.16743431	1
VAM3	ORF6st_1_12F	CDY2B_HLX	-0.010574776	1
416mcherry	ORF6st_1_12G	PLEKHG6	0.087227225	1
426mcherry	ORF6st_1_12G	PLEKHG6	0.070527664	1
alpha-synuclein-A53T	ORF6st_1_12G	PLEKHG6	-0.149836588	1
alpha-synuclein-E46K	ORF6st_1_12G	PLEKHG6	-0.179459303	1
alpha-synuclein-H50Q	ORF6st_1_12G	PLEKHG6	-0.106783207	1
alpha-synuclein-WT	ORF6st_1_12G	PLEKHG6	-0.163247736	1
AMN1	ORF6st_1_12G	PLEKHG6	-0.326475556	1
ANG	ORF6st_1_12G	PLEKHG6	-0.060648818	1
APP-CTF	ORF6st_1_12G	PLEKHG6	-0.167024844	1
ATXN1-Q85	ORF6st_1_12G	PLEKHG6	-0.116635582	1
CHMP2B	ORF6st_1_12G	PLEKHG6	-0.121684135	1
EWSR1	ORF6st_1_12G	PLEKHG6	-0.184572612	1
FUS	ORF6st_1_12G	PLEKHG6	-0.238194065	1
FUS-G156E	ORF6st_1_12G	PLEKHG6	-0.113006213	1
FUS-P431L	ORF6st_1_12G	PLEKHG6	0.091169007	1
FUS-R521C	ORF6st_1_12G	PLEKHG6	0.107951664	1
GR50	ORF6st_1_12G	PLEKHG6	-0.066770682	1
hnRNPA1	ORF6st_1_12G	PLEKHG6	-0.202909317	1
hnRNPA2B1	ORF6st_1_12G	PLEKHG6	-0.164120902	1
Kar2-Abeta	ORF6st_1_12G	PLEKHG6	-0.012110174	1
OPTN	ORF6st_1_12G	PLEKHG6	0.019628532	1
PAB1-17A	ORF6st_1_12G	PLEKHG6	-0.167063098	1
PAB1-20A	ORF6st_1_12G	PLEKHG6	-0.669152899	1
PAB1-8A	ORF6st_1_12G	PLEKHG6	-0.070986109	1
PAP1	ORF6st_1_12G	PLEKHG6	-0.883736035	1
PolyA	ORF6st_1_12G	PLEKHG6	0.021689486	1
PolyC	ORF6st_1_12G	PLEKHG6	-0.254067531	1
PolyL	ORF6st_1_12G	PLEKHG6	-0.004503895	1
PolyS	ORF6st_1_12G	PLEKHG6	-0.011730634	1
PR50	ORF6st_1_12G	PLEKHG6	-0.120845836	1
PrePro-3x-Abeta	ORF6st_1_12G	PLEKHG6	-0.058465915	1
PrePro-3x-ADAN	ORF6st_1_12G	PLEKHG6	-0.23820242	1
REX2	ORF6st_1_12G	PLEKHG6	-0.028014222	1
RNQ1	ORF6st_1_12G	PLEKHG6	-0.564137002	1
SCO2	ORF6st_1_12G	PLEKHG6	-0.173321896	1
SoxN-A22	ORF6st_1_12G	PLEKHG6	-0.428105689	1
SUP35	ORF6st_1_12G	PLEKHG6	0.007326979	1
TAF15	ORF6st_1_12G	PLEKHG6	-0.187030179	1
TDP43	ORF6st_1_12G	PLEKHG6	-0.113154431	1
TDP43-M337V	ORF6st_1_12G	PLEKHG6	0.162791735	1
TDP43-N267S	ORF6st_1_12G	PLEKHG6	-0.434303327	1
TDP43-Q331K	ORF6st_1_12G	PLEKHG6	0.186702158	1
TMEM106B	ORF6st_1_12G	PLEKHG6	-0.581566511	1
UBQLN2	ORF6st_1_12G	PLEKHG6	-0.235794927	1
VAM3	ORF6st_1_12G	PLEKHG6	0.026374749	1
416mcherry	ORF6st_1_12H	SULT4A1	-0.047499121	1
426mcherry	ORF6st_1_12H	SULT4A1	0.039000887	1
alpha-synuclein-A53T	ORF6st_1_12H	SULT4A1	-0.215721759	1
alpha-synuclein-E46K	ORF6st_1_12H	SULT4A1	-0.253030018	1
alpha-synuclein-H50Q	ORF6st_1_12H	SULT4A1	-0.167217787	1
alpha-synuclein-WT	ORF6st_1_12H	SULT4A1	-0.224651676	1
AMN1	ORF6st_1_12H	SULT4A1	-0.293816339	1
ANG	ORF6st_1_12H	SULT4A1	-0.308392457	1
APP-CTF	ORF6st_1_12H	SULT4A1	-0.187191774	1
ATXN1-Q85	ORF6st_1_12H	SULT4A1	-0.119067352	1
CHMP2B	ORF6st_1_12H	SULT4A1	-0.461566656	1
EWSR1	ORF6st_1_12H	SULT4A1	-0.184011257	1
FUS	ORF6st_1_12H	SULT4A1	-0.473536611	1
FUS-G156E	ORF6st_1_12H	SULT4A1	-0.359509842	1
FUS-P431L	ORF6st_1_12H	SULT4A1	-0.210914474	1
FUS-R521C	ORF6st_1_12H	SULT4A1	-0.233527182	1
GR50	ORF6st_1_12H	SULT4A1	-0.10113724	1
hnRNPA1	ORF6st_1_12H	SULT4A1	-0.705797071	1
hnRNPA2B1	ORF6st_1_12H	SULT4A1	-0.178321924	1
Kar2-Abeta	ORF6st_1_12H	SULT4A1	-0.182728304	1
OPTN	ORF6st_1_12H	SULT4A1	-0.31913025	1
PAB1-17A	ORF6st_1_12H	SULT4A1	-0.341716885	1
PAB1-20A	ORF6st_1_12H	SULT4A1	0.198361247	1
PAB1-8A	ORF6st_1_12H	SULT4A1	-0.265896279	1
PAP1	ORF6st_1_12H	SULT4A1	-1.100598111	1
PolyA	ORF6st_1_12H	SULT4A1	-0.137671781	1
PolyC	ORF6st_1_12H	SULT4A1	-0.171749948	1
PolyL	ORF6st_1_12H	SULT4A1	-0.030661042	1
PolyS	ORF6st_1_12H	SULT4A1	-0.044428839	1
PR50	ORF6st_1_12H	SULT4A1	-0.256906039	1
PrePro-3x-Abeta	ORF6st_1_12H	SULT4A1	-0.19304761	1
PrePro-3x-ADAN	ORF6st_1_12H	SULT4A1	-0.179696583	1
REX2	ORF6st_1_12H	SULT4A1	-0.268860025	1
RNQ1	ORF6st_1_12H	SULT4A1	-0.781094975	1
SCO2	ORF6st_1_12H	SULT4A1	-0.159763383	1
SoxN-A22	ORF6st_1_12H	SULT4A1	-0.196742783	1
SUP35	ORF6st_1_12H	SULT4A1	-0.23479412	1
TAF15	ORF6st_1_12H	SULT4A1	-0.014497437	1
TDP43	ORF6st_1_12H	SULT4A1	-0.361448014	1
TDP43-M337V	ORF6st_1_12H	SULT4A1	-0.104126579	1
TDP43-N267S	ORF6st_1_12H	SULT4A1	-0.905519325	1
TDP43-Q331K	ORF6st_1_12H	SULT4A1	-0.272612996	1
TMEM106B	ORF6st_1_12H	SULT4A1	-1.197713243	1
UBQLN2	ORF6st_1_12H	SULT4A1	-0.217723738	1
VAM3	ORF6st_1_12H	SULT4A1	-0.267980381	1
416mcherry	ORF6st_1_1A	PRDM5	0.033194967	0.999999998
426mcherry	ORF6st_1_1A	PRDM5	0.07750677	0.999999998
alpha-synuclein-A53T	ORF6st_1_1A	PRDM5	-0.120584206	0.999999998
alpha-synuclein-E46K	ORF6st_1_1A	PRDM5	-0.186064816	0.999999998
alpha-synuclein-H50Q	ORF6st_1_1A	PRDM5	0.029247452	0.999999998
alpha-synuclein-WT	ORF6st_1_1A	PRDM5	-0.112391553	0.999999998
AMN1	ORF6st_1_1A	PRDM5	-0.672861487	0.999999998
ANG	ORF6st_1_1A	PRDM5	-0.494955906	0.999999998
APP-CTF	ORF6st_1_1A	PRDM5	-0.118433986	0.999999998
ATXN1-Q85	ORF6st_1_1A	PRDM5	0.030805774	0.999999998
CHMP2B	ORF6st_1_1A	PRDM5	-0.455041603	0.999999998
EWSR1	ORF6st_1_1A	PRDM5	-0.086008597	0.999999998
FUS	ORF6st_1_1A	PRDM5	-0.127367358	0.999999998
FUS-G156E	ORF6st_1_1A	PRDM5	-0.032226007	0.999999998
FUS-P431L	ORF6st_1_1A	PRDM5	-0.016593694	0.999999998
FUS-R521C	ORF6st_1_1A	PRDM5	-0.434049669	0.999999998
GR50	ORF6st_1_1A	PRDM5	0.019166791	0.999999998
hnRNPA1	ORF6st_1_1A	PRDM5	-0.296130023	0.999999998
hnRNPA2B1	ORF6st_1_1A	PRDM5	-0.093051418	0.999999998
Kar2-Abeta	ORF6st_1_1A	PRDM5	-0.030176776	0.999999998
OPTN	ORF6st_1_1A	PRDM5	-0.154708769	0.999999998
PAB1-17A	ORF6st_1_1A	PRDM5	-0.453200206	0.999999998
PAB1-20A	ORF6st_1_1A	PRDM5	0.214107157	0.999999998
PAB1-8A	ORF6st_1_1A	PRDM5	-0.132416875	0.999999998
PAP1	ORF6st_1_1A	PRDM5	-0.287945969	0.999999998
PolyA	ORF6st_1_1A	PRDM5	-0.066961312	0.999999998
PolyC	ORF6st_1_1A	PRDM5	-0.089012068	0.999999998
PolyL	ORF6st_1_1A	PRDM5	0.020108006	0.999999998
PolyS	ORF6st_1_1A	PRDM5	0.058978525	0.999999998
PR50	ORF6st_1_1A	PRDM5	-0.136441449	0.999999998
PrePro-3x-Abeta	ORF6st_1_1A	PRDM5	-0.054190138	0.999999998
PrePro-3x-ADAN	ORF6st_1_1A	PRDM5	0.009903377	0.999999998
REX2	ORF6st_1_1A	PRDM5	-0.255855178	0.999999998
RNQ1	ORF6st_1_1A	PRDM5	-0.525337061	0.999999998
SCO2	ORF6st_1_1A	PRDM5	-0.146249693	0.999999998
SoxN-A22	ORF6st_1_1A	PRDM5	-0.076214382	0.999999998
SUP35	ORF6st_1_1A	PRDM5	-0.174025424	0.999999998
TAF15	ORF6st_1_1A	PRDM5	-0.016057246	0.999999998
TDP43	ORF6st_1_1A	PRDM5	-0.370604415	0.999999998
TDP43-M337V	ORF6st_1_1A	PRDM5	-0.763790545	0.999999998
TDP43-N267S	ORF6st_1_1A	PRDM5	-1.100537798	0.999999998
TDP43-Q331K	ORF6st_1_1A	PRDM5	-0.608228348	0.999999998
TMEM106B	ORF6st_1_1A	PRDM5	-0.90276087	0.999999998
UBQLN2	ORF6st_1_1A	PRDM5	-0.092135229	0.999999998
VAM3	ORF6st_1_1A	PRDM5	-0.067280025	0.999999998
416mcherry	ORF6st_1_1B	ORF Identity Unknown	0.008595597	1
426mcherry	ORF6st_1_1B	ORF Identity Unknown	-0.004580117	1
alpha-synuclein-A53T	ORF6st_1_1B	ORF Identity Unknown	-0.048114226	1
alpha-synuclein-E46K	ORF6st_1_1B	ORF Identity Unknown	0.024147319	1
alpha-synuclein-H50Q	ORF6st_1_1B	ORF Identity Unknown	-0.101413683	1
alpha-synuclein-WT	ORF6st_1_1B	ORF Identity Unknown	-0.125388949	1
AMN1	ORF6st_1_1B	ORF Identity Unknown	-0.636237537	1
ANG	ORF6st_1_1B	ORF Identity Unknown	-0.225379986	1
APP-CTF	ORF6st_1_1B	ORF Identity Unknown	-0.095260388	1
ATXN1-Q85	ORF6st_1_1B	ORF Identity Unknown	-0.033276214	1
CHMP2B	ORF6st_1_1B	ORF Identity Unknown	-0.80413779	1
EWSR1	ORF6st_1_1B	ORF Identity Unknown	-0.057477094	1
FUS	ORF6st_1_1B	ORF Identity Unknown	-0.218381514	1
FUS-G156E	ORF6st_1_1B	ORF Identity Unknown	-0.368343339	1
FUS-P431L	ORF6st_1_1B	ORF Identity Unknown	-0.065395772	1
FUS-R521C	ORF6st_1_1B	ORF Identity Unknown	-0.166673194	1
GR50	ORF6st_1_1B	ORF Identity Unknown	-0.094582829	1
hnRNPA1	ORF6st_1_1B	ORF Identity Unknown	-0.335603887	1
hnRNPA2B1	ORF6st_1_1B	ORF Identity Unknown	-0.05425829	1
Kar2-Abeta	ORF6st_1_1B	ORF Identity Unknown	-0.006857218	1
OPTN	ORF6st_1_1B	ORF Identity Unknown	0.08380419	1
PAB1-17A	ORF6st_1_1B	ORF Identity Unknown	-0.37936253	1
PAB1-20A	ORF6st_1_1B	ORF Identity Unknown	#NAME?	1
PAB1-8A	ORF6st_1_1B	ORF Identity Unknown	0.033539932	1
PAP1	ORF6st_1_1B	ORF Identity Unknown	-1.256213805	1
PolyA	ORF6st_1_1B	ORF Identity Unknown	-0.094633124	1
PolyC	ORF6st_1_1B	ORF Identity Unknown	-0.054852213	1
PolyL	ORF6st_1_1B	ORF Identity Unknown	0.049764079	1
PolyS	ORF6st_1_1B	ORF Identity Unknown	0.009111015	1
PR50	ORF6st_1_1B	ORF Identity Unknown	-0.258438433	1
PrePro-3x-Abeta	ORF6st_1_1B	ORF Identity Unknown	-0.105159552	1
PrePro-3x-ADAN	ORF6st_1_1B	ORF Identity Unknown	0.056846947	1
REX2	ORF6st_1_1B	ORF Identity Unknown	-0.090050896	1
RNQ1	ORF6st_1_1B	ORF Identity Unknown	-0.272851118	1
SCO2	ORF6st_1_1B	ORF Identity Unknown	-0.02421852	1
SoxN-A22	ORF6st_1_1B	ORF Identity Unknown	0.029666524	1
SUP35	ORF6st_1_1B	ORF Identity Unknown	0.113691768	1
TAF15	ORF6st_1_1B	ORF Identity Unknown	-0.002923008	1
TDP43	ORF6st_1_1B	ORF Identity Unknown	-0.602929392	1
TDP43-M337V	ORF6st_1_1B	ORF Identity Unknown	-0.211768288	1
TDP43-N267S	ORF6st_1_1B	ORF Identity Unknown	-0.886191852	1
TDP43-Q331K	ORF6st_1_1B	ORF Identity Unknown	-0.432211606	1
TMEM106B	ORF6st_1_1B	ORF Identity Unknown	-0.346127745	1
UBQLN2	ORF6st_1_1B	ORF Identity Unknown	-0.037247891	1
VAM3	ORF6st_1_1B	ORF Identity Unknown	-0.248556993	1
416mcherry	ORF6st_1_1C	CDC42SE2	-0.054539341	1
426mcherry	ORF6st_1_1C	CDC42SE2	0.122908429	1
alpha-synuclein-A53T	ORF6st_1_1C	CDC42SE2	-0.006893535	1
alpha-synuclein-E46K	ORF6st_1_1C	CDC42SE2	-0.182769113	1
alpha-synuclein-H50Q	ORF6st_1_1C	CDC42SE2	0.038569727	1
alpha-synuclein-WT	ORF6st_1_1C	CDC42SE2	-0.228051267	1
AMN1	ORF6st_1_1C	CDC42SE2	-1.101544468	1
ANG	ORF6st_1_1C	CDC42SE2	-1.134482248	1
APP-CTF	ORF6st_1_1C	CDC42SE2	-0.035120905	1
ATXN1-Q85	ORF6st_1_1C	CDC42SE2	-0.025597306	1
CHMP2B	ORF6st_1_1C	CDC42SE2	-0.461108141	1
EWSR1	ORF6st_1_1C	CDC42SE2	-0.232876799	1
FUS	ORF6st_1_1C	CDC42SE2	-0.136010785	1
FUS-G156E	ORF6st_1_1C	CDC42SE2	-0.690570465	1
FUS-P431L	ORF6st_1_1C	CDC42SE2	-0.122256539	1
FUS-R521C	ORF6st_1_1C	CDC42SE2	-0.176465793	1
GR50	ORF6st_1_1C	CDC42SE2	-0.025273807	1
hnRNPA1	ORF6st_1_1C	CDC42SE2	-0.520615369	1
hnRNPA2B1	ORF6st_1_1C	CDC42SE2	-0.050041844	1
Kar2-Abeta	ORF6st_1_1C	CDC42SE2	-0.092974305	1
OPTN	ORF6st_1_1C	CDC42SE2	-0.376517296	1
PAB1-17A	ORF6st_1_1C	CDC42SE2	-0.639252921	1
PAB1-20A	ORF6st_1_1C	CDC42SE2	-0.649067873	1
PAB1-8A	ORF6st_1_1C	CDC42SE2	-0.070363761	1
PAP1	ORF6st_1_1C	CDC42SE2	-1.00982201	1
PolyA	ORF6st_1_1C	CDC42SE2	-0.08431762	1
PolyC	ORF6st_1_1C	CDC42SE2	0.118865878	1
PolyL	ORF6st_1_1C	CDC42SE2	-0.021777863	1
PolyS	ORF6st_1_1C	CDC42SE2	-0.073003249	1
PR50	ORF6st_1_1C	CDC42SE2	-0.197071021	1
PrePro-3x-Abeta	ORF6st_1_1C	CDC42SE2	-0.012737809	1
PrePro-3x-ADAN	ORF6st_1_1C	CDC42SE2	-0.075019225	1
REX2	ORF6st_1_1C	CDC42SE2	-0.129240244	1
RNQ1	ORF6st_1_1C	CDC42SE2	-0.564859321	1
SCO2	ORF6st_1_1C	CDC42SE2	-0.298269431	1
SoxN-A22	ORF6st_1_1C	CDC42SE2	-0.257294299	1
SUP35	ORF6st_1_1C	CDC42SE2	-0.344192485	1
TAF15	ORF6st_1_1C	CDC42SE2	0.009440839	1
TDP43	ORF6st_1_1C	CDC42SE2	-0.367872324	1
TDP43-M337V	ORF6st_1_1C	CDC42SE2	-0.229941845	1
TDP43-N267S	ORF6st_1_1C	CDC42SE2	-1.149046509	1
TDP43-Q331K	ORF6st_1_1C	CDC42SE2	-0.838243258	1
TMEM106B	ORF6st_1_1C	CDC42SE2	-0.115919016	1
UBQLN2	ORF6st_1_1C	CDC42SE2	-0.241693817	1
VAM3	ORF6st_1_1C	CDC42SE2	-0.099231954	1
416mcherry	ORF6st_1_1D	PIP	-0.079451029	1
426mcherry	ORF6st_1_1D	PIP	0.035565583	1
alpha-synuclein-A53T	ORF6st_1_1D	PIP	-0.106161917	1
alpha-synuclein-E46K	ORF6st_1_1D	PIP	-0.418015344	1
alpha-synuclein-H50Q	ORF6st_1_1D	PIP	-0.128042787	1
alpha-synuclein-WT	ORF6st_1_1D	PIP	-0.44264745	1
AMN1	ORF6st_1_1D	PIP	-0.720392465	1
ANG	ORF6st_1_1D	PIP	#NAME?	1
APP-CTF	ORF6st_1_1D	PIP	0.058265606	1
ATXN1-Q85	ORF6st_1_1D	PIP	-0.198811318	1
CHMP2B	ORF6st_1_1D	PIP	-0.682767046	1
EWSR1	ORF6st_1_1D	PIP	-0.488429738	1
FUS	ORF6st_1_1D	PIP	-0.436695297	1
FUS-G156E	ORF6st_1_1D	PIP	-0.543715263	1
FUS-P431L	ORF6st_1_1D	PIP	-0.373765315	1
FUS-R521C	ORF6st_1_1D	PIP	-0.476509179	1
GR50	ORF6st_1_1D	PIP	0.022896815	1
hnRNPA1	ORF6st_1_1D	PIP	-1.037020002	1
hnRNPA2B1	ORF6st_1_1D	PIP	-0.221572694	1
Kar2-Abeta	ORF6st_1_1D	PIP	-0.461160529	1
OPTN	ORF6st_1_1D	PIP	-0.268562056	1
PAB1-17A	ORF6st_1_1D	PIP	-0.722118799	1
PAB1-20A	ORF6st_1_1D	PIP	-0.419118048	1
PAB1-8A	ORF6st_1_1D	PIP	-0.516937952	1
PAP1	ORF6st_1_1D	PIP	-1.071898492	1
PolyA	ORF6st_1_1D	PIP	-0.213637335	1
PolyC	ORF6st_1_1D	PIP	-0.084200677	1
PolyL	ORF6st_1_1D	PIP	-0.215378014	1
PolyS	ORF6st_1_1D	PIP	-0.133818092	1
PR50	ORF6st_1_1D	PIP	-0.437858791	1
PrePro-3x-Abeta	ORF6st_1_1D	PIP	-0.29889187	1
PrePro-3x-ADAN	ORF6st_1_1D	PIP	-0.162978079	1
REX2	ORF6st_1_1D	PIP	-0.508250888	1
RNQ1	ORF6st_1_1D	PIP	#NAME?	1
SCO2	ORF6st_1_1D	PIP	-0.555005824	1
SoxN-A22	ORF6st_1_1D	PIP	-0.256382595	1
SUP35	ORF6st_1_1D	PIP	-0.809368603	1
TAF15	ORF6st_1_1D	PIP	-0.101319217	1
TDP43	ORF6st_1_1D	PIP	-0.886099916	1
TDP43-M337V	ORF6st_1_1D	PIP	-0.347371173	1
TDP43-N267S	ORF6st_1_1D	PIP	-1.087863854	1
TDP43-Q331K	ORF6st_1_1D	PIP	-0.77984567	1
TMEM106B	ORF6st_1_1D	PIP	#NAME?	1
UBQLN2	ORF6st_1_1D	PIP	-0.150593822	1
VAM3	ORF6st_1_1D	PIP	-0.664102644	1
416mcherry	ORF6st_1_1E	PSMF1	-0.033567665	1
426mcherry	ORF6st_1_1E	PSMF1	0.098533866	1
alpha-synuclein-A53T	ORF6st_1_1E	PSMF1	0.164251459	1
alpha-synuclein-E46K	ORF6st_1_1E	PSMF1	-0.230977279	1
alpha-synuclein-H50Q	ORF6st_1_1E	PSMF1	-0.095752473	1
alpha-synuclein-WT	ORF6st_1_1E	PSMF1	-0.319346896	1
AMN1	ORF6st_1_1E	PSMF1	-0.406898389	1
ANG	ORF6st_1_1E	PSMF1	-0.893641028	1
APP-CTF	ORF6st_1_1E	PSMF1	-0.083159787	1
ATXN1-Q85	ORF6st_1_1E	PSMF1	-0.065042213	1
CHMP2B	ORF6st_1_1E	PSMF1	#NAME?	1
EWSR1	ORF6st_1_1E	PSMF1	-0.238621814	1
FUS	ORF6st_1_1E	PSMF1	-0.266981181	1
FUS-G156E	ORF6st_1_1E	PSMF1	-0.155097217	1
FUS-P431L	ORF6st_1_1E	PSMF1	-0.307081026	1
FUS-R521C	ORF6st_1_1E	PSMF1	-0.567597578	1
GR50	ORF6st_1_1E	PSMF1	-0.063773983	1
hnRNPA1	ORF6st_1_1E	PSMF1	-0.302095562	1
hnRNPA2B1	ORF6st_1_1E	PSMF1	-0.077837136	1
Kar2-Abeta	ORF6st_1_1E	PSMF1	-0.076448856	1
OPTN	ORF6st_1_1E	PSMF1	-0.141034001	1
PAB1-17A	ORF6st_1_1E	PSMF1	-0.095473868	1
PAB1-20A	ORF6st_1_1E	PSMF1	#NAME?	1
PAB1-8A	ORF6st_1_1E	PSMF1	-0.04891962	1
PAP1	ORF6st_1_1E	PSMF1	-0.60709694	1
PolyA	ORF6st_1_1E	PSMF1	-0.052702514	1
PolyC	ORF6st_1_1E	PSMF1	-0.05579111	1
PolyL	ORF6st_1_1E	PSMF1	0.040517212	1
PolyS	ORF6st_1_1E	PSMF1	-0.072632543	1
PR50	ORF6st_1_1E	PSMF1	-0.181174714	1
PrePro-3x-Abeta	ORF6st_1_1E	PSMF1	-0.026906461	1
PrePro-3x-ADAN	ORF6st_1_1E	PSMF1	-0.133521162	1
REX2	ORF6st_1_1E	PSMF1	-0.307924496	1
RNQ1	ORF6st_1_1E	PSMF1	-0.509001828	1
SCO2	ORF6st_1_1E	PSMF1	-0.161425874	1
SoxN-A22	ORF6st_1_1E	PSMF1	-0.318182621	1
SUP35	ORF6st_1_1E	PSMF1	-0.572203615	1
TAF15	ORF6st_1_1E	PSMF1	-0.076690321	1
TDP43	ORF6st_1_1E	PSMF1	-0.642286931	1
TDP43-M337V	ORF6st_1_1E	PSMF1	-0.071236355	1
TDP43-N267S	ORF6st_1_1E	PSMF1	-0.38865816	1
TDP43-Q331K	ORF6st_1_1E	PSMF1	-0.850366857	1
TMEM106B	ORF6st_1_1E	PSMF1	-0.771260188	1
UBQLN2	ORF6st_1_1E	PSMF1	-0.16598147	1
VAM3	ORF6st_1_1E	PSMF1	-0.267059511	1
416mcherry	ORF6st_1_1F	TBC1D22B	-0.004651751	1
426mcherry	ORF6st_1_1F	TBC1D22B	-0.003585144	1
alpha-synuclein-A53T	ORF6st_1_1F	TBC1D22B	0.115173582	1
alpha-synuclein-E46K	ORF6st_1_1F	TBC1D22B	0.096375011	1
alpha-synuclein-H50Q	ORF6st_1_1F	TBC1D22B	0.144953589	1
alpha-synuclein-WT	ORF6st_1_1F	TBC1D22B	0.037423297	1
AMN1	ORF6st_1_1F	TBC1D22B	-0.787585215	1
ANG	ORF6st_1_1F	TBC1D22B	-0.293586073	1
APP-CTF	ORF6st_1_1F	TBC1D22B	-0.191059432	1
ATXN1-Q85	ORF6st_1_1F	TBC1D22B	-0.053415736	1
CHMP2B	ORF6st_1_1F	TBC1D22B	-0.094425976	1
EWSR1	ORF6st_1_1F	TBC1D22B	-0.070900073	1
FUS	ORF6st_1_1F	TBC1D22B	-0.353296223	1
FUS-G156E	ORF6st_1_1F	TBC1D22B	-0.283227251	1
FUS-P431L	ORF6st_1_1F	TBC1D22B	0.121560332	1
FUS-R521C	ORF6st_1_1F	TBC1D22B	-0.623704564	1
GR50	ORF6st_1_1F	TBC1D22B	-0.075928247	1
hnRNPA1	ORF6st_1_1F	TBC1D22B	-0.518562575	1
hnRNPA2B1	ORF6st_1_1F	TBC1D22B	0.077881081	1
Kar2-Abeta	ORF6st_1_1F	TBC1D22B	-0.05176914	1
OPTN	ORF6st_1_1F	TBC1D22B	-0.166928406	1
PAB1-17A	ORF6st_1_1F	TBC1D22B	-0.217295856	1
PAB1-20A	ORF6st_1_1F	TBC1D22B	-0.200032145	1
PAB1-8A	ORF6st_1_1F	TBC1D22B	-0.092553573	1
PAP1	ORF6st_1_1F	TBC1D22B	-0.989779954	1
PolyA	ORF6st_1_1F	TBC1D22B	0.07086505	1
PolyC	ORF6st_1_1F	TBC1D22B	-0.032384682	1
PolyL	ORF6st_1_1F	TBC1D22B	0.030984859	1
PolyS	ORF6st_1_1F	TBC1D22B	-0.098823289	1
PR50	ORF6st_1_1F	TBC1D22B	-0.077605451	1
PrePro-3x-Abeta	ORF6st_1_1F	TBC1D22B	0.241036029	1
PrePro-3x-ADAN	ORF6st_1_1F	TBC1D22B	0.025264527	1
REX2	ORF6st_1_1F	TBC1D22B	-0.205741133	1
RNQ1	ORF6st_1_1F	TBC1D22B	-0.595239586	1
SCO2	ORF6st_1_1F	TBC1D22B	-0.039623738	1
SoxN-A22	ORF6st_1_1F	TBC1D22B	-0.100637432	1
SUP35	ORF6st_1_1F	TBC1D22B	-0.198761648	1
TAF15	ORF6st_1_1F	TBC1D22B	-0.020595589	1
TDP43	ORF6st_1_1F	TBC1D22B	-0.091394032	1
TDP43-M337V	ORF6st_1_1F	TBC1D22B	-0.026193522	1
TDP43-N267S	ORF6st_1_1F	TBC1D22B	-0.284318996	1
TDP43-Q331K	ORF6st_1_1F	TBC1D22B	-0.394592386	1
TMEM106B	ORF6st_1_1F	TBC1D22B	-0.289116526	1
UBQLN2	ORF6st_1_1F	TBC1D22B	-0.210194516	1
VAM3	ORF6st_1_1F	TBC1D22B	-0.210512562	1
416mcherry	ORF6st_1_1G	COL23A1_TMEM218	-0.015414092	0.99999999
426mcherry	ORF6st_1_1G	COL23A1_TMEM218	-0.009131075	0.99999999
alpha-synuclein-A53T	ORF6st_1_1G	COL23A1_TMEM218	0.067204673	0.99999999
alpha-synuclein-E46K	ORF6st_1_1G	COL23A1_TMEM218	-0.129514885	0.99999999
alpha-synuclein-H50Q	ORF6st_1_1G	COL23A1_TMEM218	0.088874796	0.99999999
alpha-synuclein-WT	ORF6st_1_1G	COL23A1_TMEM218	-0.022715971	0.99999999
AMN1	ORF6st_1_1G	COL23A1_TMEM218	-0.180852811	0.99999999
ANG	ORF6st_1_1G	COL23A1_TMEM218	-0.30751857	0.99999999
APP-CTF	ORF6st_1_1G	COL23A1_TMEM218	-0.136142209	0.99999999
ATXN1-Q85	ORF6st_1_1G	COL23A1_TMEM218	-0.040785977	0.99999999
CHMP2B	ORF6st_1_1G	COL23A1_TMEM218	-0.043840842	0.99999999
EWSR1	ORF6st_1_1G	COL23A1_TMEM218	-0.108761194	0.99999999
FUS	ORF6st_1_1G	COL23A1_TMEM218	0.159859706	0.99999999
FUS-G156E	ORF6st_1_1G	COL23A1_TMEM218	-0.02069349	0.99999999
FUS-P431L	ORF6st_1_1G	COL23A1_TMEM218	0.083824102	0.99999999
FUS-R521C	ORF6st_1_1G	COL23A1_TMEM218	-0.162652395	0.99999999
GR50	ORF6st_1_1G	COL23A1_TMEM218	-0.040843217	0.99999999
hnRNPA1	ORF6st_1_1G	COL23A1_TMEM218	-0.139415315	0.99999999
hnRNPA2B1	ORF6st_1_1G	COL23A1_TMEM218	-0.055667656	0.99999999
Kar2-Abeta	ORF6st_1_1G	COL23A1_TMEM218	-0.02907099	0.99999999
OPTN	ORF6st_1_1G	COL23A1_TMEM218	-0.013105591	0.99999999
PAB1-17A	ORF6st_1_1G	COL23A1_TMEM218	-0.284742377	0.99999999
PAB1-20A	ORF6st_1_1G	COL23A1_TMEM218	-0.213118575	0.99999999
PAB1-8A	ORF6st_1_1G	COL23A1_TMEM218	0.033220711	0.99999999
PAP1	ORF6st_1_1G	COL23A1_TMEM218	-0.101617201	0.99999999
PolyA	ORF6st_1_1G	COL23A1_TMEM218	-0.087593091	0.99999999
PolyC	ORF6st_1_1G	COL23A1_TMEM218	0.055569179	0.99999999
PolyL	ORF6st_1_1G	COL23A1_TMEM218	0.051596844	0.99999999
PolyS	ORF6st_1_1G	COL23A1_TMEM218	-0.033601081	0.99999999
PR50	ORF6st_1_1G	COL23A1_TMEM218	-0.374538255	0.99999999
PrePro-3x-Abeta	ORF6st_1_1G	COL23A1_TMEM218	0.138934659	0.99999999
PrePro-3x-ADAN	ORF6st_1_1G	COL23A1_TMEM218	-0.07587056	0.99999999
REX2	ORF6st_1_1G	COL23A1_TMEM218	-0.214669004	0.99999999
RNQ1	ORF6st_1_1G	COL23A1_TMEM218	-0.064473759	0.99999999
SCO2	ORF6st_1_1G	COL23A1_TMEM218	0.076070778	0.99999999
SoxN-A22	ORF6st_1_1G	COL23A1_TMEM218	-0.120961301	0.99999999
SUP35	ORF6st_1_1G	COL23A1_TMEM218	0.167935111	0.99999999
TAF15	ORF6st_1_1G	COL23A1_TMEM218	-0.006238877	0.99999999
TDP43	ORF6st_1_1G	COL23A1_TMEM218	-0.132488786	0.99999999
TDP43-M337V	ORF6st_1_1G	COL23A1_TMEM218	-0.337918008	0.99999999
TDP43-N267S	ORF6st_1_1G	COL23A1_TMEM218	-0.156921105	0.99999999
TDP43-Q331K	ORF6st_1_1G	COL23A1_TMEM218	-0.005217813	0.99999999
TMEM106B	ORF6st_1_1G	COL23A1_TMEM218	-0.107683046	0.99999999
UBQLN2	ORF6st_1_1G	COL23A1_TMEM218	-0.172059629	0.99999999
VAM3	ORF6st_1_1G	COL23A1_TMEM218	-0.053801266	0.99999999
416mcherry	ORF6st_1_1H	C12orf10	-0.052329593	1
426mcherry	ORF6st_1_1H	C12orf10	-0.025516593	1
alpha-synuclein-A53T	ORF6st_1_1H	C12orf10	0.009932805	1
alpha-synuclein-E46K	ORF6st_1_1H	C12orf10	-0.151985682	1
alpha-synuclein-H50Q	ORF6st_1_1H	C12orf10	-0.133975549	1
alpha-synuclein-WT	ORF6st_1_1H	C12orf10	-0.079558502	1
AMN1	ORF6st_1_1H	C12orf10	-0.620550841	1
ANG	ORF6st_1_1H	C12orf10	-0.534576001	1
APP-CTF	ORF6st_1_1H	C12orf10	-0.167134807	1
ATXN1-Q85	ORF6st_1_1H	C12orf10	-0.102169409	1
CHMP2B	ORF6st_1_1H	C12orf10	-0.246050343	1
EWSR1	ORF6st_1_1H	C12orf10	-0.366103318	1
FUS	ORF6st_1_1H	C12orf10	-0.232545881	1
FUS-G156E	ORF6st_1_1H	C12orf10	-0.201434501	1
FUS-P431L	ORF6st_1_1H	C12orf10	-0.23855545	1
FUS-R521C	ORF6st_1_1H	C12orf10	-0.463452786	1
GR50	ORF6st_1_1H	C12orf10	-0.086165322	1
hnRNPA1	ORF6st_1_1H	C12orf10	-0.251004461	1
hnRNPA2B1	ORF6st_1_1H	C12orf10	-0.175072776	1
Kar2-Abeta	ORF6st_1_1H	C12orf10	-0.210774748	1
OPTN	ORF6st_1_1H	C12orf10	0.019981137	1
PAB1-17A	ORF6st_1_1H	C12orf10	-0.604052059	1
PAB1-20A	ORF6st_1_1H	C12orf10	-0.983169758	1
PAB1-8A	ORF6st_1_1H	C12orf10	-0.145310456	1
PAP1	ORF6st_1_1H	C12orf10	-0.721909951	1
PolyA	ORF6st_1_1H	C12orf10	-0.096047879	1
PolyC	ORF6st_1_1H	C12orf10	-0.105478493	1
PolyL	ORF6st_1_1H	C12orf10	-0.018087763	1
PolyS	ORF6st_1_1H	C12orf10	-0.068296699	1
PR50	ORF6st_1_1H	C12orf10	-0.27721274	1
PrePro-3x-Abeta	ORF6st_1_1H	C12orf10	-0.076779781	1
PrePro-3x-ADAN	ORF6st_1_1H	C12orf10	-0.223552292	1
REX2	ORF6st_1_1H	C12orf10	-0.361815607	1
RNQ1	ORF6st_1_1H	C12orf10	-0.361118406	1
SCO2	ORF6st_1_1H	C12orf10	-0.104290562	1
SoxN-A22	ORF6st_1_1H	C12orf10	-0.140918025	1
SUP35	ORF6st_1_1H	C12orf10	0.052616648	1
TAF15	ORF6st_1_1H	C12orf10	-0.14094394	1
TDP43	ORF6st_1_1H	C12orf10	-0.12944493	1
TDP43-M337V	ORF6st_1_1H	C12orf10	0.003424032	1
TDP43-N267S	ORF6st_1_1H	C12orf10	-0.322180713	1
TDP43-Q331K	ORF6st_1_1H	C12orf10	-0.383106946	1
TMEM106B	ORF6st_1_1H	C12orf10	-0.347871944	1
UBQLN2	ORF6st_1_1H	C12orf10	-0.262950241	1
VAM3	ORF6st_1_1H	C12orf10	0.04154329	1
416mcherry	ORF6st_1_2A	DDX31	-0.316170425	1
426mcherry	ORF6st_1_2A	DDX31	-0.018803526	1
alpha-synuclein-A53T	ORF6st_1_2A	DDX31	-0.408675534	1
alpha-synuclein-E46K	ORF6st_1_2A	DDX31	-0.414695798	1
alpha-synuclein-H50Q	ORF6st_1_2A	DDX31	-0.274990562	1
alpha-synuclein-WT	ORF6st_1_2A	DDX31	-0.415751977	1
AMN1	ORF6st_1_2A	DDX31	0.058108007	1
ANG	ORF6st_1_2A	DDX31	-0.125422812	1
APP-CTF	ORF6st_1_2A	DDX31	-0.413283789	1
ATXN1-Q85	ORF6st_1_2A	DDX31	-0.420580889	1
CHMP2B	ORF6st_1_2A	DDX31	-0.729919608	1
EWSR1	ORF6st_1_2A	DDX31	-0.110957168	1
FUS	ORF6st_1_2A	DDX31	-0.049346798	1
FUS-G156E	ORF6st_1_2A	DDX31	-0.301108869	1
FUS-P431L	ORF6st_1_2A	DDX31	0.244746565	1
FUS-R521C	ORF6st_1_2A	DDX31	-0.038893113	1
GR50	ORF6st_1_2A	DDX31	-0.275817424	1
hnRNPA1	ORF6st_1_2A	DDX31	-0.806905324	1
hnRNPA2B1	ORF6st_1_2A	DDX31	-0.295443997	1
Kar2-Abeta	ORF6st_1_2A	DDX31	-0.25190065	1
OPTN	ORF6st_1_2A	DDX31	0.069070448	1
PAB1-17A	ORF6st_1_2A	DDX31	-0.322415411	1
PAB1-20A	ORF6st_1_2A	DDX31	-0.600116566	1
PAB1-8A	ORF6st_1_2A	DDX31	-0.14534191	1
PAP1	ORF6st_1_2A	DDX31	-0.334521737	1
PolyA	ORF6st_1_2A	DDX31	-0.356512728	1
PolyC	ORF6st_1_2A	DDX31	-0.088075678	1
PolyL	ORF6st_1_2A	DDX31	-0.248800404	1
PolyS	ORF6st_1_2A	DDX31	-0.315116414	1
PR50	ORF6st_1_2A	DDX31	-0.416140112	1
PrePro-3x-Abeta	ORF6st_1_2A	DDX31	-0.205047278	1
PrePro-3x-ADAN	ORF6st_1_2A	DDX31	-0.418908347	1
REX2	ORF6st_1_2A	DDX31	-0.6800513	1
RNQ1	ORF6st_1_2A	DDX31	-0.990833242	1
SCO2	ORF6st_1_2A	DDX31	-0.637863495	1
SoxN-A22	ORF6st_1_2A	DDX31	-0.65772346	1
SUP35	ORF6st_1_2A	DDX31	-0.013620584	1
TAF15	ORF6st_1_2A	DDX31	-0.384018042	1
TDP43	ORF6st_1_2A	DDX31	-0.545874623	1
TDP43-M337V	ORF6st_1_2A	DDX31	-0.134841456	1
TDP43-N267S	ORF6st_1_2A	DDX31	-0.826065037	1
TDP43-Q331K	ORF6st_1_2A	DDX31	-1.327613943	1
TMEM106B	ORF6st_1_2A	DDX31	#NAME?	1
UBQLN2	ORF6st_1_2A	DDX31	-0.643113796	1
VAM3	ORF6st_1_2A	DDX31	-0.63226785	1
416mcherry	ORF6st_1_2B	ORF Identity Unknown	-0.46395064	1
426mcherry	ORF6st_1_2B	ORF Identity Unknown	-0.014592734	1
alpha-synuclein-A53T	ORF6st_1_2B	ORF Identity Unknown	-0.452945533	1
alpha-synuclein-E46K	ORF6st_1_2B	ORF Identity Unknown	-0.296494828	1
alpha-synuclein-H50Q	ORF6st_1_2B	ORF Identity Unknown	-0.978473971	1
alpha-synuclein-WT	ORF6st_1_2B	ORF Identity Unknown	-0.321296754	1
AMN1	ORF6st_1_2B	ORF Identity Unknown	-0.801959707	1
ANG	ORF6st_1_2B	ORF Identity Unknown	#NAME?	1
APP-CTF	ORF6st_1_2B	ORF Identity Unknown	-0.229692023	1
ATXN1-Q85	ORF6st_1_2B	ORF Identity Unknown	-0.443505823	1
CHMP2B	ORF6st_1_2B	ORF Identity Unknown	-0.886992032	1
EWSR1	ORF6st_1_2B	ORF Identity Unknown	-0.51539007	1
FUS	ORF6st_1_2B	ORF Identity Unknown	-0.56407263	1
FUS-G156E	ORF6st_1_2B	ORF Identity Unknown	-0.355555204	1
FUS-P431L	ORF6st_1_2B	ORF Identity Unknown	-0.39173375	1
FUS-R521C	ORF6st_1_2B	ORF Identity Unknown	-0.699075946	1
GR50	ORF6st_1_2B	ORF Identity Unknown	-0.142109164	1
hnRNPA1	ORF6st_1_2B	ORF Identity Unknown	-0.807400787	1
hnRNPA2B1	ORF6st_1_2B	ORF Identity Unknown	-0.351264992	1
Kar2-Abeta	ORF6st_1_2B	ORF Identity Unknown	-0.478201496	1
OPTN	ORF6st_1_2B	ORF Identity Unknown	-0.3842693	1
PAB1-17A	ORF6st_1_2B	ORF Identity Unknown	-0.580112708	1
PAB1-20A	ORF6st_1_2B	ORF Identity Unknown	#NAME?	1
PAB1-8A	ORF6st_1_2B	ORF Identity Unknown	-0.337267247	1
PAP1	ORF6st_1_2B	ORF Identity Unknown	#NAME?	1
PolyA	ORF6st_1_2B	ORF Identity Unknown	-0.248223875	1
PolyC	ORF6st_1_2B	ORF Identity Unknown	-0.244906431	1
PolyL	ORF6st_1_2B	ORF Identity Unknown	-0.202854341	1
PolyS	ORF6st_1_2B	ORF Identity Unknown	-0.133994626	1
PR50	ORF6st_1_2B	ORF Identity Unknown	-0.820854293	1
PrePro-3x-Abeta	ORF6st_1_2B	ORF Identity Unknown	-0.234664951	1
PrePro-3x-ADAN	ORF6st_1_2B	ORF Identity Unknown	-0.353085386	1
REX2	ORF6st_1_2B	ORF Identity Unknown	-0.750209724	1
RNQ1	ORF6st_1_2B	ORF Identity Unknown	-0.810185772	1
SCO2	ORF6st_1_2B	ORF Identity Unknown	-0.682653694	1
SoxN-A22	ORF6st_1_2B	ORF Identity Unknown	-0.714285075	1
SUP35	ORF6st_1_2B	ORF Identity Unknown	-0.23058687	1
TAF15	ORF6st_1_2B	ORF Identity Unknown	-0.168733884	1
TDP43	ORF6st_1_2B	ORF Identity Unknown	-1.269702335	1
TDP43-M337V	ORF6st_1_2B	ORF Identity Unknown	0.083849702	1
TDP43-N267S	ORF6st_1_2B	ORF Identity Unknown	-1.49187247	1
TDP43-Q331K	ORF6st_1_2B	ORF Identity Unknown	-1.479385433	1
TMEM106B	ORF6st_1_2B	ORF Identity Unknown	0.357320279	1
UBQLN2	ORF6st_1_2B	ORF Identity Unknown	-0.470192101	1
VAM3	ORF6st_1_2B	ORF Identity Unknown	-0.672193334	1
416mcherry	ORF6st_1_2C	SUMO3_DSCR9_IL21R	-0.002331709	1
426mcherry	ORF6st_1_2C	SUMO3_DSCR9_IL21R	0.088191235	1
alpha-synuclein-A53T	ORF6st_1_2C	SUMO3_DSCR9_IL21R	0.048792219	1
alpha-synuclein-E46K	ORF6st_1_2C	SUMO3_DSCR9_IL21R	-0.077320602	1
alpha-synuclein-H50Q	ORF6st_1_2C	SUMO3_DSCR9_IL21R	-0.054232411	1
alpha-synuclein-WT	ORF6st_1_2C	SUMO3_DSCR9_IL21R	-0.197067384	1
AMN1	ORF6st_1_2C	SUMO3_DSCR9_IL21R	-0.629459073	1
ANG	ORF6st_1_2C	SUMO3_DSCR9_IL21R	0.124396254	1
APP-CTF	ORF6st_1_2C	SUMO3_DSCR9_IL21R	0.041452653	1
ATXN1-Q85	ORF6st_1_2C	SUMO3_DSCR9_IL21R	-0.017320661	1
CHMP2B	ORF6st_1_2C	SUMO3_DSCR9_IL21R	-0.222564348	1
EWSR1	ORF6st_1_2C	SUMO3_DSCR9_IL21R	-0.131070896	1
FUS	ORF6st_1_2C	SUMO3_DSCR9_IL21R	-0.252886578	1
FUS-G156E	ORF6st_1_2C	SUMO3_DSCR9_IL21R	-0.121830086	1
FUS-P431L	ORF6st_1_2C	SUMO3_DSCR9_IL21R	0.006476951	1
FUS-R521C	ORF6st_1_2C	SUMO3_DSCR9_IL21R	0.137029038	1
GR50	ORF6st_1_2C	SUMO3_DSCR9_IL21R	0.006918575	1
hnRNPA1	ORF6st_1_2C	SUMO3_DSCR9_IL21R	-0.331039444	1
hnRNPA2B1	ORF6st_1_2C	SUMO3_DSCR9_IL21R	0.012804122	1
Kar2-Abeta	ORF6st_1_2C	SUMO3_DSCR9_IL21R	-0.029537751	1
OPTN	ORF6st_1_2C	SUMO3_DSCR9_IL21R	-0.237746953	1
PAB1-17A	ORF6st_1_2C	SUMO3_DSCR9_IL21R	-0.459213458	1
PAB1-20A	ORF6st_1_2C	SUMO3_DSCR9_IL21R	-0.483596947	1
PAB1-8A	ORF6st_1_2C	SUMO3_DSCR9_IL21R	-0.05172529	1
PAP1	ORF6st_1_2C	SUMO3_DSCR9_IL21R	-0.69722975	1
PolyA	ORF6st_1_2C	SUMO3_DSCR9_IL21R	0.04924345	1
PolyC	ORF6st_1_2C	SUMO3_DSCR9_IL21R	-0.063984141	1
PolyL	ORF6st_1_2C	SUMO3_DSCR9_IL21R	0.052754546	1
PolyS	ORF6st_1_2C	SUMO3_DSCR9_IL21R	-0.020427328	1
PR50	ORF6st_1_2C	SUMO3_DSCR9_IL21R	-0.26412028	1
PrePro-3x-Abeta	ORF6st_1_2C	SUMO3_DSCR9_IL21R	0.138289391	1
PrePro-3x-ADAN	ORF6st_1_2C	SUMO3_DSCR9_IL21R	-0.041428956	1
REX2	ORF6st_1_2C	SUMO3_DSCR9_IL21R	-0.314556432	1
RNQ1	ORF6st_1_2C	SUMO3_DSCR9_IL21R	-0.455981238	1
SCO2	ORF6st_1_2C	SUMO3_DSCR9_IL21R	-0.200865599	1
SoxN-A22	ORF6st_1_2C	SUMO3_DSCR9_IL21R	-0.084579487	1
SUP35	ORF6st_1_2C	SUMO3_DSCR9_IL21R	-0.09318191	1
TAF15	ORF6st_1_2C	SUMO3_DSCR9_IL21R	0.112183619	1
TDP43	ORF6st_1_2C	SUMO3_DSCR9_IL21R	-0.271629851	1
TDP43-M337V	ORF6st_1_2C	SUMO3_DSCR9_IL21R	-0.130740726	1
TDP43-N267S	ORF6st_1_2C	SUMO3_DSCR9_IL21R	-0.166333596	1
TDP43-Q331K	ORF6st_1_2C	SUMO3_DSCR9_IL21R	#NAME?	1
TMEM106B	ORF6st_1_2C	SUMO3_DSCR9_IL21R	0.002508811	1
UBQLN2	ORF6st_1_2C	SUMO3_DSCR9_IL21R	-0.040883774	1
VAM3	ORF6st_1_2C	SUMO3_DSCR9_IL21R	-0.081623851	1
416mcherry	ORF6st_1_2D	CIRBP-AS1	0.049148685	1
426mcherry	ORF6st_1_2D	CIRBP-AS1	0.091521987	1
alpha-synuclein-A53T	ORF6st_1_2D	CIRBP-AS1	-0.059202888	1
alpha-synuclein-E46K	ORF6st_1_2D	CIRBP-AS1	-0.20817867	1
alpha-synuclein-H50Q	ORF6st_1_2D	CIRBP-AS1	-0.018844011	1
alpha-synuclein-WT	ORF6st_1_2D	CIRBP-AS1	-0.440918552	1
AMN1	ORF6st_1_2D	CIRBP-AS1	-0.611061333	1
ANG	ORF6st_1_2D	CIRBP-AS1	-0.773529878	1
APP-CTF	ORF6st_1_2D	CIRBP-AS1	-0.388131909	1
ATXN1-Q85	ORF6st_1_2D	CIRBP-AS1	-0.227167936	1
CHMP2B	ORF6st_1_2D	CIRBP-AS1	-1.029473348	1
EWSR1	ORF6st_1_2D	CIRBP-AS1	-0.40222054	1
FUS	ORF6st_1_2D	CIRBP-AS1	-0.414343989	1
FUS-G156E	ORF6st_1_2D	CIRBP-AS1	-0.772931296	1
FUS-P431L	ORF6st_1_2D	CIRBP-AS1	0.024183595	1
FUS-R521C	ORF6st_1_2D	CIRBP-AS1	-0.587721716	1
GR50	ORF6st_1_2D	CIRBP-AS1	-0.005516787	1
hnRNPA1	ORF6st_1_2D	CIRBP-AS1	-1.005402539	1
hnRNPA2B1	ORF6st_1_2D	CIRBP-AS1	-0.057552003	1
Kar2-Abeta	ORF6st_1_2D	CIRBP-AS1	-0.052353464	1
OPTN	ORF6st_1_2D	CIRBP-AS1	-0.223651746	1
PAB1-17A	ORF6st_1_2D	CIRBP-AS1	-0.63471816	1
PAB1-20A	ORF6st_1_2D	CIRBP-AS1	#NAME?	1
PAB1-8A	ORF6st_1_2D	CIRBP-AS1	-0.305593233	1
PAP1	ORF6st_1_2D	CIRBP-AS1	-0.282574777	1
PolyA	ORF6st_1_2D	CIRBP-AS1	-0.004671658	1
PolyC	ORF6st_1_2D	CIRBP-AS1	-0.101886008	1
PolyL	ORF6st_1_2D	CIRBP-AS1	0.078042456	1
PolyS	ORF6st_1_2D	CIRBP-AS1	0.007449919	1
PR50	ORF6st_1_2D	CIRBP-AS1	-0.591362453	1
PrePro-3x-Abeta	ORF6st_1_2D	CIRBP-AS1	-0.218737271	1
PrePro-3x-ADAN	ORF6st_1_2D	CIRBP-AS1	-0.048872318	1
REX2	ORF6st_1_2D	CIRBP-AS1	-0.223593072	1
RNQ1	ORF6st_1_2D	CIRBP-AS1	-0.669835924	1
SCO2	ORF6st_1_2D	CIRBP-AS1	0.002754827	1
SoxN-A22	ORF6st_1_2D	CIRBP-AS1	-0.208038887	1
SUP35	ORF6st_1_2D	CIRBP-AS1	-0.075499552	1
TAF15	ORF6st_1_2D	CIRBP-AS1	0.062207315	1
TDP43	ORF6st_1_2D	CIRBP-AS1	-0.507280459	1
TDP43-M337V	ORF6st_1_2D	CIRBP-AS1	-0.013463829	1
TDP43-N267S	ORF6st_1_2D	CIRBP-AS1	-0.147246737	1
TDP43-Q331K	ORF6st_1_2D	CIRBP-AS1	-0.981007591	1
TMEM106B	ORF6st_1_2D	CIRBP-AS1	-0.33962712	1
UBQLN2	ORF6st_1_2D	CIRBP-AS1	-0.113955389	1
VAM3	ORF6st_1_2D	CIRBP-AS1	-0.421568972	1
416mcherry	ORF6st_1_2E	C1D	0.004541038	1
426mcherry	ORF6st_1_2E	C1D	0.059993312	1
alpha-synuclein-A53T	ORF6st_1_2E	C1D	0.017543828	1
alpha-synuclein-E46K	ORF6st_1_2E	C1D	-0.303497968	1
alpha-synuclein-H50Q	ORF6st_1_2E	C1D	-0.342259967	1
alpha-synuclein-WT	ORF6st_1_2E	C1D	-0.162083256	1
AMN1	ORF6st_1_2E	C1D	-1.055967968	1
ANG	ORF6st_1_2E	C1D	-0.492781516	1
APP-CTF	ORF6st_1_2E	C1D	-0.950497779	1
ATXN1-Q85	ORF6st_1_2E	C1D	-0.048207509	1
CHMP2B	ORF6st_1_2E	C1D	-0.576938364	1
EWSR1	ORF6st_1_2E	C1D	-0.377093866	1
FUS	ORF6st_1_2E	C1D	-0.438082977	1
FUS-G156E	ORF6st_1_2E	C1D	-0.717689385	1
FUS-P431L	ORF6st_1_2E	C1D	-0.098688967	1
FUS-R521C	ORF6st_1_2E	C1D	-0.347326771	1
GR50	ORF6st_1_2E	C1D	-0.045199079	1
hnRNPA1	ORF6st_1_2E	C1D	-1.158864794	1
hnRNPA2B1	ORF6st_1_2E	C1D	-0.100775044	1
Kar2-Abeta	ORF6st_1_2E	C1D	-0.041812842	1
OPTN	ORF6st_1_2E	C1D	-0.247970121	1
PAB1-17A	ORF6st_1_2E	C1D	-1.17677185	1
PAB1-20A	ORF6st_1_2E	C1D	#NAME?	1
PAB1-8A	ORF6st_1_2E	C1D	-0.353915416	1
PAP1	ORF6st_1_2E	C1D	-0.044347355	1
PolyA	ORF6st_1_2E	C1D	-0.227023062	1
PolyC	ORF6st_1_2E	C1D	-0.116738408	1
PolyL	ORF6st_1_2E	C1D	-0.003707531	1
PolyS	ORF6st_1_2E	C1D	-0.085510601	1
PR50	ORF6st_1_2E	C1D	-0.74376494	1
PrePro-3x-Abeta	ORF6st_1_2E	C1D	-0.188676026	1
PrePro-3x-ADAN	ORF6st_1_2E	C1D	-0.191568179	1
REX2	ORF6st_1_2E	C1D	-0.233008628	1
RNQ1	ORF6st_1_2E	C1D	#NAME?	1
SCO2	ORF6st_1_2E	C1D	-0.349086666	1
SoxN-A22	ORF6st_1_2E	C1D	-0.247692991	1
SUP35	ORF6st_1_2E	C1D	-0.296810004	1
TAF15	ORF6st_1_2E	C1D	-0.02284099	1
TDP43	ORF6st_1_2E	C1D	-0.446889771	1
TDP43-M337V	ORF6st_1_2E	C1D	-1.229566015	1
TDP43-N267S	ORF6st_1_2E	C1D	-0.942520642	1
TDP43-Q331K	ORF6st_1_2E	C1D	-0.619471865	1
TMEM106B	ORF6st_1_2E	C1D	-0.266455153	1
UBQLN2	ORF6st_1_2E	C1D	-0.094326	1
VAM3	ORF6st_1_2E	C1D	-0.245230068	1
416mcherry	ORF6st_1_2G	BARX1	-0.02375586	1
426mcherry	ORF6st_1_2G	BARX1	0.003393104	1
alpha-synuclein-A53T	ORF6st_1_2G	BARX1	-0.167597749	1
alpha-synuclein-E46K	ORF6st_1_2G	BARX1	-0.245989826	1
alpha-synuclein-H50Q	ORF6st_1_2G	BARX1	-0.361728122	1
alpha-synuclein-WT	ORF6st_1_2G	BARX1	0.024721338	1
AMN1	ORF6st_1_2G	BARX1	-0.665970159	1
ANG	ORF6st_1_2G	BARX1	-0.766667957	1
APP-CTF	ORF6st_1_2G	BARX1	-0.326426174	1
ATXN1-Q85	ORF6st_1_2G	BARX1	-0.049279397	1
CHMP2B	ORF6st_1_2G	BARX1	-1.564256917	1
EWSR1	ORF6st_1_2G	BARX1	-0.115417062	1
FUS	ORF6st_1_2G	BARX1	-0.154979513	1
FUS-G156E	ORF6st_1_2G	BARX1	-0.045003488	1
FUS-P431L	ORF6st_1_2G	BARX1	-0.152789316	1
FUS-R521C	ORF6st_1_2G	BARX1	-0.256403072	1
GR50	ORF6st_1_2G	BARX1	-0.026150803	1
hnRNPA1	ORF6st_1_2G	BARX1	-0.501618134	1
hnRNPA2B1	ORF6st_1_2G	BARX1	-0.075125929	1
Kar2-Abeta	ORF6st_1_2G	BARX1	-0.106928442	1
OPTN	ORF6st_1_2G	BARX1	-0.199019577	1
PAB1-17A	ORF6st_1_2G	BARX1	-0.243553282	1
PAB1-20A	ORF6st_1_2G	BARX1	#NAME?	1
PAB1-8A	ORF6st_1_2G	BARX1	-0.244096332	1
PAP1	ORF6st_1_2G	BARX1	-0.07165248	1
PolyA	ORF6st_1_2G	BARX1	0.039682617	1
PolyC	ORF6st_1_2G	BARX1	0.023977078	1
PolyL	ORF6st_1_2G	BARX1	-0.085038088	1
PolyS	ORF6st_1_2G	BARX1	-0.090964434	1
PR50	ORF6st_1_2G	BARX1	-0.347151869	1
PrePro-3x-Abeta	ORF6st_1_2G	BARX1	0.035944012	1
PrePro-3x-ADAN	ORF6st_1_2G	BARX1	-0.15134447	1
REX2	ORF6st_1_2G	BARX1	-0.109362531	1
RNQ1	ORF6st_1_2G	BARX1	-0.731921393	1
SCO2	ORF6st_1_2G	BARX1	-0.119761821	1
SoxN-A22	ORF6st_1_2G	BARX1	-0.02012303	1
SUP35	ORF6st_1_2G	BARX1	-0.102524365	1
TAF15	ORF6st_1_2G	BARX1	-0.011838166	1
TDP43	ORF6st_1_2G	BARX1	-0.392461388	1
TDP43-M337V	ORF6st_1_2G	BARX1	-0.145863153	1
TDP43-N267S	ORF6st_1_2G	BARX1	-1.356793403	1
TDP43-Q331K	ORF6st_1_2G	BARX1	-0.50173552	1
TMEM106B	ORF6st_1_2G	BARX1	-0.581051388	1
UBQLN2	ORF6st_1_2G	BARX1	-0.031395795	1
VAM3	ORF6st_1_2G	BARX1	-0.207901389	1
416mcherry	ORF6st_1_2H	MZT1	-0.058228506	1
426mcherry	ORF6st_1_2H	MZT1	-0.053881117	1
alpha-synuclein-A53T	ORF6st_1_2H	MZT1	-0.076452386	1
alpha-synuclein-E46K	ORF6st_1_2H	MZT1	-0.224198564	1
alpha-synuclein-H50Q	ORF6st_1_2H	MZT1	-0.397930559	1
alpha-synuclein-WT	ORF6st_1_2H	MZT1	-0.266109931	1
AMN1	ORF6st_1_2H	MZT1	-0.224517609	1
ANG	ORF6st_1_2H	MZT1	#NAME?	1
APP-CTF	ORF6st_1_2H	MZT1	-0.192463615	1
ATXN1-Q85	ORF6st_1_2H	MZT1	-0.169934695	1
CHMP2B	ORF6st_1_2H	MZT1	-0.750773535	1
EWSR1	ORF6st_1_2H	MZT1	-0.349658755	1
FUS	ORF6st_1_2H	MZT1	-0.240890313	1
FUS-G156E	ORF6st_1_2H	MZT1	-0.413148695	1
FUS-P431L	ORF6st_1_2H	MZT1	-0.361874034	1
FUS-R521C	ORF6st_1_2H	MZT1	-0.16139194	1
GR50	ORF6st_1_2H	MZT1	-0.084081079	1
hnRNPA1	ORF6st_1_2H	MZT1	-0.290336815	1
hnRNPA2B1	ORF6st_1_2H	MZT1	-0.221409464	1
Kar2-Abeta	ORF6st_1_2H	MZT1	0.009737059	1
OPTN	ORF6st_1_2H	MZT1	-0.157598939	1
PAB1-17A	ORF6st_1_2H	MZT1	-0.820661356	1
PAB1-20A	ORF6st_1_2H	MZT1	-0.722022915	1
PAB1-8A	ORF6st_1_2H	MZT1	-0.320968339	1
PAP1	ORF6st_1_2H	MZT1	-0.378141866	1
PolyA	ORF6st_1_2H	MZT1	-0.081632516	1
PolyC	ORF6st_1_2H	MZT1	-0.003126807	1
PolyL	ORF6st_1_2H	MZT1	-0.052414541	1
PolyS	ORF6st_1_2H	MZT1	-0.067412846	1
PR50	ORF6st_1_2H	MZT1	-0.181819624	1
PrePro-3x-Abeta	ORF6st_1_2H	MZT1	0.028732755	1
PrePro-3x-ADAN	ORF6st_1_2H	MZT1	-0.180439493	1
REX2	ORF6st_1_2H	MZT1	-0.2546317	1
RNQ1	ORF6st_1_2H	MZT1	-0.734893473	1
SCO2	ORF6st_1_2H	MZT1	-0.136612924	1
SoxN-A22	ORF6st_1_2H	MZT1	-0.148618337	1
SUP35	ORF6st_1_2H	MZT1	-0.186706661	1
TAF15	ORF6st_1_2H	MZT1	-0.020446775	1
TDP43	ORF6st_1_2H	MZT1	-0.097457832	1
TDP43-M337V	ORF6st_1_2H	MZT1	0.35539949	1
TDP43-N267S	ORF6st_1_2H	MZT1	-0.718202259	1
TDP43-Q331K	ORF6st_1_2H	MZT1	-0.26323838	1
TMEM106B	ORF6st_1_2H	MZT1	-0.479448454	1
UBQLN2	ORF6st_1_2H	MZT1	-0.156175045	1
VAM3	ORF6st_1_2H	MZT1	-0.113662451	1
416mcherry	ORF6st_1_3A	ORF Identity Unknown	-0.034571278	1
426mcherry	ORF6st_1_3A	ORF Identity Unknown	0.121572758	1
alpha-synuclein-A53T	ORF6st_1_3A	ORF Identity Unknown	-0.217336472	1
alpha-synuclein-E46K	ORF6st_1_3A	ORF Identity Unknown	-0.384903707	1
alpha-synuclein-H50Q	ORF6st_1_3A	ORF Identity Unknown	-0.333495915	1
alpha-synuclein-WT	ORF6st_1_3A	ORF Identity Unknown	-0.395281727	1
AMN1	ORF6st_1_3A	ORF Identity Unknown	0.050091975	1
ANG	ORF6st_1_3A	ORF Identity Unknown	-1.433745323	1
APP-CTF	ORF6st_1_3A	ORF Identity Unknown	-0.357020496	1
ATXN1-Q85	ORF6st_1_3A	ORF Identity Unknown	-0.263495306	1
CHMP2B	ORF6st_1_3A	ORF Identity Unknown	-0.616559467	1
EWSR1	ORF6st_1_3A	ORF Identity Unknown	-0.31876746	1
FUS	ORF6st_1_3A	ORF Identity Unknown	-0.113222651	1
FUS-G156E	ORF6st_1_3A	ORF Identity Unknown	-0.429076958	1
FUS-P431L	ORF6st_1_3A	ORF Identity Unknown	-0.374802197	1
FUS-R521C	ORF6st_1_3A	ORF Identity Unknown	-0.347152708	1
GR50	ORF6st_1_3A	ORF Identity Unknown	-0.065645003	1
hnRNPA1	ORF6st_1_3A	ORF Identity Unknown	-0.545266139	1
hnRNPA2B1	ORF6st_1_3A	ORF Identity Unknown	-0.066901708	1
Kar2-Abeta	ORF6st_1_3A	ORF Identity Unknown	-0.137119054	1
OPTN	ORF6st_1_3A	ORF Identity Unknown	-0.267547228	1
PAB1-17A	ORF6st_1_3A	ORF Identity Unknown	-0.452910948	1
PAB1-20A	ORF6st_1_3A	ORF Identity Unknown	#NAME?	1
PAB1-8A	ORF6st_1_3A	ORF Identity Unknown	-0.461218997	1
PAP1	ORF6st_1_3A	ORF Identity Unknown	-0.633220185	1
PolyA	ORF6st_1_3A	ORF Identity Unknown	-0.101475963	1
PolyC	ORF6st_1_3A	ORF Identity Unknown	-0.03220125	1
PolyL	ORF6st_1_3A	ORF Identity Unknown	-0.024639505	1
PolyS	ORF6st_1_3A	ORF Identity Unknown	-0.097763881	1
PR50	ORF6st_1_3A	ORF Identity Unknown	-0.430017721	1
PrePro-3x-Abeta	ORF6st_1_3A	ORF Identity Unknown	-0.083068166	1
PrePro-3x-ADAN	ORF6st_1_3A	ORF Identity Unknown	0.001140658	1
REX2	ORF6st_1_3A	ORF Identity Unknown	-0.386584399	1
RNQ1	ORF6st_1_3A	ORF Identity Unknown	-0.799448747	1
SCO2	ORF6st_1_3A	ORF Identity Unknown	-0.463578664	1
SoxN-A22	ORF6st_1_3A	ORF Identity Unknown	-0.31006529	1
SUP35	ORF6st_1_3A	ORF Identity Unknown	-0.149753345	1
TAF15	ORF6st_1_3A	ORF Identity Unknown	0.052527481	1
TDP43	ORF6st_1_3A	ORF Identity Unknown	-0.530015655	1
TDP43-M337V	ORF6st_1_3A	ORF Identity Unknown	-0.232647618	1
TDP43-N267S	ORF6st_1_3A	ORF Identity Unknown	-0.67846907	1
TDP43-Q331K	ORF6st_1_3A	ORF Identity Unknown	0.071663275	1
TMEM106B	ORF6st_1_3A	ORF Identity Unknown	-0.205970111	1
UBQLN2	ORF6st_1_3A	ORF Identity Unknown	-0.152425692	1
VAM3	ORF6st_1_3A	ORF Identity Unknown	-0.180009266	1
416mcherry	ORF6st_1_3B	YWHAG	0.047503924	1
426mcherry	ORF6st_1_3B	YWHAG	0.296659322	5.71E-08
alpha-synuclein-A53T	ORF6st_1_3B	YWHAG	-0.310784454	1
alpha-synuclein-E46K	ORF6st_1_3B	YWHAG	-0.246626839	1
alpha-synuclein-H50Q	ORF6st_1_3B	YWHAG	-0.559054223	1
alpha-synuclein-WT	ORF6st_1_3B	YWHAG	-0.348254342	1
AMN1	ORF6st_1_3B	YWHAG	-0.666547536	1
ANG	ORF6st_1_3B	YWHAG	#NAME?	1
APP-CTF	ORF6st_1_3B	YWHAG	-0.138782777	1
ATXN1-Q85	ORF6st_1_3B	YWHAG	0.662045164	1.04E-20
CHMP2B	ORF6st_1_3B	YWHAG	#NAME?	1
EWSR1	ORF6st_1_3B	YWHAG	-0.657831155	1
FUS	ORF6st_1_3B	YWHAG	-1.523669893	1
FUS-G156E	ORF6st_1_3B	YWHAG	-1.286242501	1
FUS-P431L	ORF6st_1_3B	YWHAG	-0.674729591	1
FUS-R521C	ORF6st_1_3B	YWHAG	-1.095068407	1
GR50	ORF6st_1_3B	YWHAG	0.128090771	1
hnRNPA1	ORF6st_1_3B	YWHAG	-0.304804999	1
hnRNPA2B1	ORF6st_1_3B	YWHAG	-0.083361572	1
Kar2-Abeta	ORF6st_1_3B	YWHAG	-0.191306983	1
OPTN	ORF6st_1_3B	YWHAG	-0.536226189	1
PAB1-17A	ORF6st_1_3B	YWHAG	-0.872647743	1
PAB1-20A	ORF6st_1_3B	YWHAG	#NAME?	1
PAB1-8A	ORF6st_1_3B	YWHAG	-0.017616257	1
PAP1	ORF6st_1_3B	YWHAG	#NAME?	1
PolyA	ORF6st_1_3B	YWHAG	-0.3697446	1
PolyC	ORF6st_1_3B	YWHAG	-0.438506463	1
PolyL	ORF6st_1_3B	YWHAG	0.039394887	1
PolyS	ORF6st_1_3B	YWHAG	-0.399344393	1
PR50	ORF6st_1_3B	YWHAG	-0.263833205	1
PrePro-3x-Abeta	ORF6st_1_3B	YWHAG	-0.516398087	1
PrePro-3x-ADAN	ORF6st_1_3B	YWHAG	-0.319685647	1
REX2	ORF6st_1_3B	YWHAG	-0.723817544	1
RNQ1	ORF6st_1_3B	YWHAG	#NAME?	1
SCO2	ORF6st_1_3B	YWHAG	-0.678912376	1
SoxN-A22	ORF6st_1_3B	YWHAG	-0.73809276	1
SUP35	ORF6st_1_3B	YWHAG	-0.820346415	1
TAF15	ORF6st_1_3B	YWHAG	-0.241409673	1
TDP43	ORF6st_1_3B	YWHAG	-0.969761117	1
TDP43-M337V	ORF6st_1_3B	YWHAG	-1.042881215	1
TDP43-N267S	ORF6st_1_3B	YWHAG	#NAME?	1
TDP43-Q331K	ORF6st_1_3B	YWHAG	-1.889825598	1
TMEM106B	ORF6st_1_3B	YWHAG	-0.891286963	1
UBQLN2	ORF6st_1_3B	YWHAG	-0.292863907	1
VAM3	ORF6st_1_3B	YWHAG	-0.444489779	1
416mcherry	ORF6st_1_3D	ILVBL	0.168077742	1
426mcherry	ORF6st_1_3D	ILVBL	0.009953724	1
alpha-synuclein-A53T	ORF6st_1_3D	ILVBL	-0.663077287	1
alpha-synuclein-E46K	ORF6st_1_3D	ILVBL	-0.380040284	1
alpha-synuclein-H50Q	ORF6st_1_3D	ILVBL	-0.370745989	1
alpha-synuclein-WT	ORF6st_1_3D	ILVBL	-0.630414278	1
AMN1	ORF6st_1_3D	ILVBL	#NAME?	1
ANG	ORF6st_1_3D	ILVBL	#NAME?	1
APP-CTF	ORF6st_1_3D	ILVBL	-0.084442678	1
ATXN1-Q85	ORF6st_1_3D	ILVBL	-0.431714558	1
CHMP2B	ORF6st_1_3D	ILVBL	#NAME?	1
EWSR1	ORF6st_1_3D	ILVBL	-0.718449459	1
FUS	ORF6st_1_3D	ILVBL	-0.829304288	1
FUS-G156E	ORF6st_1_3D	ILVBL	-0.896307712	1
FUS-P431L	ORF6st_1_3D	ILVBL	-1.251426118	1
FUS-R521C	ORF6st_1_3D	ILVBL	-0.751149054	1
GR50	ORF6st_1_3D	ILVBL	-0.211400666	1
hnRNPA1	ORF6st_1_3D	ILVBL	-1.760469997	1
hnRNPA2B1	ORF6st_1_3D	ILVBL	-0.256110566	1
Kar2-Abeta	ORF6st_1_3D	ILVBL	-0.522566635	1
OPTN	ORF6st_1_3D	ILVBL	-0.423408063	1
PAB1-17A	ORF6st_1_3D	ILVBL	-0.839394733	1
PAB1-20A	ORF6st_1_3D	ILVBL	#NAME?	1
PAB1-8A	ORF6st_1_3D	ILVBL	-0.713586035	1
PAP1	ORF6st_1_3D	ILVBL	#NAME?	1
PolyA	ORF6st_1_3D	ILVBL	-0.320355281	1
PolyC	ORF6st_1_3D	ILVBL	-0.3475011	1
PolyL	ORF6st_1_3D	ILVBL	-0.247011442	1
PolyS	ORF6st_1_3D	ILVBL	-0.192453509	1
PR50	ORF6st_1_3D	ILVBL	-0.498666105	1
PrePro-3x-Abeta	ORF6st_1_3D	ILVBL	0.001413332	1
PrePro-3x-ADAN	ORF6st_1_3D	ILVBL	-0.147849442	1
REX2	ORF6st_1_3D	ILVBL	-0.431289985	1
RNQ1	ORF6st_1_3D	ILVBL	#NAME?	1
SCO2	ORF6st_1_3D	ILVBL	-0.380731125	1
SoxN-A22	ORF6st_1_3D	ILVBL	-0.63245912	1
SUP35	ORF6st_1_3D	ILVBL	-0.349276532	1
TAF15	ORF6st_1_3D	ILVBL	-0.114554904	1
TDP43	ORF6st_1_3D	ILVBL	-1.075533243	1
TDP43-M337V	ORF6st_1_3D	ILVBL	0.157416592	1
TDP43-N267S	ORF6st_1_3D	ILVBL	-0.747348072	1
TDP43-Q331K	ORF6st_1_3D	ILVBL	-0.461596286	1
TMEM106B	ORF6st_1_3D	ILVBL	-0.943515178	1
UBQLN2	ORF6st_1_3D	ILVBL	-0.428594929	1
VAM3	ORF6st_1_3D	ILVBL	-0.252523603	1
416mcherry	ORF6st_1_3E	GPR146	-0.040025553	1
426mcherry	ORF6st_1_3E	GPR146	0.069431252	1
alpha-synuclein-A53T	ORF6st_1_3E	GPR146	-0.21542916	1
alpha-synuclein-E46K	ORF6st_1_3E	GPR146	-0.17610079	1
alpha-synuclein-H50Q	ORF6st_1_3E	GPR146	0.027148405	1
alpha-synuclein-WT	ORF6st_1_3E	GPR146	-0.286812951	1
AMN1	ORF6st_1_3E	GPR146	-0.791001652	1
ANG	ORF6st_1_3E	GPR146	#NAME?	1
APP-CTF	ORF6st_1_3E	GPR146	-0.214671537	1
ATXN1-Q85	ORF6st_1_3E	GPR146	-0.054136568	1
CHMP2B	ORF6st_1_3E	GPR146	#NAME?	1
EWSR1	ORF6st_1_3E	GPR146	-0.581726365	1
FUS	ORF6st_1_3E	GPR146	-0.702525097	1
FUS-G156E	ORF6st_1_3E	GPR146	-0.5375303	1
FUS-P431L	ORF6st_1_3E	GPR146	-0.096069286	1
FUS-R521C	ORF6st_1_3E	GPR146	-0.548162264	1
GR50	ORF6st_1_3E	GPR146	-0.097129731	1
hnRNPA1	ORF6st_1_3E	GPR146	-0.882323822	1
hnRNPA2B1	ORF6st_1_3E	GPR146	-0.043411083	1
Kar2-Abeta	ORF6st_1_3E	GPR146	-0.155971929	1
OPTN	ORF6st_1_3E	GPR146	0.109298862	1
PAB1-17A	ORF6st_1_3E	GPR146	-0.476442529	1
PAB1-20A	ORF6st_1_3E	GPR146	#NAME?	1
PAB1-8A	ORF6st_1_3E	GPR146	-0.3656546	1
PAP1	ORF6st_1_3E	GPR146	#NAME?	1
PolyA	ORF6st_1_3E	GPR146	-0.067631639	1
PolyC	ORF6st_1_3E	GPR146	-0.259470312	1
PolyL	ORF6st_1_3E	GPR146	0.027374908	1
PolyS	ORF6st_1_3E	GPR146	-0.009240599	1
PR50	ORF6st_1_3E	GPR146	-0.446461677	1
PrePro-3x-Abeta	ORF6st_1_3E	GPR146	-0.208688313	1
PrePro-3x-ADAN	ORF6st_1_3E	GPR146	-0.034061654	1
REX2	ORF6st_1_3E	GPR146	-0.291455286	1
RNQ1	ORF6st_1_3E	GPR146	#NAME?	1
SCO2	ORF6st_1_3E	GPR146	0.118982421	1
SoxN-A22	ORF6st_1_3E	GPR146	-0.429280474	1
SUP35	ORF6st_1_3E	GPR146	0.051609849	1
TAF15	ORF6st_1_3E	GPR146	-0.177007643	1
TDP43	ORF6st_1_3E	GPR146	0.212588457	1
TDP43-M337V	ORF6st_1_3E	GPR146	-0.089818926	1
TDP43-N267S	ORF6st_1_3E	GPR146	0.192094901	1
TDP43-Q331K	ORF6st_1_3E	GPR146	#NAME?	1
TMEM106B	ORF6st_1_3E	GPR146	#NAME?	1
UBQLN2	ORF6st_1_3E	GPR146	-0.198345314	1
VAM3	ORF6st_1_3E	GPR146	-0.082535297	1
416mcherry	ORF6st_1_3G	CAV1_USP10	-0.248102338	1
426mcherry	ORF6st_1_3G	CAV1_USP10	0.050561673	1
alpha-synuclein-A53T	ORF6st_1_3G	CAV1_USP10	-0.152667656	1
alpha-synuclein-E46K	ORF6st_1_3G	CAV1_USP10	-0.305215094	1
alpha-synuclein-H50Q	ORF6st_1_3G	CAV1_USP10	-0.288681091	1
alpha-synuclein-WT	ORF6st_1_3G	CAV1_USP10	-0.370287558	1
AMN1	ORF6st_1_3G	CAV1_USP10	-0.903255207	1
ANG	ORF6st_1_3G	CAV1_USP10	-0.135723651	1
APP-CTF	ORF6st_1_3G	CAV1_USP10	0.015117435	1
ATXN1-Q85	ORF6st_1_3G	CAV1_USP10	-0.021189749	1
CHMP2B	ORF6st_1_3G	CAV1_USP10	-1.296091312	1
EWSR1	ORF6st_1_3G	CAV1_USP10	-0.122013144	1
FUS	ORF6st_1_3G	CAV1_USP10	-0.245797491	1
FUS-G156E	ORF6st_1_3G	CAV1_USP10	-0.956711493	1
FUS-P431L	ORF6st_1_3G	CAV1_USP10	-0.013730808	1
FUS-R521C	ORF6st_1_3G	CAV1_USP10	-0.698868367	1
GR50	ORF6st_1_3G	CAV1_USP10	-0.216153978	1
hnRNPA1	ORF6st_1_3G	CAV1_USP10	-0.691824299	1
hnRNPA2B1	ORF6st_1_3G	CAV1_USP10	-0.156170025	1
Kar2-Abeta	ORF6st_1_3G	CAV1_USP10	0.065836572	1
OPTN	ORF6st_1_3G	CAV1_USP10	-0.272156213	1
PAB1-17A	ORF6st_1_3G	CAV1_USP10	-0.141194948	1
PAB1-20A	ORF6st_1_3G	CAV1_USP10	#NAME?	1
PAB1-8A	ORF6st_1_3G	CAV1_USP10	-0.240354065	1
PAP1	ORF6st_1_3G	CAV1_USP10	0.003263216	1
PolyA	ORF6st_1_3G	CAV1_USP10	-0.016883274	1
PolyC	ORF6st_1_3G	CAV1_USP10	-0.093630313	1
PolyL	ORF6st_1_3G	CAV1_USP10	-0.02392257	1
PolyS	ORF6st_1_3G	CAV1_USP10	-0.046103767	1
PR50	ORF6st_1_3G	CAV1_USP10	-0.236019575	1
PrePro-3x-Abeta	ORF6st_1_3G	CAV1_USP10	-0.133956178	1
PrePro-3x-ADAN	ORF6st_1_3G	CAV1_USP10	-0.193136544	1
REX2	ORF6st_1_3G	CAV1_USP10	-0.279015749	1
RNQ1	ORF6st_1_3G	CAV1_USP10	#NAME?	1
SCO2	ORF6st_1_3G	CAV1_USP10	-0.493263819	1
SoxN-A22	ORF6st_1_3G	CAV1_USP10	-0.319609928	1
SUP35	ORF6st_1_3G	CAV1_USP10	-0.425357051	1
TAF15	ORF6st_1_3G	CAV1_USP10	-0.125322478	1
TDP43	ORF6st_1_3G	CAV1_USP10	-0.743043887	1
TDP43-M337V	ORF6st_1_3G	CAV1_USP10	-0.335825642	1
TDP43-N267S	ORF6st_1_3G	CAV1_USP10	-0.464623737	1
TDP43-Q331K	ORF6st_1_3G	CAV1_USP10	-1.033424326	1
TMEM106B	ORF6st_1_3G	CAV1_USP10	-0.060432782	1
UBQLN2	ORF6st_1_3G	CAV1_USP10	-0.058091409	1
VAM3	ORF6st_1_3G	CAV1_USP10	-0.254163802	1
416mcherry	ORF6st_1_3H	EPB41L3	-0.20762894	1
426mcherry	ORF6st_1_3H	EPB41L3	-0.069409702	1
alpha-synuclein-A53T	ORF6st_1_3H	EPB41L3	-0.179798966	1
alpha-synuclein-E46K	ORF6st_1_3H	EPB41L3	-0.336026547	1
alpha-synuclein-H50Q	ORF6st_1_3H	EPB41L3	-0.124292734	1
alpha-synuclein-WT	ORF6st_1_3H	EPB41L3	-0.21517874	1
AMN1	ORF6st_1_3H	EPB41L3	-0.286105815	1
ANG	ORF6st_1_3H	EPB41L3	-0.394355661	1
APP-CTF	ORF6st_1_3H	EPB41L3	-0.213023305	1
ATXN1-Q85	ORF6st_1_3H	EPB41L3	-0.178525019	1
CHMP2B	ORF6st_1_3H	EPB41L3	0.187849863	1
EWSR1	ORF6st_1_3H	EPB41L3	-0.280700913	1
FUS	ORF6st_1_3H	EPB41L3	-0.230817795	1
FUS-G156E	ORF6st_1_3H	EPB41L3	-0.060718732	1
FUS-P431L	ORF6st_1_3H	EPB41L3	0.034040558	1
FUS-R521C	ORF6st_1_3H	EPB41L3	-0.466502564	1
GR50	ORF6st_1_3H	EPB41L3	-0.237068582	1
hnRNPA1	ORF6st_1_3H	EPB41L3	-1.106055192	1
hnRNPA2B1	ORF6st_1_3H	EPB41L3	-0.166606898	1
Kar2-Abeta	ORF6st_1_3H	EPB41L3	-0.059255267	1
OPTN	ORF6st_1_3H	EPB41L3	-0.359327312	1
PAB1-17A	ORF6st_1_3H	EPB41L3	-0.26602188	1
PAB1-20A	ORF6st_1_3H	EPB41L3	#NAME?	1
PAB1-8A	ORF6st_1_3H	EPB41L3	-0.293455476	1
PAP1	ORF6st_1_3H	EPB41L3	-1.155847475	1
PolyA	ORF6st_1_3H	EPB41L3	-0.116912836	1
PolyC	ORF6st_1_3H	EPB41L3	-0.195218889	1
PolyL	ORF6st_1_3H	EPB41L3	-0.064655364	1
PolyS	ORF6st_1_3H	EPB41L3	-0.072422044	1
PR50	ORF6st_1_3H	EPB41L3	-0.33556538	1
PrePro-3x-Abeta	ORF6st_1_3H	EPB41L3	-0.067070974	1
PrePro-3x-ADAN	ORF6st_1_3H	EPB41L3	-0.13170781	1
REX2	ORF6st_1_3H	EPB41L3	-0.423576718	1
RNQ1	ORF6st_1_3H	EPB41L3	-0.388128993	1
SCO2	ORF6st_1_3H	EPB41L3	-0.104201521	1
SoxN-A22	ORF6st_1_3H	EPB41L3	-0.288049164	1
SUP35	ORF6st_1_3H	EPB41L3	0.032589742	1
TAF15	ORF6st_1_3H	EPB41L3	-0.185175704	1
TDP43	ORF6st_1_3H	EPB41L3	-0.163686407	1
TDP43-M337V	ORF6st_1_3H	EPB41L3	-0.204110891	1
TDP43-N267S	ORF6st_1_3H	EPB41L3	-0.610244145	1
TDP43-Q331K	ORF6st_1_3H	EPB41L3	-0.490407068	1
TMEM106B	ORF6st_1_3H	EPB41L3	-0.262117722	1
UBQLN2	ORF6st_1_3H	EPB41L3	-0.299705375	1
VAM3	ORF6st_1_3H	EPB41L3	-0.106757745	1
416mcherry	ORF6st_1_4A	SCOC	-0.045227375	1
426mcherry	ORF6st_1_4A	SCOC	0.028013916	1
alpha-synuclein-A53T	ORF6st_1_4A	SCOC	-0.251110644	1
alpha-synuclein-E46K	ORF6st_1_4A	SCOC	-0.133394262	1
alpha-synuclein-H50Q	ORF6st_1_4A	SCOC	-0.141588916	1
alpha-synuclein-WT	ORF6st_1_4A	SCOC	-0.232815084	1
AMN1	ORF6st_1_4A	SCOC	-0.484344971	1
ANG	ORF6st_1_4A	SCOC	-0.294188048	1
APP-CTF	ORF6st_1_4A	SCOC	-0.06349877	1
ATXN1-Q85	ORF6st_1_4A	SCOC	0.007907124	1
CHMP2B	ORF6st_1_4A	SCOC	-1.082281558	1
EWSR1	ORF6st_1_4A	SCOC	-0.048122969	1
FUS	ORF6st_1_4A	SCOC	-0.104803172	1
FUS-G156E	ORF6st_1_4A	SCOC	-0.41990824	1
FUS-P431L	ORF6st_1_4A	SCOC	0.1252965	1
FUS-R521C	ORF6st_1_4A	SCOC	-0.152924428	1
GR50	ORF6st_1_4A	SCOC	-0.007948707	1
hnRNPA1	ORF6st_1_4A	SCOC	-0.4224318	1
hnRNPA2B1	ORF6st_1_4A	SCOC	-0.099243683	1
Kar2-Abeta	ORF6st_1_4A	SCOC	-0.054294585	1
OPTN	ORF6st_1_4A	SCOC	-0.024436454	1
PAB1-17A	ORF6st_1_4A	SCOC	-1.046489827	1
PAB1-20A	ORF6st_1_4A	SCOC	-0.555214693	1
PAB1-8A	ORF6st_1_4A	SCOC	-0.315135899	1
PAP1	ORF6st_1_4A	SCOC	-0.674391179	1
PolyA	ORF6st_1_4A	SCOC	0.077132192	1
PolyC	ORF6st_1_4A	SCOC	-0.037794779	1
PolyL	ORF6st_1_4A	SCOC	0.006457582	1
PolyS	ORF6st_1_4A	SCOC	-0.039036252	1
PR50	ORF6st_1_4A	SCOC	-0.093338246	1
PrePro-3x-Abeta	ORF6st_1_4A	SCOC	-0.106048519	1
PrePro-3x-ADAN	ORF6st_1_4A	SCOC	-0.137571288	1
REX2	ORF6st_1_4A	SCOC	-0.183848566	1
RNQ1	ORF6st_1_4A	SCOC	-0.937128322	1
SCO2	ORF6st_1_4A	SCOC	-0.098660202	1
SoxN-A22	ORF6st_1_4A	SCOC	-0.006999569	1
SUP35	ORF6st_1_4A	SCOC	-0.159223137	1
TAF15	ORF6st_1_4A	SCOC	0.011120647	1
TDP43	ORF6st_1_4A	SCOC	-0.23151855	1
TDP43-M337V	ORF6st_1_4A	SCOC	0.143548187	1
TDP43-N267S	ORF6st_1_4A	SCOC	-0.379090801	1
TDP43-Q331K	ORF6st_1_4A	SCOC	-0.61636763	1
TMEM106B	ORF6st_1_4A	SCOC	-0.072005519	1
UBQLN2	ORF6st_1_4A	SCOC	-0.058131987	1
VAM3	ORF6st_1_4A	SCOC	-0.262599335	1
416mcherry	ORF6st_1_4B	RPS13	-0.05123992	1
426mcherry	ORF6st_1_4B	RPS13	0.123220974	1
alpha-synuclein-A53T	ORF6st_1_4B	RPS13	-0.195531872	1
alpha-synuclein-E46K	ORF6st_1_4B	RPS13	-0.00062447	1
alpha-synuclein-H50Q	ORF6st_1_4B	RPS13	-0.392099614	1
alpha-synuclein-WT	ORF6st_1_4B	RPS13	-0.382615116	1
AMN1	ORF6st_1_4B	RPS13	-1.002642177	1
ANG	ORF6st_1_4B	RPS13	#NAME?	1
APP-CTF	ORF6st_1_4B	RPS13	-0.028645715	1
ATXN1-Q85	ORF6st_1_4B	RPS13	-0.345332862	1
CHMP2B	ORF6st_1_4B	RPS13	#NAME?	1
EWSR1	ORF6st_1_4B	RPS13	-0.294145084	1
FUS	ORF6st_1_4B	RPS13	-0.873111397	1
FUS-G156E	ORF6st_1_4B	RPS13	-0.576667119	1
FUS-P431L	ORF6st_1_4B	RPS13	-0.378564557	1
FUS-R521C	ORF6st_1_4B	RPS13	-0.779057374	1
GR50	ORF6st_1_4B	RPS13	-0.061623982	1
hnRNPA1	ORF6st_1_4B	RPS13	-0.74211061	1
hnRNPA2B1	ORF6st_1_4B	RPS13	-0.13360508	1
Kar2-Abeta	ORF6st_1_4B	RPS13	-0.249721177	1
OPTN	ORF6st_1_4B	RPS13	-0.101888326	1
PAB1-17A	ORF6st_1_4B	RPS13	-0.42686059	1
PAB1-20A	ORF6st_1_4B	RPS13	#NAME?	1
PAB1-8A	ORF6st_1_4B	RPS13	-0.568555324	1
PAP1	ORF6st_1_4B	RPS13	-0.24941776	1
PolyA	ORF6st_1_4B	RPS13	-0.043404472	1
PolyC	ORF6st_1_4B	RPS13	-0.165328414	1
PolyL	ORF6st_1_4B	RPS13	-0.047141105	1
PolyS	ORF6st_1_4B	RPS13	-0.016410107	1
PR50	ORF6st_1_4B	RPS13	-0.648014732	1
PrePro-3x-Abeta	ORF6st_1_4B	RPS13	0.004171485	1
PrePro-3x-ADAN	ORF6st_1_4B	RPS13	-0.093300408	1
REX2	ORF6st_1_4B	RPS13	-0.427277498	1
RNQ1	ORF6st_1_4B	RPS13	-0.723081621	1
SCO2	ORF6st_1_4B	RPS13	-0.462899894	1
SoxN-A22	ORF6st_1_4B	RPS13	-0.303631982	1
SUP35	ORF6st_1_4B	RPS13	-0.172155316	1
TAF15	ORF6st_1_4B	RPS13	0.047504165	1
TDP43	ORF6st_1_4B	RPS13	-0.739075562	1
TDP43-M337V	ORF6st_1_4B	RPS13	-0.260424411	1
TDP43-N267S	ORF6st_1_4B	RPS13	-0.553244378	1
TDP43-Q331K	ORF6st_1_4B	RPS13	-0.465551526	1
TMEM106B	ORF6st_1_4B	RPS13	-0.087614021	1
UBQLN2	ORF6st_1_4B	RPS13	-0.141999589	1
VAM3	ORF6st_1_4B	RPS13	-0.175322393	1
416mcherry	ORF6st_1_4C	MYADM	-0.014758294	1
426mcherry	ORF6st_1_4C	MYADM	0.101652259	1
alpha-synuclein-A53T	ORF6st_1_4C	MYADM	-0.194839313	1
alpha-synuclein-E46K	ORF6st_1_4C	MYADM	-0.080367841	1
alpha-synuclein-H50Q	ORF6st_1_4C	MYADM	-0.117311889	1
alpha-synuclein-WT	ORF6st_1_4C	MYADM	-0.311013037	1
AMN1	ORF6st_1_4C	MYADM	-0.648619448	1
ANG	ORF6st_1_4C	MYADM	#NAME?	1
APP-CTF	ORF6st_1_4C	MYADM	0.002373431	1
ATXN1-Q85	ORF6st_1_4C	MYADM	-0.153987886	1
CHMP2B	ORF6st_1_4C	MYADM	#NAME?	1
EWSR1	ORF6st_1_4C	MYADM	-0.363502469	1
FUS	ORF6st_1_4C	MYADM	-0.561990043	1
FUS-G156E	ORF6st_1_4C	MYADM	-0.559945219	1
FUS-P431L	ORF6st_1_4C	MYADM	-0.270505316	1
FUS-R521C	ORF6st_1_4C	MYADM	-0.789470137	1
GR50	ORF6st_1_4C	MYADM	-0.043386281	1
hnRNPA1	ORF6st_1_4C	MYADM	-1.068959834	1
hnRNPA2B1	ORF6st_1_4C	MYADM	-0.198563405	1
[truncated: 38,371 more rows]
