# Supplementary material for: Multiplex neurodegeneration proteotoxicity platform reveals DNAJB6 promotes non-toxic FUS condensate gelation and inhibits neurotoxicity
Source: Nat Commun. 2025 Nov 21;16:10285. doi: 10.1038/s41467-025-65178-0 (PMC12638947; doi:10.1038/s41467-025-65178-0)
Supplement: Supplementary file 8 — Supplementary Data 6 [file 41467_2025_65178_MOESM8_ESM.csv]

	ORF6st_1_10A.B1	ORF6st_1_10A.B2	ORF6st_1_10B.B1	ORF6st_1_10B.B2	ORF6st_1_10C.B1	ORF6st_1_10C.B2	ORF6st_1_10D.B1	ORF6st_1_10D.B2	ORF6st_1_10E.B1	ORF6st_1_10E.B2	ORF6st_1_10F.B1	ORF6st_1_10F.B2	ORF6st_1_10G.B1	ORF6st_1_10G.B2	ORF6st_1_10H.B1	ORF6st_1_10H.B2	ORF6st_1_11A.B1	ORF6st_1_11A.B2	ORF6st_1_11B.B1	ORF6st_1_11B.B2	ORF6st_1_11C.B1	ORF6st_1_11C.B2	ORF6st_1_11D.B1	ORF6st_1_11D.B2	ORF6st_1_11E.B1	ORF6st_1_11E.B2	ORF6st_1_11F.B1	ORF6st_1_11F.B2	ORF6st_1_11G.B1	ORF6st_1_11G.B2	ORF6st_1_11H.B1	ORF6st_1_11H.B2	ORF6st_1_12A.B1	ORF6st_1_12A.B2	ORF6st_1_12B.B1	ORF6st_1_12B.B2	ORF6st_1_12C.B1	ORF6st_1_12C.B2	ORF6st_1_12D.B1	ORF6st_1_12D.B2	ORF6st_1_12E.B1	ORF6st_1_12E.B2	ORF6st_1_12F.B1	ORF6st_1_12F.B2	ORF6st_1_12G.B1	ORF6st_1_12G.B2	ORF6st_1_12H.B1	ORF6st_1_12H.B2	ORF6st_1_1A.B1
416-GAL-AMN1_A137	37	16	34	0	29	5	16	5	5	7	4	5	6	10	7	58	7	28	9	16	0	9	0	7	28	9	12	13	1	10	29	45	20	45	19	17	13	15	22	28	22	1	20	24	43	21	88	47	83
416-GAL-AMN1_A41	23	22	30	14	19	14	31	14	27	14	2	14	1	9	53	18	6	15	12	18	0	20	5	9	4	8	21	12	4	2	44	35	9	16	31	4	24	9	15	10	35	25	30	7	45	27	43	37	21
416-GAL-AMN1_A417	7	15	33	5	6	5	24	10	17	1	13	18	4	20	8	34	1	15	23	6	5	3	0	13	23	7	4	2	0	2	45	36	47	11	30	9	18	7	25	32	25	2	18	4	33	22	64	43	6
416-GAL-AMN1_A418	32	26	8	19	23	3	15	0	3	0	2	0	22	37	24	33	1	22	0	16	3	27	10	2	11	2	7	8	4	4	46	17	9	40	44	10	4	7	11	16	26	10	27	8	42	27	23	28	10
416-GAL-AMN1_A419	6	0	26	4	5	0	11	1	15	1	0	5	17	3	51	8	0	17	9	2	3	7	1	8	18	11	1	10	4	15	49	40	26	16	6	19	3	23	0	10	16	16	28	23	0	16	16	38	23
416-GAL-AMN1_A42	14	23	18	14	20	8	8	8	39	24	0	0	6	0	23	13	4	27	6	4	8	34	1	19	17	26	1	4	5	7	33	5	17	14	23	16	0	16	5	22	57	37	4	14	47	22	73	6	36
416-GAL-AMN1_A420	46	4	5	7	21	12	17	11	14	30	0	2	2	13	26	18	5	3	3	9	1	19	4	8	2	12	10	7	10	11	0	18	5	30	23	9	20	23	21	39	22	16	14	26	21	14	36	26	68
416-GAL-FUS_A138	90	34	78	18	59	37	30	55	74	62	26	46	24	28	142	68	61	109	28	33	7	28	25	33	57	41	29	30	24	43	86	151	43	108	38	32	62	50	37	107	114	45	34	57	112	144	112	107	107
416-GAL-FUS_A433	82	48	24	36	52	14	16	30	42	28	12	11	25	10	79	74	95	145	16	22	5	20	24	28	31	26	7	40	31	33	66	138	46	58	72	39	14	26	36	127	68	50	95	41	91	23	138	95	111
416-GAL-FUS_A434	44	77	41	23	9	8	23	39	46	49	24	27	31	10	97	89	46	25	34	24	23	32	15	23	34	42	61	14	50	42	69	52	85	109	75	12	29	12	32	77	64	19	65	51	100	69	53	88	140
416-GAL-FUS_A435	72	68	38	25	38	17	58	15	35	55	8	16	17	7	49	84	68	70	36	22	2	26	14	36	18	36	41	45	55	58	96	65	67	58	79	37	23	36	29	70	57	80	32	52	78	72	124	108	157
416-GAL-FUS_A436	0	0	0	0	0	0	0	0	0	0	0	0	0	0	0	0	0	0	0	0	0	0	0	0	0	0	0	0	0	0	0	0	0	0	0	0	0	0	0	0	0	0	0	0	0	0	0	0	0
416-GAL-FUS_A65	72	26	42	39	18	33	40	17	20	26	10	31	9	22	73	82	37	64	28	28	10	22	19	28	18	25	24	13	13	47	118	96	84	58	66	54	53	11	58	86	37	54	35	25	98	104	87	130	132
416-GAL-FUS_A67	45	38	30	41	35	7	19	15	55	36	6	17	4	13	32	101	99	51	26	10	0	28	5	17	37	35	27	10	52	20	45	49	65	22	43	41	32	37	36	97	30	65	71	51	51	68	157	72	113
416-GAL-FUS-G156E_A121	42	56	52	48	27	37	33	17	61	36	14	44	19	3	29	87	37	55	5	10	5	16	22	25	19	58	36	16	29	48	66	106	31	96	39	36	53	60	45	28	48	41	66	109	60	74	136	101	212
416-GAL-FUS-G156E_A122	51	38	60	33	18	39	26	73	94	17	24	38	33	40	68	43	67	87	27	33	7	53	16	12	48	60	26	46	72	56	165	167	47	168	55	52	34	17	79	54	115	103	22	88	131	93	164	123	116
416-GAL-FUS-G156E_A123	84	42	81	48	15	31	65	26	39	65	7	32	17	18	107	107	72	33	43	23	13	37	9	21	41	16	27	15	85	24	109	145	57	78	65	73	32	39	74	36	69	44	109	60	87	72	111	190	169
416-GAL-FUS-G156E_A469	46	49	38	6	36	39	60	11	32	25	33	27	22	44	77	63	68	132	24	33	4	17	27	44	60	39	34	50	34	57	59	74	50	80	92	38	63	36	40	35	54	34	90	53	128	96	141	120	142
416-GAL-FUS-G156E_A470	122	57	76	38	48	21	50	38	94	38	14	11	5	10	48	90	22	57	11	11	1	29	7	73	36	46	29	19	35	20	151	37	97	123	123	55	45	58	52	111	98	68	71	36	113	157	127	82	205
416-GAL-FUS-G156E_A471	75	36	112	42	14	17	44	21	27	26	9	29	1	30	45	35	86	38	23	19	21	25	38	13	34	26	49	42	40	20	88	108	59	39	66	56	33	28	32	47	33	67	35	64	90	98	138	154	171
416-GAL-FUS-G156E_A472	50	52	30	26	27	52	44	35	34	46	17	20	15	10	49	123	40	16	10	21	32	19	40	59	17	50	30	22	9	70	128	43	54	111	101	86	56	32	47	26	35	42	60	87	73	165	64	175	81
416-GAL-FUS-P431L_A124	52	31	41	58	30	26	39	10	29	44	19	41	20	15	58	52	44	40	29	15	1	27	3	21	40	44	30	25	30	35	110	111	89	39	105	12	51	31	69	80	57	10	30	87	69	85	136	75	121
416-GAL-FUS-P431L_A125	66	79	37	17	58	22	44	20	52	54	10	21	8	31	95	68	107	34	36	11	11	30	27	16	10	58	21	32	36	30	61	97	44	32	59	23	44	49	33	49	35	52	49	58	57	56	147	109	185
416-GAL-FUS-P431L_A216	12	61	30	24	16	47	17	35	18	26	15	12	23	9	56	29	26	36	23	30	4	4	9	11	33	26	8	10	8	32	63	120	35	52	33	41	33	74	22	17	55	21	62	77	80	84	45	106	79
416-GAL-FUS-P431L_A473	64	28	10	19	22	9	41	41	42	17	14	10	58	0	60	121	76	31	12	16	9	11	10	36	40	43	11	63	45	54	81	46	34	104	87	14	39	28	50	85	47	36	55	74	60	83	80	68	137
416-GAL-FUS-P431L_A474	43	33	37	42	60	49	43	65	22	28	11	32	16	5	56	75	36	51	34	31	9	39	18	27	5	51	65	15	19	63	75	58	34	58	66	14	43	33	49	76	8	55	38	46	75	121	142	114	70
416-GAL-FUS-P431L_A475	36	57	67	17	38	20	18	66	12	13	13	21	35	15	28	51	84	51	26	9	3	19	16	9	14	42	23	32	30	51	82	55	73	93	83	40	41	32	44	97	53	55	57	54	104	104	109	92	82
416-GAL-FUS-P431L_A476	47	64	53	50	17	27	35	66	36	34	18	29	13	18	70	129	65	58	17	34	3	84	6	37	26	64	59	52	60	53	87	64	35	70	94	51	26	28	38	25	49	76	38	81	99	66	146	67	166
416-GAL-FUS-R521C_A127	42	93	36	33	34	15	40	36	96	27	12	44	27	21	32	73	31	63	27	12	7	21	7	21	30	27	32	17	54	18	77	71	49	104	51	49	28	45	18	35	52	79	63	73	107	69	98	87	118
416-GAL-FUS-R521C_A231	73	40	26	38	30	50	37	56	22	55	25	32	22	31	56	59	79	90	27	26	5	28	18	14	34	24	28	23	45	40	178	129	62	132	36	30	45	71	85	134	51	135	85	37	108	87	122	88	48
416-GAL-FUS-R521C_A278	10	8	1	14	6	3	12	1	11	5	5	0	1	0	5	8	20	3	8	0	0	1	5	0	1	12	0	5	6	1	11	17	20	9	12	2	10	3	21	22	10	26	9	16	37	38	14	51	25
416-GAL-FUS-R521C_A477	31	10	110	53	38	18	30	60	36	53	10	41	56	19	42	68	37	77	30	13	2	12	9	38	13	62	31	17	33	22	135	62	28	55	61	24	38	8	67	72	48	50	73	60	89	89	104	123	46
416-GAL-FUS-R521C_A478	45	25	8	24	46	43	39	73	85	31	26	33	21	8	33	91	51	59	15	22	7	21	10	12	25	23	51	40	38	50	29	86	56	139	33	43	46	34	48	59	90	101	87	45	133	130	141	136	125
416-GAL-FUS-R521C_A479	96	104	85	29	58	41	20	13	75	33	26	44	5	18	84	74	88	71	23	17	10	32	18	26	7	39	11	45	21	33	69	129	62	55	111	53	38	23	137	48	63	69	55	65	60	73	103	138	88
416-GAL-FUS-R521C_A480	35	40	74	28	15	27	23	75	46	55	28	28	15	22	63	70	89	32	15	15	4	44	25	16	63	35	49	21	56	43	76	99	47	79	109	30	61	34	36	84	129	68	98	82	142	67	136	167	128
416-GAL-hnRNPA1_A264	12	6	13	14	2	2	17	5	11	16	7	3	4	7	8	11	13	28	3	1	4	4	1	10	4	11	1	4	6	27	10	13	13	6	6	9	25	16	9	1	43	12	12	5	27	18	51	22	43
416-GAL-hnRNPA1_A265	19	8	19	17	9	13	7	10	28	18	4	9	13	30	38	18	82	40	4	7	24	3	0	5	2	8	21	8	47	30	31	80	61	19	30	16	15	49	33	53	34	45	19	95	58	34	50	71	48
416-GAL-hnRNPA1_A437	23	17	45	17	16	1	26	7	23	33	7	9	22	1	30	32	26	1	3	9	0	13	0	4	12	7	12	14	22	2	54	42	34	19	11	23	7	7	14	60	12	20	18	26	29	38	28	20	36
416-GAL-hnRNPA1_A438	14	27	34	17	45	40	5	6	39	19	3	50	0	8	6	36	25	36	9	3	16	10	7	11	20	9	39	4	18	27	31	29	13	24	12	0	18	5	23	95	10	2	26	44	36	47	29	53	65
416-GAL-hnRNPA1_A439	42	7	22	11	23	0	9	1	44	10	12	41	3	13	0	25	8	45	3	5	4	4	8	5	3	12	1	1	8	22	83	43	19	19	20	7	27	29	31	27	46	56	10	1	5	34	49	22	76
416-GAL-hnRNPA1_A440	37	8	70	16	15	1	0	12	13	19	5	15	5	11	41	14	14	16	1	7	3	3	1	23	9	19	6	27	6	23	13	26	47	33	23	14	15	1	31	19	10	27	41	18	83	29	53	51	48
416-GAL-hnRNPA1_A69	3	22	22	13	40	15	3	0	52	6	8	15	17	10	23	21	8	20	10	3	0	14	2	10	18	12	1	7	1	8	39	68	10	61	25	5	15	25	30	33	25	26	22	21	83	22	35	34	36
416-GAL-hnRNPA2B1_A106	664	709	507	285	463	348	208	263	372	257	195	267	46	35	475	981	433	677	311	242	103	246	170	299	405	309	427	291	453	280	771	944	634	902	859	440	446	445	630	874	704	640	579	630	983	785	1243	1226	1126
416-GAL-hnRNPA2B1_A107	612	561	518	270	375	290	225	269	430	367	187	366	9	74	650	701	557	609	276	231	70	293	190	367	436	302	308	277	448	289	1050	881	622	1071	908	517	494	479	510	539	710	708	699	642	875	886	1487	1102	1123
416-GAL-hnRNPA2B1_A108	621	755	427	391	429	419	185	244	338	258	228	301	66	11	668	808	590	747	387	241	62	271	182	433	330	395	309	233	353	421	978	935	642	998	960	530	555	331	633	629	538	542	516	632	1073	764	1440	1210	1145
416-GAL-hnRNPA2B1_A465	908	921	564	398	724	408	313	325	648	539	236	530	79	60	861	1012	838	863	386	337	190	389	298	555	577	473	440	320	507	509	1241	1110	880	1422	1198	745	786	633	784	1025	1047	1059	925	937	1355	991	1928	1846	1635
416-GAL-hnRNPA2B1_A467	888	929	736	454	677	618	308	360	689	654	275	441	86	67	964	1483	714	936	378	394	172	390	187	615	604	573	498	383	478	618	1108	1304	746	1351	1119	822	882	584	749	945	1187	1229	868	1004	1246	1245	2254	1594	1589
416-GAL-hnRNPA2B1_A468	703	770	546	474	573	479	299	304	658	555	275	578	70	40	1049	1182	589	1012	473	311	179	377	227	420	531	412	509	436	466	512	1283	1435	921	1293	1116	727	640	536	839	1239	867	1276	700	981	1209	1020	1829	1764	1583
416-GAL-mcherry_A1	972	1179	857	543	531	646	343	321	888	521	364	781	37	137	1083	1566	1104	1308	544	425	187	402	291	558	614	525	687	642	847	813	1740	1514	1161	2112	1565	1062	714	764	847	1186	1233	1316	1005	1267	1999	1689	2103	1989	1691
416-GAL-mcherry_A2	1580	1884	1059	700	1102	1116	526	695	1118	946	372	800	48	228	1551	2262	1344	1816	581	526	274	730	349	753	1009	956	801	726	855	1064	2583	2256	1317	2750	1758	1258	1026	904	1009	2186	2048	1996	1255	1582	2394	1729	3769	3276	2663
416-GAL-mcherry_A3	1354	1514	871	674	538	701	571	637	904	702	473	798	31	111	1536	1187	1012	1525	502	308	282	520	376	859	880	809	1055	613	732	873	2117	1744	1396	1702	2133	1039	797	1067	1035	1616	1725	1425	1227	1512	2104	1965	2284	2329	1962
416-GAL-mcherry_A393	1052	1691	1051	691	847	663	383	606	908	684	363	775	89	59	1530	1785	1220	1387	456	369	302	585	305	635	615	916	762	709	919	903	1633	2143	1234	1944	2071	1214	1024	870	828	1398	1838	1922	1149	1292	2641	2073	2855	3302	2326
416-GAL-mcherry_A394	1061	1059	764	588	546	747	418	501	826	814	397	686	64	33	1094	1687	1256	1510	517	508	272	625	257	689	561	686	672	471	821	855	1724	2016	1131	2442	1890	987	906	951	1205	1502	1581	2133	1140	1349	1692	2089	2356	3293	2256
416-GAL-mcherry_A395	1054	1553	837	598	819	725	403	499	916	792	532	693	26	81	1412	1488	900	1080	436	371	200	545	399	732	756	854	597	733	882	1034	2045	1854	1302	2066	2118	1352	934	859	995	1699	1467	1489	1328	1039	2218	1696	2292	2651	2213
416-GAL-mcherry_A396	1062	1330	700	561	604	942	259	407	786	820	376	705	21	13	1144	1906	1306	955	715	371	151	543	307	665	675	618	539	548	795	693	2155	2257	1185	2108	1537	1161	961	605	1176	1091	1469	1277	786	1172	1716	1529	2658	3267	2002
416-GAL-OPTN1_A457	155	117	124	67	80	47	137	80	125	76	38	60	39	24	180	258	189	191	50	38	48	88	13	123	123	71	77	32	72	76	93	250	92	218	135	124	115	92	175	114	142	115	101	189	279	104	212	166	180
416-GAL-OPTN1_A458	75	127	110	47	89	89	63	87	72	78	36	65	25	4	123	130	112	71	59	31	16	31	44	84	74	62	47	44	87	45	190	202	99	136	211	105	92	65	78	163	168	84	165	92	173	223	268	132	176
416-GAL-OPTN1_A459	141	182	67	52	45	109	44	30	91	60	71	121	3	1	197	201	33	156	29	62	21	58	57	70	54	47	75	63	101	119	215	183	100	212	234	132	90	89	61	126	156	193	95	180	241	174	362	217	196
416-GAL-OPTN1_A460	149	151	98	54	96	102	70	160	121	84	23	138	12	6	106	135	142	132	42	53	3	64	35	40	13	57	34	54	90	66	274	281	105	300	136	131	127	120	82	104	140	228	100	123	236	191	216	265	266
416-GAL-OPTN1_A88	110	119	75	83	87	92	31	81	147	63	27	47	13	12	166	131	134	239	58	27	18	41	24	64	49	70	44	16	59	107	154	266	82	161	196	141	53	109	147	186	102	214	145	184	159	232	281	222	160
416-GAL-OPTN1_A89	133	166	76	72	97	52	107	142	65	70	30	102	7	14	90	120	183	174	68	30	36	80	50	80	17	58	69	52	84	40	248	192	114	105	208	156	85	129	102	124	51	111	146	149	248	141	278	210	288
416-GAL-OPTN1_A90	136	105	112	49	50	62	93	84	41	75	53	85	32	14	98	164	142	206	36	53	69	32	31	67	63	95	108	87	72	74	277	238	59	194	81	88	33	48	92	239	83	105	124	122	214	164	254	297	273
416-GAL-PAB1-17A_A175	55	75	116	52	112	64	85	36	156	56	33	88	7	5	138	111	162	99	48	26	15	39	43	54	52	36	107	39	64	47	249	152	86	112	145	42	102	47	97	55	100	88	52	71	197	206	148	182	159
416-GAL-PAB1-17A_A176	64	47	73	44	51	41	34	66	45	45	10	74	27	0	60	75	120	151	68	46	10	63	15	32	33	40	86	30	56	99	139	124	94	44	103	29	46	20	33	67	80	76	53	57	152	89	226	200	105
416-GAL-PAB1-17A_A177	71	72	101	45	64	78	7	77	103	84	52	60	0	3	72	79	40	54	9	12	4	48	23	42	45	22	36	58	18	34	78	87	64	168	104	74	90	28	37	68	90	74	67	98	123	103	78	202	213
416-GAL-PAB1-17A_A509	42	15	32	17	25	33	16	3	56	11	5	17	7	0	17	17	24	43	5	23	3	12	0	24	17	25	12	2	50	15	61	47	46	121	28	26	36	24	69	49	35	11	58	77	119	28	111	71	42
416-GAL-PAB1-17A_A510	73	26	68	13	7	10	33	86	28	18	16	45	40	4	119	47	60	64	16	10	8	10	15	9	11	34	16	11	18	16	64	82	53	78	49	42	33	67	40	86	61	75	47	35	74	62	95	152	96
416-GAL-PAB1-17A_A511	29	72	45	32	21	35	43	13	34	37	29	45	34	7	29	76	58	45	14	21	0	28	1	2	61	6	15	52	31	19	56	49	35	87	53	14	42	14	46	13	25	29	72	29	97	27	78	88	94
416-GAL-PAB1-17A_A512	70	16	53	54	39	35	9	25	25	48	44	38	14	3	45	125	55	22	31	19	15	22	15	52	26	13	13	23	17	6	95	28	22	53	49	7	38	25	26	30	56	49	53	47	83	80	140	79	44
416-GAL-PAB1-20A_A178	12	4	0	0	0	0	6	0	5	0	6	6	0	3	1	8	19	13	0	0	0	3	0	0	3	1	3	0	0	0	16	2	0	3	6	0	4	0	21	9	0	0	0	0	6	2	1	19	3
416-GAL-PAB1-20A_A179	2	5	9	0	0	6	1	10	13	0	0	2	10	14	0	5	0	12	3	0	0	0	0	5	3	0	1	0	7	4	7	9	6	2	13	1	8	0	6	1	24	0	20	2	0	10	5	5	20
416-GAL-PAB1-20A_A513	0	0	2	2	3	0	6	9	2	1	0	0	0	0	3	5	0	0	0	1	0	0	0	0	0	9	3	0	1	0	0	5	8	8	0	2	1	1	0	0	8	2	0	0	2	0	18	13	17
416-GAL-PAB1-20A_A514	0	0	0	0	0	2	0	6	4	0	0	0	4	11	10	14	0	6	0	0	0	3	0	0	0	0	1	1	0	0	6	9	7	0	0	10	0	13	6	1	0	0	0	3	4	10	17	7	10
416-GAL-PAB1-20A_A515	21	7	10	0	0	0	2	3	7	3	0	0	0	1	2	6	0	12	0	1	0	0	7	0	2	3	0	0	0	0	19	6	0	10	9	3	3	38	18	0	36	0	0	0	3	13	17	25	5
416-GAL-PAB1-20A_A516	30	0	2	8	12	0	2	0	1	4	0	21	0	0	0	1	35	5	0	0	0	5	0	3	1	0	13	0	1	5	20	6	3	11	12	3	16	11	0	3	0	0	4	16	10	8	45	6	11
416-GAL-PAB1-8A_A286	85	114	80	53	37	51	37	42	111	68	36	43	6	6	126	141	46	113	14	52	27	62	34	77	82	66	53	14	55	54	216	101	103	45	62	82	85	36	102	120	71	203	92	129	92	144	227	232	143
416-GAL-PAB1-8A_A288	43	95	110	38	33	127	41	175	59	119	25	43	7	0	91	70	96	72	31	27	15	53	16	75	13	67	47	46	73	61	239	88	105	155	85	83	115	42	95	151	109	118	67	92	192	147	227	135	142
416-GAL-PAB1-8A_A517	53	112	73	42	108	58	22	36	45	85	14	59	9	2	52	109	74	194	42	22	18	54	21	102	36	56	58	66	36	46	177	108	65	150	135	55	94	73	84	130	100	105	49	115	131	91	148	196	160
416-GAL-PAB1-8A_A518	81	62	78	72	56	54	32	29	47	73	24	47	18	1	110	126	39	97	45	35	32	16	9	28	30	75	47	47	65	74	92	109	73	208	117	41	71	66	121	128	244	163	108	53	167	178	163	206	80
416-GAL-PAB1-8A_A519	150	227	140	93	40	83	33	48	48	88	17	66	5	7	103	94	47	75	30	21	11	29	36	124	137	61	56	43	77	42	255	140	105	151	133	55	54	39	83	134	142	95	78	91	157	113	217	204	68
416-GAL-PAB1-8A_A520	113	104	101	34	88	88	15	29	114	66	19	40	16	5	88	102	114	83	52	21	16	47	17	59	28	19	55	87	29	42	111	171	62	56	75	71	41	64	95	210	59	124	78	130	225	203	194	249	135
416-GAL-PAP1_A34	5	0	0	0	0	4	0	0	8	25	0	18	14	7	2	0	4	4	1	1	0	0	1	5	4	0	3	0	2	5	9	10	5	10	14	2	0	0	11	4	7	21	0	10	0	10	0	6	9
416-GAL-PAP1_A35	7	11	2	9	3	16	5	0	8	8	1	1	0	6	7	19	0	26	0	2	0	3	0	13	1	14	3	12	3	0	11	23	17	18	22	3	3	11	1	4	15	7	0	13	8	25	13	9	12
416-GAL-PAP1_A36	13	8	10	0	13	4	1	1	12	8	1	6	6	0	6	17	11	2	0	0	0	18	0	0	13	14	0	2	5	13	3	9	9	0	20	9	1	4	1	9	5	24	3	25	1	12	0	17	34
416-GAL-PAP1_A409	6	4	13	2	0	0	1	0	11	0	3	1	1	0	13	15	0	10	2	6	0	0	3	0	2	12	4	0	2	0	23	25	12	7	15	1	5	6	0	25	5	20	4	0	9	19	42	20	29
416-GAL-PAP1_A410	0	0	6	3	16	3	3	3	0	0	1	17	0	0	2	22	0	0	0	4	6	0	4	5	15	0	1	6	2	18	3	4	6	13	12	6	0	7	0	5	0	0	4	16	1	3	5	14	29
416-GAL-PAP1_A411	3	24	1	1	1	1	2	12	31	3	0	4	19	20	18	30	0	5	0	15	1	2	0	6	3	11	8	2	23	3	19	13	12	17	8	5	0	12	7	0	0	15	30	3	13	2	30	17	26
416-GAL-PAP1_A412	5	0	10	5	12	8	6	0	7	4	0	0	2	0	7	6	2	36	3	4	0	3	6	3	0	1	6	8	0	5	2	17	1	0	9	1	0	11	9	37	4	24	31	9	27	3	0	12	21
416-GAL-REX2_A421	274	229	325	250	186	206	96	95	292	195	82	204	30	15	368	375	201	479	131	81	59	169	155	212	168	142	132	157	258	176	512	390	338	726	498	334	233	211	480	333	364	340	299	247	565	349	799	779	644
416-GAL-REX2_A422	250	359	160	121	155	117	46	145	215	150	57	198	20	15	323	409	167	158	55	86	63	136	152	179	76	160	114	146	129	177	312	617	269	329	208	302	199	116	193	287	235	282	366	283	532	438	509	623	432
416-GAL-REX2_A423	330	394	221	152	131	124	45	48	270	171	53	161	34	55	358	375	329	454	143	149	69	154	109	155	151	107	115	141	180	234	496	332	242	343	574	226	258	124	241	426	325	359	322	411	464	451	565	750	471
416-GAL-REX2_A424	306	257	207	129	139	104	90	97	168	99	87	134	54	22	324	374	294	306	88	113	47	193	58	201	246	168	159	157	185	154	420	325	220	399	402	191	199	263	268	311	295	331	361	263	479	435	549	673	334
416-GAL-REX2_A44	363	290	223	193	66	109	76	169	296	246	118	218	64	26	183	407	236	341	77	105	45	117	39	104	184	184	117	176	218	192	362	411	218	254	292	254	224	271	281	321	403	330	313	251	422	409	606	388	563
416-GAL-REX2_A45	276	349	331	262	167	191	135	172	351	169	118	146	10	10	474	575	229	282	241	135	61	184	86	76	173	213	194	190	281	251	663	691	251	634	419	332	216	299	278	561	310	400	269	420	738	437	785	723	622
416-GAL-REX2_A46	349	537	306	233	298	167	151	180	319	234	132	241	20	26	384	801	381	511	121	109	69	172	141	158	229	244	201	144	351	205	659	549	422	606	501	285	271	348	337	467	332	574	280	468	700	701	706	655	479
416-GAL-RNQ1_A389	9	3	14	3	0	1	14	18	0	8	9	4	12	0	53	7	33	1	1	4	0	12	0	1	18	4	1	3	4	5	12	6	16	9	17	1	11	0	8	3	42	32	5	13	1	26	45	6	44
416-GAL-RNQ1_A390	12	26	0	7	9	15	2	12	8	9	1	4	10	7	0	11	20	15	0	9	7	11	0	7	32	8	25	5	6	8	22	34	15	19	7	8	5	12	14	24	27	33	11	22	24	16	21	42	69
416-GAL-RNQ1_A391	0	9	16	15	3	5	2	6	23	32	19	14	2	12	29	18	21	12	9	3	0	1	1	15	6	9	1	11	2	13	55	42	9	14	37	2	18	8	7	33	46	25	22	11	46	5	21	23	50
416-GAL-RNQ1_A392	30	47	14	18	16	42	16	18	4	4	5	2	10	14	59	28	3	2	0	2	18	4	3	5	0	12	13	0	21	14	5	31	14	8	19	15	2	5	14	35	62	7	44	16	26	69	5	14	3
416-GAL-RNQ1_A7	4	29	51	7	4	4	10	12	50	11	5	11	8	2	18	13	16	9	14	5	8	7	9	7	16	34	25	6	7	22	12	31	20	40	3	17	20	32	16	13	60	32	3	23	11	18	57	62	32
416-GAL-RNQ1_A8	14	14	21	12	21	25	0	32	10	8	0	3	36	1	44	48	26	17	0	0	4	15	3	21	1	24	24	2	6	2	37	29	15	15	29	32	7	27	11	20	4	26	15	23	29	17	30	36	37
416-GAL-RNQ1_A9	4	54	9	8	22	17	7	16	9	0	2	16	4	2	19	26	39	19	12	11	1	16	1	42	25	10	1	7	12	20	34	50	44	17	37	7	13	11	16	4	23	7	27	19	37	8	70	30	46
416-GAL-SCO2_A37	121	256	219	121	140	152	88	95	217	135	73	190	11	23	229	263	142	256	92	64	30	111	57	154	111	130	130	107	184	155	321	245	259	399	359	188	199	263	158	258	237	296	185	298	321	333	653	601	401
416-GAL-SCO2_A38	271	190	189	118	84	88	58	81	134	117	32	129	60	7	161	202	126	274	60	76	73	73	69	71	33	81	137	114	155	145	368	246	213	365	318	165	119	132	157	299	267	294	266	195	323	406	541	415	317
416-GAL-SCO2_A39	438	423	192	213	237	169	53	134	234	140	134	260	30	17	458	617	282	385	114	94	102	238	114	240	259	265	162	151	245	316	471	561	356	603	439	264	296	304	335	560	382	358	408	502	599	484	755	631	541
416-GAL-SCO2_A413	169	232	264	110	116	149	57	115	196	155	112	231	0	21	270	388	267	331	139	60	68	136	53	103	155	156	94	85	182	124	482	370	310	446	196	141	170	293	226	338	142	299	188	225	413	366	560	264	431
416-GAL-SCO2_A415	184	220	161	101	162	124	70	59	215	148	52	136	4	1	164	274	242	222	107	42	61	106	52	132	176	121	94	67	101	162	213	473	172	265	306	129	179	190	209	198	306	217	169	164	314	215	553	485	485
416-GAL-SCO2_A416	189	298	148	145	176	179	78	144	212	112	75	135	38	17	253	292	253	356	92	73	87	91	67	271	207	149	138	143	159	217	469	505	310	454	260	162	223	155	272	285	353	432	279	229	329	285	911	376	568
416-GAL-SUP35_A13	98	61	56	34	63	43	51	65	38	42	27	69	20	4	118	162	43	85	22	17	24	35	36	23	44	28	47	22	19	81	113	159	28	136	117	60	83	36	108	96	127	187	120	224	147	121	227	132	168
416-GAL-SUP35_A14	115	94	106	42	79	61	33	116	77	119	22	25	2	15	103	82	160	95	44	51	2	59	35	30	33	31	123	40	132	80	223	185	116	168	101	60	37	68	53	136	95	101	104	114	205	172	212	157	248
416-GAL-SUP35_A15	76	118	94	65	65	89	48	97	78	88	30	58	0	3	62	130	119	106	39	21	7	55	38	37	36	33	41	23	74	47	184	156	36	74	138	89	56	103	47	132	83	163	137	140	164	96	237	129	198
416-GAL-SUP35_A401	99	160	45	50	97	132	42	65	81	76	18	50	5	4	102	100	159	66	47	25	13	39	28	51	22	41	39	22	81	71	144	146	83	130	135	75	38	47	60	69	138	122	140	108	204	171	290	196	182
416-GAL-SUP35_A402	56	95	50	61	61	48	74	56	135	15	46	21	3	4	98	110	140	68	34	31	20	50	29	64	30	58	45	24	48	28	115	148	22	83	138	71	74	47	78	54	122	99	71	120	131	103	248	224	79
416-GAL-SUP35_A403	61	42	14	38	51	31	51	71	43	13	40	54	3	2	81	100	72	62	40	19	17	26	16	57	20	43	22	14	52	40	98	68	56	126	84	86	30	50	63	58	100	118	63	87	122	67	125	95	99
416-GAL-SUP35_A404	154	86	46	41	59	48	79	40	106	78	23	35	15	0	66	153	51	100	26	28	24	53	48	18	79	47	33	29	83	37	211	132	68	122	43	60	50	49	85	79	73	109	86	98	163	131	197	114	138
416-GAL-TDP43_A31	32	42	64	29	13	42	13	11	31	52	15	16	1	2	46	70	79	35	30	13	19	11	11	12	45	5	6	29	16	29	35	63	20	65	66	17	18	14	51	85	28	49	41	53	91	100	158	67	76
416-GAL-TDP43_A32	15	42	73	41	19	27	12	17	15	46	14	39	0	21	34	53	49	29	23	23	1	11	5	24	16	9	15	17	25	31	96	132	15	46	50	52	82	14	17	40	21	66	39	23	40	43	77	76	52
416-GAL-TDP43_A33	46	15	28	15	41	39	13	16	31	53	7	13	1	3	31	37	54	21	8	2	4	21	23	20	26	28	14	16	8	20	54	64	18	25	80	15	13	9	60	28	86	30	64	32	51	56	24	89	103
416-GAL-TDP43_A405	10	76	19	12	18	11	21	6	38	40	11	13	3	1	75	44	8	12	4	8	12	26	15	18	32	4	13	10	29	28	37	92	44	59	59	11	35	17	22	72	44	42	4	54	133	53	71	49	66
416-GAL-TDP43_A406	38	49	24	13	25	13	23	5	6	24	10	19	0	10	22	32	42	20	9	11	1	26	14	24	56	9	8	7	35	18	64	69	37	32	43	24	33	3	30	29	49	38	34	34	67	48	94	75	13
416-GAL-TDP43_A407	31	30	26	26	16	19	18	15	26	7	25	37	28	17	40	36	25	15	22	30	14	5	13	43	20	23	13	18	4	33	82	110	34	77	59	45	24	15	34	41	15	19	33	28	54	49	91	82	90
416-GAL-TDP43_A408	57	55	27	18	25	16	6	14	40	53	9	15	13	0	41	37	75	39	15	30	3	35	7	25	6	28	3	36	20	8	98	56	33	46	12	26	27	37	47	31	81	17	42	14	80	36	84	91	63
416-GAL-TDP43-M337V_A173	16	36	38	9	18	27	0	4	13	35	5	6	7	0	73	39	19	58	15	1	19	7	2	22	21	17	14	14	35	42	91	38	41	36	47	37	25	34	35	65	25	30	25	36	70	77	95	94	41
416-GAL-TDP43-M337V_A212	22	13	31	22	21	22	7	11	31	23	11	17	0	0	29	44	20	31	3	7	5	7	8	22	7	27	3	14	10	33	66	45	51	24	21	15	16	7	38	43	32	37	50	42	54	38	70	55	35
416-GAL-TDP43-M337V_A506	6	11	12	19	11	6	3	3	14	3	5	24	0	6	25	21	33	12	7	22	18	4	7	9	2	5	17	8	8	37	27	12	3	20	28	9	28	9	16	2	28	22	17	14	45	16	61	36	15
416-GAL-TDP43-M337V_A507	0	0	0	0	0	0	0	0	0	0	0	0	0	0	0	0	0	0	0	0	0	0	0	0	0	0	0	0	0	0	0	0	0	0	0	0	0	0	0	0	0	0	0	0	0	0	0	0	0
416-GAL-TDP43-M337V_A508	25	49	7	18	24	10	9	17	42	13	16	17	8	0	15	46	83	51	13	3	0	17	17	11	24	13	2	32	4	15	41	49	14	34	58	24	17	21	25	17	44	21	35	12	37	48	35	43	26
416-GAL-TDP43-N267S_A170	19	12	18	3	3	9	12	0	14	1	0	16	13	2	1	1	21	15	13	0	0	5	0	2	23	0	1	0	5	3	22	39	6	16	17	9	1	0	7	1	3	6	6	12	1	18	10	4	2
416-GAL-TDP43-N267S_A171	54	51	69	9	7	15	19	3	43	28	13	8	6	5	19	25	39	45	11	2	17	8	17	11	6	18	18	19	16	14	71	87	43	36	39	29	28	18	30	18	22	65	17	29	103	73	114	74	54
416-GAL-TDP43-N267S_A211	35	31	48	29	35	28	1	21	51	25	16	29	7	2	46	35	46	42	15	27	5	15	17	20	17	28	7	8	13	39	59	50	29	48	30	85	16	28	72	13	44	20	37	25	23	84	103	51	86
416-GAL-TDP43-N267S_A501	27	47	33	11	23	8	27	14	33	6	21	32	6	0	46	52	25	32	13	7	4	11	27	12	59	21	47	21	2	65	71	99	31	38	76	37	37	15	23	45	16	21	83	20	113	59	47	89	62
416-GAL-TDP43-N267S_A502	41	15	36	7	30	22	6	12	76	23	29	46	4	4	30	60	39	18	33	21	20	14	10	8	24	5	11	11	74	21	89	61	28	40	66	27	10	15	33	58	18	30	66	86	8	74	61	51	82
416-GAL-TDP43-N267S_A504	50	28	50	18	38	14	5	36	32	32	2	24	0	1	43	54	46	28	24	7	1	12	3	28	30	16	5	2	23	13	98	27	46	31	69	27	11	42	36	35	88	65	51	43	51	41	97	66	41
416-GAL-TDP43-Q331K_A166	11	52	35	0	13	6	8	32	42	18	2	7	4	5	25	23	51	17	0	0	5	6	11	5	7	21	6	10	1	19	43	16	16	6	36	26	23	0	19	15	26	46	18	31	26	49	80	43	59
416-GAL-TDP43-Q331K_A167	16	22	20	11	17	21	6	3	11	5	11	6	1	17	9	5	23	14	10	6	5	1	1	32	1	20	21	13	10	7	30	34	15	50	6	22	8	13	18	48	13	25	34	13	44	17	15	70	44
416-GAL-TDP43-Q331K_A168	10	25	27	4	14	7	4	18	8	30	11	20	0	21	22	33	16	1	11	6	4	6	5	19	13	25	30	7	17	22	10	60	43	29	15	12	2	0	26	63	19	22	23	32	59	36	50	31	29
416-GAL-TDP43-Q331K_A497	2	8	12	11	4	23	1	6	34	12	1	12	8	3	4	24	8	22	2	3	1	3	6	0	15	13	0	5	1	19	25	44	7	14	47	9	9	0	8	27	24	25	2	23	28	21	83	7	24
416-GAL-TDP43-Q331K_A498	8	15	4	0	4	3	14	0	1	3	4	2	47	8	13	28	1	16	2	7	0	4	1	16	0	8	11	1	8	9	14	16	7	3	17	7	9	20	10	47	19	28	10	19	34	39	20	15	8
416-GAL-TDP43-Q331K_A499	5	4	10	30	13	18	0	4	12	2	2	16	0	13	6	13	8	1	1	5	0	9	1	8	5	0	0	0	5	6	7	24	16	31	26	21	8	27	6	8	3	23	9	2	23	34	13	40	6
416-GAL-TDP43-Q331K_A500	10	13	4	11	13	3	4	1	18	4	3	6	0	1	19	29	22	31	2	9	2	37	1	14	8	9	2	0	0	1	17	4	14	26	17	1	18	0	29	7	1	2	5	11	27	37	67	21	15
416-GAL-VAM3_A425	332	317	165	149	196	92	90	102	294	177	84	195	2	6	407	474	319	431	114	109	96	106	73	131	151	228	117	105	166	305	503	569	345	358	557	290	222	136	395	401	358	365	313	294	374	365	779	575	479
416-GAL-VAM3_A426	357	187	313	101	104	94	97	107	132	144	45	211	18	11	255	443	339	329	120	74	62	111	130	220	252	149	139	110	149	120	425	393	243	422	222	282	194	173	340	350	239	230	418	267	555	649	733	684	539
416-GAL-VAM3_A427	300	251	185	71	119	123	40	112	197	104	70	96	12	35	285	581	242	402	56	87	38	103	62	137	179	86	150	120	251	202	566	433	218	448	421	135	193	189	186	231	318	186	345	205	388	457	543	654	627
416-GAL-VAM3_A428	443	234	207	88	122	130	47	84	170	173	69	93	39	7	312	276	310	290	68	52	65	126	109	78	114	190	133	142	228	109	286	542	188	243	267	222	148	129	137	429	199	314	235	259	631	377	296	385	455
416-GAL-VAM3_A47	189	322	210	125	179	222	114	78	274	147	106	139	26	37	325	362	289	251	137	70	47	100	41	110	280	195	176	140	184	224	376	554	181	356	460	139	289	217	284	281	221	332	385	430	400	451	600	644	588
416-GAL-VAM3_A48	275	208	258	205	245	240	148	119	268	201	112	164	4	25	387	444	241	396	156	103	70	139	129	197	145	193	209	149	246	316	534	699	278	380	495	293	272	335	312	301	475	474	365	454	480	383	939	698	752
416-GAL-VAM3_A49	78	106	156	134	127	135	75	70	197	212	84	149	5	31	329	257	182	147	62	38	41	48	46	106	77	92	83	78	114	147	423	207	197	249	220	103	178	84	135	289	192	222	148	225	262	353	187	315	204
426-GAL-alpha-synuclein-A53T_A202	251	259	227	88	171	188	140	133	180	176	69	129	28	54	257	319	203	266	108	77	51	137	70	215	133	111	119	117	79	152	324	445	231	433	338	187	228	176	227	327	321	310	265	435	404	305	499	543	431
426-GAL-alpha-synuclein-A53T_A204	211	179	269	143	175	200	164	148	160	161	99	149	41	18	225	323	260	243	98	118	43	99	76	129	128	114	130	114	118	218	416	422	350	317	409	190	247	187	241	264	287	325	287	301	290	333	801	558	458
426-GAL-alpha-synuclein-A53T_A226	239	181	179	137	214	153	143	110	117	172	58	159	8	30	292	431	195	233	103	104	74	89	55	152	109	88	116	55	199	85	324	329	214	241	366	178	263	156	208	257	298	258	287	238	370	291	562	282	456
426-GAL-alpha-synuclein-A53T_A489	294	265	230	162	159	174	149	264	198	169	94	193	47	20	184	463	264	400	124	106	27	96	68	109	185	131	92	63	131	138	475	440	358	440	376	201	223	166	350	374	244	309	259	299	363	316	445	502	506
426-GAL-alpha-synuclein-A53T_A490	151	99	127	91	114	66	82	94	91	59	23	48	16	2	93	113	115	91	30	32	17	76	34	67	64	95	26	46	58	69	218	171	107	179	146	97	74	61	100	129	197	117	104	119	336	128	239	216	230
426-GAL-alpha-synuclein-A53T_A491	283	327	209	109	249	113	107	190	210	126	71	120	45	87	312	343	192	239	135	94	33	96	94	190	119	189	107	105	129	102	431	284	231	405	482	177	238	186	194	257	218	207	327	349	337	306	608	446	451
426-GAL-alpha-synuclein-A53T_A492	290	215	324	148	234	234	126	220	293	140	134	149	19	21	402	492	276	278	124	106	83	144	101	201	245	193	145	88	199	223	454	455	300	353	336	297	264	223	272	378	497	360	330	308	614	402	712	787	539
426-GAL-alpha-synuclein-E46K_A187	247	213	181	131	156	128	125	124	194	134	57	126	21	41	182	278	225	241	118	88	78	73	67	49	89	109	142	103	195	78	205	306	279	333	335	164	194	113	202	248	278	287	285	193	352	367	634	397	388
426-GAL-alpha-synuclein-E46K_A188	293	171	186	114	154	223	217	241	179	211	75	133	16	24	196	332	222	194	132	83	49	117	62	176	145	80	110	93	166	130	369	352	294	260	390	168	217	196	275	392	223	246	314	308	415	258	787	315	696
426-GAL-alpha-synuclein-E46K_A193	416	174	198	108	162	113	135	121	146	125	94	67	34	13	163	270	192	221	128	85	62	112	64	64	124	178	115	73	229	101	263	432	310	369	289	218	218	131	197	360	254	292	227	157	288	318	409	448	482
426-GAL-alpha-synuclein-E46K_A486	232	206	147	113	158	160	86	108	128	136	82	105	20	31	192	300	149	250	96	58	40	92	67	108	60	138	148	56	101	109	264	237	196	236	272	188	75	121	169	279	185	237	229	185	279	235	467	311	363
426-GAL-alpha-synuclein-E46K_A487	211	71	137	97	166	95	38	41	119	69	93	49	7	2	77	220	106	164	76	59	37	78	38	51	48	58	110	81	98	146	229	245	115	155	194	144	96	95	73	189	83	114	144	156	249	150	320	168	176
426-GAL-alpha-synuclein-E46K_A488	137	161	146	103	151	120	65	134	141	92	53	149	29	9	197	230	74	189	81	44	6	69	23	91	173	140	45	51	93	64	280	151	114	229	259	115	126	58	146	224	241	130	158	153	224	251	367	377	293
426-GAL-alpha-synuclein-H50Q_A228	223	324	205	133	204	156	106	214	200	146	104	199	23	93	239	413	97	286	108	78	46	90	71	68	109	215	78	74	171	128	481	478	240	374	389	207	210	227	184	252	259	205	342	260	341	400	677	341	456
426-GAL-alpha-synuclein-H50Q_A229	16	40	18	10	13	0	29	12	22	28	5	4	1	8	42	9	7	16	31	17	0	8	0	8	9	13	12	6	10	24	7	4	40	12	24	26	25	50	55	19	41	15	26	23	37	55	99	52	81
426-GAL-alpha-synuclein-H50Q_A230	239	209	265	71	211	160	119	132	298	155	86	114	51	42	290	327	179	235	132	96	39	114	89	84	148	137	127	136	133	155	384	453	210	301	391	229	198	239	245	232	369	282	348	271	393	313	532	510	561
426-GAL-alpha-synuclein-H50Q_A493	268	306	209	155	204	146	174	163	185	129	52	161	63	63	261	437	259	254	163	95	40	65	47	112	167	165	143	122	189	151	436	412	234	347	459	200	202	183	285	326	361	256	218	319	349	392	619	542	421
426-GAL-alpha-synuclein-H50Q_A494	259	198	235	168	143	144	106	224	253	168	103	150	77	14	407	372	287	321	134	108	48	102	80	165	167	102	179	73	258	168	427	419	204	324	567	210	165	267	313	309	358	309	293	287	445	322	536	487	507
426-GAL-alpha-synuclein-H50Q_A495	348	294	209	173	251	127	158	212	246	190	100	152	36	24	400	444	300	277	90	105	67	82	77	153	174	143	122	130	181	219	343	418	245	548	289	253	267	128	327	266	287	348	319	331	375	336	623	537	522
426-GAL-alpha-synuclein-H50Q_A496	186	316	286	113	273	185	201	190	180	176	53	221	48	26	227	334	213	244	67	102	40	115	112	161	96	210	171	130	133	231	358	494	416	335	287	171	228	139	167	334	280	243	173	296	503	319	703	399	444
426-GAL-alpha-synuclein-WT_A100	208	144	204	77	203	136	157	196	150	145	58	96	12	35	263	211	263	205	72	76	42	77	44	92	162	96	113	93	126	156	258	348	221	337	314	132	183	125	185	148	139	318	156	295	251	250	324	421	325
426-GAL-alpha-synuclein-WT_A101	90	61	33	53	45	22	66	67	27	52	19	31	0	10	79	119	53	77	49	19	8	36	27	37	58	30	31	30	50	48	79	117	73	110	133	54	23	32	79	65	42	29	61	84	124	56	251	136	199
426-GAL-alpha-synuclein-WT_A102	231	226	276	170	234	169	145	129	239	146	105	130	22	4	261	311	211	336	96	103	73	149	73	126	139	92	177	99	174	138	446	668	256	375	523	278	200	260	324	224	341	353	326	363	390	370	531	608	655
426-GAL-alpha-synuclein-WT_A453	203	260	276	124	185	189	198	106	215	198	75	243	28	64	360	354	266	331	185	83	42	160	82	133	143	196	113	152	151	190	322	355	284	346	397	218	266	134	173	295	398	245	220	292	529	320	634	561	461
426-GAL-alpha-synuclein-WT_A454	291	244	213	201	223	155	206	215	239	197	105	139	5	56	280	418	205	225	234	96	62	211	63	123	127	87	129	84	254	219	508	434	306	367	472	156	231	152	214	463	329	209	318	402	527	491	628	525	521
426-GAL-alpha-synuclein-WT_A455	409	366	307	172	198	163	196	171	196	168	130	158	27	39	301	384	472	318	145	105	54	114	61	146	164	128	192	118	103	190	408	410	247	419	480	298	170	118	339	300	376	206	397	329	519	507	919	556	757
426-GAL-alpha-synuclein-WT_A456	289	218	146	291	231	215	124	186	321	172	97	198	22	56	574	402	241	421	151	105	128	138	120	147	174	187	152	102	172	139	464	477	275	335	413	330	209	189	267	385	484	330	223	325	416	503	652	543	521
426-GAL-ANG_A564	5	13	5	8	0	9	1	2	3	1	21	11	18	0	9	4	42	0	8	4	0	4	0	2	5	0	3	5	3	10	35	17	5	22	22	0	3	7	0	14	21	19	9	5	70	6	7	34	23
426-GAL-ANG_A575	12	24	5	2	7	7	0	7	0	2	3	0	6	5	13	37	26	5	4	4	2	0	0	4	9	5	1	12	1	3	2	6	8	5	35	10	21	2	4	4	9	19	1	13	33	36	24	33	11
426-GAL-ANG_A576	24	3	3	10	11	2	3	8	5	29	4	3	1	1	23	20	7	9	17	5	0	3	8	3	10	0	2	2	12	0	2	3	16	38	0	5	4	23	4	11	48	0	12	31	7	3	55	31	14
426-GAL-ANG_A551	11	3	0	2	0	0	0	0	16	13	0	2	0	1	2	38	0	14	5	0	0	4	0	0	0	3	1	0	0	11	0	11	0	0	13	1	3	9	2	14	31	6	28	0	6	10	16	10	22
426-GAL-ANG_A552	18	9	1	2	6	4	0	4	0	14	4	7	0	7	2	6	0	0	9	0	0	3	3	11	7	4	11	1	10	5	1	19	9	6	16	0	0	0	11	15	5	6	3	12	29	15	22	13	26
426-GAL-ANG_A563	5	6	0	5	14	4	2	7	6	15	5	9	6	4	3	23	16	11	11	0	7	0	0	5	15	2	0	2	8	3	0	20	17	28	19	11	5	7	0	40	2	8	27	14	6	5	4	5	4
426-GAL-APP-CTF_A350	28	30	114	21	16	0	50	31	18	13	12	49	1	8	67	65	33	15	39	32	0	58	14	43	13	30	37	20	41	37	65	128	58	58	31	45	55	25	42	112	74	51	62	24	63	90	147	112	107
426-GAL-APP-CTF_A351	2193	3392	1554	1136	1420	1400	1249	1631	1513	1379	662	1480	230	194	3006	3573	2056	2971	1345	991	584	1007	696	1563	1797	1389	1587	1322	1559	1669	3695	3514	2271	3675	3926	2512	2070	1623	2380	2838	3677	3714	2735	3109	4189	3016	6329	4888	4426
426-GAL-APP-CTF_A352	2008	2146	1716	1050	1627	1300	781	955	1359	1081	620	1302	93	122	2205	2473	1643	1999	960	758	355	748	540	1122	990	1094	902	997	1354	1287	3102	3137	2603	2798	2946	1972	1670	1063	1767	2254	2511	2686	2089	1951	2995	2873	4640	3638	4066
426-GAL-APP-CTF_A353	2343	2421	1633	1115	1623	1188	913	1097	1589	1131	849	1360	161	171	2590	3169	1322	1972	1191	738	448	958	607	1097	1385	1250	1226	1107	1261	1206	2895	2620	2266	3553	3606	2053	1913	1445	1784	2338	2526	2990	2306	2550	3500	2917	4969	4566	4470
426-GAL-APP-CTF_A354	2195	1972	1512	856	1398	1200	675	1100	1452	980	693	910	76	110	1909	2854	1267	2049	946	751	323	906	553	1193	1274	1181	1005	981	1199	1272	2466	2628	2177	3212	2769	1790	1707	1317	1915	2028	2492	2589	1916	1942	3259	2190	3738	3530	3764
426-GAL-APP-CTF_A355	2319	2532	1337	1073	1344	1348	979	912	1411	1229	666	1233	74	133	2502	2895	2069	1989	985	833	343	1065	636	1407	1024	1219	1035	873	1479	1272	2914	3360	2273	3612	3655	1697	1487	1414	1652	2038	2585	2396	2038	2225	2927	2787	4378	4727	3957
426-GAL-ATXN1-Q85_A441	699	497	278	212	360	337	426	497	605	284	126	351	94	67	604	950	440	660	241	227	69	283	144	273	358	227	212	248	375	331	820	787	464	573	792	400	371	328	431	683	660	653	623	714	781	722	1194	1104	1248
426-GAL-ATXN1-Q85_A442	606	409	454	282	271	231	389	439	381	234	161	250	75	86	532	798	534	520	269	223	104	274	133	298	238	250	273	261	328	360	783	761	626	831	829	379	365	394	381	478	560	616	616	648	1007	788	941	1125	964
426-GAL-ATXN1-Q85_A443	510	639	365	322	492	348	456	615	303	305	192	382	67	28	708	889	400	562	211	231	152	197	138	354	349	263	227	325	319	320	852	983	493	643	635	656	438	390	720	742	576	535	562	636	864	734	1181	1083	980
426-GAL-ATXN1-Q85_A444	524	648	401	305	416	379	398	573	337	332	207	412	63	92	717	936	498	688	347	228	140	277	142	444	432	255	307	322	484	300	953	812	719	1151	880	484	432	393	489	659	794	673	714	711	843	873	1478	1328	1406
426-GAL-ATXN1-Q85_A85	487	461	338	152	353	215	334	353	311	280	103	254	59	6	375	721	356	397	156	170	59	126	93	272	207	181	230	144	358	231	510	711	362	548	602	358	372	274	288	583	541	500	321	367	780	699	1151	920	963
426-GAL-ATXN1-Q85_A86	474	444	347	266	343	210	294	436	315	231	90	240	50	89	477	622	361	433	284	160	103	213	133	235	341	255	216	190	340	305	673	686	430	768	507	305	363	216	399	543	545	671	437	417	760	436	876	1041	1046
426-GAL-ATXN1-Q85_A87	328	297	305	245	221	154	248	300	293	221	120	204	33	54	460	586	273	301	276	115	70	180	112	111	158	232	191	177	164	262	590	554	471	589	550	237	256	185	396	457	357	380	344	409	450	479	889	1002	820
426-GAL-CHMP2B_A103	18	15	5	0	0	1	1	0	8	0	7	9	7	25	14	6	0	8	0	9	18	1	6	19	1	16	6	4	7	8	2	8	11	0	21	19	8	6	0	1	0	9	0	8	12	9	6	31	19
426-GAL-CHMP2B_A105	3	2	5	4	19	1	13	1	8	8	0	8	2	7	21	4	6	2	4	4	6	14	8	12	15	36	9	13	2	13	11	17	6	18	11	0	7	7	17	4	8	7	2	6	36	34	45	34	23
426-GAL-CHMP2B_A205	11	5	7	3	9	15	13	20	11	1	1	7	12	3	4	9	20	18	1	13	0	3	0	0	8	0	11	0	0	34	6	29	7	6	31	5	2	10	24	1	0	19	0	18	25	10	22	3	20
426-GAL-CHMP2B_A461	5	11	0	1	6	15	0	10	16	7	0	1	6	12	4	10	51	7	0	2	0	7	0	7	0	18	8	3	19	11	23	17	17	24	8	15	12	10	16	20	18	3	32	0	18	9	8	14	20
426-GAL-CHMP2B_A462	10	10	0	6	3	19	2	1	1	2	1	6	10	0	9	4	4	38	0	7	0	2	1	1	4	8	5	0	0	1	42	16	1	22	0	38	0	10	0	15	4	7	6	5	2	6	0	36	12
426-GAL-CHMP2B_A463	10	22	6	7	11	0	0	7	7	1	1	25	9	17	0	5	17	5	16	3	0	2	4	0	2	1	2	2	3	3	21	18	22	13	10	0	9	12	5	2	19	19	36	0	43	15	8	27	29
426-GAL-CHMP2B_A464	3	4	1	6	3	13	2	1	0	18	0	1	1	1	7	10	17	6	3	0	1	2	6	22	4	2	16	2	18	7	7	23	15	1	5	6	35	0	5	3	4	9	19	5	18	31	29	23	6
426-GAL-EWSR1_A233	78	164	105	73	67	56	19	29	125	41	46	86	77	33	152	175	59	60	65	55	14	37	47	74	54	76	44	48	77	50	212	172	143	176	230	68	132	53	139	157	101	94	101	102	261	168	232	239	248
426-GAL-EWSR1_A235	172	198	205	105	156	84	62	42	132	192	69	132	63	99	198	461	249	206	60	71	54	114	80	102	146	126	93	117	125	116	402	395	209	234	277	170	160	143	190	213	183	214	286	269	378	277	451	490	437
426-GAL-EWSR1_A429	262	163	90	101	44	65	33	37	150	133	61	72	28	24	163	157	76	160	20	72	58	71	45	53	90	61	78	37	85	79	225	375	95	140	175	110	151	146	85	153	210	235	155	138	253	238	424	298	270
426-GAL-EWSR1_A430	273	155	184	76	123	116	55	79	199	74	48	125	76	17	341	273	172	217	94	75	47	99	62	126	175	97	81	115	149	135	307	360	218	273	413	135	137	196	180	310	255	262	282	234	274	229	740	468	379
426-GAL-EWSR1_A431	163	178	138	112	145	98	36	83	104	144	80	168	24	87	217	238	179	253	78	64	43	121	71	176	107	107	89	71	162	131	419	385	239	258	227	188	153	166	183	270	308	170	246	236	272	325	470	430	327
426-GAL-EWSR1_A432	185	157	183	99	165	135	77	91	202	140	83	81	24	57	207	318	165	127	87	92	52	103	56	153	128	106	143	96	176	138	423	287	205	324	218	253	130	179	273	254	246	361	236	144	406	209	498	411	386
426-GAL-GR50_A281	1832	2150	1365	1045	1246	956	583	745	1324	958	690	1287	151	69	1634	2262	1380	1863	755	460	295	851	486	938	900	964	908	817	1214	1238	2054	2514	1709	2854	2756	1561	1386	999	1356	1750	2212	2233	1897	1783	2711	2413	3867	3024	3300
426-GAL-GR50_A445	2275	2396	1297	1105	1502	1153	861	651	1405	1078	552	1260	192	184	2481	3003	1640	2698	1066	775	461	847	461	1263	1251	1071	1026	931	1349	1511	2744	2527	2346	3123	2670	1821	1534	1814	1864	2266	2519	2899	2435	2157	3324	2791	4205	4058	3286
426-GAL-GR50_A446	1839	2019	1382	807	1570	1293	666	863	1171	1108	757	1152	127	89	2213	2730	1725	2279	893	654	488	876	543	964	1177	1283	963	814	1367	1212	2889	2525	2046	3247	2693	1751	1841	1369	1661	2124	2490	2581	1966	2030	3416	2623	5628	4209	4335
426-GAL-GR50_A447	1848	1766	1207	948	1215	895	594	762	1205	1108	554	840	125	201	2081	2751	1777	2196	768	601	284	720	558	1093	1240	1164	841	904	1137	1199	2404	2382	1850	3190	2664	1535	1333	1439	2063	2280	2607	2263	2441	1833	2913	2039	4513	3865	3218
426-GAL-GR50_A448	2019	1850	1230	925	1232	1253	633	957	1216	1066	546	1178	242	138	2180	3073	1864	2189	1133	645	507	924	545	968	1247	1092	960	940	1366	1350	2562	2723	2051	3500	2401	1712	1775	1618	1477	2134	2699	2075	1610	1865	3381	2683	4241	4741	4484
426-GAL-GR50_A71	1329	1427	1072	650	1066	841	378	437	1253	866	475	761	64	105	1513	1658	1055	1477	515	424	350	623	444	726	748	779	766	593	1084	985	1381	2178	1336	2104	2047	1228	1009	1020	1057	1928	1878	1479	1414	1506	2346	2061	2931	3173	2677
426-GAL-GR50_A72	1370	1504	933	594	871	594	339	487	952	763	391	725	116	80	1287	1876	985	1359	465	321	182	543	394	614	668	802	519	498	792	754	1646	1921	1208	1935	1812	1178	920	656	1116	1290	1470	1491	1419	1288	2298	1449	3097	2649	2624
426-GAL-Kar2-Abeta_A23	486	403	359	288	203	260	226	198	273	198	133	212	70	92	490	409	358	427	137	104	96	195	102	269	193	200	264	172	305	212	551	674	476	394	364	148	305	128	317	438	444	457	423	538	635	472	716	722	739
426-GAL-Kar2-Abeta_A24	326	273	232	151	162	111	100	140	194	155	103	146	9	9	344	373	260	278	121	99	47	107	87	104	186	141	136	99	265	157	344	359	240	364	263	194	165	193	151	316	233	249	234	331	505	433	459	487	437
426-GAL-Kar2-Abeta_A385	565	631	481	389	395	302	324	358	440	373	239	415	80	67	852	1046	753	784	324	273	141	316	243	370	402	298	301	408	578	426	1050	1400	845	1109	747	558	552	375	575	754	837	866	803	873	1142	1124	1663	1318	1245
426-GAL-Kar2-Abeta_A386	555	734	446	253	396	306	280	352	476	398	188	298	95	56	600	776	440	711	265	185	117	326	181	330	338	373	284	296	401	375	857	1163	588	625	734	372	459	319	359	658	736	656	633	619	941	653	1154	1343	1333
426-GAL-Kar2-Abeta_A387	872	761	384	398	445	314	447	515	531	578	259	435	39	38	891	996	665	752	342	217	139	424	215	207	424	371	369	317	436	557	1044	1269	865	1173	1094	583	489	529	678	771	935	937	892	872	1101	876	1176	1736	1530
426-GAL-Kar2-Abeta_A388	474	657	359	316	348	404	283	360	361	364	238	298	53	33	769	954	763	714	262	212	159	260	202	336	401	329	305	321	355	355	959	1185	513	951	680	440	500	423	631	607	798	812	716	747	943	847	1288	1263	1017
426-GAL-Kar2-Abeta_A84	549	423	279	304	226	279	214	262	459	268	195	285	55	58	477	754	501	710	249	168	75	230	149	261	400	357	300	225	323	307	933	767	490	690	533	423	348	331	492	392	669	496	618	559	859	765	1246	1078	709
426-GAL-mcherry_A19	2280	2552	1015	1016	1581	1086	928	1231	1376	1058	601	963	137	130	1991	2576	1813	2000	772	566	359	783	496	1258	1216	984	1163	917	1284	1264	2578	2747	2098	3514	2912	1618	1726	1139	1502	2501	2836	2774	1992	2564	3266	2960	4907	3995	3640
426-GAL-mcherry_A20	2618	2771	1413	1102	1703	1804	1021	1254	1768	1389	688	1545	247	192	2729	3424	2322	2863	886	929	521	1077	661	1248	2009	1333	1436	1064	1751	1821	2882	4016	2765	4187	3265	2069	2021	1670	2152	3068	3924	3654	3094	2467	4326	3802	6652	5562	4772
426-GAL-mcherry_A21	2386	2725	1237	1109	1624	1341	1000	1068	1698	1310	812	1484	146	254	2583	3547	2113	2634	1046	1012	472	1018	627	1803	1522	1345	986	1260	1880	1853	3568	3267	2615	3967	3627	2331	1657	1453	2056	3111	2944	3218	2712	2265	3565	3078	6166	4885	4504
426-GAL-mcherry_A397	3745	3833	1941	1651	2380	2118	1527	1832	2259	1873	1137	2266	190	379	3540	4965	3503	3819	1517	1262	603	1603	1026	1369	2168	1912	2022	1618	2115	2043	4649	5860	3561	5352	4360	3058	2872	2478	2834	3737	4280	4777	3478	3942	5332	5700	8056	8264	5927
426-GAL-mcherry_A398	4032	3986	1876	1828	2532	2307	2034	1763	2686	1893	808	2834	371	360	4529	5747	2741	4704	1767	1310	649	1821	894	2091	2305	2123	1996	1616	2150	2012	5024	5738	3502	6121	5755	3180	2961	2542	3255	3589	4672	4332	3567	4072	6122	5561	8376	7800	6433
426-GAL-mcherry_A399	3927	3693	1766	1420	2238	2313	1606	1985	2153	1592	1058	1547	372	256	3945	4470	2724	3502	1686	1158	681	1524	874	2030	1941	1748	1889	1794	2462	2581	4729	4653	3093	6340	4893	3020	2418	2558	3254	3337	3797	4647	3433	3540	5481	4895	8352	6284	5862
426-GAL-mcherry_A400	3620	3994	1962	1544	2112	1579	1264	1554	2080	2132	853	1807	242	271	3526	4005	2564	3106	1462	1133	767	1367	1152	1725	2003	2069	1968	1376	2167	2128	3809	4920	3447	5580	4382	3078	2388	2153	2907	3598	4764	4458	3541	3882	5058	4299	7684	7537	5616
426-GAL-PolyA_A251	707	416	458	267	496	293	344	195	422	210	150	360	68	97	780	799	664	619	211	256	153	149	110	234	356	330	372	257	339	338	984	815	528	891	677	539	616	362	473	517	613	534	685	620	1179	781	1193	1068	1196
426-GAL-PolyA_A252	504	475	414	273	287	372	243	293	418	257	195	324	24	74	575	719	464	371	284	153	84	194	160	312	306	287	337	198	286	261	746	628	457	684	682	338	510	470	504	532	471	743	394	495	764	792	1315	1155	867
426-GAL-PolyA_A253	579	435	304	148	304	154	202	321	219	255	127	277	29	18	615	632	413	290	300	132	108	181	69	194	193	221	260	177	277	463	764	813	550	583	634	308	346	365	371	658	647	493	449	619	800	847	1026	666	948
426-GAL-PolyA_A537	559	610	358	329	345	243	374	292	483	224	249	362	66	41	727	1046	452	322	395	192	98	183	222	258	328	311	329	252	264	527	962	980	453	962	1088	510	583	393	560	529	806	719	777	542	1065	732	1211	1334	1450
426-GAL-PolyA_A538	610	724	591	345	435	325	445	392	603	448	257	496	22	20	705	1013	754	741	429	299	153	234	182	309	454	294	417	393	443	338	1253	1030	929	1074	1083	662	717	429	661	753	678	1174	797	850	1293	1091	1753	1536	1100
426-GAL-PolyA_A539	1023	804	535	247	361	324	280	364	469	382	214	270	82	25	689	920	547	894	361	227	94	326	164	371	408	408	405	273	494	308	853	844	678	762	871	544	704	471	629	898	801	727	796	688	1067	921	1373	1530	1161
426-GAL-PolyA_A540	594	710	350	326	436	279	303	314	506	292	162	396	50	26	572	1067	625	720	310	269	186	338	199	286	498	307	367	255	448	545	830	963	728	963	772	466	423	503	525	568	891	648	723	767	769	765	1415	1123	1211
426-GAL-PolyC_A242	515	594	343	292	294	389	380	326	414	345	147	314	14	9	496	662	580	449	225	213	137	205	147	357	336	344	236	193	396	277	850	739	432	732	954	530	457	243	337	465	524	634	672	597	694	624	988	1111	1195
426-GAL-PolyC_A244	447	424	368	276	377	392	428	407	382	293	224	415	43	41	568	536	491	554	311	162	114	237	165	372	360	285	281	271	388	325	701	591	593	813	1076	465	405	305	515	730	676	633	681	662	811	716	1250	888	828
426-GAL-PolyC_A525	669	357	391	371	346	371	328	444	312	198	161	280	58	54	512	916	485	527	172	182	66	250	114	216	342	247	311	225	289	317	677	547	498	818	940	484	429	341	571	550	623	607	369	521	610	515	1245	879	1049
426-GAL-PolyC_A526	480	542	364	268	370	369	431	445	378	354	135	359	5	18	473	669	592	550	273	206	84	267	125	403	311	379	273	234	274	282	768	662	708	759	906	572	511	432	479	765	787	626	600	472	748	609	1511	784	1101
426-GAL-PolyC_A527	615	516	297	207	389	350	316	468	245	297	164	310	32	30	413	499	393	557	175	181	75	181	79	215	342	243	252	214	393	290	577	644	470	683	988	440	392	364	457	335	492	793	544	502	642	576	1511	934	830
426-GAL-PolyC_A528	637	634	364	316	373	368	490	453	363	298	163	288	29	44	753	994	680	720	282	267	121	349	132	297	399	301	267	366	472	405	1042	704	706	960	971	546	521	501	590	637	803	659	564	643	983	817	1014	1261	1022
426-GAL-PolyL_A245	3934	3552	2082	1661	2018	1697	1440	1579	2521	1857	937	1734	343	210	3806	4428	2573	3308	1124	1154	520	1368	882	1875	1949	2216	1469	1728	1898	1921	4191	4723	3340	5610	4647	2050	2198	1950	2581	3987	5392	4105	3332	3103	4907	3901	7484	6431	6204
426-GAL-PolyL_A246	3951	3421	2081	1405	2009	2028	1341	1533	2286	1815	1300	2004	285	216	4130	5011	2895	3791	1592	1069	403	1247	1035	1948	1828	2195	1762	1552	2307	2158	4446	5569	3534	5968	3952	3109	2930	2314	3099	4230	4199	4033	3144	3469	5473	4328	7384	6015	6303
426-GAL-PolyL_A247	3876	3837	2444	1833	2778	2140	1366	1451	2595	1992	1256	2428	239	265	4093	4968	2924	4052	1758	1141	686	1553	1015	1906	2579	2490	1690	1600	2707	2366	5338	5031	3725	5532	5729	3332	3405	2442	3007	4374	5055	4712	4450	4364	6545	4804	7991	8918	8486
426-GAL-PolyL_A529	3544	3363	2195	1524	2421	2085	1144	1368	2026	1699	833	1756	201	209	3625	4579	3301	3675	1856	1403	730	1305	823	1961	2190	2021	1899	1569	2268	2238	5090	5270	3728	4803	4421	2996	3028	2310	3127	5051	4707	4496	3457	3895	6337	5056	7579	7849	6407
426-GAL-PolyL_A530	3397	2737	1684	1235	1935	1450	1227	1161	2358	1271	848	1394	210	232	2887	3945	2568	3090	1126	958	442	1152	791	1517	1545	1805	1138	1154	1544	1582	4261	3747	2709	4152	3611	2611	2569	2036	2585	3462	3644	3476	2338	3204	4687	3799	6764	5757	5281
426-GAL-PolyL_A531	2858	2811	1909	1376	1742	1525	1222	1274	2252	1873	1066	1907	126	126	3552	4501	2368	2800	1537	961	576	1139	719	1546	1698	1605	1330	1165	2063	1849	4165	4338	2857	4158	3838	2730	2980	2156	2737	2938	3204	3665	3348	2798	4777	3974	7931	7198	6416
426-GAL-PolyL_A532	3913	3139	2447	1490	1960	1763	1191	1286	2239	1491	980	1900	199	236	3318	4465	2617	3477	1206	1103	540	1537	790	1549	1771	1929	1642	1513	2086	2087	4544	5531	3389	5013	4397	2576	2845	1976	2634	3582	3956	3986	2826	3161	5307	4525	7862	6725	6513
426-GAL-PolyS_A248	2113	1834	1502	1035	1205	1271	869	855	1489	1363	531	1147	231	131	2069	3424	2010	2226	904	890	418	784	552	1291	1320	1206	1212	847	1504	1239	3257	3141	2241	3844	2872	1818	2004	1350	2075	2720	1988	2115	2215	2336	3785	3019	4485	4416	4383
426-GAL-PolyS_A249	2023	2186	1424	1057	1120	1151	682	810	1238	981	711	920	118	144	1492	2596	1567	1620	833	742	500	703	511	861	1124	1182	997	794	1083	1114	2657	2922	1736	2642	1991	1270	1425	1087	1719	2536	1991	2380	1987	2091	2774	2630	3367	4209	3478
426-GAL-PolyS_A250	2724	2222	1327	1010	1299	1102	852	1077	1201	1181	744	1265	131	116	1857	3090	1759	2063	858	835	400	1160	440	1083	984	1355	1069	1005	1498	1491	3437	3313	2299	2893	3130	1927	1685	1294	1838	2474	2443	2745	2481	2365	3193	2841	5535	5060	3847
426-GAL-PolyS_A545	2231	2289	1254	990	1541	1115	911	829	1313	1048	578	1225	144	163	2415	3315	1747	2726	1102	831	380	912	550	1086	1549	1536	1228	836	1365	1444	3795	3441	2134	3252	3413	1560	1843	1370	2430	2890	2849	2726	2191	2359	2839	3030	4863	5734	4156
426-GAL-PolyS_A546	2167	2093	1287	887	1312	971	877	990	1191	989	674	1125	46	87	2001	3150	1783	1990	1084	658	328	976	546	980	1384	1117	1136	861	1209	1082	3007	3184	1910	3517	3352	1607	1535	1161	2137	2529	2501	2540	1774	2402	3655	2716	3885	4391	4005
426-GAL-PolyS_A547	2595	1786	1335	1016	1242	1092	830	1037	1482	1087	712	1291	119	165	2204	2925	1878	2496	1004	690	381	689	648	1054	1392	1170	1134	913	1555	1225	2594	3264	1966	3566	2898	1443	1751	1600	2153	2682	2719	2395	2199	1988	3495	3147	4686	3925	4425
426-GAL-PolyS_A548	2313	2559	1308	1177	1630	1216	937	1097	1652	1467	717	1265	103	224	2805	3520	1892	2437	1114	780	492	1089	658	1176	1460	1493	1237	931	1389	1574	3261	4045	2478	3758	3311	1920	2127	1566	2025	2885	3040	2598	2660	2272	3585	3350	5828	5619	4514
426-GAL-PR50_A449	126	148	75	77	96	80	90	75	108	57	52	60	60	39	136	155	102	150	75	74	32	68	68	67	56	37	75	62	62	101	150	128	143	138	76	81	66	55	86	155	151	142	94	141	94	250	293	268	196
426-GAL-PR50_A450	117	98	92	57	49	52	76	65	98	18	32	68	52	60	146	136	113	157	87	33	2	63	20	78	74	95	46	19	79	58	163	170	85	183	174	58	61	90	81	172	134	197	136	116	209	138	267	193	234
426-GAL-PR50_A451	129	85	68	56	68	26	76	56	79	56	17	28	9	27	143	71	56	55	53	16	14	36	43	22	42	45	37	70	44	79	85	139	58	107	126	68	48	46	82	101	131	87	95	85	158	96	207	130	204
426-GAL-PR50_A452	58	121	59	41	110	78	63	73	116	60	38	84	27	70	64	169	134	111	55	36	48	44	31	58	62	63	34	45	75	64	73	175	159	87	196	74	72	36	101	119	130	156	120	167	123	145	334	275	266
426-GAL-PR50_A75	19	11	7	3	33	18	21	23	15	17	6	8	6	9	35	39	24	32	10	6	11	15	6	3	18	2	7	12	14	27	24	40	4	23	28	14	44	9	20	31	6	42	9	15	86	47	46	52	52
426-GAL-PR50_A76	121	40	94	50	82	36	20	38	32	28	25	20	14	10	72	171	70	77	37	33	46	32	29	52	58	34	47	29	60	45	112	126	73	114	100	68	57	30	62	94	124	98	87	104	120	100	179	134	181
426-GAL-PR50_A77	131	68	53	62	92	27	77	43	74	66	36	65	71	52	136	102	147	58	69	47	58	11	34	36	41	63	37	73	58	61	156	107	49	88	96	55	73	79	102	44	104	114	69	97	112	126	188	170	192
426-GAL-PrePro-3x-Abeta_A272	308	321	142	143	109	158	143	246	196	140	94	190	55	72	222	445	193	329	121	78	25	98	118	140	187	118	137	125	179	186	298	257	267	229	292	200	195	173	198	297	246	297	375	239	360	280	443	436	504
426-GAL-PrePro-3x-Abeta_A274	189	190	110	131	142	121	129	141	199	66	44	85	15	57	236	273	241	219	144	71	70	57	69	198	132	115	124	100	192	136	269	334	203	214	226	192	134	74	129	170	340	295	262	280	362	189	374	431	400
426-GAL-PrePro-3x-Abeta_A284	218	171	154	147	111	123	73	85	54	71	61	79	32	0	149	301	146	169	60	27	19	79	69	92	127	102	107	78	65	86	324	131	189	187	281	135	158	114	165	260	274	237	203	213	220	392	512	293	321
426-GAL-PrePro-3x-Abeta_A521	307	249	206	150	289	194	155	160	250	165	104	221	14	61	247	305	219	315	91	146	82	126	85	223	158	275	221	102	159	229	425	362	295	712	386	257	241	227	321	305	350	323	304	381	424	430	712	555	583
426-GAL-PrePro-3x-Abeta_A522	173	288	221	119	213	203	155	215	243	209	87	147	54	73	373	376	299	271	155	113	50	101	79	190	146	182	109	80	144	127	460	437	370	417	429	248	229	158	337	382	383	349	258	235	456	310	479	485	518
426-GAL-PrePro-3x-Abeta_A523	276	494	269	253	180	204	213	271	272	157	131	336	74	22	437	466	531	407	152	298	100	164	140	202	304	145	220	109	241	195	948	594	379	676	369	312	253	338	314	368	517	434	447	508	629	665	873	736	881
426-GAL-PrePro-3x-Abeta_A524	176	261	176	134	158	244	121	175	197	129	95	165	49	41	276	301	307	308	120	121	40	125	68	184	175	163	133	135	212	140	438	426	276	453	259	179	231	185	236	309	377	273	413	311	310	407	739	477	533
426-GAL-PrePro-3x-ADAN_A361	853	691	477	389	434	353	411	504	585	476	190	311	30	91	634	1004	687	824	267	280	85	361	247	310	287	357	358	329	557	383	917	881	787	1029	1035	486	668	437	666	700	880	815	735	709	999	749	1448	1566	1687
426-GAL-PrePro-3x-ADAN_A362	599	494	379	275	330	370	300	256	555	363	182	321	36	50	652	638	426	460	203	274	104	210	163	332	342	329	282	284	407	342	915	858	514	1070	728	410	525	361	394	573	671	527	573	580	809	650	1320	1024	999
426-GAL-PrePro-3x-ADAN_A363	743	593	430	350	378	355	433	417	463	309	276	392	89	76	747	1032	546	532	320	178	105	282	208	351	394	473	438	261	398	399	920	1182	593	1048	959	569	409	489	475	872	861	742	675	759	1112	798	1736	1338	1289
426-GAL-PrePro-3x-ADAN_A364	607	595	609	378	490	411	286	362	351	400	207	311	38	100	828	714	462	801	333	260	171	219	230	366	432	279	295	337	312	389	887	942	600	1068	780	567	420	402	666	544	699	778	691	568	1141	703	1437	1163	1203
426-GAL-PrePro-3x-ADAN_A365	568	480	358	262	423	267	388	284	552	295	167	277	23	35	521	847	597	424	208	193	83	276	179	367	355	310	315	257	348	304	799	870	534	789	780	350	448	358	535	574	947	566	752	700	710	771	1397	1112	954
426-GAL-PrePro-3x-ADAN_A366	667	562	425	232	414	352	326	348	426	342	201	346	78	36	491	995	482	596	275	265	90	229	149	282	389	379	308	258	450	376	760	1003	643	748	632	418	527	346	641	817	710	772	738	649	827	700	1398	1212	1381
426-GAL-PrePro-3x-ADAN_A367	628	400	386	290	328	259	286	252	316	361	179	291	44	23	688	840	548	497	328	172	63	244	163	267	357	336	278	271	305	357	747	699	490	867	768	483	400	318	400	621	655	459	645	562	774	675	1146	867	1003
426-GAL-SoxN-A22_A318	324	306	147	164	164	159	164	137	254	114	76	164	22	25	253	320	279	245	82	89	41	114	82	165	157	135	213	93	160	202	391	267	262	310	459	304	189	267	272	263	247	191	222	365	499	376	729	536	513
426-GAL-SoxN-A22_A319	336	232	140	133	262	99	132	134	390	205	79	97	27	6	410	345	144	280	139	90	49	157	63	194	164	94	134	124	236	151	512	422	248	367	404	353	229	248	183	279	346	311	183	346	252	334	686	571	508
426-GAL-SoxN-A22_A320	283	296	287	208	407	187	170	144	207	220	107	168	21	21	446	585	322	370	209	121	51	196	85	181	189	270	150	127	261	246	687	507	372	499	314	263	173	237	358	335	547	337	287	336	514	335	664	709	755
426-GAL-SoxN-A22_A321	337	401	286	204	180	200	168	237	277	220	123	151	13	31	422	542	363	370	193	110	39	142	118	215	237	171	210	146	228	184	622	838	428	750	491	322	305	214	400	424	539	338	387	484	462	416	1007	974	589
426-GAL-SoxN-A22_A322	296	319	308	160	101	116	126	185	189	142	51	96	27	10	196	278	145	180	134	75	45	76	75	133	156	144	194	142	171	143	397	385	203	357	413	194	150	146	116	296	361	278	240	243	259	253	516	330	613
426-Gal-TAF15_A324	2255	1907	1523	993	1088	1185	938	1181	1206	1081	565	1326	100	58	2740	2658	1886	2163	874	850	392	714	529	1160	1220	1176	1261	899	1333	1421	2777	3379	2414	3665	2642	1859	1605	1226	1696	2413	2832	2510	2277	2660	3887	2397	6036	4767	3797
426-Gal-TAF15_A325	2835	2374	1436	1146	1903	1223	1042	1137	1304	1332	816	1449	89	40	2389	3276	2608	2683	1268	875	522	888	824	1533	1430	1430	1366	1131	1432	1471	3042	3149	2152	3852	3486	2106	1860	1720	2387	2679	2835	3327	2114	2598	3938	2951	5635	5042	3801
426-Gal-TAF15_A326	2344	1847	1510	738	1262	1358	847	1083	1372	890	553	1292	119	49	2029	2621	1718	2183	898	633	428	854	493	1136	1318	1015	1154	890	1257	1131	2780	2382	2246	3386	2989	1635	1664	1319	1911	2707	2241	2714	2193	2363	2916	2415	4746	3381	3383
426-GAL-TAF15_A541	2648	2798	1647	1081	1386	1393	1044	1043	1572	1160	743	1543	98	44	2583	3204	2010	2916	1050	917	495	1024	598	1334	1640	1462	1170	1128	1401	1593	2760	3440	2681	3665	3312	2066	1882	1522	2352	2887	3045	3295	2382	2847	3048	2446	5796	4556	3941
426-GAL-TAF15_A542	2203	2206	1447	1157	1676	1584	1113	1010	1623	1280	760	1256	116	87	2521	2918	1912	2580	919	910	502	1074	648	1394	1695	1677	1101	1290	1520	1367	3022	3434	2734	3645	3824	2346	1731	1620	2037	2580	2567	2720	2079	2896	3088	2912	5430	5064	4254
426-GAL-TAF15_A543	2508	2091	1538	1154	1485	1282	878	1140	1485	1352	722	1057	105	92	2409	3411	2070	2841	1100	607	455	781	681	1227	1201	1451	1253	1049	1710	1426	3124	3264	2369	3780	2611	2148	1798	1622	1958	2917	2436	2831	2211	2625	3250	2697	5650	5412	4492
426-GAL-TAF15_A544	2376	2823	1580	1009	1796	1419	965	1025	1286	1181	789	1340	52	60	2219	2816	2207	2572	1021	830	357	1194	622	1257	1325	1142	1272	939	1632	1529	2940	3628	2447	3636	3657	2077	1962	2121	1605	2582	3045	3322	2112	2391	3054	2532	5001	4785	4230
426-GAL-TMEM106B_A549	118	112	113	27	79	68	89	79	143	111	51	70	13	37	147	211	93	181	56	40	38	56	38	49	59	112	115	33	90	106	275	258	109	160	206	177	123	97	158	240	152	168	177	123	231	233	240	253	212
426-GAL-TMEM106B_A550	0	1	0	19	35	17	4	22	0	14	0	14	0	0	0	3	0	22	16	0	19	0	1	8	0	21	0	14	13	1	18	0	17	0	2	4	9	1	7	4	20	33	0	4	0	6	0	1	0
426-GAL-TMEM106B_A562	101	117	48	55	97	56	58	72	79	75	42	102	27	37	171	263	273	102	76	48	49	79	22	48	71	82	105	64	78	64	305	236	145	267	231	114	127	60	192	251	140	97	163	188	244	186	362	288	87
426-GAL-TMEM106B_A574	132	34	95	63	83	50	74	18	126	84	62	82	2	2	195	215	201	110	41	59	35	40	55	136	79	120	43	40	79	98	194	225	115	220	208	113	77	45	132	160	159	158	131	73	220	115	327	300	151
426-GAL-TMEM106B_A561	46	37	22	26	25	26	5	52	48	3	51	43	5	24	35	71	76	64	12	1	4	24	15	18	61	10	25	49	37	24	120	80	23	171	107	79	42	36	76	96	14	78	36	119	63	75	124	108	71
426-GAL-TMEM106B_A573	110	142	162	87	99	71	55	75	42	85	50	95	3	2	108	138	107	163	44	26	33	62	59	28	111	99	51	40	92	53	223	178	140	109	143	72	65	70	97	124	105	116	144	196	253	136	249	205	179
426-GAL-UBQLN2_A239	473	719	360	263	398	232	232	274	331	470	142	367	38	43	751	756	540	527	272	227	121	245	152	238	425	375	238	251	318	479	984	840	623	887	811	374	423	349	519	598	727	680	589	431	854	687	1242	1083	1261
426-GAL-UBQLN2_A241	906	736	760	384	553	437	244	440	631	392	281	511	101	23	882	1170	857	774	411	238	161	271	250	376	570	439	358	365	679	533	910	1335	938	991	1148	682	499	527	831	859	1023	958	761	831	1158	1078	1716	1447	1612
426-GAL-UBQLN2_A481	1328	1245	731	575	790	582	397	548	841	659	254	662	38	30	991	1226	856	1264	437	461	162	344	288	654	614	623	562	470	638	763	1217	1326	1196	1673	1511	1057	904	644	1085	1354	1577	1280	988	1115	1495	1615	2549	2050	1732
426-GAL-UBQLN2_A482	801	988	570	498	583	443	292	326	573	485	235	436	81	45	752	1038	538	943	384	348	208	403	213	461	377	375	474	388	609	489	1035	1014	781	1236	1429	661	765	609	752	905	1108	817	811	905	1064	1223	1963	1429	1260
426-GAL-UBQLN2_A483	940	1077	745	477	557	454	343	375	808	529	331	495	110	30	934	1417	778	1141	484	314	176	375	200	405	538	563	572	359	650	773	1341	1406	1091	1207	1359	901	842	709	918	1117	1230	1203	975	1098	1134	907	2356	1735	1541
426-GAL-UBQLN2_A484	756	1050	524	573	632	553	349	336	743	450	260	543	68	24	1160	1297	682	974	427	317	170	405	226	476	518	460	549	386	580	518	1419	1381	893	1452	1383	626	693	483	950	1007	1005	1085	880	953	1467	1032	1745	1939	1746
416-GAL-SCO2_A414	0	0	0	0	0	0	0	0	0	0	0	0	0	0	0	0	0	0	0	0	0	0	0	0	0	0	0	0	0	0	0	0	0	0	0	0	0	0	0	0	0	0	0	0	0	0	0	0	0
416-GAL-hnRNPA2B1_A466	0	0	0	0	0	0	0	0	0	0	0	0	0	0	0	0	0	0	0	0	0	0	0	0	0	0	0	0	0	0	0	0	0	0	0	0	0	0	0	0	0	0	0	0	0	0	0	0	0
416-GAL-TDP43-M337V_A174	0	0	0	0	0	0	0	0	0	0	0	0	0	0	0	0	0	0	0	0	0	0	0	0	0	0	0	0	0	0	0	0	0	0	0	0	0	0	0	0	0	0	0	0	0	0	0	0	0
416-GAL-TDP43-N267S_A503	0	0	0	0	0	0	0	0	0	0	0	0	0	0	0	0	0	0	0	0	0	0	0	0	0	0	0	0	0	0	0	0	0	0	0	0	0	0	0	0	0	0	0	0	0	0	0	0	0
[truncated: 1,871 more columns]
