# Supplementary material for: Multiplex neurodegeneration proteotoxicity platform reveals DNAJB6 promotes non-toxic FUS condensate gelation and inhibits neurotoxicity
Source: Nat Commun. 2025 Nov 21;16:10285. doi: 10.1038/s41467-025-65178-0 (PMC12638947; doi:10.1038/s41467-025-65178-0)
Supplement: Supplementary file 9 — Supplementary Data 7 [file 41467_2025_65178_MOESM9_ESM.xlsx]

## Sheet: Sheet1
Gene	Rescuer	Well	Classification	mCherry	mCherry	mCherry	Rescuer	Rescuer	Rescuer
416mcherry	PPP2CB	ORF6st_3_10H	Hit	0.999876	0.985019	1.0151	1.00337	0.984425	0.980117
426mcherry	YWHAG	ORF6st_1_3B	Hit	0.998938	0.995926	1.00514	0.945145	0.934301	0.929825
alpha-synuclein-A53T	RGS20	ORF6st_9_8H	Hit	1.02082	0.996698	0.982484	1.25492	1.2491	1.24716
alpha-synuclein-A53T	RNPS1	ORF6st_10_9F	Hit	1.00328	1.01862	0.978108	1.24475	1.25655	1.2711
alpha-synuclein-E46K	RNPS1	ORF6st_10_9F	Hit	0.984137	1.02911	0.986756	1.28146	1.26793	1.26094
alpha-synuclein-H50Q	RGS20	ORF6st_9_8H	Hit	0.980749	1.00963	1.00963	1.20791	1.21176	1.20834
alpha-synuclein-H50Q	RNPS1	ORF6st_10_9F	Hit	0.989425	1.00211	1.00846	1.29953	1.32015	1.31539
AMN1	PPP2CB	ORF6st_3_10H	Hit	1.01068	0.985754	1.00356	2.05157	1.96253	1.98123
AMN1	PIGF	ORF6st_6_3F	Hit	1.09097	0.815277	1.09376	1.37383	1.37569	1.38061
AMN1	CTDSP2	ORF6st_8_8H	Hit	1.01068	0.985754	1.00356	3.20197	3.22245	3.02478
AMN1	RNPS1	ORF6st_10_9F	Hit	1.01068	0.985754	1.00356	1.33657	1.34548	1.32589
ANG	TRIM32	ORF6st_7_4H	Hit	1.02132	1.03008	0.948597	1.16678	1.11897	1.20112
ATXN1-Q85	YWHAG	ORF6st_1_3B	Hit	0.987036	1.00829	1.00467	1.14506	1.14448	1.1906
ATXN1-Q85	JMJD6	ORF6st_2_4F	Hit	0.987036	1.00829	1.00467	1.1225	1.11759	1.1053
ATXN1-Q85	YWHAB	ORF6st_4_7G	Hit	0.987036	1.00829	1.00467	1.14115	1.1452	1.16371
ATXN1-Q85	JMJD6	ORF6st_7_2A	Hit	0.987036	1.00829	1.00467	1.13508	1.12713	1.13364
ATXN1-Q85	RNPS1	ORF6st_10_9F	Hit	0.987036	1.00829	1.00467	1.10284	1.09735	1.10978
EWSR1	POLR2J	ORF6st_3_12H	Hit	0.998536	1.00013	1.00133	0.624838	0.602081	0.602081
EWSR1	POLR2J	ORF6st_3_6E	Hit	0.989691	1.04074	0.969571	0.587282	0.602559	0.586537
EWSR1	POLR2J	ORF6st_5_2D	Hit	0.989691	1.04074	0.969571	0.627895	0.655095	0.637956
EWSR1	RAD23B	ORF6st_7_1E	Hit	0.989691	1.04074	0.969571	1.50016	1.53779	1.51841
EWSR1	POLR2J	ORF6st_7_3E	Hit	1.01424	0.993671	0.992089	0.60839	0.604039	0.600084
FUS	POLR2J	ORF6st_3_12H	Hit	0.990658	0.999909	1.00943	0.537614	0.559926	0.535437
FUS	POLR2J	ORF6st_3_6E	Hit	1.00626	1.02927	0.964466	0.685691	0.723653	0.688375
FUS	PPP6C	ORF6st_5_7H	Hit	1.00626	1.02927	0.964466	1.05726	1.06302	1.09254
FUS	POLR2J	ORF6st_7_3E	Hit	1.00626	1.02927	0.964466	0.656164	0.656164	0.68454
FUS	TGIF2LX	ORF6st_7_7A	Hit	1.00626	1.02927	0.964466	2.43158	2.5148	2.57461
FUS	RNPS1	ORF6st_10_9F	Hit	1.00626	1.02927	0.964466	1.77357	1.74672	1.79811
FUS-G156E	HIST1H1E	ORF6st_2_1G	Hit	1.01266	0.993672	0.993672	1.62124	1.63091	1.613
FUS-G156E	POLR2J	ORF6st_5_2D	Hit	1.01266	0.993672	0.993672	0.687412	0.611474	0.681681
FUS-G156E	TGIF2LX	ORF6st_7_7A	Hit	1.01266	0.993672	0.993672	2.10624	2.10444	2.12164
FUS-G156E	RNPS1	ORF6st_10_9F	Hit	1.01266	0.993672	0.993672	1.69968	1.66494	1.67783
FUS-P431L	HIST1H1E	ORF6st_2_1G	Hit	0.967552	1.03838	0.994064	1.55162	1.53738	1.47565
FUS-P431L	POLR2J	ORF6st_5_2D	Hit	0.967552	1.03838	0.994064	0.697279	0.722605	0.724979
FUS-P431L	POLR2J	ORF6st_7_7A	Hit	0.967552	1.03838	0.994064	0.700445	0.718252	0.693718
FUS-P431L	RNPS1	ORF6st_10_9F	Hit	0.967552	1.03838	0.994064	1.59199	1.68973	1.64541
FUS-R521C	POLR2J	ORF6st_5_2D	Hit	1.00849	0.973278	1.01823	0.711048	0.724159	0.729779
FUS-R521C	POLR2J	ORF6st_7_3E	Hit	1.00849	0.973278	1.01823	0.718166	0.699435	0.701308
FUS-R521C	TGIF2LX	ORF6st_7_7A	Hit	1.00849	0.973278	1.01823	2.23647	2.12784	2.18628
FUS-R521C	RNPS1	ORF6st_10_9F	Hit	1.00849	0.973278	1.01823	1.73487	1.66931	1.73637
hnRNPA1	CXCL13	ORF6st_8_3E	Hit	1.00283	0.976584	1.02059	0.849212	0.826053	0.833001
hnRNPA1	ORF Identity Unknown	ORF6st_8_8F	Hit	1.00283	0.976584	1.02059	0.900933	0.944162	0.94725
OPTN	RNPS1	ORF6st_10_9F	Hit	1.03923	0.950884	1.00988	1.30829	1.40034	1.38459
PAB1-20A	C2orf56	ORF6st_5_6E	Hit	0.954565	1.0889	0.956531	0.866754	0.744867	0.896243
PAB1-20A	SDHA	ORF6st_5_8A	Hit	0.954565	1.0889	0.956531	1.15378	1.10791	1.10201
PAB1-20A	ORF Identity Unknown	ORF6st_9_1A	Hit	0.954565	1.0889	0.956531	0.765837	0.78353	0.860201
PAB1-8A	RNPS1	ORF6st_10_9F	Hit	0.980609	0.995698	1.02369	0.974792	0.978246	0.96552
PAP1	CNIH3	ORF6st_5_9G	Hit	0.988939	0.997315	1.01375	1.08269	1.0988	1.05466
PolyL	ORF Identity Unknown	ORF6st_5_12C	Hit	1.00727	0.991889	1.00084	0.91116	0.90977	0.901167
RNQ1	C10orf62	ORF6st_5_10F	Hit	1.02742	1.0232	0.949372	1.20357	1.08122	1.13079
SoxN-A22	JMJD6	ORF6st_7_2A	Hit	1.02812	0.974748	0.997137	0.992383	0.918313	0.918927
SUP35	PPP2CB	ORF6st_3_10H	Hit	1.03851	0.995758	0.965736	1.9421	2.00313	1.96756
SUP35	TGIF2LX	ORF6st_7_7A	Hit	1.03851	0.995758	0.965736	1.99171	1.86868	1.97017
TAF15	HSPB7	ORF6st_9_10C	Hit	0.971383	0.991127	1.03749	1.33191	1.30079	1.30766
TDP43	PLCZ1	ORF6st_6_3E	Hit	0.999491	1.00041	1.0001	0.767507	0.7147	0.693638
TDP43-M337V	C10orf62	ORF6st_5_10F	Hit	1.00019	0.986598	1.01321	1.02822	1.03587	1.0554
TMEM106B	COX7B	ORF6st_4_12E	Hit	1.02418	1.00238	0.973437	3.29429	3.23436	2.95851
TMEM106B	PIGF	ORF6st_6_3F	Hit	1.02418	1.00238	0.973437	0.863098	0.871612	0.809972
TMEM106B	LOC284688	ORF6st_8_5E	Hit	1.02418	1.00238	0.973437	0.832108	0.773534	0.75923
TMEM106B	NFYC	ORF6st_9_3F	Hit	1.02418	1.00238	0.973437	1.03474	0.962199	1.00306
TMEM106B	RNPS1	ORF6st_10_9F	Hit	1.02418	1.00238	0.973437	0.98774	1.0017	1
alpha-Synuclein	RGS20	ORF6st_9_8H	Suspected	1.01384	1.0228	1.00281	1.17435	1.19538	1.15166
alpha-Synuclein	RNPS1	ORF6st_10_9F	Suspected	1.0311	0.963248	1.00565	1.31663	1.32309	1.31663
alpha-synuclein-E46K	RGS20	ORF6st_9_8H	Suspected	1.02389	1.0212	1.01086	1.18747	1.18023	1.17444
ATXN1-Q85	SP4	ORF6st_1_10D	Suspected	1.01424	0.993671	0.992089	0.910602	0.933545	0.84573
EWSR1	HIST1H1E	ORF6st_2_1G	Suspected	0.998536	1.00013	1.00133	1.45208	1.50479	1.4413
FUS	HIST1H1E	ORF6st_2_1G	Suspected	1.02381	0.990802	0.985386	1.42562	1.42278	1.36888
FUS	IL1RAP	ORF6st_1_8C	Suspected	1.02381	0.990802	0.985386	0.878099	0.849472	0.814656
FUS	TGIF2LX	ORF6st_2_4H	Suspected	1.02381	0.990802	0.985386	1.90506	1.94813	1.92466
FUS	C9orf123_MSC	ORF6st_2_6A	Suspected	1.02381	0.990802	0.985386	0.86572	0.847151	0.860562
FUS	KRTAP13-1	ORF6st_2_9G	Suspected	1.02381	0.990802	0.985386	1.17933	1.1752	1.12826
FUS	PDLIM7	ORF6st_2_11A	Suspected	0.990658	0.999909	1.00943	1.03719	1.01569	1.02902
FUS	JMJD6	ORF6st_2_4F	Suspected	0.990658	0.999909	1.00943	1.07773	1.07719	1.10358
FUS	POLR2J	ORF6st_3_6E	Suspected	0.990658	0.999909	1.00943	0.54224	0.55911	0.546049
FUS	PPP2CB	ORF6st_3_10H	Suspected	0.990658	0.999909	1.00943	1.51907	1.53513	1.52479
FUS	RAD23A_TMX2	ORF6st_4_11H	Suspected	0.981939	1.01107	1.00699	1.12118	1.12788	1.07108
FUS	PHF20L1	ORF6st_4_6A	Suspected	0.981939	1.01107	1.00699	0.945817	0.904743	0.886973
FUS	RAD23B	ORF6st_6_1E	Suspected	0.981939	1.01107	1.00699	1.21411	1.24062	1.23013
FUS	JMJD6	ORF6st_7_2A	Suspected	1.01051	1.01345	0.976033	0.937009	0.900657	0.897182
FUS	ORF Identity Unknown	ORF6st_8_7G	Suspected	1.01051	1.01345	0.976033	0.876601	0.874195	0.873661
FUS	OAS1	ORF6st_8_4H	Suspected	1.01051	1.01345	0.976033	1.45395	1.2762	1.28582
FUS	CPXCR1	ORF6st_8_2E	Suspected	0.989103	0.995021	1.01588	0.777449	0.783367	0.818596
FUS	C22orf43	ORF6st_9_5H	Suspected	0.989103	0.995021	1.01588	0.359778	0.374997	0.360906
hnRNPA1	KRTAP13-1	ORF6st_2_9G	Suspected	1.03537	1.02614	0.938489	2.31864	2.3517	2.26789
hnRNPA1	C2orf76_NMB_DMD	ORF6st_2_6E	Suspected	1.03537	1.02614	0.938489	1.0223	1.08381	1.07996
hnRNPA1	PDLIM7	ORF6st_2_11A	Suspected	1.03537	1.02614	0.938489	1.12456	1.1384	1.07381
hnRNPA1	RPL36	ORF6st_7_12A	Suspected	1.03537	1.02614	0.938489	1.0692	1.05228	0.986929
hnRNPA1	LSM6	ORF6st_10_3G	Suspected	0.976793	1.00432	1.01889	0.867503	0.912029	0.895028
KAR2-AB	POU6F1	ORF6st_4_10B	Suspected	0.992452	1.0053	1.00225	1.04545	1.03662	1.10102
PAB-17A	E2F8_JMJD6	ORF6st_2_12A	Suspected	0.959959	0.978635	1.06141	1.2053	1.10767	0.985851
PAB-20A	E2F8_JMJD6	ORF6st_2_12A	Suspected	1.16078	0.863149	0.976073	1.15465	1.02684	1.00934
PAB-8A	E2F8_JMJD6	ORF6st_2_12A	Suspected	1.05068	0.991886	0.957434	1.06058	1.08761	1.03376
PolyC	SP4	ORF6st_1_10D	Suspected	0.999489	1.0106	0.989911	1.40081	1.24277	1.29603
PrePro-3X-AB	POU6F1	ORF6st_4_10B	Suspected	1.012	1.01977	0.968231	1.05399	1.06576	1.05132
TDP43	MORN3	ORF6st_2_8G	Suspected	1.01997	1.0012	0.978829	0.917629	0.891915	0.912229
TDP43	PPP2CB	ORF6st_3_10H	Suspected	1.01997	1.0012	0.978829	1.22311	1.2496	1.25628
TDP43	PCP4	ORF6st_4_8H	Suspected	1.01997	1.0012	0.978829	1.07089	1.12334	1.13208
TDP43	PPP6C	ORF6st_5_7H	Suspected	1.01997	1.0012	0.978829	0.932029	0.950029	0.943858
TDP43	POLR2J	ORF6st_5_2D	Suspected	1.08824	0.976007	0.935751	0.194887	0.23461	0.241275
TDP43	DEFB123	ORF6st_6_9E	Suspected	1.08824	0.976007	0.935751	1.0056	0.965343	0.885365
TDP43	PIGF	ORF6st_6_3F	Suspected	1.08824	0.976007	0.935751	0.893629	0.840844	0.900027
TDP43	RPL30	ORF6st_6_2E	Suspected	1.08824	0.976007	0.935751	0.994402	0.839244	0.907225
TDP43	DDX53	ORF6st_6_2F	Suspected	0.985209	1.01384	1.00095	0.786655	0.804241	0.742078
TDP43	POLR2J	ORF6st_7_3E	Suspected	0.985209	1.01384	1.00095	0.167682	0.169114	0.159094
TDP43	ORF Identity Unknown	ORF6st_8_7G	Suspected	0.985209	1.01384	1.00095	0.675007	0.841661	0.750257
TDP43	OAS1	ORF6st_8_4H	Suspected	0.985209	1.01384	1.00095	0.537389	0.708133	0.63227
TDP43	CPXCR1	ORF6st_8_2E	Suspected	0.985209	1.01384	1.00095	0.528392	0.642903	0.638404
TDP43	PEA15	ORF6st_8_4C	Suspected	1.07372	0.997645	0.928639	0.984692	0.936647	0.959021
TDP43	MYF6	ORF6st_9_4F	Suspected	1.07372	0.997645	0.928639	0.672635	0.640841	0.654972
TDP43	C22orf43	ORF6st_9_5H	Suspected	1.07372	0.997645	0.928639	0.375887	0.485166	0.315596
TDP43	EPB49	ORF6st_9_1H	Suspected	1.07372	0.997645	0.928639	0.795574	0.904146	0.953368
TDP43	MTMR14	ORF6st_9_9E	Suspected	1.07372	0.997645	0.928639	0.842205	0.827368	0.772729
TDP43	GORASP1	ORF6st_10_10D	Suspected	0.88721	1.23659	0.8762	0.686097	0.73821	0.773442
TDP43	LMX1A	ORF6st_10_9E	Suspected	0.88721	1.23659	0.8762	0.702979	0.683161	0.727567
