# Supplementary material for: Multiplex neurodegeneration proteotoxicity platform reveals DNAJB6 promotes non-toxic FUS condensate gelation and inhibits neurotoxicity
Source: Nat Commun. 2025 Nov 21;16:10285. doi: 10.1038/s41467-025-65178-0 (PMC12638947; doi:10.1038/s41467-025-65178-0)
Supplement: Supplementary file 10 — Supplementary Data 8 [file 41467_2025_65178_MOESM10_ESM.xlsx]

## Sheet: Supplementary Table 8a
ENTREZID	SYMBOL	GENENAME	logFC	AveExpr	t	P.Value	adj.P.Val	B	adj.p.neg.log
3301	DNAJA1	DnaJ heat shock protein family (Hsp40) member A1	0.612385	9.08322	12.6636	1.97e-15	6.19e-12	24.7171	11.2083
5202	PFDN2	prefoldin subunit 2	0.567975	7.14195	9.84057	3.81e-12	1.71e-09	17.203	8.767
548645	DNAJC25	DnaJ heat shock protein family (Hsp40) member C25	0.811666	4.40072	8.02928	7.38e-10	1.22e-07	12.3837	6.91364
3320	HSP90AA1	heat shock protein 90 alpha family class A member 1	0.312106	11.8361	7.78403	1.59e-09	2.27e-07	10.8018	6.64397
7265	TTC1	tetratricopeptide repeat domain 1	0.442288	6.90354	7.74781	1.78e-09	2.46e-07	11.0351	6.60906
51060	TXNDC12	thioredoxin domain containing 12	0.41048	6.66828	7.58395	2.98e-09	3.72e-07	10.5433	6.42946
10910	SUGT1	SGT1 homolog, MIS12 kinetochore complex assembly cochaperone	0.473867	6.18896	7.49289	3.98e-09	4.67e-07	10.3445	6.33068
10598	AHSA1	activator of HSP90 ATPase activity 1	0.376094	8.17322	7.42444	4.94e-09	5.55e-07	9.87834	6.25571
908	CCT6A	chaperonin containing TCP1 subunit 6A	0.312223	9.8913	7.3978	5.37e-09	5.91e-07	9.67698	6.22841
56521	DNAJC12	DnaJ heat shock protein family (Hsp40) member C12	0.526186	5.25544	7.26578	8.17e-09	7.98e-07	9.76053	6.098
80273	GRPEL1	GrpE like 1, mitochondrial	0.411538	6.91143	7.18347	1.06e-08	9.82e-07	9.24154	6.00789
10049	DNAJB6	DnaJ heat shock protein family (Hsp40) member B6	0.419954	7.58933	7.03822	1.69e-08	1.43e-06	8.83725	5.84466
3312	HSPA8	heat shock protein family A (Hsp70) member 8	0.45025	11.2225	8.49459	1.85e-08	1.51e-06	8.80068	5.82102
81572	PDRG1	p53 and DNA damage regulated 1	0.645686	5.17992	6.97879	2.66e-08	1.97e-06	8.68142	5.70553
22826	DNAJC8	DnaJ heat shock protein family (Hsp40) member C8	0.32871	8.04561	6.82229	3.37e-08	2.41e-06	7.95541	5.61798
3309	HSPA5	heat shock protein family A (Hsp70) member 5	0.32413	9.3992	6.82491	3.64e-08	2.55e-06	7.80125	5.59346
7267	TTC3	tetratricopeptide repeat domain 3	-0.333167	7.41347	-6.62118	6.44e-08	3.76e-06	7.3483	5.42481
10576	CCT2	chaperonin containing TCP1 subunit 2	0.285812	9.48199	6.5376	8.43e-08	4.6e-06	6.94228	5.33724
7295	TXN	thioredoxin	0.343444	8.53017	6.59748	8.98e-08	4.81e-06	6.96498	5.31785
79657	RPAP3	RNA polymerase II associated protein 3	0.38146	6.75448	6.47765	1.02e-07	5.25e-06	7.00582	5.27984
11080	DNAJB4	DnaJ heat shock protein family (Hsp40) member B4	0.547456	5.25751	6.42404	1.22e-07	5.86e-06	7.16449	5.2321
10575	CCT4	chaperonin containing TCP1 subunit 4	0.266951	9.80929	6.3961	1.33e-07	6.36e-06	6.4651	5.19654
9360	PPIG	peptidylprolyl isomerase G	0.363999	7.24798	6.30862	1.89e-07	8.35e-06	6.33364	5.07831
5245	PHB	prohibitin	0.281525	9.23997	6.19235	2.57e-07	1.05e-05	5.84334	4.97881
811	CALR	calreticulin	0.276627	9.25768	6.04005	4.2e-07	1.57e-05	5.35607	4.8041
51726	DNAJB11	DnaJ heat shock protein family (Hsp40) member B11	0.367481	6.84701	6.02463	4.7e-07	1.71e-05	5.47943	4.767
10694	CCT8	chaperonin containing TCP1 subunit 8	0.263993	9.24198	5.84023	8.01e-07	2.56e-05	4.70594	4.59176
10549	PRDX4	peroxiredoxin 4	0.300228	7.57743	5.72773	1.15e-06	3.38e-05	4.47091	4.47108
7411	VBP1	VHL binding protein 1	0.320231	7.67105	5.75753	1.23e-06	3.54e-05	4.4193	4.451
5478	PPIA	peptidylprolyl isomerase A	0.253704	9.57536	5.68679	1.32e-06	3.71e-05	4.18756	4.43063
10963	STIP1	stress induced phosphoprotein 1	0.242186	9.46108	5.61636	1.65e-06	4.41e-05	3.97583	4.35556
7266	DNAJC7	DnaJ heat shock protein family (Hsp40) member C7	0.285459	7.53051	5.56775	1.93e-06	4.94e-05	3.96543	4.30627
51645	PPIL1	peptidylprolyl isomerase like 1	0.284795	7.31834	5.49113	2.47e-06	5.92e-05	3.74442	4.22768
26278	SACS	sacsin molecular chaperone	-0.28101	7.11763	-5.42708	3.04e-06	7.03e-05	3.5508	4.15304
5203	PFDN4	prefoldin subunit 4	0.381246	5.87305	5.40984	3.21e-06	7.34e-05	3.71457	4.1343
3329	HSPD1	heat shock protein family D (Hsp60) member 1	0.223455	10.5632	5.40226	3.29e-06	7.45e-05	3.2207	4.12784
22948	CCT5	chaperonin containing TCP1 subunit 5	0.228526	9.62096	5.28582	4.78e-06	9.87e-05	2.9063	4.00568
7268	TTC4	tetratricopeptide repeat domain 4	0.30027	6.49544	5.07395	9.42e-06	0.000167015	2.55097	3.77724
10953	TOMM34	translocase of outer mitochondrial membrane 34	0.274409	6.52103	4.88302	1.73e-05	0.000268943	1.93799	3.57034
6950	TCP1	t-complex 1	0.210737	9.762	4.81556	2.14e-05	0.000313738	1.41854	3.50343
51340	CRNKL1	crooked neck pre-mRNA splicing factor 1	0.339177	5.68386	4.78203	2.38e-05	0.000343035	1.78486	3.46466
26086	GPSM1	G protein signaling modulator 1	-0.338842	5.42856	-4.77825	2.41e-05	0.000345331	1.78896	3.46176
5479	PPIB	peptidylprolyl isomerase B	0.279334	6.76392	4.76166	2.54e-05	0.000360206	1.5097	3.44345
3336	HSPE1	heat shock protein family E (Hsp10) member 1	0.225354	8.50294	4.7131	2.96e-05	0.000405737	1.18664	3.39176
9531	BAG3	BCL2 associated athanogene 3	0.321789	6.20756	4.68976	3.18e-05	0.000429513	1.45323	3.36702
10574	CCT7	chaperonin containing TCP1 subunit 7	0.19431	10.1392	4.65825	3.51e-05	0.000462441	0.904975	3.33494
444	ASPH	aspartate beta-hydroxylase	-0.285775	6.21461	-4.63907	3.73e-05	0.000482254	1.20523	3.31672
3337	DNAJB1	DnaJ heat shock protein family (Hsp40) member B1	0.253628	7.67324	4.61335	4.05e-05	0.000515833	0.976169	3.28749
27000	DNAJC2	DnaJ heat shock protein family (Hsp40) member C2	0.260236	7.19324	4.61171	4.07e-05	0.000517787	1.0009	3.28585
83857	TMTC1	transmembrane and tetratricopeptide repeat containing 1	-0.47104	3.88216	-4.51309	5.53e-05	0.000664668	1.35111	3.1774
10845	CLPX	caseinolytic mitochondrial matrix peptidase chaperone subunit	0.279732	6.08924	4.463	6.47e-05	0.000756183	0.732206	3.12137
7203	CCT3	chaperonin containing TCP1 subunit 3	0.180716	10.3714	4.45467	6.64e-05	0.000770851	0.265864	3.11303
3326	HSP90AB1	heat shock protein 90 alpha family class B member 1	0.169954	10.9762	4.42424	7.3e-05	0.000827655	0.142565	3.08215
9361	LONP1	lon peptidase 1, mitochondrial	-0.207731	7.68176	-4.35795	8.96e-05	0.000980064	0.156063	3.00875
5204	PFDN5	prefoldin subunit 5	0.307716	7.24757	4.56854	0.000110851	0.00116124	0.161439	2.93508
23331	TTC28	tetratricopeptide repeat domain 28	-0.378311	4.87043	-4.23584	0.000130402	0.00131776	0.30234	2.88016
7184	HSP90B1	heat shock protein 90 beta family member 1	0.182639	9.66786	4.21985	0.000136945	0.00136651	-0.395086	2.86439
10728	PTGES3	prostaglandin E synthase 3	0.192176	8.08548	4.1885	0.000150718	0.00146924	-0.376255	2.83291
9695	EDEM1	ER degradation enhancing alpha-mannosidase like protein 1	-0.299112	5.4502	-4.13377	0.000178074	0.00167079	-0.130389	2.77708
259217	HSPA12A	heat shock protein family A (Hsp70) member 12A	-0.331326	4.8797	-4.10531	0.000194153	0.00178739	-0.133494	2.74778
23398	PPWD1	peptidylprolyl isomerase domain and WD repeat containing 1	0.257235	5.96756	4.02355	0.000248634	0.00215638	-0.559876	2.66627
10450	PPIE	peptidylprolyl isomerase E	0.249569	6.19195	3.98979	0.000275237	0.0023508	-0.717332	2.62878
3313	HSPA9	heat shock protein family A (Hsp70) member 9	0.165008	9.70533	3.95211	0.000308197	0.00256951	-1.18896	2.59015
23523	CABIN1	calcineurin binding protein 1	-0.231181	6.83556	-3.93638	0.000323065	0.0026666	-0.977696	2.57404
9646	CTR9	CTR9 homolog, Paf1/RNA polymerase II complex component	0.192559	7.54129	3.92498	0.000334267	0.00272756	-1.10018	2.56422
1861	TOR1A	torsin family 1 member A	0.242715	5.92004	3.85479	0.000412056	0.00320592	-1.04597	2.49405
196441	ZFC3H1	zinc finger C3H1-type containing	-0.236404	6.57538	-3.83645	0.000442754	0.00338283	-1.2473	2.47072
10130	PDIA6	protein disulfide isomerase family A member 6	0.184605	7.98369	3.82347	0.000452178	0.00342818	-1.44135	2.46494
57217	TTC7A	tetratricopeptide repeat domain 7A	-0.373766	4.2629	-3.805	0.000477585	0.00357938	-0.805702	2.44619
2287	FKBP3	FK506 binding protein 3	0.192457	7.72703	3.79362	0.000493933	0.00368435	-1.50539	2.43364
150274	HSCB	HscB mitochondrial iron-sulfur cluster cochaperone	0.414878	4.24079	3.78325	0.000509278	0.00376134	-0.784063	2.42466
6730	SRP68	signal recognition particle 68	0.186045	7.93278	3.7296	0.000596396	0.00424908	-1.68875	2.3717
2580	GAK	cyclin G associated kinase	-0.211136	6.51003	-3.72908	0.00059731	0.00425175	-1.52084	2.37143
23759	PPIL2	peptidylprolyl isomerase like 2	-0.244203	5.99634	-3.69061	0.000668556	0.00464122	-1.53358	2.33337
80267	EDEM3	ER degradation enhancing alpha-mannosidase like protein 3	-0.237679	6.18647	-3.68042	0.000688776	0.00475619	-1.59079	2.32274
23341	DNAJC16	DnaJ heat shock protein family (Hsp40) member C16	-0.361556	4.33458	-3.66842	0.000713327	0.00487668	-1.17176	2.31188
283237	TTC9C	tetratricopeptide repeat domain 9C	0.314522	4.72805	3.65091	0.000750662	0.00507674	-1.33356	2.29442
5352	PLOD2	procollagen-lysine,2-oxoglutarate 5-dioxygenase 2	-0.202257	6.60096	-3.6414	0.00077172	0.00518348	-1.80035	2.28538
9829	DNAJC6	DnaJ heat shock protein family (Hsp40) member C6	-0.350549	4.26896	-3.61812	0.00082573	0.00545079	-1.36299	2.26354
25904	CNOT10	CCR4-NOT transcription complex subunit 10	0.204673	6.38244	3.59803	0.000875231	0.00569027	-1.87293	2.24487
5351	PLOD1	procollagen-lysine,2-oxoglutarate 5-dioxygenase 1	-0.2073	6.56344	-3.59114	0.000892838	0.0057655	-1.92203	2.23916
53938	PPIL3	peptidylprolyl isomerase like 3	0.300085	5.08269	3.58096	0.000919505	0.00590858	-1.61992	2.22852
134266	GRPEL2	GrpE like 2, mitochondrial	0.215438	6.1984	3.56038	0.000975774	0.00621256	-1.91964	2.20673
79962	DNAJC22	DnaJ heat shock protein family (Hsp40) member C22	-0.912685	1.45503	-3.54199	0.00102886	0.00645823	-0.854021	2.18989
10294	DNAJA2	DnaJ heat shock protein family (Hsp40) member A2	0.186878	7.22693	3.54034	0.00103374	0.00648368	-2.15319	2.18818
79989	TTC26	tetratricopeptide repeat domain 26	0.286374	4.88029	3.51046	0.00112635	0.00691769	-1.75858	2.16004
5201	PFDN1	prefoldin subunit 1	0.230503	6.32996	3.47741	0.00125322	0.00750976	-2.17431	2.12437
60681	FKBP10	FK506 binding protein 10	-0.157815	7.93004	-3.43482	0.00139764	0.00824015	-2.52985	2.08406
10961	ERP29	endoplasmic reticulum protein 29	0.192969	6.88161	3.40251	0.00153169	0.00885993	-2.47473	2.05257
85313	PPIL4	peptidylprolyl isomerase like 4	0.205247	6.45971	3.34878	0.00178217	0.0099542	-2.5448	2.00199
51182	HSPA14	heat shock protein family A (Hsp70) member 14	0.20376	6.43542	3.34757	0.00178825	0.00997106	-2.572	2.00126
91694	LONRF1	LON peptidase N-terminal domain and ring finger 1	-0.336828	4.14878	-3.30338	0.00202387	0.0109547	-2.16846	1.9604
10465	PPIH	peptidylprolyl isomerase H	0.213785	6.38198	3.29777	0.00210449	0.0112516	-2.71124	1.94879
4189	DNAJB9	DnaJ heat shock protein family (Hsp40) member B9	0.44135	3.94562	3.29183	0.00213778	0.0113792	-2.04134	1.94389
6782	HSPA13	heat shock protein family A (Hsp70) member 13	0.211399	6.4478	3.27322	0.00220173	0.0116254	-2.73432	1.93459
64837	KLC2	kinesin light chain 2	-0.191693	6.31175	-3.23252	0.00246441	0.0126967	-2.82821	1.89631
23264	ZC3H7B	zinc finger CCCH-type containing 7B	-0.163903	7.17285	-3.21661	0.00257512	0.0131252	-3.01674	1.88189
164118	TTC24	tetratricopeptide repeat domain 24	3.19631	-1.43932	3.31734	0.00264137	0.0134107	-1.99126	1.87255
617	BCS1L	BCS1 homolog, ubiquinol-cytochrome c reductase complex chaperone	0.182719	6.57107	3.18705	0.00279347	0.0140065	-2.98798	1.85367
3306	HSPA2	heat shock protein family A (Hsp70) member 2	0.511356	3.08631	3.18461	0.00281227	0.0140829	-2.09307	1.85131
8195	MKKS	McKusick-Kaufman syndrome	0.219045	5.591	3.10844	0.00346272	0.016601	-3.02166	1.77986
3308	HSPA4	heat shock protein family A (Hsp70) member 4	0.133419	9.23924	3.07692	0.00377143	0.0176863	-3.55512	1.75236
2288	FKBP4	FK506 binding protein 4	0.129972	9.06034	3.06304	0.0039155	0.0182098	-3.57872	1.73969
6449	SGTA	small glutamine rich tetratricopeptide repeat containing alpha	0.146533	7.48731	3.01524	0.00445208	0.0201917	-3.5637	1.69483
3300	DNAJB2	DnaJ heat shock protein family (Hsp40) member B2	0.283387	4.83678	2.90265	0.00604564	0.0256369	-3.29136	1.59113
9694	EMC2	ER membrane protein complex subunit 2	0.208403	5.39965	2.84981	0.00689103	0.0283354	-3.62323	1.54767
85461	TANC1	tetratricopeptide repeat, ankyrin repeat and coiled-coil containing 1	-0.196324	5.59355	-2.84032	0.00706336	0.0288554	-3.70879	1.53977
23234	DNAJC9	DnaJ heat shock protein family (Hsp40) member C9	0.164889	6.31946	2.79898	0.00786145	0.0313342	-3.91846	1.50398
9529	BAG5	BCL2 associated athanogene 5	-0.173776	6.08539	-2.75559	0.00878857	0.0341214	-3.97736	1.46697
5768	QSOX1	quiescin sulfhydryl oxidase 1	-0.189972	5.34654	-2.6768	0.0107362	0.0397951	-4.0318	1.40017
871	SERPINH1	serpin family H member 1	0.152384	6.90743	2.66623	0.0110258	0.0406112	-4.28983	1.39135
9532	BAG2	BCL2 associated athanogene 2	0.171665	5.67103	2.55482	0.0145476	0.0503181	-4.35767	1.29828
51433	ANAPC5	anaphase promoting complex subunit 5	0.117094	8.30138	2.55014	0.0147158	0.0507072	-4.75545	1.29493
8985	PLOD3	procollagen-lysine,2-oxoglutarate 5-dioxygenase 3	-0.1696	5.59946	-2.52873	0.0155089	0.0527726	-4.40588	1.27759
91875	TTC5	tetratricopeptide repeat domain 5	0.222356	5.02067	2.52308	0.0157249	0.0532841	-4.25772	1.2734
8697	CDC23	cell division cycle 23	0.128078	7.06451	2.49841	0.0166993	0.0556734	-4.74767	1.25435
10273	STUB1	STIP1 homology and U-box containing protein 1	-0.14657	6.27357	-2.47794	0.0175492	0.0577287	-4.66928	1.23861
8409	UXT	ubiquitously expressed prefoldin like chaperone	0.211531	4.7866	2.47634	0.0176169	0.0579032	-4.3342	1.2373
64215	DNAJC1	DnaJ heat shock protein family (Hsp40) member C1	0.185038	5.27423	2.45769	0.0184282	0.0599557	-4.47428	1.22217
9530	BAG4	BCL2 associated athanogene 4	0.196203	5.11619	2.44637	0.0189369	0.0611424	-4.43371	1.21366
23038	WDTC1	WD and tetratricopeptide repeats 1	-0.178332	5.30211	-2.43277	0.0195653	0.0627397	-4.53872	1.20246
169714	QSOX2	quiescin sulfhydryl oxidase 2	-0.160648	5.98877	-2.4305	0.0196717	0.0629767	-4.70974	1.20082
8624	PSMG1	proteasome assembly chaperone 1	0.141806	6.68278	2.42672	0.0198507	0.0633901	-4.84435	1.19798
23640	HSPBP1	HSPA (Hsp70) binding protein 1	0.140045	6.58823	2.39662	0.0213273	0.0669764	-4.87579	1.17408
64222	TOR3A	torsin family 3 member A	0.139169	6.34169	2.39365	0.0214784	0.0673702	-4.85366	1.17153
51075	TMX2	thioredoxin related transmembrane protein 2	0.123622	7.20037	2.35356	0.0236134	0.0724341	-5.07619	1.14006
131118	DNAJC19	DnaJ heat shock protein family (Hsp40) member C19	0.155786	5.98144	2.32268	0.0253858	0.0768368	-4.93413	1.11443
23317	DNAJC13	DnaJ heat shock protein family (Hsp40) member C13	-0.13518	6.22982	-2.31969	0.0255637	0.0772375	-5.00587	1.11217
4976	OPA1	OPA1, mitochondrial dynamin like GTPase	-0.114859	7.30474	-2.31717	0.0257141	0.0775915	-5.17339	1.11019
51277	DNAJC27	DnaJ heat shock protein family (Hsp40) member C27	0.322318	3.27522	2.26921	0.0287389	0.0842679	-4.28856	1.07434
10808	HSPH1	heat shock protein family H (Hsp110) member 1	0.11064	8.48438	2.26164	0.0292443	0.0853325	-5.37778	1.06889
8473	OGT	O-linked N-acetylglucosamine (GlcNAc) transferase	-0.109718	7.56491	-2.23352	0.0311922	0.0897468	-5.36669	1.04698
54495	TMX3	thioredoxin related transmembrane protein 3	-0.157707	5.44556	-2.21905	0.032239	0.0920847	-5.02849	1.03581
24138	IFIT5	interferon induced protein with tetratricopeptide repeats 5	0.191048	4.78033	2.21614	0.0324535	0.0925291	-4.87058	1.03372
79738	BBS10	Bardet-Biedl syndrome 10	-0.192416	4.99943	-2.2011	0.0336835	0.0952932	-4.96746	1.02094
55664	CDC37L1	cell division cycle 37 like 1	0.262183	3.74246	2.19242	0.0342476	0.0965244	-4.56858	1.01536
25822	DNAJB5	DnaJ heat shock protein family (Hsp40) member B5	-0.290335	3.04992	-2.17033	0.0359965	0.100214	-4.49593	0.999072
2923	PDIA3	protein disulfide isomerase family A member 3	0.105539	7.82805	2.16517	0.036416	0.100953	-5.52238	0.995881
81542	TMX1	thioredoxin related transmembrane protein 1	0.110679	7.27915	2.1464	0.0379805	0.104277	-5.50505	0.981811
160335	TMTC2	transmembrane and tetratricopeptide repeat containing 2	-0.261011	3.52358	-2.13433	0.0390171	0.1064	-4.69244	0.973056
79982	DNAJB14	DnaJ heat shock protein family (Hsp40) member B14	-0.210412	4.05243	-2.0462	0.0473706	0.123423	-5.00075	0.908605
9049	AIP	aryl hydrocarbon receptor interacting protein	0.128628	5.91609	2.00107	0.0522247	0.13277	-5.55165	0.8769
151613	TTC14	tetratricopeptide repeat domain 14	0.132462	5.73397	2.00061	0.0522758	0.132851	-5.52774	0.876637
4678	NASP	nuclear autoantigenic sperm protein	0.0891133	8.58769	2.00041	0.0522983	0.132851	-5.90764	0.876637
6767	ST13	ST13, Hsp70 interacting protein	0.0913385	8.53548	1.97725	0.0549567	0.137646	-5.94476	0.861237
51303	FKBP11	FK506 binding protein 11	-0.430081	2.27031	-1.97294	0.0554642	0.138585	-4.4975	0.858282
64714	PDIA2	protein disulfide isomerase family A member 2	-0.326603	2.53345	-1.97197	0.0555783	0.138716	-4.68033	0.857872
94086	HSPB9	heat shock protein family B (small) member 9	0.91794	-0.0272257	1.95614	0.0574797	0.142131	-3.97194	0.847311
6731	SRP72	signal recognition particle 72	0.0945211	8.10176	1.94493	0.0588596	0.144385	-5.97477	0.840478
821	CANX	calnexin	0.0775469	10.3343	1.93292	0.0603708	0.147174	-6.14373	0.83217
3315	HSPB1	heat shock protein family B (small) member 1	-0.135747	6.44864	-1.90481	0.0657169	0.156612	-5.82261	0.805175
5480	PPIC	peptidylprolyl isomerase C	0.151762	4.95669	1.85988	0.070291	0.16472	-5.58326	0.783254
55192	DNAJC17	DnaJ heat shock protein family (Hsp40) member C17	0.241142	3.44581	1.85948	0.0703495	0.164762	-5.13831	0.783144
55898	UNC45A	unc-45 myosin chaperone A	-0.101661	6.65111	-1.83512	0.0739557	0.171252	-5.99595	0.766364
2280	FKBP1A	FK506 binding protein 1A	0.0887516	7.32475	1.80469	0.0786798	0.178832	-6.14433	0.747554
55735	DNAJC11	DnaJ heat shock protein family (Hsp40) member C11	-0.115788	6.28788	-1.77407	0.0836891	0.187267	-6.02052	0.727538
22824	HSPA4L	heat shock protein family A (Hsp70) member 4 like	0.0988519	6.74819	1.76834	0.0846559	0.188953	-6.12709	0.723646
11328	FKBP9	FK506 binding protein 9	-0.192641	4.53464	-1.77536	0.0849171	0.189363	-5.62007	0.722704
89953	KLC4	kinesin light chain 4	0.134488	5.10789	1.76258	0.0856361	0.190593	-5.76878	0.719892
85406	DNAJC14	DnaJ heat shock protein family (Hsp40) member C14	-0.112269	5.91757	-1.70278	0.0963937	0.207655	-6.05731	0.682658
5033	P4HA1	prolyl 4-hydroxylase subunit alpha 1	0.121507	5.47312	1.6679	0.103172	0.217909	-6.02825	0.661725
130502	TTC32	tetratricopeptide repeat domain 32	0.228189	3.1636	1.66349	0.104057	0.219352	-5.36181	0.658858
5611	DNAJC3	DnaJ heat shock protein family (Hsp40) member C3	-0.124246	5.50637	-1.64849	0.10711	0.224261	-6.03359	0.649246
2289	FKBP5	FK506 binding protein 5	-0.0899385	6.82054	-1.64817	0.107176	0.22431	-6.32622	0.649151
996	CDC27	cell division cycle 27	-0.0803372	7.65456	-1.61082	0.115108	0.236318	-6.49448	0.626503
55622	TTC27	tetratricopeptide repeat domain 27	0.116377	5.93618	1.59491	0.119014	0.242457	-6.23852	0.615365
23548	TTC33	tetratricopeptide repeat domain 33	0.13431	5.0736	1.58723	0.120495	0.244316	-6.08213	0.612048
57486	NLN	neurolysin	-0.0913488	6.50291	-1.58054	0.121885	0.246354	-6.38759	0.60844
5913	RAPSN	receptor associated protein of the synapse	1.10821	-1.46434	1.57002	0.124314	0.24974	-4.36273	0.602512
145567	TTC7B	tetratricopeptide repeat domain 7B	-0.122726	5.24197	-1.55385	0.128123	0.255454	-6.15171	0.592688
84553	FAXC	failed axon connections homolog	0.155265	4.12532	1.55043	0.128941	0.256322	-5.86805	0.591213
55805	LRP2BP	LRP2 binding protein	-0.387221	1.32142	-1.48652	0.145007	0.279561	-5.07227	0.553524
147700	KLC3	kinesin light chain 3	-0.165864	3.88961	-1.48549	0.14528	0.279808	-5.85373	0.553139
7296	TXNRD1	thioredoxin reductase 1	0.0703365	7.88025	1.47581	0.147851	0.283478	-6.71605	0.54748
84899	TMTC4	transmembrane and tetratricopeptide repeat containing 4	-0.134709	4.31196	-1.41403	0.165115	0.306924	-6.11571	0.512968
11231	SEC63	SEC63 homolog, protein translocation regulator	-0.0704704	7.4619	-1.40884	0.166634	0.308834	-6.77209	0.510274
51661	FKBP7	FK506 binding protein 7	0.134863	4.29202	1.38375	0.174132	0.319003	-6.16574	0.496205
10513	APPBP2	amyloid beta precursor protein binding protein 2	0.0840804	6.21629	1.37673	0.176278	0.321553	-6.60667	0.492747
219293	ATAD3C	ATPase family, AAA domain containing 3C	0.738117	-1.05053	1.35752	0.182252	0.328933	-4.69556	0.482893
150737	TTC30B	tetratricopeptide repeat domain 30B	-0.219899	2.99845	-1.33985	0.187882	0.336208	-5.76686	0.473392
83538	TTC25	tetratricopeptide repeat domain 25	0.390406	0.930101	1.32111	0.193996	0.343823	-5.20649	0.463665
5536	PPP5C	protein phosphatase 5 catalytic subunit	-0.066099	7.39863	-1.30702	0.198693	0.350174	-6.88925	0.455716
55210	ATAD3A	ATPase family, AAA domain containing 3A	-0.06983	6.87248	-1.28646	0.205701	0.358547	-6.837	0.445454
8974	P4HA2	prolyl 4-hydroxylase subunit alpha 2	0.105742	4.78674	1.24853	0.219119	0.374084	-6.46511	0.427031
573	BAG1	BCL2 associated athanogene 1	0.082492	5.99859	1.24463	0.220536	0.375944	-6.72783	0.424877
126393	HSPB6	heat shock protein family B (small) member 6	-0.804876	-1.36422	-1.23443	0.224269	0.380328	-4.74357	0.419841
55761	TTC17	tetratricopeptide repeat domain 17	-0.0850695	5.74631	-1.16326	0.251638	0.41294	-6.7635	0.384113
27433	TOR2A	torsin family 2 member A	-0.112988	4.35488	-1.16161	0.252302	0.413638	-6.40664	0.383379
9652	TTC37	tetratricopeptide repeat domain 37	-0.0558942	7.56552	-1.15288	0.255823	0.417599	-7.1129	0.379241
3310	HSPA6	heat shock protein family A (Hsp70) member 6	0.489719	1.96379	1.15245	0.256001	0.417773	-5.09854	0.37906
79836	LONRF3	LON peptidase N-terminal domain and ring finger 3	0.106026	4.2562	1.08819	0.283044	0.447926	-6.50319	0.348794
23071	ERP44	endoplasmic reticulum protein 44	0.0680756	6.04922	1.07848	0.2873	0.452519	-6.92765	0.344363
4820	NKTR	natural killer cell triggering receptor	-0.0670327	7.05134	-1.05731	0.297928	0.464192	-7.12841	0.333302
5034	P4HB	prolyl 4-hydroxylase subunit beta	0.045905	8.83767	1.03078	0.308855	0.476216	-7.3347	0.322196
9330	GTF3C3	general transcription factor IIIC subunit 3	0.0561198	6.83224	1.02386	0.312074	0.479391	-7.14521	0.31931
29899	GPSM2	G protein signaling modulator 2	0.065874	5.90559	1.02028	0.313748	0.481117	-6.98258	0.317749
54970	TTC12	tetratricopeptide repeat domain 12	-0.108821	3.94807	-0.980904	0.332555	0.5014	-6.50394	0.299816
10811	NOXA1	NADPH oxidase activator 1	-0.216819	1.60487	-0.969615	0.338084	0.506868	-5.83691	0.295105
3434	IFIT1	interferon induced protein with tetratricopeptide repeats 1	-0.133561	3.27812	-0.955386	0.345435	0.514048	-6.40345	0.288996
5481	PPID	peptidylprolyl isomerase D	0.0568192	6.632	0.954469	0.345598	0.514195	-7.16981	0.288872
64374	SIL1	SIL1 nucleotide exchange factor	0.0820631	4.54253	0.937373	0.354211	0.522428	-6.73736	0.281973
54943	DNAJC28	DnaJ heat shock protein family (Hsp40) member C28	0.209225	1.8804	0.908172	0.369244	0.536847	-5.846	0.27015
10105	PPIF	peptidylprolyl isomerase F	0.041837	7.76482	0.894636	0.376351	0.54371	-7.38043	0.264633
5830	PEX5	peroxisomal biogenesis factor 5	-0.0613888	5.76093	-0.893904	0.376738	0.543919	-7.05869	0.264466
3338	DNAJC4	DnaJ heat shock protein family (Hsp40) member C4	-0.0984404	3.90036	-0.88269	0.382695	0.549593	-6.55215	0.259959
2281	FKBP1B	FK506 binding protein 1B	-0.10082	3.63714	-0.833602	0.409472	0.574188	-6.56949	0.240946
51434	ANAPC7	anaphase promoting complex subunit 7	0.0409686	7.11029	0.80186	0.427387	0.59059	-7.39179	0.228714
56949	XAB2	XPA binding protein 2	-0.0533605	5.901	-0.795355	0.431117	0.593805	-7.16324	0.226356
64927	TTC23	tetratricopeptide repeat domain 23	-0.0714667	4.51835	-0.772533	0.444354	0.606723	-6.83671	0.217009
27248	ERLEC1	endoplasmic reticulum lectin 1	-0.0492549	5.7441	-0.73339	0.467611	0.628024	-7.18386	0.202023
11153	FICD	FIC domain containing	0.225097	1.21317	0.721985	0.474517	0.634087	-5.71253	0.197851
81567	TXNDC5	thioredoxin domain containing 5	0.0335615	8.15488	0.721312	0.474926	0.634419	-7.55877	0.197624
3433	IFIT2	interferon induced protein with tetratricopeptide repeats 2	-0.402263	-1.42953	-0.687742	0.495597	0.652223	-5.26774	0.185604
83858	ATAD3B	ATPase family, AAA domain containing 3B	0.0406149	6.43008	0.68422	0.497795	0.653748	-7.35441	0.18459
116835	HSPA12B	heat shock protein family A (Hsp70) member 12B	0.267388	0.515378	0.682336	0.498972	0.654638	-5.55993	0.183999
10525	HYOU1	hypoxia up-regulated 1	0.0331065	7.68183	0.644742	0.522787	0.673795	-7.56367	0.171472
27348	TOR1B	torsin family 1 member B	0.0567065	4.55994	0.623442	0.536545	0.684069	-6.96054	0.1649
54557	SGTB	small glutamine rich tetratricopeptide repeat containing beta	-0.0433356	5.51433	-0.585057	0.561806	0.705804	-7.24438	0.151316
54863	TOR4A	torsin family 4 member A	-0.14099	2.18018	-0.579893	0.565305	0.708696	-6.11542	0.14954
10954	PDIA5	protein disulfide isomerase family A member 5	-0.0581253	4.3406	-0.579489	0.565519	0.708883	-6.95142	0.149425
10131	TRAP1	TNF receptor associated protein 1	-0.0244467	8.72378	-0.562621	0.576843	0.717415	-7.71174	0.144229
54788	DNAJB12	DnaJ heat shock protein family (Hsp40) member B12	-0.0435261	5.65128	-0.557551	0.580356	0.719848	-7.25665	0.142759
143941	TTC36	tetratricopeptide repeat domain 36	-0.280177	-0.262834	-0.548992	0.586073	0.72414	-5.38356	0.140177
160418	TMTC3	transmembrane and tetratricopeptide repeat containing 3	0.0322208	6.09113	0.516675	0.608237	0.741275	-7.37833	0.130021
23508	TTC9	tetratricopeptide repeat domain 9	-0.10503	2.04002	-0.512741	0.610962	0.743442	-6.28874	0.128753
199223	TTC21A	tetratricopeptide repeat domain 21A	-0.143552	1.24166	-0.511834	0.611591	0.74392	-5.94189	0.128474
55466	DNAJA4	DnaJ heat shock protein family (Hsp40) member A4	0.299525	-0.891256	0.504422	0.616742	0.748117	-5.27306	0.126031
54431	DNAJC10	DnaJ heat shock protein family (Hsp40) member C10	0.0252018	7.28774	0.499136	0.620426	0.750386	-7.61687	0.124715
9601	PDIA4	protein disulfide isomerase family A member 4	0.0222617	8.0343	0.484437	0.630726	0.758222	-7.69172	0.120204
55033	FKBP14	FK506 binding protein 14	0.047056	4.41094	0.480757	0.633317	0.760115	-6.98683	0.11912
9093	DNAJA3	DnaJ heat shock protein family (Hsp40) member A3	-0.0231219	7.24501	-0.471831	0.63962	0.764736	-7.61898	0.116488
57544	TXNDC16	thioredoxin domain containing 16	-0.038103	4.9816	-0.468386	0.642059	0.766396	-7.17777	0.115547
84277	DNAJC30	DnaJ heat shock protein family (Hsp40) member C30	-0.061044	3.74157	-0.458616	0.649	0.771842	-6.75219	0.112471
22984	PDCD11	programmed cell death 11	-0.0235933	7.86712	-0.456134	0.650768	0.773329	-7.69256	0.111636
7415	VCP	valosin containing protein	0.0199365	8.71353	0.452129	0.653626	0.775553	-7.75678	0.110389
8881	CDC16	cell division cycle 16	-0.0321341	5.41646	-0.444133	0.659348	0.779576	-7.27214	0.108141
22996	TTC39A	tetratricopeptide repeat domain 39A	-0.0679347	2.6963	-0.432983	0.66736	0.7858	-6.53172	0.104688
123016	TTC8	tetratricopeptide repeat domain 8	0.0343834	4.68826	0.398362	0.692489	0.804068	-7.11391	0.0947071
23307	FKBP15	FK506 binding protein 15	-0.0301182	5.40408	-0.395119	0.694861	0.806027	-7.30986	0.0936502
150353	DNAJB7	DnaJ heat shock protein family (Hsp40) member B7	0.124952	0.746911	0.371042	0.712571	0.817101	-5.83207	0.0877242
3437	IFIT3	interferon induced protein with tetratricopeptide repeats 3	-0.182683	-0.780396	-0.3675	0.715189	0.818779	-5.4776	0.0868332
11140	CDC37	cell division cycle 37	0.0169083	8.49386	0.36741	0.715256	0.818779	-7.77772	0.0868332
114112	TXNRD3	thioredoxin reductase 3	-0.0448361	3.40846	-0.367001	0.715559	0.818824	-6.76516	0.0868092
55741	EDEM2	ER degradation enhancing alpha-mannosidase like protein 2	-0.039272	3.99744	-0.362431	0.718944	0.820964	-6.93929	0.0856758
26353	HSPB8	heat shock protein family B (small) member 8	-0.127256	0.583512	-0.356156	0.723601	0.824426	-5.78092	0.0838481
1047	CLGN	calmegin	0.0342197	4.20914	0.348334	0.729422	0.82818	-7.0142	0.0818752
24148	PRPF6	pre-mRNA processing factor 6	-0.018121	7.31785	-0.341888	0.734231	0.831326	-7.67436	0.0802285
3831	KLC1	kinesin light chain 1	0.0178716	6.78621	0.332693	0.741109	0.836194	-7.59715	0.0776929
374407	DNAJB13	DnaJ heat shock protein family (Hsp40) member B13	0.277316	-1.48967	0.304686	0.76301	0.852524	-5.22946	0.0692935
54902	TTC19	tetratricopeptide repeat domain 19	-0.0175454	6.25099	-0.298678	0.766737	0.855109	-7.53163	0.0679787
51061	TXNDC11	thioredoxin domain containing 11	-0.0229847	5.12208	-0.296363	0.768491	0.856396	-7.24621	0.0673252
79809	TTC21B	tetratricopeptide repeat domain 21B	-0.0236024	4.57449	-0.268951	0.789354	0.871133	-7.14536	0.0599156
1410	CRYAB	crystallin alpha B	-0.24329	-2.90159	-0.25735	0.798232	0.877046	-5.04282	0.0569776
10693	CCT6B	chaperonin containing TCP1 subunit 6B	0.112841	-0.246198	0.252027	0.802315	0.879259	-5.59714	0.0558833
8100	IFT88	intraflagellar transport 88	0.0294178	3.65932	0.250918	0.803167	0.879946	-6.85925	0.0555438
3311	HSPA7	heat shock protein family A (Hsp70) member 7	-0.24329	-2.26975	-0.245147	0.8076	0.883326	-5.04472	0.0538788
56255	TMX4	thioredoxin related transmembrane protein 4	-0.0168456	5.2116	-0.228549	0.820387	0.891299	-7.32795	0.0499766
134218	DNAJC21	DnaJ heat shock protein family (Hsp40) member C21	-0.0146249	5.98114	-0.216982	0.829329	0.897047	-7.49104	0.047185
202052	DNAJC18	DnaJ heat shock protein family (Hsp40) member C18	0.0186886	4.61452	0.212027	0.833166	0.899107	-7.1627	0.0461888
79573	TTC13	tetratricopeptide repeat domain 13	-0.0175779	5.03671	-0.211939	0.833235	0.899107	-7.29576	0.0461888
120526	DNAJC24	DnaJ heat shock protein family (Hsp40) member C24	0.0168707	5.05231	0.203948	0.839432	0.9035	-7.2832	0.0440721
285755	PPIL6	peptidylprolyl isomerase like 6	-0.055579	1.05831	-0.19788	0.844144	0.906581	-6.02916	0.0425934
11331	PHB2	prohibitin 2	0.00871637	8.76021	0.193945	0.847204	0.908236	-7.85395	0.0418012
80331	DNAJC5	DnaJ heat shock protein family (Hsp40) member C5	-0.0108924	6.15605	-0.180062	0.858016	0.915297	-7.52867	0.0384382
6674	SPAG1	sperm associated antigen 1	0.0234826	3.36641	0.165089	0.869708	0.922324	-6.77577	0.0351166
10939	AFG3L2	AFG3 like matrix AAA peptidase subunit 2	-0.00561206	6.96438	-0.108919	0.913813	0.948874	-7.69689	0.0227916
92104	TTC30A	tetratricopeptide repeat domain 30A	-0.0132168	3.6354	-0.104425	0.917355	0.951421	-6.82757	0.0216272
7991	TUSC3	tumor suppressor candidate 3	-0.00519509	5.72662	-0.0782926	0.937987	0.964801	-7.47727	0.0155624
585	BBS4	Bardet-Biedl syndrome 4	-0.00518942	5.23202	-0.0686571	0.945606	0.96915	-7.37059	0.0136088
23770	FKBP8	FK506 binding protein 8	0.00291812	7.89812	0.0507973	0.959801	0.976823	-7.80835	0.0101841
158219	TTC39B	tetratricopeptide repeat domain 39B	-0.00419025	2.41834	-0.0251184	0.980086	0.98832	-6.56873	0.00510254
81570	CLPB	ClpB homolog, mitochondrial AAA ATPase chaperonin	0.00128915	5.84624	0.0198444	0.984266	0.991328	-7.47213	0.00378282
2286	FKBP2	FK506 binding protein 2	0.00115045	5.27625	0.0146637	0.988374	0.993491	-7.34555	0.00283588

## Sheet: Supplementary Table 8b
ENTREZID	SYMBOL	GENENAME	logFC	AveExpr	t	P.Value	adj.P.Val	B
25888	ZNF473	zinc finger protein 473	1.16707	5.64444	14.804	8.55e-18	1.34e-13	30.4398
1026	CDKN1A	cyclin dependent kinase inhibitor 1A	1.40036	5.07899	14.3345	2.53e-17	1.99e-13	29.3523
6520	SLC3A2	solute carrier family 3 member 2	0.788391	8.49997	14.3153	2.42e-16	1.27e-12	26.9867
1081	CGA	glycoprotein hormones, alpha polypeptide	3.94514	2.34121	12.7484	1.2e-15	4.71e-12	22.9227
3301	DNAJA1	DnaJ heat shock protein family (Hsp40) member A1	0.612385	9.08322	12.6636	1.97e-15	6.19e-12	24.7171
10769	PLK2	polo like kinase 2	1.41079	4.44562	12.3881	3e-15	7.87e-12	24.6213
85236	HIST1H2BK	histone cluster 1 H2B family member k	0.898673	6.08524	12.365	4.18e-15	9.39e-12	24.2259
23642	SNHG1	small nucleolar RNA host gene 1	0.643411	7.64391	12.0984	6.36e-15	1.16e-11	23.6063
5936	RBM4	RNA binding motif protein 4	0.641416	7.54688	12.0562	7.1e-15	1.16e-11	23.5048
10482	NXF1	nuclear RNA export factor 1	0.75083	7.21325	12.2259	7.9e-15	1.16e-11	23.4886
441951	ZFAS1	ZNFX1 antisense RNA 1	0.91336	6.28816	12.3107	8.11e-15	1.16e-11	23.5732
55299	BRIX1	BRX1, biogenesis of ribosomes	0.581382	7.27941	11.0113	1.17e-13	1.53e-10	20.6977
1647	GADD45A	growth arrest and DNA damage inducible alpha	1.26666	5.58457	12.8489	1.32e-13	1.6e-10	21.0707
10370	CITED2	Cbp/p300 interacting transactivator with Glu/Asp rich carboxy-terminal domain 2	0.834984	6.14927	11.0944	2.41e-13	2.51e-10	20.1869
337882	KRTAP19-1	keratin associated protein 19-1	5.16423	1.78965	10.9011	2.49e-13	2.51e-10	16.1194
285958	SNHG15	small nucleolar RNA host gene 15	0.735166	6.19689	10.7094	2.69e-13	2.51e-10	20.0049
4502	MT2A	metallothionein 2A	0.996441	4.70722	10.7054	2.72e-13	2.51e-10	20.1794
80778	ZNF34	zinc finger protein 34	1.94926	3.34656	10.6732	2.97e-13	2.6e-10	19.8979
51526	OSER1	oxidative stress responsive serine rich 1	0.876256	5.53002	10.6028	4.46e-13	3.66e-10	19.6046
258	AMBN	ameloblastin	2.51119	2.48627	10.5129	4.66e-13	3.66e-10	18.9192
4541	ND6	NADH dehydrogenase, subunit 6 (complex I)	-0.538991	8.97995	-10.5859	7.04e-13	4.61e-10	18.8028
6303	SAT1	spermidine/spermine N1-acetyltransferase 1	1.14653	4.59876	10.4371	7.07e-13	4.61e-10	19.2598
23645	PPP1R15A	protein phosphatase 1 regulatory subunit 15A	1.23924	5.47698	11.4254	7.09e-13	4.61e-10	19.3613
4860	PNP	purine nucleoside phosphorylase	0.509276	7.33418	10.356	7.25e-13	4.61e-10	18.8322
8493	PPM1D	protein phosphatase, Mg2+/Mn2+ dependent 1D	0.700996	6.14267	10.3523	7.33e-13	4.61e-10	19.0228
3838	KPNA2	karyopherin subunit alpha 2	0.468246	9.45855	10.2442	9.96e-13	6.02e-10	18.3752
10284	SAP18	Sin3A associated protein 18	0.550037	7.44027	10.22	1.07e-12	6.21e-10	18.4463
6446	SGK1	serum/glucocorticoid regulated kinase 1	1.358	3.97956	10.1805	1.19e-12	6.7e-10	18.7435
30836	DNTTIP2	deoxynucleotidyltransferase terminal interacting protein 2	0.572015	8.25321	10.4904	1.63e-12	8.84e-10	18.0381
64763	ZNF574	zinc finger protein 574	0.820024	5.47112	9.94891	2.32e-12	1.18e-09	17.9762
5930	RBBP6	RB binding protein 6, ubiquitin ligase	0.488513	7.74443	9.9483	2.32e-12	1.18e-09	17.6413
121642	ALKBH2	alkB homolog 2, alpha-ketoglutarate dependent dioxygenase	0.633225	6.06569	9.86884	2.92e-12	1.44e-09	17.5972
4616	GADD45B	growth arrest and DNA damage inducible beta	1.39671	4.3024	9.84438	3.14e-12	1.5e-09	17.7871
390	RND3	Rho family GTPase 3	0.641606	5.80342	9.80539	3.51e-12	1.62e-09	17.4554
5202	PFDN2	prefoldin subunit 2	0.567975	7.14195	9.84057	3.81e-12	1.71e-09	17.203
22911	WDR47	WD repeat domain 47	0.720758	5.80416	9.74828	4.15e-12	1.81e-09	17.3375
25949	SYF2	SYF2 pre-mRNA splicing factor	0.732831	5.77022	9.55144	7.37e-12	3.13e-09	16.7464
90441	ZNF622	zinc finger protein 622	0.719767	5.98446	9.6585	7.76e-12	3.21e-09	16.6822
6207	RPS13	ribosomal protein S13	0.455512	9.29878	9.56782	8.36e-12	3.37e-09	16.2436
3021	H3F3B	H3 histone family member 3B	0.428634	9.51858	9.4975	8.64e-12	3.4e-09	16.1863
80135	RPF1	ribosome production factor 1 homolog	0.489971	7.22177	9.46826	9.42e-12	3.61e-09	16.2733
2353	FOS	Fos proto-oncogene, AP-1 transcription factor subunit	2.71139	2.26468	9.44816	9.99e-12	3.7e-09	15.5002
5837	PYGM	glycogen phosphorylase, muscle associated	2.77453	2.32254	9.44376	1.01e-11	3.7e-09	15.4518
3684	ITGAM	integrin subunit alpha M	4.79164	1.30405	9.20134	2.08e-11	7.42e-09	12.0743
1974	EIF4A2	eukaryotic translation initiation factor 4A2	0.436196	8.27435	9.18778	2.16e-11	7.46e-09	15.3433
51503	CWC15	CWC15 spliceosome associated protein homolog	0.577213	6.43783	9.18444	2.18e-11	7.46e-09	15.5253
10075	HUWE1	HECT, UBA and WWE domain containing 1, E3 ubiquitin protein ligase	-0.482334	8.33237	-9.29186	2.49e-11	8.32e-09	15.2263
4131	MAP1B	microtubule associated protein 1B	-0.611557	6.05746	-9.1172	2.67e-11	8.74e-09	15.3664
144108	SPTY2D1	SPT2 chromatin protein domain containing 1	0.624582	6.21001	9.09108	2.88e-11	9.12e-09	15.3059
9741	LAPTM4A	lysosomal protein transmembrane 4 alpha	0.542008	6.35942	9.08939	2.9e-11	9.12e-09	15.252
29078	NDUFAF4	NADH:ubiquinone oxidoreductase complex assembly factor 4	0.591593	6.32865	9.03038	3.46e-11	1.07e-08	15.081
11116	FGFR1OP	FGFR1 oncogene partner	0.639242	5.62332	9.00131	3.78e-11	1.14e-08	15.1197
84154	RPF2	ribosome production factor 2 homolog	0.475406	7.06407	8.95637	4.32e-11	1.28e-08	14.7449
3608	ILF2	interleukin enhancer binding factor 2	0.394811	9.58788	8.9095	4.98e-11	1.45e-08	14.4111
9129	PRPF3	pre-mRNA processing factor 3	0.52438	6.87113	8.90016	5.12e-11	1.46e-08	14.6134
6613	SUMO2	small ubiquitin-like modifier 2	0.442693	8.314	8.86957	5.61e-11	1.58e-08	14.3715
440093	H3F3C	H3 histone family member 3C	0.757922	4.94105	8.84107	6.12e-11	1.69e-08	14.7532
7316	UBC	ubiquitin C	0.397992	8.62302	8.83291	6.27e-11	1.7e-08	14.2423
1349	COX7B	cytochrome c oxidase subunit 7B	0.505737	7.19275	8.86367	6.64e-11	1.77e-08	14.3124
4501	MT1X	metallothionein 1X	0.921775	4.55536	8.77614	7.45e-11	1.92e-08	14.6323
1604	CD55	CD55 molecule (Cromer blood group)	0.553319	6.11143	8.77543	7.46e-11	1.92e-08	14.3461
283131	NEAT1	nuclear paraspeckle assembly transcript 1	-0.669135	7.06262	-10.1174	8.72e-11	2.2e-08	14.3368
4666	NACA	nascent polypeptide associated complex subunit alpha	0.387967	9.92936	8.72063	8.81e-11	2.2e-08	13.8142
4922	NTS	neurotensin	2.31663	1.56021	8.66857	1.03e-10	2.54e-08	13.7474
55781	RIOK2	RIO kinase 2	0.533778	6.37272	8.65838	1.06e-10	2.58e-08	13.9527
55175	KLHL11	kelch like family member 11	1.09998	4.41396	8.75758	1.12e-10	2.67e-08	14.2959
389792	IER5L	immediate early response 5 like	1.18984	3.8445	8.61806	1.2e-10	2.83e-08	14.2371
6634	SNRPD3	small nuclear ribonucleoprotein D3 polypeptide	0.410497	8.04636	8.5853	1.33e-10	3.08e-08	13.5188
27258	LSM3	LSM3 homolog, U6 small nuclear RNA and mRNA degradation associated	0.487834	7.15111	8.58009	1.35e-10	3.08e-08	13.5962
93953	GCNA	germ cell nuclear acidic peptidase	2.18617	2.52489	8.55702	1.45e-10	3.26e-08	13.5565
5701	PSMC2	proteasome 26S subunit, ATPase 2	0.479311	7.40609	8.57112	1.6e-10	3.54e-08	13.4147
4323	MMP14	matrix metallopeptidase 14	2.19252	2.29646	8.49795	1.74e-10	3.75e-08	13.352
8655	DYNLL1	dynein light chain LC8-type 1	0.43722	8.12966	8.51734	1.74e-10	3.75e-08	13.2517
65008	MRPL1	mitochondrial ribosomal protein L1	0.639995	6.0666	8.61285	1.86e-10	3.95e-08	13.4887
6615	SNAI1	snail family transcriptional repressor 1	2.43917	2.53115	8.46972	1.89e-10	3.97e-08	13.2222
54439	RBM27	RNA binding motif protein 27	0.477674	7.26876	8.4464	2.03e-10	4.21e-08	13.1866
2125	EVPL	envoplakin	6.37692	0.847197	8.45679	2.26e-10	4.61e-08	7.94004
7204	TRIO	trio Rho guanine nucleotide exchange factor	-0.563539	5.9248	-8.39794	2.36e-10	4.76e-08	13.2057
64983	MRPL32	mitochondrial ribosomal protein L32	0.533191	6.29256	8.37253	2.55e-10	5.08e-08	13.077
11065	UBE2C	ubiquitin conjugating enzyme E2 C	0.497831	7.0552	8.40247	2.66e-10	5.23e-08	12.9422
55181	SMG8	SMG8, nonsense mediated mRNA decay factor	0.486218	6.7249	8.35325	2.71e-10	5.26e-08	12.9704
5426	POLE	DNA polymerase epsilon, catalytic subunit	-0.422857	7.56159	-8.32328	2.97e-10	5.7e-08	12.7483
387103	CENPW	centromere protein W	0.598789	6.30156	8.55103	3.37e-10	6.38e-08	12.8581
9587	MAD2L1BP	MAD2L1 binding protein	0.618774	5.41254	8.25528	3.66e-10	6.85e-08	12.8664
23210	JMJD6	jumonji domain containing 6, arginine demethylase and lysine hydroxylase	0.512572	6.5281	8.24944	3.73e-10	6.85e-08	12.6757
8295	TRRAP	transformation/transcription domain associated protein	-0.491784	7.27065	-8.37618	3.75e-10	6.85e-08	12.5886
84726	PRRC2B	proline rich coiled-coil 2B	-0.416159	8.02467	-8.21789	4.11e-10	7.43e-08	12.3932
4336	MOBP	myelin-associated oligodendrocyte basic protein	5.83805	-0.411709	8.13903	5.25e-10	9.29e-08	7.43715
100506584	NA	NA	0.513822	6.08618	8.13868	5.26e-10	9.29e-08	12.3972
27113	BBC3	BCL2 binding component 3	0.973349	4.1207	8.12964	5.41e-10	9.45e-08	12.7283
6224	RPS20	ribosomal protein S20	0.389275	9.08517	8.13346	6.05e-10	1.05e-07	11.933
3148	HMGB2	high mobility group box 2	0.395592	8.46705	8.06458	6.62e-10	1.13e-07	11.8765
6129	RPL7	ribosomal protein L7	0.375519	9.56137	8.09626	6.79e-10	1.15e-07	11.7885
4488	MSX2	msh homeobox 2	0.708616	5.11982	8.03723	7.2e-10	1.21e-07	12.2787
548645	DNAJC25	DnaJ heat shock protein family (Hsp40) member C25	0.811666	4.40072	8.02928	7.38e-10	1.22e-07	12.3837
6647	SOD1	superoxide dismutase 1	0.408187	8.99449	8.13994	7.59e-10	1.24e-07	11.7308
4684	NCAM1	neural cell adhesion molecule 1	-0.678504	4.74602	-8.00269	8.02e-10	1.29e-07	12.1616
6741	SSB	Sjogren syndrome antigen B	0.377487	8.957	8.00107	8.06e-10	1.29e-07	11.6432
6206	RPS12	ribosomal protein S12	0.440398	9.89383	8.66641	8.83e-10	1.4e-07	11.6819
9256	TSPOAP1	TSPO associated protein 1	5.62533	-0.773665	7.96448	9.04e-10	1.42e-07	7.10406
8515	ITGA10	integrin subunit alpha 10	3.51671	1.42341	7.92071	1.04e-09	1.61e-07	10.0813
23367	LARP1	La ribonucleoprotein domain family member 1	-0.380188	8.61412	-7.91823	1.04e-09	1.61e-07	11.4139
23225	NUP210	nucleoporin 210	-0.483131	6.63262	-7.93629	1.11e-09	1.68e-07	11.5354
51510	CHMP5	charged multivesicular body protein 5	0.487961	6.44074	7.89793	1.11e-09	1.68e-07	11.5747
96610	BMS1P20	BMS1, ribosome biogenesis factor pseudogene 20	0.842358	4.5863	7.87551	1.19e-09	1.79e-07	11.8803
25983	NGDN	neuroguidin	0.531021	6.30655	7.89306	1.27e-09	1.88e-07	11.4786
29950	SERTAD1	SERTA domain containing 1	1.1003	3.84296	7.82141	1.41e-09	2.08e-07	11.8267
79005	SCNM1	sodium channel modifier 1	0.520553	5.89859	7.81101	1.46e-09	2.13e-07	11.4038
9939	RBM8A	RNA binding motif protein 8A	0.41556	7.57335	7.79913	1.52e-09	2.19e-07	11.1196
3320	HSP90AA1	heat shock protein 90 alpha family class A member 1	0.312106	11.8361	7.78403	1.59e-09	2.27e-07	10.8018
79080	CCDC86	coiled-coil domain containing 86	0.410942	7.66281	7.7778	1.62e-09	2.3e-07	11.044
3550	IK	IK cytokine	0.394376	7.63976	7.77199	1.65e-09	2.32e-07	11.0224
6631	SNRPC	small nuclear ribonucleoprotein polypeptide C	0.396005	7.88069	7.7632	1.7e-09	2.36e-07	10.9726
7265	TTC1	tetratricopeptide repeat domain 1	0.442288	6.90354	7.74781	1.78e-09	2.46e-07	11.0351
57666	FBRSL1	fibrosin like 1	-0.495583	6.45501	-7.74093	1.82e-09	2.49e-07	11.0801
2079	ERH	ERH, mRNA splicing and mitosis factor	0.380912	8.20206	7.72873	1.89e-09	2.56e-07	10.8378
10978	CLP1	cleavage and polyadenylation factor I subunit 1	0.601321	5.39234	7.71952	1.95e-09	2.6e-07	11.2172
9550	ATP6V1G1	ATPase H+ transporting V1 subunit G1	0.429848	7.25021	7.7189	1.95e-09	2.6e-07	10.9095
387066	SNHG5	small nucleolar RNA host gene 5	0.411731	7.44547	7.7004	2.07e-09	2.73e-07	10.8281
54499	TMCO1	transmembrane and coiled-coil domains 1	0.403281	7.4079	7.65713	2.37e-09	3.1e-07	10.6808
891	CCNB1	cyclin B1	0.363628	8.34888	7.64261	2.48e-09	3.22e-07	10.5557
54549	SDK2	sidekick cell adhesion molecule 2	-0.680797	4.93426	-7.68979	2.56e-09	3.3e-07	10.9927
5901	RAN	RAN, member RAS oncogene family	0.345018	9.90899	7.64305	2.76e-09	3.53e-07	10.352
10476	ATP5PD	ATP synthase peripheral stalk subunit d	0.446709	7.2307	7.69867	2.89e-09	3.64e-07	10.5275
80726	IQCN	IQ motif containing N	5.86399	0.138748	7.62817	2.89e-09	3.64e-07	6.5026
51060	TXNDC12	thioredoxin domain containing 12	0.41048	6.66828	7.58395	2.98e-09	3.72e-07	10.5433
6528	SLC5A5	solute carrier family 5 member 5	3.17278	1.28834	7.56808	3.13e-09	3.88e-07	9.5081
29931	LINC00312	long intergenic non-protein coding RNA 312	4.11866	1.5355	7.57861	3.38e-09	4.15e-07	8.60382
29777	ABT1	activator of basal transcription 1	0.421281	6.8508	7.51922	3.66e-09	4.43e-07	10.3189
4712	NDUFB6	NADH:ubiquinone oxidoreductase subunit B6	0.413353	6.95813	7.51861	3.67e-09	4.43e-07	10.2952
5704	PSMC4	proteasome 26S subunit, ATPase 4	0.379045	7.68697	7.50983	3.77e-09	4.52e-07	10.1958
5997	RGS2	regulator of G protein signaling 2	0.871951	4.20636	7.50412	3.84e-09	4.57e-07	10.7685
85378	TUBGCP6	tubulin gamma complex associated protein 6	-0.482001	6.35663	-7.51388	3.97e-09	4.67e-07	10.3015
10910	SUGT1	SGT1 homolog, MIS12 kinetochore complex assembly cochaperone	0.473867	6.18896	7.49289	3.98e-09	4.67e-07	10.3445
53918	PELO	pelota mRNA surveillance and ribosome rescue factor	0.529141	5.75728	7.48774	4.04e-09	4.71e-07	10.4121
9410	SNRNP40	small nuclear ribonucleoprotein U5 subunit 40	0.39873	7.39599	7.4738	4.22e-09	4.88e-07	10.0969
58515	SELENOK	selenoprotein K	0.53174	5.80453	7.4603	4.41e-09	5.06e-07	10.3136
9232	PTTG1	pituitary tumor-transforming 1	0.412859	7.1713	7.44532	4.62e-09	5.27e-07	10.0295
112495	GTF3C6	general transcription factor IIIC subunit 6	0.474868	7.00414	7.58885	4.74e-09	5.37e-07	10.0908
10598	AHSA1	activator of HSP90 ATPase activity 1	0.376094	8.17322	7.42444	4.94e-09	5.55e-07	9.87834
387496	RASL11A	RAS like family 11 member A	0.962839	3.51549	7.41734	5.05e-09	5.63e-07	10.5849
4302	MLLT6	MLLT6, PHD finger containing	-0.446358	6.32899	-7.40998	5.17e-09	5.72e-07	10.0219
908	CCT6A	chaperonin containing TCP1 subunit 6A	0.312223	9.8913	7.3978	5.37e-09	5.91e-07	9.67698
10933	MORF4L1	mortality factor 4 like 1	0.339164	8.33206	7.38363	5.62e-09	6.14e-07	9.73737
55505	NOP10	NOP10 ribonucleoprotein	0.449337	6.52	7.38049	5.68e-09	6.15e-07	9.90901
57129	MRPL47	mitochondrial ribosomal protein L47	0.475238	6.53069	7.42432	5.85e-09	6.3e-07	9.9078
270	AMPD1	adenosine monophosphate deaminase 1	3.59848	0.938811	7.36723	5.92e-09	6.33e-07	8.3674
2547	XRCC6	X-ray repair cross complementing 6	0.304356	10.0786	7.33168	6.63e-09	7.04e-07	9.45421
79074	C2orf49	chromosome 2 open reading frame 49	0.786254	4.51876	7.3242	6.79e-09	7.16e-07	10.1585
28996	HIPK2	homeodomain interacting protein kinase 2	-0.622931	6.20126	-7.99273	7.06e-09	7.37e-07	9.96928
1603	DAD1	defender against cell death 1	0.384169	7.29583	7.31112	7.07e-09	7.37e-07	9.5982
1965	EIF2S1	eukaryotic translation initiation factor 2 subunit alpha	0.363818	7.44786	7.30696	7.17e-09	7.37e-07	9.56989
55145	THAP1	THAP domain containing 1	0.817454	4.4907	7.30644	7.18e-09	7.37e-07	10.1222
51382	ATP6V1D	ATPase H+ transporting V1 subunit D	0.459051	6.08801	7.30485	7.22e-09	7.37e-07	9.75272
6742	SSBP1	single stranded DNA binding protein 1	0.36152	8.44793	7.3008	7.31e-09	7.38e-07	9.46157
23022	PALLD	palladin, cytoskeletal associated protein	-0.471262	5.90501	-7.30013	7.33e-09	7.38e-07	9.74566
4733	DRG1	developmentally regulated GTP binding protein 1	0.400352	7.29989	7.29059	7.55e-09	7.56e-07	9.5314
2316	FLNA	filamin A	-0.375513	8.72328	-7.36989	7.92e-09	7.87e-07	9.38986
5687	PSMA6	proteasome subunit alpha 6	0.398269	7.28522	7.27419	7.95e-09	7.87e-07	9.47737
5802	PTPRS	protein tyrosine phosphatase, receptor type S	-0.472188	6.60775	-7.36191	8.11e-09	7.97e-07	9.57383
56521	DNAJC12	DnaJ heat shock protein family (Hsp40) member C12	0.526186	5.25544	7.26578	8.17e-09	7.98e-07	9.76053
80727	TTYH3	tweety family member 3	-0.459541	6.57583	-7.31639	8.54e-09	8.29e-07	9.50925
8817	FGF18	fibroblast growth factor 18	3.04255	1.38607	7.24698	8.67e-09	8.37e-07	8.86059
113246	C12orf57	chromosome 12 open reading frame 57	0.724636	4.96469	7.33006	8.95e-09	8.57e-07	9.82033
3482	IGF2R	insulin like growth factor 2 receptor	-0.4023	7.20581	-7.23744	9e-09	8.57e-07	9.35203
1021	CDK6	cyclin dependent kinase 6	-0.430732	6.51927	-7.21571	9.58e-09	9.08e-07	9.38934
5101	PCDH9	protocadherin 9	0.453887	6.9231	7.30283	9.74e-09	9.17e-07	9.36243
1956	EGFR	epidermal growth factor receptor	-0.93126	3.32132	-7.20766	9.83e-09	9.18e-07	9.90278
5111	PCNA	proliferating cell nuclear antigen	0.367432	7.84444	7.20655	9.87e-09	9.18e-07	9.20599
80273	GRPEL1	GrpE like 1, mitochondrial	0.411538	6.91143	7.18347	1.06e-08	9.82e-07	9.24154
653	BMP5	bone morphogenetic protein 5	5.07782	-0.314196	7.16065	1.14e-08	1.05e-06	5.76964
9775	EIF4A3	eukaryotic translation initiation factor 4A3	0.327469	8.62408	7.15487	1.16e-08	1.06e-06	8.98828
51371	POMP	proteasome maturation protein	0.399176	7.0431	7.14506	1.2e-08	1.08e-06	9.10352
5052	PRDX1	peroxiredoxin 1	0.309739	9.8487	7.14495	1.2e-08	1.08e-06	8.87153
3909	LAMA3	laminin subunit alpha 3	-0.758786	4.01663	-7.14044	1.22e-08	1.09e-06	9.57333
6167	RPL37	ribosomal protein L37	0.457745	9.37785	8.17652	1.27e-08	1.13e-06	9.15254
29896	TRA2A	transformer 2 alpha homolog	0.398183	6.9992	7.12555	1.28e-08	1.13e-06	9.06236
56681	SAR1A	secretion associated Ras related GTPase 1A	0.395423	7.08071	7.1193	1.3e-08	1.15e-06	9.02392
283373	ANKRD52	ankyrin repeat domain 52	-0.423068	6.58871	-7.10555	1.36e-08	1.2e-06	9.04273
10987	COPS5	COP9 signalosome subunit 5	0.416485	6.55523	7.1025	1.37e-08	1.2e-06	9.02698
2354	FOSB	FosB proto-oncogene, AP-1 transcription factor subunit	1.66225	2.50683	7.06729	1.54e-08	1.34e-06	9.42837
2201	FBN2	fibrillin 2	-0.46309	6.43281	-7.14383	1.56e-08	1.34e-06	8.93469
6541	SLC7A1	solute carrier family 7 member 1	-0.417798	7.05603	-7.12312	1.56e-08	1.34e-06	8.8437
5683	PSMA2	proteasome subunit alpha 2	0.335221	7.83128	7.04692	1.64e-08	1.4e-06	8.68992
6236	RRAD	RRAD, Ras related glycolysis inhibitor and calcium channel regulator	4.00047	0.818593	7.04197	1.67e-08	1.42e-06	6.73439
10049	DNAJB6	DnaJ heat shock protein family (Hsp40) member B6	0.419954	7.58933	7.03822	1.69e-08	1.43e-06	8.83725
100506156	NA	NA	1.01386	3.84865	7.02857	1.74e-08	1.46e-06	9.37632
23362	PSD3	pleckstrin and Sec7 domain containing 3	-0.534842	5.25817	-7.02602	1.76e-08	1.47e-06	8.96019
26156	RSL1D1	ribosomal L1 domain containing 1	0.362232	8.91231	7.10384	1.8e-08	1.5e-06	8.55841
112744	IL17F	interleukin 17F	5.24902	-0.544575	7.01243	1.83e-08	1.51e-06	5.38251
4291	MLF1	myeloid leukemia factor 1	0.476662	5.80633	7.01082	1.84e-08	1.51e-06	8.84254
3312	HSPA8	heat shock protein family A (Hsp70) member 8	0.45025	11.2225	8.49459	1.85e-08	1.51e-06	8.80068
5889	RAD51C	RAD51 paralog C	0.427418	6.56485	7.0055	1.87e-08	1.53e-06	8.7244
57634	EP400	E1A binding protein p400	-0.536764	6.32485	-7.41049	1.92e-08	1.56e-06	8.86015
8471	IRS4	insulin receptor substrate 4	-0.339125	9.37199	-7.07673	1.96e-08	1.58e-06	8.42094
689	BTF3	basic transcription factor 3	0.32931	9.43643	7.0063	2.04e-08	1.64e-06	8.37529
100093630	SNHG8	small nucleolar RNA host gene 8	0.485135	5.78233	6.97695	2.05e-08	1.64e-06	8.76392
6164	RPL34	ribosomal protein L34	0.383678	8.92749	7.29089	2.1e-08	1.66e-06	8.47173
929	CD14	CD14 molecule	3.2737	1.3024	6.95326	2.22e-08	1.74e-06	7.5477
54106	TLR9	toll like receptor 9	3.89444	0.74496	6.95283	2.22e-08	1.74e-06	6.68766
51642	MRPL48	mitochondrial ribosomal protein L48	0.455756	5.91138	6.95253	2.22e-08	1.74e-06	8.65697
6229	RPS24	ribosomal protein S24	0.343223	9.83147	7.1187	2.25e-08	1.75e-06	8.29723
3945	LDHB	lactate dehydrogenase B	0.285099	10.8895	6.94071	2.31e-08	1.79e-06	8.15214
11047	ADRM1	adhesion regulating molecule 1	0.350592	7.60269	6.93619	2.34e-08	1.8e-06	8.36991
11266	DUSP12	dual specificity phosphatase 12	0.515978	5.51964	6.92819	2.4e-08	1.84e-06	8.67824
23204	ARL6IP1	ADP ribosylation factor like GTPase 6 interacting protein 1	0.377501	7.90763	6.97819	2.46e-08	1.88e-06	8.31723
987	LRBA	LPS responsive beige-like anchor protein	-0.431735	6.454	-6.95243	2.48e-08	1.89e-06	8.42872
337972	KRTAP19-5	keratin associated protein 19-5	6.91421	-0.332038	7.81832	2.55e-08	1.93e-06	4.82765
83732	RIOK1	RIO kinase 1	0.381493	6.83201	6.90595	2.58e-08	1.93e-06	8.37142
7314	UBB	ubiquitin B	0.353508	10.0562	7.21653	2.58e-08	1.93e-06	8.1976
2261	FGFR3	fibroblast growth factor receptor 3	-0.370236	6.68753	-6.90499	2.59e-08	1.93e-06	8.37558
81572	PDRG1	p53 and DNA damage regulated 1	0.645686	5.17992	6.97879	2.66e-08	1.97e-06	8.68142
3225	HOXC9	homeobox C9	0.662395	4.67422	6.88272	2.78e-08	2.05e-06	8.72154
162979	ZNF296	zinc finger protein 296	0.872475	3.8031	6.8817	2.79e-08	2.05e-06	8.89276
4715	NDUFB9	NADH:ubiquinone oxidoreductase subunit B9	0.551231	7.70212	8.22823	2.87e-08	2.1e-06	8.55336
3223	HOXC6	homeobox C6	0.717576	4.28151	6.85699	3.02e-08	2.2e-06	8.7113
100506341	NA	NA	-0.511847	5.15824	-6.84442	3.14e-08	2.28e-06	8.42428
6635	SNRPE	small nuclear ribonucleoprotein polypeptide E	0.355272	7.43487	6.83486	3.24e-08	2.34e-06	8.05112
51023	MRPS18C	mitochondrial ribosomal protein S18C	0.546424	5.23775	6.8291	3.3e-08	2.37e-06	8.41944
22826	DNAJC8	DnaJ heat shock protein family (Hsp40) member C8	0.32871	8.04561	6.82229	3.37e-08	2.41e-06	7.95541
6428	SRSF3	serine and arginine rich splicing factor 3	0.328282	9.64904	6.8968	3.43e-08	2.44e-06	7.85935
85315	PAQR8	progestin and adipoQ receptor family member 8	-0.776923	3.69155	-6.81248	3.48e-08	2.46e-06	8.58318
6152	RPL24	ribosomal protein L24	0.447507	9.88713	8.03712	3.53e-08	2.49e-06	8.16288
3309	HSPA5	heat shock protein family A (Hsp70) member 5	0.32413	9.3992	6.82491	3.64e-08	2.55e-06	7.80125
6230	RPS25	ribosomal protein S25	0.348404	9.37568	6.97825	3.69e-08	2.57e-06	7.83601
6727	SRP14	signal recognition particle 14	0.356629	7.65789	6.79416	3.69e-08	2.57e-06	7.89894
1104	RCC1	regulator of chromosome condensation 1	0.308357	8.36844	6.78216	3.84e-08	2.66e-06	7.80331
3915	LAMC1	laminin subunit gamma 1	-0.327411	7.89371	-6.78016	3.86e-08	2.66e-06	7.82287
5591	PRKDC	protein kinase, DNA-activated, catalytic subunit	-0.360366	9.28783	-7.07475	3.88e-08	2.67e-06	7.82271
5087	PBX1	PBX homeobox 1	-0.443043	5.96316	-6.77604	3.91e-08	2.67e-06	8.06078
9353	SLIT2	slit guidance ligand 2	-0.385519	7.19217	-6.80086	3.93e-08	2.67e-06	7.8971
23215	PRRC2C	proline rich coiled-coil 2C	-0.328001	8.8125	-6.76142	4.1e-08	2.78e-06	7.71169
124857	WFIKKN2	WAP, follistatin/kazal, immunoglobulin, kunitz and netrin domain containing 2	5.30902	-0.31354	6.83184	4.12e-08	2.78e-06	5.02463
9480	ONECUT2	one cut homeobox 2	-0.461586	5.77559	-6.75909	4.13e-08	2.78e-06	8.04549
57693	ZNF317	zinc finger protein 317	0.515818	6.08281	6.83145	4.21e-08	2.82e-06	8.06553
669	BPGM	bisphosphoglycerate mutase	0.425292	6.04824	6.74691	4.3e-08	2.86e-06	7.97036
6305	SBF1	SET binding factor 1	-0.345598	7.72032	-6.74308	4.35e-08	2.89e-06	7.72885
9922	IQSEC1	IQ motif and Sec7 domain 1	-0.520914	5.28311	-6.74145	4.37e-08	2.89e-06	8.09689
54880	BCOR	BCL6 corepressor	-0.346716	7.79402	-6.73905	4.41e-08	2.89e-06	7.7159
51499	TRIAP1	TP53 regulated inhibitor of apoptosis 1	0.455859	6.47729	6.81608	4.42e-08	2.89e-06	7.91206
3710	ITPR3	inositol 1,4,5-trisphosphate receptor type 3	-0.509015	5.26219	-6.72483	4.61e-08	3.01e-06	8.0076
567	B2M	beta-2-microglobulin	0.340969	7.45347	6.72206	4.65e-08	3.02e-06	7.68258
91977	MYOZ3	myozenin 3	4.84078	-0.0224659	6.72118	4.67e-08	3.02e-06	4.93005
23479	ISCU	iron-sulfur cluster assembly enzyme	0.431633	6.31514	6.71854	4.71e-08	3.03e-06	7.84767
149647	FAM71A	family with sequence similarity 71 member A	5.24399	-0.215527	6.73327	4.87e-08	3.13e-06	4.81323
155370	SBDSP1	SBDS, ribosome maturation factor pseudogene 1	0.494284	5.86411	6.70528	4.91e-08	3.14e-06	7.90872
9762	LZTS3	leucine zipper tumor suppressor family member 3	-0.590414	4.68506	-6.70218	4.96e-08	3.15e-06	8.08916
51138	COPS4	COP9 signalosome subunit 4	0.361708	6.95918	6.70207	4.96e-08	3.15e-06	7.6881
6004	RGS16	regulator of G protein signaling 16	0.600192	4.85277	6.67965	5.33e-08	3.36e-06	8.00264
11224	RPL35	ribosomal protein L35	0.319245	9.78575	6.75488	5.35e-08	3.36e-06	7.40437
9749	PHACTR2	phosphatase and actin regulator 2	-0.490759	5.48102	-6.67466	5.42e-08	3.38e-06	7.8299
3636	INPPL1	inositol polyphosphate phosphatase like 1	-0.388223	7.0155	-6.6997	5.42e-08	3.38e-06	7.59069
56655	POLE4	DNA polymerase epsilon 4, accessory subunit	0.519011	5.8133	6.74771	5.47e-08	3.4e-06	7.82385
57506	MAVS	mitochondrial antiviral signaling protein	-0.440957	6.24374	-6.69404	5.52e-08	3.41e-06	7.68674
1933	EEF1B2	eukaryotic translation elongation factor 1 beta 2	0.320118	9.03562	6.69316	5.53e-08	3.41e-06	7.3975
4853	NOTCH2	notch 2	-0.370259	7.70621	-6.73696	5.65e-08	3.47e-06	7.49233
401505	TOMM5	translocase of outer mitochondrial membrane 5	0.386614	7.40036	6.73601	5.67e-08	3.47e-06	7.51519
27101	CACYBP	calcyclin binding protein	0.309326	8.69695	6.6569	5.74e-08	3.49e-06	7.37792
5792	PTPRF	protein tyrosine phosphatase, receptor type F	-0.354248	7.88436	-6.70844	5.74e-08	3.49e-06	7.44543
6134	RPL10	ribosomal protein L10	0.288239	9.7833	6.65171	5.83e-08	3.53e-06	7.28793
9349	RPL23	ribosomal protein L23	0.29059	10.0463	6.65043	5.86e-08	3.53e-06	7.26654
9782	MATR3	matrin 3	0.276965	9.83601	6.648	5.9e-08	3.54e-06	7.27458
4116	MAGOH	mago homolog, exon junction complex subunit	0.40906	6.46162	6.64382	5.98e-08	3.58e-06	7.57671
4609	MYC	MYC proto-oncogene, bHLH transcription factor	-0.328204	7.82907	-6.6423	6.01e-08	3.58e-06	7.38044
4809	SNU13	small nuclear ribonucleoprotein 13	0.326973	7.724	6.63959	6.07e-08	3.6e-06	7.39557
83480	PUS3	pseudouridine synthase 3	0.550004	5.3631	6.63551	6.15e-08	3.63e-06	7.77763
9772	TMEM94	transmembrane protein 94	-0.451891	6.16869	-6.64971	6.36e-08	3.74e-06	7.56863
7267	TTC3	tetratricopeptide repeat domain 3	-0.333167	7.41347	-6.62118	6.44e-08	3.76e-06	7.3483
8924	HERC2	HECT and RLD domain containing E3 ubiquitin protein ligase 2	-0.456116	6.40486	-6.73102	6.44e-08	3.76e-06	7.54321
51491	NOP16	NOP16 nucleolar protein	0.397925	6.49376	6.61418	6.58e-08	3.83e-06	7.47655
10884	MRPS30	mitochondrial ribosomal protein S30	0.405378	6.41958	6.6124	6.62e-08	3.84e-06	7.48676
4694	NDUFA1	NADH:ubiquinone oxidoreductase subunit A1	0.406803	6.87966	6.68084	6.74e-08	3.9e-06	7.411
285590	SH3PXD2B	SH3 and PX domains 2B	-0.470711	6.01864	-6.67901	6.78e-08	3.9e-06	7.53019
3340	NDST1	N-deacetylase and N-sulfotransferase 1	-0.37897	6.73846	-6.60232	6.84e-08	3.92e-06	7.39322
2068	ERCC2	ERCC excision repair 2, TFIIH core complex helicase subunit	-0.446214	5.75567	-6.60183	6.85e-08	3.92e-06	7.54234
55714	TENM3	teneurin transmembrane protein 3	-0.473586	5.43669	-6.60064	6.88e-08	3.92e-06	7.60623
79693	YRDC	yrdC N6-threonylcarbamoyltransferase domain containing	0.458483	5.96328	6.59516	7e-08	3.97e-06	7.51832
4942	OAT	ornithine aminotransferase	0.325006	7.71314	6.58755	7.17e-08	4.06e-06	7.22935
10112	KIF20A	kinesin family member 20A	0.371368	7.17247	6.58142	7.32e-08	4.12e-06	7.28504
399909	PCNX3	pecanex 3	-0.418651	6.4185	-6.56125	7.81e-08	4.37e-06	7.31892
7009	TMBIM6	transmembrane BAX inhibitor motif containing 6	0.282434	9.146	6.56098	7.81e-08	4.37e-06	7.0415
23277	CLUH	clustered mitochondria homolog	-0.363117	7.73038	-6.62261	7.94e-08	4.42e-06	7.15272
10286	BCAS2	BCAS2, pre-mRNA processing factor	0.322295	7.98556	6.55555	7.95e-08	4.42e-06	7.10565
3921	RPSA	ribosomal protein SA	0.294582	10.2222	6.58015	8.03e-08	4.44e-06	6.95208
6498	SKIL	SKI like proto-oncogene	0.552736	5.12932	6.55083	8.07e-08	4.45e-06	7.57534
3014	H2AFX	H2A histone family member X	0.371697	7.40241	6.57333	8.11e-08	4.46e-06	7.16531
57862	ZNF410	zinc finger protein 410	0.457516	5.89116	6.54351	8.27e-08	4.53e-06	7.37354
10576	CCT2	chaperonin containing TCP1 subunit 2	0.285812	9.48199	6.5376	8.43e-08	4.6e-06	6.94228
54968	TMEM70	transmembrane protein 70	0.470333	5.58042	6.53679	8.45e-08	4.6e-06	7.40635
51260	PBDC1	polysaccharide biosynthesis domain containing 1	0.565498	5.07653	6.53006	8.63e-08	4.68e-06	7.49181
100129034	LOC100129034	uncharacterized LOC100129034	-0.630443	4.46706	-6.52779	8.7e-08	4.7e-06	7.57411
26271	FBXO5	F-box protein 5	0.401641	6.46846	6.52464	8.78e-08	4.73e-06	7.21686
51335	NGRN	neugrin, neurite outgrowth associated	0.361056	7.36169	6.52115	8.88e-08	4.77e-06	7.06348
7295	TXN	thioredoxin	0.343444	8.53017	6.59748	8.98e-08	4.81e-06	6.96498
150678	COPS9	COP9 signalosome subunit 9	0.456134	6.102	6.53233	9.24e-08	4.93e-06	7.21845
4134	MAP4	microtubule associated protein 4	-0.328846	7.75697	-6.50649	9.31e-08	4.95e-06	6.9595
51065	RPS27L	ribosomal protein S27 like	0.595446	5.57926	6.84712	9.36e-08	4.95e-06	7.42093
23608	MKRN1	makorin ring finger protein 1	0.350273	7.18994	6.50421	9.38e-08	4.95e-06	7.01901
6133	RPL9	ribosomal protein L9	0.33454	9.30042	6.66712	9.43e-08	4.96e-06	6.89694
10412	NSA2	NSA2, ribosome biogenesis homolog	0.361335	7.4371	6.52497	9.46e-08	4.96e-06	6.99103
125476	INO80C	INO80 complex subunit C	0.503992	5.499	6.49777	9.58e-08	5e-06	7.28255
57035	RSRP1	arginine and serine rich protein 1	0.468115	5.4989	6.49245	9.75e-08	5.06e-06	7.29219
23217	ZFR2	zinc finger RNA binding protein 2	3.17288	0.795092	6.54151	9.75e-08	5.06e-06	6.64361
5692	PSMB4	proteasome subunit beta 4	0.343156	7.82538	6.5111	9.89e-08	5.12e-06	6.90325
51477	ISYNA1	inositol-3-phosphate synthase 1	-0.394191	6.15047	-6.478	1.02e-07	5.25e-06	7.06083
79657	RPAP3	RNA polymerase II associated protein 3	0.38146	6.75448	6.47765	1.02e-07	5.25e-06	7.00582
64764	CREB3L2	cAMP responsive element binding protein 3 like 2	-0.401043	6.26629	-6.475	1.03e-07	5.26e-06	7.05911
157313	CDCA2	cell division cycle associated 2	0.496863	5.78386	6.498	1.03e-07	5.26e-06	7.19089
5684	PSMA3	proteasome subunit alpha 3	0.376147	7.57186	6.59469	1.03e-07	5.26e-06	6.91611
65117	RSRC2	arginine and serine rich coiled-coil 2	0.337392	7.16792	6.47128	1.04e-07	5.29e-06	6.93345
10209	EIF1	eukaryotic translation initiation factor 1	0.307486	8.74301	6.47007	1.05e-07	5.3e-06	6.77836
5546	PRCC	proline rich mitotic checkpoint control factor	0.334754	7.52908	6.46167	1.08e-07	5.42e-06	6.86032
6160	RPL31	ribosomal protein L31	0.314812	9.78501	6.55985	1.09e-07	5.49e-06	6.69657
56942	CMC2	C-X9-C motif containing 2	0.554641	5.14223	6.47912	1.1e-07	5.49e-06	7.224
29114	TAGLN3	transgelin 3	4.56348	-0.87208	6.44685	1.13e-07	5.64e-06	4.19331
131076	CCDC58	coiled-coil domain containing 58	0.44103	5.84231	6.4458	1.13e-07	5.64e-06	7.05998
51602	NOP58	NOP58 ribonucleoprotein	0.319926	8.48579	6.44231	1.15e-07	5.68e-06	6.70833
64951	MRPS24	mitochondrial ribosomal protein S24	0.363228	7.26279	6.46346	1.15e-07	5.69e-06	6.8123
114818	KLHL29	kelch like family member 29	-0.628534	4.39935	-6.43995	1.15e-07	5.69e-06	7.30593
57561	ARRDC3	arrestin domain containing 3	0.935046	4.75054	7.15714	1.18e-07	5.79e-06	7.56038
998	CDC42	cell division cycle 42	0.307678	7.99596	6.43251	1.18e-07	5.79e-06	6.70571
514	ATP5F1E	ATP synthase F1 subunit epsilon	0.370617	7.4425	6.49787	1.2e-07	5.84e-06	6.76218
6128	RPL6	ribosomal protein L6	0.297607	10.0829	6.48891	1.21e-07	5.86e-06	6.56334
51056	LAP3	leucine aminopeptidase 3	0.333131	7.13452	6.42466	1.21e-07	5.86e-06	6.76788
27249	MMADHC	metabolism of cobalamin associated D	0.367304	7.30968	6.45182	1.21e-07	5.86e-06	6.76329
11080	DNAJB4	DnaJ heat shock protein family (Hsp40) member B4	0.547456	5.25751	6.42404	1.22e-07	5.86e-06	7.16449
65266	WNK4	WNK lysine deficient protein kinase 4	1.1788	2.80631	6.4193	1.23e-07	5.93e-06	7.54036
57555	NLGN2	neuroligin 2	-0.466033	5.75203	-6.4254	1.3e-07	6.24e-06	6.91233
10575	CCT4	chaperonin containing TCP1 subunit 4	0.266951	9.80929	6.3961	1.33e-07	6.36e-06	6.4651
23612	PHLDA3	pleckstrin homology like domain family A member 3	0.88636	3.94653	6.44335	1.33e-07	6.36e-06	7.35472
56906	THAP10	THAP domain containing 10	0.989256	3.25876	6.39269	1.34e-07	6.39e-06	7.44066
539	ATP5PO	ATP synthase peripheral stalk subunit OSCP	0.347016	8.06211	6.45752	1.36e-07	6.43e-06	6.5811
4927	NUP88	nucleoporin 88	0.330779	6.89565	6.38334	1.39e-07	6.54e-06	6.65515
4343	MOV10	Mov10 RISC complex RNA helicase	-0.324273	7.03871	-6.37385	1.43e-07	6.73e-06	6.59713
51808	PHAX	phosphorylated adaptor for RNA export	0.391551	6.6067	6.36874	1.45e-07	6.82e-06	6.68313
22894	DIS3	DIS3 homolog, exosome endoribonuclease and 3'-5' exoribonuclease	0.283286	8.44232	6.36615	1.46e-07	6.84e-06	6.4571
7468	NSD2	nuclear receptor binding SET domain protein 2	-0.344885	7.32077	-6.36569	1.47e-07	6.84e-06	6.55002
51118	UTP11	UTP11, small subunit processome component	0.413763	6.68233	6.43115	1.48e-07	6.85e-06	6.6729
84950	PRPF38A	pre-mRNA processing factor 38A	0.359962	7.25783	6.3687	1.48e-07	6.85e-06	6.56686
220359	TIGD3	tigger transposable element derived 3	1.86693	1.97936	6.35224	1.53e-07	7.07e-06	7.14781
7170	TPM3	tropomyosin 3	0.275915	8.92158	6.3518	1.53e-07	7.07e-06	6.37607
80174	DBF4B	DBF4 zinc finger B	-0.515027	4.88043	-6.34934	1.55e-07	7.11e-06	6.91883
8992	ATP6V0E1	ATPase H+ transporting V0 subunit e1	0.399714	6.50961	6.33318	1.63e-07	7.48e-06	6.56806
3064	HTT	huntingtin	-0.383474	7.25305	-6.44514	1.7e-07	7.74e-06	6.46207
23199	GSE1	Gse1 coiled-coil protein	-0.411552	6.36691	-6.34223	1.7e-07	7.74e-06	6.55205
28982	FLVCR1	feline leukemia virus subgroup C cellular receptor 1	0.609283	5.06789	6.37968	1.71e-07	7.76e-06	6.8673
7388	UQCRH	ubiquinol-cytochrome c reductase hinge protein	0.372965	8.4543	6.67933	1.72e-07	7.78e-06	6.42931
3321	IGSF3	immunoglobulin superfamily member 3	-0.406663	5.85069	-6.31562	1.72e-07	7.79e-06	6.58479
4163	MCC	MCC, WNT signaling pathway regulator	-0.503497	5.0749	-6.31212	1.74e-07	7.84e-06	6.75237
8912	CACNA1H	calcium voltage-gated channel subunit alpha1 H	-0.712582	5.48539	-7.54568	1.75e-07	7.84e-06	7.02715
22899	ARHGEF15	Rho guanine nucleotide exchange factor 15	4.61454	-1.36068	6.30479	1.79e-07	8e-06	3.9462
6165	RPL35A	ribosomal protein L35a	0.423802	9.62334	7.36746	1.83e-07	8.18e-06	6.51789
1778	DYNC1H1	dynein cytoplasmic 1 heavy chain 1	-0.406363	8.66641	-7.00211	1.86e-07	8.29e-06	6.4476
1759	DNM1	dynamin 1	-0.698438	4.49044	-6.53319	1.88e-07	8.35e-06	6.87656
65991	FUNDC2	FUN14 domain containing 2	0.390414	6.16026	6.28808	1.88e-07	8.35e-06	6.47988
9360	PPIG	peptidylprolyl isomerase G	0.363999	7.24798	6.30862	1.89e-07	8.35e-06	6.33364
4512	COX1	cytochrome c oxidase subunit I	-0.251151	12.6099	-6.33085	1.9e-07	8.35e-06	5.97529
84946	LTV1	LTV1 ribosome biogenesis factor	0.328246	7.47242	6.28546	1.9e-07	8.35e-06	6.27972
148741	ANKRD35	ankyrin repeat domain 35	4.47792	-1.05352	6.27811	1.95e-07	8.53e-06	3.86179
85358	SHANK3	SH3 and multiple ankyrin repeat domains 3	-0.481294	5.12727	-6.27589	1.96e-07	8.56e-06	6.6264
8502	PKP4	plakophilin 4	-0.373452	6.29389	-6.27082	1.99e-07	8.68e-06	6.38291
144404	TMEM120B	transmembrane protein 120B	-0.446838	5.51179	-6.2685	2.01e-07	8.7e-06	6.51792
55813	UTP6	UTP6, small subunit processome component	0.338146	7.22655	6.26731	2.02e-07	8.7e-06	6.25239
6233	RPS27A	ribosomal protein S27a	0.337859	9.72136	6.62197	2.02e-07	8.7e-06	6.18178
90990	KIFC2	kinesin family member C2	-0.522768	4.74893	-6.26662	2.02e-07	8.7e-06	6.64808
55967	NDUFA12	NADH:ubiquinone oxidoreductase subunit A12	0.384027	6.69766	6.26936	2.03e-07	8.74e-06	6.32039
29105	CFAP20	cilia and flagella associated protein 20	0.404522	6.0726	6.25955	2.07e-07	8.85e-06	6.4112
5366	PMAIP1	phorbol-12-myristate-13-acetate-induced protein 1	0.333115	6.96729	6.25463	2.1e-07	8.97e-06	6.23444
58	ACTA1	actin, alpha 1, skeletal muscle	2.38105	1.39327	6.25322	2.11e-07	8.99e-06	6.37104
6232	RPS27	ribosomal protein S27	0.317577	8.99762	6.31063	2.16e-07	9.16e-06	6.05589
4697	NDUFA4	NDUFA4, mitochondrial complex associated	0.332243	7.52185	6.24486	2.17e-07	9.18e-06	6.14246
6125	RPL5	ribosomal protein L5	0.254342	11.456	6.24116	2.19e-07	9.25e-06	5.86949
619279	ZNF704	zinc finger protein 704	-0.590429	4.65844	-6.28654	2.19e-07	9.25e-06	6.60245
6907	TBL1X	transducin beta like 1 X-linked	-0.403713	6.16687	-6.22706	2.3e-07	9.63e-06	6.27473
4123	MAN2C1	mannosidase alpha class 2C member 1	-0.408413	5.95194	-6.22701	2.3e-07	9.63e-06	6.29727
6795	AURKC	aurora kinase C	2.59483	1.07717	6.22404	2.32e-07	9.69e-06	6.14362
10569	SLU7	SLU7 homolog, splicing factor	0.341808	7.00973	6.22166	2.34e-07	9.74e-06	6.15614
51121	RPL26L1	ribosomal protein L26 like 1	0.357419	6.67679	6.22071	2.34e-07	9.75e-06	6.17896
151987	PPP4R2	protein phosphatase 4 regulatory subunit 2	0.437732	5.6234	6.21547	2.38e-07	9.89e-06	6.36726
91304	TMEM259	transmembrane protein 259	-0.303843	7.58039	-6.21121	2.42e-07	1e-05	6.02561
26173	INTS1	integrator complex subunit 1	-0.34464	7.57094	-6.253	2.43e-07	1e-05	6.03981
3280	HES1	hes family bHLH transcription factor 1	0.487521	5.60748	6.19903	2.51e-07	1.03e-05	6.34316
378	ARF4	ADP ribosylation factor 4	0.317598	7.37961	6.19587	2.54e-07	1.04e-05	6.00515
1112	FOXN3	forkhead box N3	-0.456894	5.43261	-6.19275	2.56e-07	1.05e-05	6.29736
5245	PHB	prohibitin	0.281525	9.23997	6.19235	2.57e-07	1.05e-05	5.84334
25819	NOCT	nocturnin	0.688841	4.5222	6.19252	2.57e-07	1.05e-05	6.58014
6632	SNRPD1	small nuclear ribonucleoprotein D1 polypeptide	0.35526	7.96381	6.35621	2.58e-07	1.05e-05	5.99235
1917	EEF1A2	eukaryotic translation elongation factor 1 alpha 2	-0.365145	6.55488	-6.18575	2.62e-07	1.06e-05	6.058
220136	CFAP53	cilia and flagella associated protein 53	2.3407	1.26989	6.18284	2.65e-07	1.07e-05	6.19087
55796	MBNL3	muscleblind like splicing regulator 3	-0.43105	5.49748	-6.18152	2.66e-07	1.07e-05	6.232
9533	POLR1C	RNA polymerase I and III subunit C	0.382845	6.33374	6.17969	2.68e-07	1.08e-05	6.10282
4717	NDUFC1	NADH:ubiquinone oxidoreductase subunit C1	0.398224	6.52334	6.21576	2.73e-07	1.1e-05	6.05876
79753	SNIP1	Smad nuclear interacting protein 1	0.582229	4.78035	6.16762	2.78e-07	1.11e-05	6.43359
6390	SDHB	succinate dehydrogenase complex iron sulfur subunit B	0.325702	7.50122	6.16243	2.83e-07	1.13e-05	5.8759
55791	LRIF1	ligand dependent nuclear receptor interacting factor 1	0.63915	4.74588	6.16186	2.83e-07	1.13e-05	6.45173
374897	SBSN	suprabasin	4.69316	-0.672703	6.15654	2.88e-07	1.14e-05	3.69089
4248	MGAT3	mannosyl (beta-1,4-)-glycoprotein beta-1,4-N-acetylglucosaminyltransferase	-0.665755	3.98307	-6.16749	2.97e-07	1.18e-05	6.41163
3015	H2AFZ	H2A histone family member Z	0.275811	9.62471	6.14645	2.98e-07	1.18e-05	5.66885
29889	GNL2	G protein nucleolar 2	0.338718	7.82499	6.20753	2.98e-07	1.18e-05	5.81749
1915	EEF1A1	eukaryotic translation elongation factor 1 alpha 1	0.236225	11.893	6.14205	3.02e-07	1.19e-05	5.52657
197335	WDR90	WD repeat domain 90	-0.483144	5.46474	-6.15766	3.07e-07	1.2e-05	6.12538
29796	UQCR10	ubiquinol-cytochrome c reductase, complex III subunit X	0.336389	7.20567	6.12895	3.15e-07	1.23e-05	5.80417
55558	PLXNA3	plexin A3	-0.578238	4.5763	-6.11916	3.25e-07	1.27e-05	6.25596
1337	COX6A1	cytochrome c oxidase subunit 6A1	0.323534	7.87911	6.13573	3.29e-07	1.28e-05	5.69685
11319	ECD	ecdysoneless cell cycle regulator	0.388433	6.11923	6.10611	3.39e-07	1.32e-05	5.90787
9861	PSMD6	proteasome 26S subunit, non-ATPase 6	0.312359	7.58673	6.10482	3.41e-07	1.32e-05	5.68936
84833	ATP5MD	ATP synthase membrane subunit DAPIT	0.417353	7.25608	6.56335	3.47e-07	1.34e-05	5.86763
4722	NDUFS3	NADH:ubiquinone oxidoreductase core subunit S3	0.333528	6.93915	6.09239	3.55e-07	1.37e-05	5.72065
55824	PAG1	phosphoprotein membrane anchor with glycosphingolipid microdomains 1	-0.631376	4.12412	-6.08737	3.61e-07	1.39e-05	6.24015
51119	SBDS	SBDS, ribosome maturation factor	0.334224	7.28098	6.08293	3.66e-07	1.4e-05	5.65125
902	CCNH	cyclin H	0.426545	5.4825	6.07053	3.81e-07	1.46e-05	5.90651
9961	MVP	major vault protein	1.36956	2.44597	6.06678	3.85e-07	1.47e-05	6.44743
4301	AFDN	afadin, adherens junction formation factor	-0.337557	7.05627	-6.06275	3.9e-07	1.48e-05	5.59981
51241	COX16	cytochrome c oxidase assembly factor COX16	0.389754	6.28477	6.06262	3.91e-07	1.48e-05	5.72703
4702	NDUFA8	NADH:ubiquinone oxidoreductase subunit A8	0.415741	6.92419	6.33927	3.99e-07	1.51e-05	5.72293
57621	ZBTB2	zinc finger and BTB domain containing 2	0.419757	5.7883	6.05453	4.01e-07	1.52e-05	5.82219
9783	RIMS3	regulating synaptic membrane exocytosis 3	-0.707067	3.70962	-6.05098	4.06e-07	1.53e-05	6.18485
9889	ZBED4	zinc finger BED-type containing 4	-0.382794	6.20807	-6.04787	4.1e-07	1.54e-05	5.68709
84324	SARNP	SAP domain containing ribonucleoprotein	0.37339	6.31691	6.04721	4.11e-07	1.54e-05	5.66436
811	CALR	calreticulin	0.276627	9.25768	6.04005	4.2e-07	1.57e-05	5.35607
57479	PRR12	proline rich 12	-0.512587	5.24276	-6.03284	4.3e-07	1.61e-05	5.8778
21	ABCA3	ATP binding cassette subfamily A member 3	-0.583209	4.38123	-6.0212	4.47e-07	1.66e-05	5.98203
8896	BUD31	BUD31 homolog	0.527781	5.84806	6.38952	4.48e-07	1.67e-05	5.82811
9203	ZMYM3	zinc finger MYM-type containing 3	-0.406049	5.93576	-6.01849	4.5e-07	1.67e-05	5.6547
10632	ATP5MG	ATP synthase membrane subunit g	0.323956	7.70467	6.04952	4.55e-07	1.68e-05	5.38912
81492	RSPH6A	radial spoke head 6 homolog A	4.57075	-1.19038	6.0114	4.61e-07	1.7e-05	3.39197
55831	EMC3	ER membrane protein complex subunit 3	0.384016	5.98509	6.01006	4.63e-07	1.7e-05	5.63644
1284	COL4A2	collagen type IV alpha 2 chain	-0.383416	5.91327	-6.00837	4.65e-07	1.71e-05	5.60232
654790	PCP4L1	Purkinje cell protein 4 like 1	4.35443	-1.24394	6.0077	4.66e-07	1.71e-05	3.33223
6191	RPS4X	ribosomal protein S4 X-linked	0.243086	11.1871	6.00747	4.67e-07	1.71e-05	5.12832
51726	DNAJB11	DnaJ heat shock protein family (Hsp40) member B11	0.367481	6.84701	6.02463	4.7e-07	1.71e-05	5.47943
23218	NBEAL2	neurobeachin like 2	-0.445917	5.7234	-6.03675	4.74e-07	1.72e-05	5.64117
1973	EIF4A1	eukaryotic translation initiation factor 4A1	0.251584	10.7093	5.99657	4.84e-07	1.76e-05	5.12003
9321	TRIP11	thyroid hormone receptor interactor 11	0.437049	5.60232	5.99232	4.9e-07	1.77e-05	5.67424
57534	MIB1	mindbomb E3 ubiquitin protein ligase 1	-0.341877	7.29503	-6.04983	4.9e-07	1.77e-05	5.34812
4047	LSS	lanosterol synthase	-0.347346	6.41488	-5.99044	4.93e-07	1.78e-05	5.44295
10595	ERN2	endoplasmic reticulum to nucleus signaling 2	4.43752	-0.811473	5.99017	4.94e-07	1.78e-05	3.32054
51278	IER5	immediate early response 5	0.485187	6.42567	6.40024	4.98e-07	1.78e-05	5.65661
57473	ZNF512B	zinc finger protein 512B	-0.355644	6.54118	-5.98635	5e-07	1.78e-05	5.45629
160428	ALDH1L2	aldehyde dehydrogenase 1 family member L2	-0.505239	5.11459	-6.04384	5e-07	1.78e-05	5.68528
5424	POLD1	DNA polymerase delta 1, catalytic subunit	-0.313882	7.27433	-5.98575	5.01e-07	1.78e-05	5.33066
219654	ZCCHC24	zinc finger CCHC-type containing 24	-0.562196	4.55861	-6.00467	5.01e-07	1.78e-05	5.7899
6921	ELOC	elongin C	0.3832	6.18512	5.98466	5.03e-07	1.78e-05	5.49657
4706	NDUFAB1	NADH:ubiquinone oxidoreductase subunit AB1	0.330523	7.20477	5.9801	5.1e-07	1.81e-05	5.32106
27257	LSM1	LSM1 homolog, mRNA degradation associated	0.411276	6.00225	5.97774	5.14e-07	1.82e-05	5.51951
23409	SIRT4	sirtuin 4	1.59039	1.98925	5.97526	5.18e-07	1.83e-05	6.1004
115416	MALSU1	mitochondrial assembly of ribosomal large subunit 1	0.424025	5.8424	5.97298	5.22e-07	1.84e-05	5.52508
6311	ATXN2	ataxin 2	-0.498722	5.4309	-6.02729	5.27e-07	1.85e-05	5.62509
80314	EPC1	enhancer of polycomb homolog 1	0.559721	4.6635	5.96536	5.35e-07	1.87e-05	5.80849
51451	LCMT1	leucine carboxyl methyltransferase 1	0.435727	5.51636	5.95983	5.45e-07	1.9e-05	5.55102
6474	SHOX2	short stature homeobox 2	0.795599	3.57317	5.95973	5.45e-07	1.9e-05	5.9913
29803	REPIN1	replication initiator 1	-0.298716	7.24408	-5.95864	5.47e-07	1.9e-05	5.2473
57703	CWC22	CWC22 spliceosome associated protein homolog	0.368971	6.22006	5.95636	5.51e-07	1.91e-05	5.41676
9644	SH3PXD2A	SH3 and PX domains 2A	-0.35067	6.40429	-5.95432	5.54e-07	1.92e-05	5.36038
10743	RAI1	retinoic acid induced 1	-0.418516	5.67955	-5.94347	5.74e-07	1.98e-05	5.45083
80162	PGGHG	protein-glucosylgalactosylhydroxylysine glucosidase	-0.467945	5.09061	-5.94137	5.78e-07	1.99e-05	5.51248
55041	PLEKHB2	pleckstrin homology domain containing B2	0.360119	6.88196	5.95805	5.82e-07	2e-05	5.25613
79031	PDCL3	phosducin like 3	0.568835	5.21798	6.0801	6.03e-07	2.07e-05	5.60018
6147	RPL23A	ribosomal protein L23a	0.306597	9.43775	6.09762	6.12e-07	2.1e-05	5.0311
79085	SLC25A23	solute carrier family 25 member 23	-0.349607	6.34896	-5.92227	6.15e-07	2.1e-05	5.27057
124149	ANKRD26P1	ankyrin repeat domain 26 pseudogene 1	4.37749	1.39933	5.97681	6.17e-07	2.1e-05	3.74175
11037	STON1	stonin 1	-1.07387	1.93127	-5.92063	6.18e-07	2.1e-05	6.00623
84376	HOOK3	hook microtubule tethering protein 3	-0.404085	5.76374	-5.91992	6.19e-07	2.1e-05	5.37712
10923	SUB1	SUB1 homolog, transcriptional regulator	0.313004	8.02356	5.95839	6.2e-07	2.1e-05	5.06275
92822	ZNF276	zinc finger protein 276	-0.536149	4.77836	-5.91841	6.23e-07	2.11e-05	5.58152
23029	RBM34	RNA binding motif protein 34	0.362592	6.78251	5.93417	6.28e-07	2.12e-05	5.19159
6189	RPS3A	ribosomal protein S3A	0.378418	9.92556	6.78581	6.28e-07	2.12e-05	5.22677
287	ANK2	ankyrin 2	-0.493224	4.6652	-5.91028	6.39e-07	2.15e-05	5.51177
25829	TMEM184B	transmembrane protein 184B	-0.372046	6.14314	-5.90888	6.42e-07	2.15e-05	5.26649
154796	AMOT	angiomotin	-0.271956	9.56793	-5.92299	6.51e-07	2.18e-05	4.89167
2197	FAU	FAU, ubiquitin like and ribosomal protein S30 fusion	0.380444	8.77967	6.53369	6.65e-07	2.22e-05	5.16659
29881	NPC1L1	NPC1 like intracellular cholesterol transporter 1	2.22733	1.32868	5.89763	6.66e-07	2.22e-05	5.49706
7738	ZNF184	zinc finger protein 184	0.600009	4.34553	5.89573	6.7e-07	2.23e-05	5.63566
26017	FAM32A	family with sequence similarity 32 member A	0.344289	6.5039	5.89478	6.72e-07	2.23e-05	5.16577
11017	SNRNP27	small nuclear ribonucleoprotein U4/U6.U5 subunit 27	0.40702	5.62205	5.89217	6.78e-07	2.24e-05	5.31996
1340	COX6B1	cytochrome c oxidase subunit 6B1	0.336492	7.48086	5.93697	7e-07	2.31e-05	5.0003
51608	GET4	golgi to ER traffic protein 4	0.351486	6.3894	5.88017	7.04e-07	2.32e-05	5.14643
23129	PLXND1	plexin D1	-0.608978	4.07193	-5.87898	7.07e-07	2.33e-05	5.54002
6876	TAGLN	transgelin	1.62153	2.14356	5.87844	7.08e-07	2.33e-05	5.82131
3911	LAMA5	laminin subunit alpha 5	-0.716985	5.45723	-7.12161	7.21e-07	2.36e-05	5.67679
4438	MSH4	mutS homolog 4	2.01832	1.55618	5.87162	7.24e-07	2.37e-05	5.47312
10199	MPHOSPH10	M-phase phosphoprotein 10	0.336874	6.80371	5.866	7.37e-07	2.41e-05	5.02991
7347	UCHL3	ubiquitin C-terminal hydrolase L3	0.319731	7.0052	5.86406	7.42e-07	2.42e-05	4.97812
9612	NCOR2	nuclear receptor corepressor 2	-0.546545	6.51576	-6.83238	7.47e-07	2.43e-05	5.39979
92400	RBM18	RNA binding motif protein 18	0.423172	5.63235	5.85903	7.54e-07	2.45e-05	5.21763
5437	POLR2H	RNA polymerase II subunit H	0.343409	6.60832	5.85221	7.71e-07	2.49e-05	4.99394
51009	DERL2	derlin 2	0.49726	5.27288	5.85056	7.75e-07	2.5e-05	5.29438
3475	IFRD1	interferon related developmental regulator 1	0.340362	6.75593	5.84932	7.78e-07	2.51e-05	4.98955
29127	RACGAP1	Rac GTPase activating protein 1	0.311716	7.10023	5.84758	7.83e-07	2.52e-05	4.91848
6210	RPS15A	ribosomal protein S15a	0.277707	9.7897	5.89925	7.89e-07	2.53e-05	4.70987
133522	PPARGC1B	PPARG coactivator 1 beta	-0.45245	5.62792	-5.86094	7.94e-07	2.54e-05	5.16885
10694	CCT8	chaperonin containing TCP1 subunit 8	0.263993	9.24198	5.84023	8.01e-07	2.56e-05	4.70594
11278	KLF12	Kruppel like factor 12	-0.47001	5.5819	-5.98798	8.04e-07	2.56e-05	5.16452
388796	SNHG17	small nucleolar RNA host gene 17	0.524774	5.2128	5.83848	8.06e-07	2.57e-05	5.28878
285051	STPG4	sperm-tail PG-rich repeat containing 4	4.50724	-1.11985	5.83633	8.12e-07	2.58e-05	3.048
59286	UBL5	ubiquitin like 5	0.359951	7.20508	5.96656	8.18e-07	2.59e-05	4.90483
7402	UTRN	utrophin	-0.40304	5.94681	-5.86477	8.38e-07	2.65e-05	5.00416
3899	AFF3	AF4/FMR2 family member 3	-0.769997	3.23591	-5.82485	8.42e-07	2.66e-05	5.59157
9703	KIAA0100	KIAA0100	-0.28211	7.86136	-5.82414	8.44e-07	2.66e-05	4.74881
5718	PSMD12	proteasome 26S subunit, non-ATPase 12	0.308713	7.52834	5.82278	8.48e-07	2.67e-05	4.79581
23705	CADM1	cell adhesion molecule 1	-0.373064	5.98852	-5.81456	8.71e-07	2.73e-05	4.9783
7341	SUMO1	small ubiquitin-like modifier 1	0.286808	7.6481	5.81087	8.81e-07	2.76e-05	4.72724
5713	PSMD7	proteasome 26S subunit, non-ATPase 7	0.372206	6.21687	5.81	8.84e-07	2.76e-05	4.94158
8970	HIST1H2BJ	histone cluster 1 H2B family member j	1.8986	1.5458	5.80098	9.1e-07	2.84e-05	5.37095
22836	RHOBTB3	Rho related BTB domain containing 3	-0.360254	6.45316	-5.79844	9.17e-07	2.85e-05	4.83996
58505	OSTC	oligosaccharyltransferase complex non-catalytic subunit	0.325069	6.80719	5.79802	9.19e-07	2.85e-05	4.78516
5110	PCMT1	protein-L-isoaspartate (D-aspartate) O-methyltransferase	0.275781	8.03546	5.7959	9.25e-07	2.87e-05	4.64652
9518	GDF15	growth differentiation factor 15	2.54027	1.01307	5.79352	9.32e-07	2.88e-05	4.85554
6141	RPL18	ribosomal protein L18	0.264792	10.2098	5.83105	9.32e-07	2.88e-05	4.51147
6231	RPS26	ribosomal protein S26	0.305265	7.87926	5.80735	9.43e-07	2.91e-05	4.65269
84933	C8orf76	chromosome 8 open reading frame 76	0.481358	5.00574	5.77941	9.75e-07	3e-05	5.09046
8815	BANF1	barrier to autointegration factor 1	0.290554	7.49216	5.77835	9.79e-07	3.01e-05	4.64778
348	APOE	apolipoprotein E	0.952981	3.06913	5.77573	9.87e-07	3.03e-05	5.52593
5706	PSMC6	proteasome 26S subunit, ATPase 6	0.33573	6.82438	5.77219	9.98e-07	3.05e-05	4.71386
9586	CREB5	cAMP responsive element binding protein 5	-0.460301	5.24529	-5.76948	1.01e-06	3.08e-05	4.96781
6628	SNRPB	small nuclear ribonucleoprotein polypeptides B and B1	0.26968	8.99529	5.76701	1.02e-06	3.09e-05	4.48986
23499	MACF1	microtubule-actin crosslinking factor 1	-0.320131	7.04972	-5.76538	1.02e-06	3.1e-05	4.64753
5538	PPT1	palmitoyl-protein thioesterase 1	0.295355	7.75129	5.76532	1.02e-06	3.1e-05	4.57647
79834	PEAK1	pseudopodium enriched atypical kinase 1	-0.465647	5.03156	-5.76445	1.02e-06	3.1e-05	4.9989
6143	RPL19	ribosomal protein L19	0.273425	10.6071	5.89239	1.03e-06	3.1e-05	4.43077
51637	RTRAF	RNA transcription, translation and transport factor	0.301006	7.57249	5.76328	1.03e-06	3.1e-05	4.58386
55526	DHTKD1	dehydrogenase E1 and transketolase domain containing 1	-0.386642	5.598	-5.7613	1.03e-06	3.12e-05	4.85936
9352	TXNL1	thioredoxin like 1	0.359173	6.11415	5.75283	1.06e-06	3.2e-05	4.79254
6168	RPL37A	ribosomal protein L37a	0.334922	10.0056	6.29352	1.07e-06	3.21e-05	4.58979
7249	TSC2	TSC complex subunit 2	-0.374851	6.6998	-5.80138	1.07e-06	3.22e-05	4.69038
9693	RAPGEF2	Rap guanine nucleotide exchange factor 2	-0.465505	4.98985	-5.74026	1.11e-06	3.31e-05	4.9487
5457	POU4F1	POU class 4 homeobox 1	-0.326808	6.78223	-5.73913	1.11e-06	3.31e-05	4.58551
7273	TTN	titin	-0.464534	4.89433	-5.739	1.11e-06	3.31e-05	4.94529
466	ATF1	activating transcription factor 1	0.428047	5.33889	5.73745	1.12e-06	3.32e-05	4.89553
11104	KATNA1	katanin catalytic subunit A1	0.386213	5.77948	5.73348	1.13e-06	3.36e-05	4.77641
462	SERPINC1	serpin family C member 1	4.20713	-0.215126	5.73047	1.14e-06	3.38e-05	3.00964
375790	AGRN	agrin	-0.536503	5.64077	-6.26299	1.14e-06	3.38e-05	4.9605
6139	RPL17	ribosomal protein L17	0.29016	8.95622	5.78093	1.15e-06	3.38e-05	4.38947
10052	GJC1	gap junction protein gamma 1	-0.431325	5.85051	-5.78071	1.15e-06	3.38e-05	4.75413
55969	RAB5IF	RAB5 interacting factor	0.30357	6.8607	5.72778	1.15e-06	3.38e-05	4.5597
10549	PRDX4	peroxiredoxin 4	0.300228	7.57743	5.72773	1.15e-06	3.38e-05	4.47091
10988	METAP2	methionyl aminopeptidase 2	0.263685	8.54477	5.72654	1.16e-06	3.39e-05	4.39076
9444	QKI	QKI, KH domain containing RNA binding	-0.288161	7.76452	-5.72543	1.16e-06	3.39e-05	4.44868
9401	RECQL4	RecQ like helicase 4	-0.320059	6.98944	-5.72367	1.17e-06	3.41e-05	4.52488
4741	NEFM	neurofilament medium	-0.289903	7.42909	-5.72104	1.18e-06	3.42e-05	4.4562
4713	NDUFB7	NADH:ubiquinone oxidoreductase subunit B7	0.344579	6.88728	5.75087	1.18e-06	3.42e-05	4.5456
9440	MED17	mediator complex subunit 17	0.40728	5.71226	5.72054	1.18e-06	3.42e-05	4.76874
203286	ANKS6	ankyrin repeat and sterile alpha motif domain containing 6	-0.372756	6.03543	-5.71718	1.19e-06	3.45e-05	4.64795
1350	COX7C	cytochrome c oxidase subunit 7C	0.291834	8.46542	5.75161	1.2e-06	3.46e-05	4.37266
51187	RSL24D1	ribosomal L24 domain containing 1	0.308018	7.3791	5.71465	1.2e-06	3.47e-05	4.44402
283638	CEP170B	centrosomal protein 170B	-0.411777	5.51715	-5.70952	1.22e-06	3.52e-05	4.73527
7411	VBP1	VHL binding protein 1	0.320231	7.67105	5.75753	1.23e-06	3.54e-05	4.4193
51202	DDX47	DEAD-box helicase 47	0.306484	6.93694	5.70614	1.24e-06	3.54e-05	4.48181
22950	SLC4A1AP	solute carrier family 4 member 1 adaptor protein	0.357252	6.24204	5.70597	1.24e-06	3.54e-05	4.59187
11113	CIT	citron rho-interacting serine/threonine kinase	-0.399521	5.7669	-5.70576	1.24e-06	3.54e-05	4.67732
9441	MED26	mediator complex subunit 26	0.548146	4.69066	5.7011	1.26e-06	3.58e-05	4.97423
342538	NACA2	nascent polypeptide associated complex subunit alpha 2	0.820735	3.32265	5.69965	1.26e-06	3.6e-05	5.2024
10985	GCN1	GCN1, eIF2 alpha kinase activator homolog	-0.288035	8.28459	-5.71306	1.28e-06	3.63e-05	4.3135
84902	CEP89	centrosomal protein 89	0.771079	3.66185	5.69314	1.29e-06	3.65e-05	5.18124
57685	CACHD1	cache domain containing 1	-0.38213	5.56649	-5.69294	1.29e-06	3.65e-05	4.65739
6633	SNRPD2	small nuclear ribonucleoprotein D2 polypeptide	0.316746	8.69627	5.89245	1.29e-06	3.65e-05	4.3503
1952	CELSR2	cadherin EGF LAG seven-pass G-type receptor 2	-0.443463	6.20668	-5.95441	1.29e-06	3.66e-05	4.6607
5478	PPIA	peptidylprolyl isomerase A	0.253704	9.57536	5.68679	1.32e-06	3.71e-05	4.18756
6146	RPL22	ribosomal protein L22	0.295256	8.62494	5.73554	1.32e-06	3.72e-05	4.26994
7702	ZNF143	zinc finger protein 143	0.493665	4.90228	5.68476	1.32e-06	3.72e-05	4.81915
26115	TANC2	tetratricopeptide repeat, ankyrin repeat and coiled-coil containing 2	-0.455073	5.40357	-5.73065	1.33e-06	3.72e-05	4.67464
162073	ITPRIPL2	ITPRIP like 2	-0.490835	4.65012	-5.67898	1.35e-06	3.77e-05	4.8249
58508	KMT2C	lysine methyltransferase 2C	-0.359503	6.34391	-5.67882	1.35e-06	3.77e-05	4.50653
51168	MYO15A	myosin XVA	2.85605	0.596324	5.67691	1.36e-06	3.79e-05	4.38244
6535	SLC6A8	solute carrier family 6 member 8	-0.305272	6.96832	-5.67356	1.37e-06	3.82e-05	4.37185
25963	TMEM87A	transmembrane protein 87A	0.445615	5.25612	5.6715	1.38e-06	3.84e-05	4.71609
6636	SNRPF	small nuclear ribonucleoprotein polypeptide F	0.321708	7.22721	5.68259	1.41e-06	3.9e-05	4.32292
5325	PLAGL1	PLAG1 like zinc finger 1	-0.455753	5.42144	-5.68521	1.42e-06	3.94e-05	4.6191
6601	SMARCC2	SWI/SNF related, matrix associated, actin dependent regulator of chromatin subfamily c member 2	-0.326003	6.70466	-5.65551	1.46e-06	4.02e-05	4.34994
9620	CELSR1	cadherin EGF LAG seven-pass G-type receptor 1	-0.471484	5.2129	-5.67015	1.46e-06	4.04e-05	4.62465
4869	NPM1	nucleophosmin 1	0.235686	11.5927	5.67855	1.48e-06	4.08e-05	3.96716
23136	EPB41L3	erythrocyte membrane protein band 4.1 like 3	-0.322392	6.34006	-5.6479	1.49e-06	4.1e-05	4.37471
8559	PRPF18	pre-mRNA processing factor 18	0.475087	4.9267	5.64684	1.5e-06	4.1e-05	4.70293
3476	IGBP1	immunoglobulin binding protein 1	0.409895	5.30037	5.64642	1.5e-06	4.1e-05	4.57911
27327	TNRC6A	trinucleotide repeat containing 6A	-0.317627	6.67898	-5.64631	1.5e-06	4.1e-05	4.33647
55692	LUC7L	LUC7 like	0.433055	6.30188	5.83043	1.5e-06	4.1e-05	4.4975
28977	MRPL42	mitochondrial ribosomal protein L42	0.284876	7.17963	5.64348	1.51e-06	4.12e-05	4.24366
23451	SF3B1	splicing factor 3b subunit 1	0.238441	9.39894	5.6387	1.54e-06	4.18e-05	4.05009
80781	COL18A1	collagen type XVIII alpha 1 chain	-0.414839	5.85424	-5.68481	1.55e-06	4.21e-05	4.43105
8322	FZD4	frizzled class receptor 4	-0.556755	4.2475	-5.63438	1.56e-06	4.22e-05	4.74264
57189	KIAA1147	KIAA1147	-0.328006	6.60662	-5.63083	1.58e-06	4.27e-05	4.26875
170261	ZCCHC12	zinc finger CCHC-type containing 12	0.498142	4.88031	5.63027	1.58e-06	4.27e-05	4.64513
54925	ZSCAN32	zinc finger and SCAN domain containing 32	0.512254	4.73903	5.62505	1.61e-06	4.33e-05	4.67109
25923	ATL3	atlastin GTPase 3	0.513864	4.90564	5.6231	1.62e-06	4.34e-05	4.63473
7087	ICAM5	intercellular adhesion molecule 5	-0.655304	4.13158	-5.80592	1.62e-06	4.34e-05	4.78174
6194	RPS6	ribosomal protein S6	0.255915	10.7433	5.67841	1.62e-06	4.34e-05	3.93766
9616	RNF7	ring finger protein 7	0.349132	6.10657	5.61803	1.64e-06	4.4e-05	4.33568
100505818	NA	NA	-0.367741	5.96038	-5.61666	1.65e-06	4.41e-05	4.36973
10963	STIP1	stress induced phosphoprotein 1	0.242186	9.46108	5.61636	1.65e-06	4.41e-05	3.97583
10556	RPP30	ribonuclease P/MRP subunit p30	0.349125	6.33251	5.61305	1.67e-06	4.45e-05	4.29757
29080	CCDC59	coiled-coil domain containing 59	0.365945	6.35129	5.61111	1.68e-06	4.46e-05	4.28904
8555	CDC14B	cell division cycle 14B	-0.333579	6.18157	-5.61097	1.68e-06	4.46e-05	4.29877
440574	MINOS1	mitochondrial inner membrane organizing system 1	0.356978	6.66239	5.65822	1.69e-06	4.47e-05	4.22194
2318	FLNC	filamin C	-0.544601	6.1279	-6.46846	1.69e-06	4.48e-05	4.61314
6157	RPL27A	ribosomal protein L27a	0.30777	9.78434	5.95255	1.71e-06	4.51e-05	4.0626
54205	CYCS	cytochrome c, somatic	0.270868	8.57871	5.60026	1.74e-06	4.59e-05	3.98098
6156	RPL30	ribosomal protein L30	0.296513	9.08418	5.74841	1.75e-06	4.61e-05	4.00395
22938	SNW1	SNW domain containing 1	0.296335	7.37589	5.59423	1.77e-06	4.66e-05	4.07166
6155	RPL27	ribosomal protein L27	0.288937	10.033	5.82224	1.79e-06	4.69e-05	3.95527
54107	POLE3	DNA polymerase epsilon 3, accessory subunit	0.27646	7.96228	5.58945	1.8e-06	4.72e-05	3.99589
23166	STAB1	stabilin 1	3.73127	0.312785	5.58847	1.81e-06	4.73e-05	2.98946
5756	TWF1	twinfilin actin binding protein 1	0.35307	6.22724	5.58663	1.82e-06	4.74e-05	4.21807
27	ABL2	ABL proto-oncogene 2, non-receptor tyrosine kinase	-0.361098	6.16195	-5.58645	1.82e-06	4.74e-05	4.22439
9231	DLG5	discs large MAGUK scaffold protein 5	-0.382809	5.98191	-5.58619	1.82e-06	4.74e-05	4.26304
342892	ZNF850	zinc finger protein 850	0.80515	3.54325	5.58383	1.83e-06	4.77e-05	4.87959
5724	PTAFR	platelet activating factor receptor	2.0122	1.79402	5.58219	1.84e-06	4.78e-05	4.72344
56652	TWNK	twinkle mtDNA helicase	0.392902	6.22632	5.59741	1.85e-06	4.79e-05	4.25097
10238	DCAF7	DDB1 and CUL4 associated factor 7	-0.286478	7.3438	-5.58006	1.86e-06	4.8e-05	4.01917
7804	LRP8	LDL receptor related protein 8	-0.477999	4.6846	-5.57815	1.87e-06	4.82e-05	4.44828
25805	BAMBI	BMP and activin membrane bound inhibitor	0.537998	4.64118	5.57446	1.89e-06	4.87e-05	4.56985
54460	MRPS21	mitochondrial ribosomal protein S21	0.315577	7.59589	5.62145	1.9e-06	4.88e-05	3.995
6648	SOD2	superoxide dismutase 2	0.30683	6.73608	5.57112	1.91e-06	4.91e-05	4.08144
8724	SNX3	sorting nexin 3	0.281651	7.54964	5.56922	1.92e-06	4.93e-05	3.9715
3709	ITPR2	inositol 1,4,5-trisphosphate receptor type 2	-0.421516	5.19847	-5.56838	1.93e-06	4.94e-05	4.31673
7266	DNAJC7	DnaJ heat shock protein family (Hsp40) member C7	0.285459	7.53051	5.56775	1.93e-06	4.94e-05	3.96543
29093	MRPL22	mitochondrial ribosomal protein L22	0.322695	6.60091	5.56617	1.94e-06	4.96e-05	4.08901
55355	HJURP	Holliday junction recognition protein	0.350484	5.9453	5.5644	1.95e-06	4.98e-05	4.2104
29079	MED4	mediator complex subunit 4	0.391353	5.89733	5.55673	2e-06	5.09e-05	4.18972
2548	GAA	glucosidase alpha, acid	-0.31515	6.76604	-5.55492	2.01e-06	5.11e-05	4.01118
6208	RPS14	ribosomal protein S14	0.335651	10.6295	6.28579	2.02e-06	5.11e-05	3.99792
55636	CHD7	chromodomain helicase DNA binding protein 7	-0.338525	6.67401	-5.55325	2.02e-06	5.11e-05	4.04008
4540	ND5	NADH dehydrogenase, subunit 5 (complex I)	-0.494646	10.8789	-7.62172	2.02e-06	5.11e-05	4.40585
9687	GREB1	growth regulating estrogen receptor binding 1	-0.578871	4.0718	-5.55305	2.03e-06	5.11e-05	4.54007
3032	HADHB	hydroxyacyl-CoA dehydrogenase trifunctional multienzyme complex subunit beta	0.303678	7.00397	5.55075	2.04e-06	5.14e-05	3.96702
790	CAD	carbamoyl-phosphate synthetase 2, aspartate transcarbamylase, and dihydroorotase	-0.343347	7.66543	-5.77153	2.07e-06	5.22e-05	3.98021
5296	PIK3R2	phosphoinositide-3-kinase regulatory subunit 2	-0.362249	6.54908	-5.58499	2.1e-06	5.28e-05	4.03933
55671	PPP4R3A	protein phosphatase 4 regulatory subunit 3A	0.323546	7.03398	5.53869	2.12e-06	5.32e-05	3.96395
26057	ANKRD17	ankyrin repeat domain 17	-0.271945	7.52999	-5.53751	2.13e-06	5.33e-05	3.85612
4548	MTR	5-methyltetrahydrofolate-homocysteine methyltransferase	-0.301448	7.3084	-5.53365	2.16e-06	5.38e-05	3.8761
340152	ZC3H12D	zinc finger CCCH-type containing 12D	4.08375	-1.46495	5.53364	2.16e-06	5.38e-05	2.37877
27143	PALD1	phosphatase domain containing paladin 1	-0.415367	5.42691	-5.5326	2.16e-06	5.39e-05	4.16832
60673	ATG101	autophagy related 101	0.431622	5.41334	5.53146	2.17e-06	5.4e-05	4.21713
51649	MRPS23	mitochondrial ribosomal protein S23	0.327068	6.92188	5.54608	2.19e-06	5.43e-05	3.91366
27069	GHITM	growth hormone inducible transmembrane protein	0.260282	8.41427	5.52291	2.23e-06	5.53e-05	3.7449
4736	RPL10A	ribosomal protein L10a	0.28297	9.74912	5.69375	2.26e-06	5.59e-05	3.71922
1977	EIF4E	eukaryotic translation initiation factor 4E	0.325279	6.2762	5.51903	2.26e-06	5.59e-05	3.98737
9905	SGSM2	small G protein signaling modulator 2	-0.397467	5.74445	-5.53385	2.26e-06	5.59e-05	4.06536
84298	LLPH	LLP homolog, long-term synaptic facilitation factor	0.435654	5.59377	5.53356	2.27e-06	5.59e-05	4.14994
53834	FGFRL1	fibroblast growth factor receptor like 1	-0.388406	5.55204	-5.51746	2.27e-06	5.59e-05	4.10404
2773	GNAI3	G protein subunit alpha i3	0.260022	8.10594	5.51649	2.28e-06	5.59e-05	3.74884
57405	SPC25	SPC25, NDC80 kinetochore complex component	0.396721	5.46853	5.51631	2.28e-06	5.59e-05	4.14827
55110	MAGOHB	mago homolog B, exon junction complex subunit	0.376382	5.73097	5.51543	2.29e-06	5.6e-05	4.09081
57492	ARID1B	AT-rich interaction domain 1B	-0.419906	6.35562	-5.73451	2.31e-06	5.65e-05	4.06236
9828	ARHGEF17	Rho guanine nucleotide exchange factor 17	-0.585252	3.85359	-5.5095	2.33e-06	5.69e-05	4.43628
2034	EPAS1	endothelial PAS domain protein 1	-0.496039	4.60683	-5.50918	2.33e-06	5.69e-05	4.27417
51142	CHCHD2	coiled-coil-helix-coiled-coil-helix domain containing 2	0.259244	8.60267	5.50351	2.38e-06	5.77e-05	3.66789
1163	CKS1B	CDC28 protein kinase regulatory subunit 1B	0.380809	6.10112	5.53028	2.38e-06	5.77e-05	3.97639
10946	SF3A3	splicing factor 3a subunit 3	0.265732	8.13846	5.50261	2.38e-06	5.77e-05	3.70175
56912	IFT46	intraflagellar transport 46	0.379912	5.74764	5.5026	2.38e-06	5.77e-05	4.03797
6184	RPN1	ribophorin I	0.252483	8.48014	5.50158	2.39e-06	5.78e-05	3.66701
29083	GTPBP8	GTP binding protein 8 (putative)	0.435515	5.24232	5.49746	2.42e-06	5.85e-05	4.14534
9091	PIGQ	phosphatidylinositol glycan anchor biosynthesis class Q	-0.372598	5.71062	-5.49373	2.45e-06	5.91e-05	4.0078
123	PLIN2	perilipin 2	0.372849	5.74179	5.49351	2.45e-06	5.91e-05	4.01127
51639	SF3B6	splicing factor 3b subunit 6	0.300178	7.42421	5.50785	2.46e-06	5.92e-05	3.73277
9968	MED12	mediator complex subunit 12	-0.430415	5.584	-5.53759	2.47e-06	5.92e-05	4.03793
51645	PPIL1	peptidylprolyl isomerase like 1	0.284795	7.31834	5.49113	2.47e-06	5.92e-05	3.74442
57659	ZBTB4	zinc finger and BTB domain containing 4	-0.504827	4.51324	-5.49088	2.47e-06	5.92e-05	4.22856
7036	TFR2	transferrin receptor 2	4.0045	-2.30573	5.4874	2.5e-06	5.97e-05	2.27197
966	CD59	CD59 molecule (CD59 blood group)	0.325133	6.48716	5.48737	2.5e-06	5.97e-05	3.85817
1857	DVL3	dishevelled segment polarity protein 3	-0.342967	6.40212	-5.48542	2.52e-06	5.99e-05	3.86004
26097	CHTOP	chromatin target of PRMT1	0.31725	7.38825	5.53111	2.52e-06	5.99e-05	3.74223
55066	PDPR	pyruvate dehydrogenase phosphatase regulatory subunit	-0.402755	5.62288	-5.48318	2.54e-06	6.02e-05	4.00982
6169	RPL38	ribosomal protein L38	0.396576	9.60596	6.50038	2.61e-06	6.19e-05	3.91373
10153	CEBPZ	CCAAT enhancer binding protein zeta	0.283048	7.61483	5.47241	2.63e-06	6.22e-05	3.64769
388795	EFCAB8	EF-hand calcium binding domain 8	4.09117	-1.03604	5.46977	2.65e-06	6.26e-05	2.25838
5066	PAM	peptidylglycine alpha-amidating monooxygenase	-0.365155	5.86916	-5.4675	2.67e-06	6.29e-05	3.856
83591	THAP2	THAP domain containing 2	0.891812	3.06404	5.46711	2.67e-06	6.29e-05	4.56653
253782	CERS6	ceramide synthase 6	-0.353678	6.40476	-5.49356	2.67e-06	6.29e-05	3.79883
9554	SEC22B	SEC22 homolog B, vesicle trafficking protein (gene/pseudogene)	0.305761	6.73464	5.46108	2.72e-06	6.4e-05	3.72489
56902	PNO1	partner of NOB1 homolog	0.32932	6.56554	5.45207	2.8e-06	6.58e-05	3.73752
1347	COX7A2	cytochrome c oxidase subunit 7A2	0.306345	7.35949	5.47307	2.85e-06	6.68e-05	3.60265
8315	BRAP	BRCA1 associated protein	0.390652	5.5992	5.44652	2.85e-06	6.68e-05	3.90761
29904	EEF2K	eukaryotic elongation factor 2 kinase	-0.468845	4.84188	-5.44482	2.87e-06	6.7e-05	4.02669
57190	SELENON	selenoprotein N	-0.392788	6.29619	-5.54165	2.94e-06	6.87e-05	3.7777
81607	NECTIN4	nectin cell adhesion molecule 4	3.81955	-0.487148	5.43417	2.97e-06	6.92e-05	2.30014
6161	RPL32	ribosomal protein L32	0.271656	9.98508	5.58169	3e-06	6.97e-05	3.41428
122769	LRR1	leucine rich repeat protein 1	0.3826	5.82446	5.43026	3.01e-06	6.98e-05	3.79252
2335	FN1	fibronectin 1	-0.535897	5.08698	-5.7181	3.02e-06	7.01e-05	4.02843
1288	COL4A6	collagen type IV alpha 6 chain	-0.607643	3.93109	-5.42791	3.03e-06	7.02e-05	4.18107
26278	SACS	sacsin molecular chaperone	-0.28101	7.11763	-5.42708	3.04e-06	7.03e-05	3.5508
642852	LOC642852	uncharacterized LOC642852	-0.426625	5.37227	-5.42183	3.09e-06	7.13e-05	3.85745
3491	CYR61	cysteine rich angiogenic inducer 61	0.616691	4.3616	5.42101	3.1e-06	7.14e-05	4.18173
47	ACLY	ATP citrate lyase	-0.233217	9.33781	-5.42028	3.11e-06	7.15e-05	3.35238
4642	MYO1D	myosin ID	-0.400156	5.40893	-5.41898	3.12e-06	7.17e-05	3.80609
7046	TGFBR1	transforming growth factor beta receptor 1	-0.358353	5.86048	-5.41868	3.12e-06	7.17e-05	3.75641
79002	TRIR	telomerase RNA component interacting RNase	0.298374	7.86981	5.46136	3.14e-06	7.19e-05	3.46371
8834	TMEM11	transmembrane protein 11	0.387215	5.64126	5.41152	3.19e-06	7.31e-05	3.77586
5203	PFDN4	prefoldin subunit 4	0.381246	5.87305	5.40984	3.21e-06	7.34e-05	3.71457
506	ATP5F1B	ATP synthase F1 subunit beta	0.214914	10.4196	5.40859	3.22e-06	7.36e-05	3.24693
23085	ERC1	ELKS/RAB6-interacting/CAST family member 1	-0.381878	5.72384	-5.40743	3.24e-06	7.37e-05	3.72032
23196	FAM120A	family with sequence similarity 120A	-0.266084	7.37309	-5.40728	3.24e-06	7.37e-05	3.46755
6201	RPS7	ribosomal protein S7	0.318269	9.78542	5.89365	3.25e-06	7.37e-05	3.48812
6392	SDHD	succinate dehydrogenase complex subunit D	0.316791	6.70708	5.40521	3.26e-06	7.4e-05	3.55769
5211	PFKL	phosphofructokinase, liver type	-0.277697	6.88249	-5.40342	3.28e-06	7.43e-05	3.50116
3329	HSPD1	heat shock protein family D (Hsp60) member 1	0.223455	10.5632	5.40226	3.29e-06	7.45e-05	3.2207
3199	HOXA2	homeobox A2	1.30224	2.59059	5.46569	3.31e-06	7.47e-05	4.44604
7456	WIPF1	WAS/WASL interacting protein family member 1	-0.501726	4.3711	-5.39925	3.32e-06	7.5e-05	3.98423
10217	CTDSPL	CTD small phosphatase like	-0.40394	5.11791	-5.39626	3.35e-06	7.56e-05	3.7877
2965	GTF2H1	general transcription factor IIH subunit 1	0.352755	6.32842	5.39926	3.36e-06	7.56e-05	3.59114
344558	SH3RF3	SH3 domain containing ring finger 3	-0.550587	4.05205	-5.39522	3.37e-06	7.56e-05	4.05628
9978	RBX1	ring-box 1	0.358196	6.98657	5.59331	3.48e-06	7.81e-05	3.5314
805	CALM2	calmodulin 2	0.257303	8.48293	5.38352	3.5e-06	7.83e-05	3.29522
4953	ODC1	ornithine decarboxylase 1	0.30419	9.18047	5.65523	3.53e-06	7.89e-05	3.36555
6193	RPS5	ribosomal protein S5	0.343663	9.80134	6.06748	3.53e-06	7.89e-05	3.48574
23389	MED13L	mediator complex subunit 13 like	-0.357266	6.42591	-5.40509	3.54e-06	7.89e-05	3.54361
5685	PSMA4	proteasome subunit alpha 4	0.267556	8.70167	5.38784	3.61e-06	8.04e-05	3.25327
3146	HMGB1	high mobility group box 1	0.26244	8.59782	5.36686	3.69e-06	8.2e-05	3.23475
341640	FREM2	FRAS1 related extracellular matrix protein 2	-0.495923	4.58148	-5.38029	3.7e-06	8.21e-05	3.80522
8935	SKAP2	src kinase associated phosphoprotein 2	-0.370415	5.67132	-5.36481	3.71e-06	8.23e-05	3.6047
23361	ZNF629	zinc finger protein 629	-0.334708	6.2597	-5.36363	3.73e-06	8.25e-05	3.49292
6228	RPS23	ribosomal protein S23	0.352958	9.96463	6.15187	3.73e-06	8.25e-05	3.458
155435	RBM33	RNA binding motif protein 33	-0.333593	6.72151	-5.37718	3.74e-06	8.25e-05	3.42974
100506653	NA	NA	0.395184	5.65317	5.36208	3.74e-06	8.25e-05	3.64461
64787	EPS8L2	EPS8 like 2	1.75741	1.24108	5.36183	3.75e-06	8.25e-05	4.12542
6203	RPS9	ribosomal protein S9	0.266558	9.86309	5.47773	3.76e-06	8.25e-05	3.18268
83933	HDAC10	histone deacetylase 10	-0.526447	4.40339	-5.36089	3.76e-06	8.25e-05	3.86427
85379	KIAA1671	KIAA1671	-0.517871	4.87065	-5.40265	3.78e-06	8.28e-05	3.7888
127833	SYT2	synaptotagmin 2	-0.729144	3.06334	-5.35738	3.8e-06	8.32e-05	4.11141
1039	CDR2	cerebellar degeneration related protein 2	0.353479	5.79027	5.35366	3.85e-06	8.41e-05	3.58231
7417	VDAC2	voltage dependent anion channel 2	0.265743	7.36662	5.35208	3.87e-06	8.44e-05	3.2963
9811	CTIF	cap binding complex dependent translation initiation factor	-0.529283	4.80725	-5.51241	3.87e-06	8.44e-05	3.78435
84306	PDCD2L	programmed cell death 2 like	0.394093	5.44583	5.35147	3.87e-06	8.44e-05	3.63104
84231	TRAF7	TNF receptor associated factor 7	-0.31874	6.36749	-5.34929	3.9e-06	8.49e-05	3.41427
5689	PSMB1	proteasome subunit beta 1	0.272562	8.39313	5.36756	3.91e-06	8.5e-05	3.19586
6204	RPS10	ribosomal protein S10	0.309311	9.82461	5.78943	3.93e-06	8.52e-05	3.28266
2317	FLNB	filamin B	-0.320642	7.07628	-5.38851	3.95e-06	8.55e-05	3.3181
3714	JAG2	jagged 2	-0.419589	5.77439	-5.48529	3.97e-06	8.59e-05	3.55604
51195	RAPGEFL1	Rap guanine nucleotide exchange factor like 1	0.782333	3.66551	5.34206	3.99e-06	8.62e-05	4.10288
3932	LCK	LCK proto-oncogene, Src family tyrosine kinase	4.05888	-1.32724	5.34105	4.01e-06	8.64e-05	2.16255
128346	C1orf162	chromosome 1 open reading frame 162	2.02019	1.5293	5.33961	4.02e-06	8.67e-05	3.91106
4708	NDUFB2	NADH:ubiquinone oxidoreductase subunit B2	0.345458	6.21427	5.33913	4.03e-06	8.67e-05	3.42155
10983	CCNI	cyclin I	-0.31107	6.73636	-5.33696	4.06e-06	8.71e-05	3.34999
6944	VPS72	vacuolar protein sorting 72 homolog	0.309846	6.96224	5.3365	4.07e-06	8.71e-05	3.29626
9779	TBC1D5	TBC1 domain family member 5	-0.528324	4.06574	-5.33618	4.07e-06	8.71e-05	3.85708
375057	STUM	stum, mechanosensory transduction mediator homolog	-1.03676	1.64975	-5.33596	4.07e-06	8.71e-05	4.22279
6929	TCF3	transcription factor 3	-0.286937	7.2273	-5.3354	4.08e-06	8.72e-05	3.25248
64061	TSPYL2	TSPY like 2	0.378542	6.0047	5.33379	4.1e-06	8.75e-05	3.49652
50488	MINK1	misshapen like kinase 1	-0.319007	6.20987	-5.333	4.11e-06	8.76e-05	3.39729
51447	IP6K2	inositol hexakisphosphate kinase 2	0.298103	6.5878	5.33115	4.14e-06	8.8e-05	3.34534
3902	LAG3	lymphocyte activating 3	2.36677	0.169034	5.3296	4.16e-06	8.83e-05	3.72601
51204	TACO1	translational activator of cytochrome c oxidase I	0.315938	6.45409	5.32596	4.2e-06	8.92e-05	3.34254
5465	PPARA	peroxisome proliferator activated receptor alpha	-0.553129	3.84045	-5.32184	4.26e-06	9.03e-05	3.85315
23321	TRIM2	tripartite motif containing 2	-0.402934	5.21587	-5.32113	4.27e-06	9.04e-05	3.53369
8533	COPS3	COP9 signalosome subunit 3	0.279121	7.51647	5.32069	4.28e-06	9.04e-05	3.17969
10152	ABI2	abl interactor 2	-0.310663	6.53209	-5.31789	4.32e-06	9.11e-05	3.29493
10401	PIAS3	protein inhibitor of activated STAT 3	-0.389691	5.33393	-5.31405	4.37e-06	9.21e-05	3.51523
284422	SMIM24	small integral membrane protein 24	4.09019	-0.164798	5.31317	4.38e-06	9.22e-05	2.11265
55072	RNF31	ring finger protein 31	-0.380963	5.36662	-5.31201	4.4e-06	9.24e-05	3.49981
6205	RPS11	ribosomal protein S11	0.261269	10.3008	5.46089	4.44e-06	9.31e-05	3.00836
64599	GIGYF1	GRB10 interacting GYF protein 1	-0.301469	6.7063	-5.30652	4.48e-06	9.38e-05	3.23563
23480	SEC61G	Sec61 translocon gamma subunit	0.355141	6.37599	5.34414	4.49e-06	9.41e-05	3.30729
6138	RPL15	ribosomal protein L15	0.238304	9.71829	5.30029	4.57e-06	9.55e-05	2.9454
1345	COX6C	cytochrome c oxidase subunit 6C	0.443698	6.6274	5.91095	4.58e-06	9.55e-05	3.48021
1786	DNMT1	DNA methyltransferase 1	-0.238169	8.35034	-5.29593	4.63e-06	9.65e-05	3.02564
4718	NDUFC2	NADH:ubiquinone oxidoreductase subunit C2	0.316299	7.75356	5.46121	4.63e-06	9.65e-05	3.14535
79567	RIPOR1	RHO family interacting cell polarization regulator 1	-0.431778	5.13623	-5.29547	4.64e-06	9.65e-05	3.52304
25960	ADGRA2	adhesion G protein-coupled receptor A2	-0.509566	4.30863	-5.29504	4.64e-06	9.65e-05	3.63153
8886	DDX18	DEAD-box helicase 18	0.247486	8.31958	5.29299	4.67e-06	9.7e-05	3.02126
284403	WDR62	WD repeat domain 62	-0.344274	5.83733	-5.29019	4.72e-06	9.77e-05	3.34649
64786	TBC1D15	TBC1 domain family member 15	0.335958	6.06477	5.28782	4.75e-06	9.83e-05	3.30885
6223	RPS19	ribosomal protein S19	0.363748	8.36635	5.87293	4.77e-06	9.85e-05	3.25569
22948	CCT5	chaperonin containing TCP1 subunit 5	0.228526	9.62096	5.28582	4.78e-06	9.87e-05	2.9063
170622	COMMD6	COMM domain containing 6	0.350946	6.05616	5.28093	4.86e-06	0.0001	3.26936
79935	CNTD2	cyclin N-terminal domain containing 2	4.04467	-0.4602	5.28055	4.86e-06	0.0001	2.04168
7003	TEAD1	TEA domain transcription factor 1	-0.325456	6.34123	-5.28042	4.87e-06	0.0001	3.20649
6217	RPS16	ribosomal protein S16	0.345346	10.0451	6.03573	4.87e-06	0.0001	3.18436
81620	CDT1	chromatin licensing and DNA replication factor 1	-0.284668	6.90307	-5.2796	4.88e-06	0.000100034	3.1353
9578	CDC42BPB	CDC42 binding protein kinase beta	-0.337783	6.50923	-5.30202	4.91e-06	0.000100487	3.18675
64375	IKZF4	IKAROS family zinc finger 4	0.912775	3.25849	5.27361	4.97e-06	0.00010171	3.98805
10659	CELF2	CUGBP Elav-like family member 2	-0.474674	4.75423	-5.26822	5.06e-06	0.00010326	3.49261
56993	TOMM22	translocase of outer mitochondrial membrane 22	0.272091	7.44247	5.26808	5.06e-06	0.00010326	3.02361
8629	JRK	Jrk helix-turn-helix protein	-0.350204	6.08629	-5.26659	5.09e-06	0.000103536	3.20576
9141	PDCD5	programmed cell death 5	0.322433	7.5227	5.42123	5.09e-06	0.000103536	3.07517
6526	SLC5A3	solute carrier family 5 member 3	-0.369294	5.8128	-5.26283	5.15e-06	0.000104606	3.24144
64857	PLEKHG2	pleckstrin homology and RhoGEF domain containing G2	-0.463255	4.77259	-5.25949	5.2e-06	0.000105596	3.47051
7311	UBA52	ubiquitin A-52 residue ribosomal protein fusion product 1	0.25402	9.39269	5.28834	5.21e-06	0.000105598	2.85361
5784	PTPN14	protein tyrosine phosphatase, non-receptor type 14	-0.400332	5.61424	-5.27064	5.25e-06	0.000105996	3.27931
63931	MRPS14	mitochondrial ribosomal protein S14	0.338284	6.11401	5.25686	5.25e-06	0.000105996	3.17951
23658	LSM5	LSM5 homolog, U6 small nuclear RNA and mRNA degradation associated	0.338122	6.33084	5.25671	5.25e-06	0.000105996	3.14176
146223	CMTM4	CKLF like MARVEL transmembrane domain containing 4	-0.349115	6.22308	-5.28768	5.37e-06	0.000108214	3.12304
200845	KCTD6	potassium channel tetramerization domain containing 6	0.584284	4.00858	5.24944	5.37e-06	0.000108214	3.64557
84912	SLC35B4	solute carrier family 35 member B4	-0.290909	6.76292	-5.24651	5.43e-06	0.000109096	3.03511
50807	ASAP1	ArfGAP with SH3 domain, ankyrin repeat and PH domain 1	-0.426758	5.62641	-5.28614	5.45e-06	0.000109369	3.27694
100506969	NA	NA	-0.543466	4.41459	-5.2439	5.47e-06	0.000109732	3.52041
3978	LIG1	DNA ligase 1	-0.326685	5.95513	-5.2426	5.49e-06	0.000110049	3.15493
6924	ELOA	elongin A	0.301136	7.11293	5.23901	5.56e-06	0.000111183	2.99698
11130	ZWINT	ZW10 interacting kinetochore protein	0.254173	7.68057	5.23791	5.58e-06	0.000111434	2.8981
6650	CAPN15	calpain 15	-0.326683	6.53504	-5.23438	5.64e-06	0.00011247	3.03991
9875	URB1	URB1 ribosome biogenesis homolog	-0.332036	6.56018	-5.24748	5.65e-06	0.00011247	3.04638
3750	KCND1	potassium voltage-gated channel subfamily D member 1	1.59103	1.86306	5.23383	5.65e-06	0.00011247	3.86442
7531	YWHAE	tyrosine 3-monooxygenase/tryptophan 5-monooxygenase activation protein epsilon	0.214855	10.4026	5.23212	5.68e-06	0.000112946	2.68867
647979	NORAD	non-coding RNA activated by DNA damage	-0.286605	6.82066	-5.23017	5.72e-06	0.000113508	2.9841
3097	HIVEP2	human immunodeficiency virus type I enhancer binding protein 2	-0.516746	4.41868	-5.22906	5.74e-06	0.000113737	3.44159
27335	EIF3K	eukaryotic translation initiation factor 3 subunit K	0.29827	7.85305	5.3285	5.74e-06	0.000113737	2.89273
50937	CDON	cell adhesion associated, oncogene regulated	-0.484796	4.60827	-5.22704	5.78e-06	0.000114223	3.41821
7019	TFAM	transcription factor A, mitochondrial	0.274425	7.30141	5.22478	5.82e-06	0.000114907	2.90719
4538	ND4	NADH dehydrogenase, subunit 4 (complex I)	-0.240881	12.0998	-5.41708	5.83e-06	0.000114925	2.66811
7779	SLC30A1	solute carrier family 30 member 1	0.490947	4.64173	5.22238	5.86e-06	0.000115504	3.44682
6448	SGSH	N-sulfoglucosamine sulfohydrolase	-0.478004	4.5064	-5.22153	5.88e-06	0.000115675	3.42169
1462	VCAN	versican	-0.328254	6.42436	-5.25699	5.91e-06	0.000116052	2.97729
10327	AKR1A1	aldo-keto reductase family 1 member A1	0.389807	6.06497	5.30115	5.91e-06	0.000116052	3.11737
5686	PSMA5	proteasome subunit alpha 5	0.264148	8.51385	5.23667	6.04e-06	0.000118354	2.7605
55607	PPP1R9A	protein phosphatase 1 regulatory subunit 9A	-0.640032	3.50617	-5.21162	6.07e-06	0.000118807	3.6109
5578	PRKCA	protein kinase C alpha	-0.415799	5.17576	-5.2074	6.15e-06	0.000120275	3.20133
266727	MDGA1	MAM domain containing glycosylphosphatidylinositol anchor 1	-0.754001	2.89918	-5.2046	6.21e-06	0.000121143	3.67845
3162	HMOX1	heme oxygenase 1	0.600256	5.68834	5.84064	6.21e-06	0.000121143	3.45666
4185	ADAM11	ADAM metallopeptidase domain 11	-0.381603	5.52431	-5.20353	6.23e-06	0.000121322	3.10519
57415	C3orf14	chromosome 3 open reading frame 14	0.475794	4.65895	5.20255	6.25e-06	0.000121552	3.33714
10094	ARPC3	actin related protein 2/3 complex subunit 3	0.269792	7.49503	5.20139	6.27e-06	0.000121855	2.79622
56985	ADPRM	ADP-ribose/CDP-alcohol diphosphatase, manganese dependent	0.871621	2.83055	5.2007	6.28e-06	0.000121974	3.76179
7555	CNBP	CCHC-type zinc finger nucleic acid binding protein	0.230609	9.1838	5.19618	6.37e-06	0.000123598	2.649
8243	SMC1A	structural maintenance of chromosomes 1A	-0.23458	8.75202	-5.19456	6.41e-06	0.000124089	2.67493
1211	CLTA	clathrin light chain A	0.247962	7.76263	5.19041	6.49e-06	0.000125594	2.74254
6897	TARS	threonyl-tRNA synthetase	0.234453	8.918	5.19	6.5e-06	0.000125602	2.64988
7182	NR2C2	nuclear receptor subfamily 2 group C member 2	-0.386863	6.21724	-5.33716	6.52e-06	0.000125674	3.01405
10381	TUBB3	tubulin beta 3 class III	0.792256	3.27171	5.18906	6.52e-06	0.000125674	3.68669
23481	PES1	pescadillo ribosomal biogenesis factor 1	0.282738	8.08614	5.22817	6.53e-06	0.00012574	2.7264
5700	PSMC1	proteasome 26S subunit, ATPase 1	0.320482	6.84161	5.21311	6.59e-06	0.000126683	2.8608
9798	IST1	IST1, ESCRT-III associated factor	0.274679	7.03056	5.18123	6.69e-06	0.000128391	2.79397
1291	COL6A1	collagen type VI alpha 1 chain	-0.335527	6.05417	-5.18076	6.7e-06	0.000128427	2.94131
20	ABCA2	ATP binding cassette subfamily A member 2	-0.545723	5.02073	-5.5671	6.71e-06	0.0001285	3.3005
80000	GREB1L	GREB1 like retinoic acid receptor coactivator	-0.376628	5.11184	-5.17971	6.72e-06	0.000128547	3.11241
4054	LTBP3	latent transforming growth factor beta binding protein 3	-0.46514	4.70273	-5.17736	6.77e-06	0.000129358	3.23607
9636	ISG15	ISG15 ubiquitin-like modifier	1.22336	1.98137	5.1752	6.82e-06	0.000130096	3.75553
79833	GEMIN6	gem nuclear organelle associated protein 6	0.369956	5.41651	5.17321	6.86e-06	0.000130769	3.04632
7353	UFD1	ubiquitin recognition factor in ER associated degradation 1	0.333548	6.31096	5.17141	6.9e-06	0.000131232	2.89082
4709	NDUFB3	NADH:ubiquinone oxidoreductase subunit B3	0.4418	6.44834	5.70802	6.91e-06	0.000131232	3.08567
22990	PCNX1	pecanex 1	-0.315843	6.30034	-5.17097	6.91e-06	0.000131232	2.86494
533	ATP6V0B	ATPase H+ transporting V0 subunit b	0.27334	7.26533	5.17015	6.93e-06	0.000131322	2.73767
158358	KIAA2026	KIAA2026	-0.437484	4.84275	-5.16998	6.93e-06	0.000131322	3.17371
3006	HIST1H1C	histone cluster 1 H1 family member c	0.692545	3.81379	5.16918	6.95e-06	0.000131322	3.48598
7381	UQCRB	ubiquinol-cytochrome c reductase binding protein	0.333153	7.5897	5.44852	6.95e-06	0.000131322	2.81458
23250	ATP11A	ATPase phospholipid transporting 11A	-0.51286	4.44281	-5.16887	6.96e-06	0.000131322	3.24878
7462	LAT2	linker for activation of T cells family member 2	1.62533	1.63622	5.16773	6.98e-06	0.000131647	3.63811
6500	SKP1	S-phase kinase associated protein 1	0.283101	7.08971	5.16527	7.04e-06	0.000132526	2.73402
23043	TNIK	TRAF2 and NCK interacting kinase	-0.366636	5.52724	-5.16204	7.11e-06	0.000133692	2.96219
114049	BUD23	BUD23, rRNA methyltransferase and ribosome maturation factor	0.276964	7.30683	5.16178	7.12e-06	0.000133692	2.69927
114991	ZNF618	zinc finger protein 618	-0.458792	5.23964	-5.19922	7.15e-06	0.000134245	3.09415
4839	NOP2	NOP2 nucleolar protein	0.254109	7.68457	5.15852	7.19e-06	0.000134745	2.64922
9787	DLGAP5	DLG associated protein 5	0.280207	7.39325	5.15821	7.2e-06	0.000134745	2.67371
24144	TFIP11	tuftelin interacting protein 11	0.395397	6.23405	5.29867	7.31e-06	0.000136668	2.92989
125058	TBC1D16	TBC1 domain family member 16	-0.413815	5.09981	-5.15327	7.32e-06	0.000136668	3.01082
515	ATP5PB	ATP synthase peripheral stalk-membrane subunit b	0.244381	9.24151	5.16473	7.35e-06	0.000137024	2.51241
125144	LRRC75A-AS1	LRRC75A antisense RNA 1	0.233162	8.78001	5.14915	7.41e-06	0.000138048	2.52944
26100	WIPI2	WD repeat domain, phosphoinositide interacting 2	0.290864	6.78583	5.14664	7.47e-06	0.000138996	2.73228
388789	SMIM26	small integral membrane protein 26	0.438134	5.01287	5.14543	7.5e-06	0.000139369	3.05703
64748	PLPPR2	phospholipid phosphatase related 2	-0.450388	5.03827	-5.14002	7.63e-06	0.000141636	3.0489
6923	ELOB	elongin B	0.388231	7.55519	5.74907	7.74e-06	0.000143466	2.85598
80144	FRAS1	Fraser extracellular matrix complex subunit 1	-0.410981	4.95002	-5.13174	7.83e-06	0.000145068	2.99087
5902	RANBP1	RAN binding protein 1	0.254548	8.93568	5.158	7.84e-06	0.000145068	2.47574
29	ABR	ABR, RhoGEF and GTPase activating protein	-0.396446	5.13093	-5.13017	7.87e-06	0.000145479	2.95947
6386	SDCBP	syndecan binding protein	0.295138	6.85521	5.12798	7.93e-06	0.000146325	2.65589
26960	NBEA	neurobeachin	-0.556784	3.80575	-5.12721	7.95e-06	0.000146514	3.2696
4851	NOTCH1	notch 1	-0.583277	4.12692	-5.12615	7.98e-06	0.000146841	3.23888
6136	RPL12	ribosomal protein L12	0.264327	9.799	5.29169	7.99e-06	0.000146861	2.46452
404672	GTF2H5	general transcription factor IIH subunit 5	0.352227	6.04402	5.12452	8.02e-06	0.000147267	2.7802
570	BAAT	bile acid-CoA:amino acid N-acyltransferase	2.53698	0.625398	5.12306	8.05e-06	0.00014778	3.01064
8233	ZRSR2	zinc finger CCCH-type, RNA binding motif and serine/arginine rich 2	0.601369	4.06687	5.1222	8.08e-06	0.000148012	3.27074
54876	DCAF16	DDB1 and CUL4 associated factor 16	-0.313913	6.23311	-5.12108	8.11e-06	0.000148281	2.72518
5214	PFKP	phosphofructokinase, platelet	-0.287107	6.63288	-5.1209	8.11e-06	0.000148281	2.63052
11212	PLPBP	pyridoxal phosphate binding protein	0.3895	5.72798	5.11907	8.16e-06	0.000148977	2.86475
58477	SRPRB	SRP receptor subunit beta	0.28525	7.0411	5.11296	8.32e-06	0.000151738	2.58314
100506465	LINC01234	long intergenic non-protein coding RNA 1234	1.21457	2.00239	5.10597	8.51e-06	0.000154986	3.54959
53373	TPCN1	two pore segment channel 1	-0.523535	4.64646	-5.14281	8.54e-06	0.000155152	3.04646
154197	PNLDC1	PARN like, ribonuclease domain containing 1	3.14444	-0.284394	5.10479	8.54e-06	0.000155152	2.1842
133957	CCDC127	coiled-coil domain containing 127	0.482714	4.54919	5.10454	8.55e-06	0.000155152	3.06927
57532	NUFIP2	nuclear FMR1 interacting protein 2	-0.249539	8.07052	-5.10364	8.57e-06	0.000155419	2.43345
11004	KIF2C	kinesin family member 2C	0.269677	6.94535	5.10101	8.64e-06	0.00015655	2.55892
22937	SCAP	SREBF chaperone	-0.279071	6.70765	-5.09977	8.68e-06	0.00015699	2.58496
55544	RBM38	RNA binding motif protein 38	0.327555	5.93729	5.09876	8.7e-06	0.000157318	2.74587
65125	WNK1	WNK lysine deficient protein kinase 1	-0.282741	7.47994	-5.11019	8.73e-06	0.000157689	2.48622
7465	WEE1	WEE1 G2 checkpoint kinase	0.327112	5.96171	5.09401	8.84e-06	0.000159357	2.72961
51085	MLXIPL	MLX interacting protein like	-0.713391	2.99538	-5.09281	8.87e-06	0.000159782	3.29432
1953	MEGF6	multiple EGF like domains 6	-1.04037	2.25485	-5.1167	8.93e-06	0.000160691	3.46157
7275	TUB	tubby bipartite transcription factor	-0.320978	6.42458	-5.10263	8.95e-06	0.000160776	2.59035
26153	KIF26A	kinesin family member 26A	-0.367752	5.50675	-5.08702	9.04e-06	0.000162209	2.75295
6430	SRSF5	serine and arginine rich splicing factor 5	0.237759	8.24436	5.08623	9.06e-06	0.000162428	2.37334
4026	LPP	LIM domain containing preferred translocation partner in lipoma	-0.532823	4.20438	-5.08572	9.07e-06	0.000162507	3.04615
2887	GRB10	growth factor receptor bound protein 10	-0.310076	6.28525	-5.0847	9.1e-06	0.000162855	2.59966
6391	SDHC	succinate dehydrogenase complex subunit C	0.277873	6.92934	5.08105	9.21e-06	0.000164573	2.49224
57117	INTS12	integrator complex subunit 12	0.363279	5.47717	5.07928	9.26e-06	0.000165319	2.74777
3211	HOXB1	homeobox B1	3.83254	-1.86496	5.07861	9.28e-06	0.000165484	1.46223
257062	CATSPERD	cation channel sperm associated auxiliary subunit delta	3.79494	-0.45434	5.07633	9.35e-06	0.00016647	1.66416
23587	ELP5	elongator acetyltransferase complex subunit 5	0.290149	6.6809	5.07604	9.36e-06	0.00016647	2.51466
25930	PTPN23	protein tyrosine phosphatase, non-receptor type 23	-0.457908	5.31857	-5.11208	9.4e-06	0.000167013	2.83245
547	KIF1A	kinesin family member 1A	-0.478691	4.39672	-5.07403	9.42e-06	0.000167015	2.95183
7268	TTC4	tetratricopeptide repeat domain 4	0.30027	6.49544	5.07395	9.42e-06	0.000167015	2.55097
5339	PLEC	plectin	-0.523153	6.60743	-6.07333	9.54e-06	0.000168763	2.93898
6170	RPL39	ribosomal protein L39	0.248329	8.88902	5.08233	9.54e-06	0.000168763	2.27929
121053	C12orf45	chromosome 12 open reading frame 45	0.520186	4.55404	5.06778	9.61e-06	0.000169683	2.96077
1958	EGR1	early growth response 1	1.03077	2.35871	5.06758	9.62e-06	0.000169683	3.41872
79364	ZXDC	ZXD family zinc finger C	-0.341132	5.89202	-5.06646	9.65e-06	0.000170095	2.62502
2029	ENSA	endosulfine alpha	0.255461	8.06942	5.06485	9.7e-06	0.000170782	2.3153
2036	EPB41L1	erythrocyte membrane protein band 4.1 like 1	-0.441372	4.79572	-5.06324	9.75e-06	0.000171466	2.82776
83608	C18orf21	chromosome 18 open reading frame 21	0.416395	5.2478	5.06212	9.78e-06	0.000171891	2.7617
55209	SETD5	SET domain containing 5	-0.320687	7.05739	-5.1523	9.83e-06	0.000172426	2.46047
10846	PDE10A	phosphodiesterase 10A	-0.511205	4.20163	-5.05976	9.86e-06	0.000172485	2.96024
7419	VDAC3	voltage dependent anion channel 3	0.259566	7.88245	5.05969	9.86e-06	0.000172485	2.31135
8487	GEMIN2	gem nuclear organelle associated protein 2	0.356525	5.64451	5.05932	9.87e-06	0.000172485	2.65842
4637	MYL6	myosin light chain 6	0.330942	8.25123	5.47962	9.87e-06	0.000172485	2.47471
9398	CD101	CD101 molecule	1.01792	2.42032	5.05531	1e-05	0.000174493	3.3862
94056	SYAP1	synapse associated protein 1	0.253181	7.48904	5.05462	1e-05	0.000174686	2.33523
9590	AKAP12	A-kinase anchoring protein 12	-0.239219	7.81073	-5.05137	1.01e-05	0.000176307	2.2878
285237	C3orf38	chromosome 3 open reading frame 38	0.362836	5.5228	5.05095	1.01e-05	0.000176349	2.67949
80179	MYO19	myosin XIX	-0.294395	6.34548	-5.04984	1.02e-05	0.000176778	2.46966
54534	MRPL50	mitochondrial ribosomal protein L50	0.331599	5.954	5.04837	1.02e-05	0.000177414	2.55268
6899	TBX1	T-box 1	-0.336975	5.76118	-5.04555	1.03e-05	0.000178817	2.59761
84461	NEURL4	neuralized E3 ubiquitin protein ligase 4	-0.318839	6.33726	-5.04496	1.03e-05	0.000178959	2.47746
90637	ZFAND2A	zinc finger AN1-type containing 2A	0.666988	4.02158	5.04268	1.04e-05	0.000180063	3.08044
60561	RINT1	RAD50 interactor 1	0.328284	5.98133	5.04154	1.04e-05	0.000180523	2.53833
55752	2023-09-11	septin 11	-0.250627	7.49233	-5.03789	1.06e-05	0.000182435	2.27862
23130	ATG2A	autophagy related 2A	-0.381893	5.49246	-5.03737	1.06e-05	0.0001825	2.62738
9537	TP53I11	tumor protein p53 inducible protein 11	-0.395961	5.20438	-5.03709	1.06e-05	0.0001825	2.6399
253769	WDR27	WD repeat domain 27	-0.487613	4.34767	-5.03579	1.06e-05	0.000183054	2.8377
56943	ENY2	ENY2, transcription and export complex 2 subunit	0.289027	6.43748	5.03391	1.07e-05	0.000183951	2.43349
11180	WDR6	WD repeat domain 6	-0.247379	7.43747	-5.03124	1.08e-05	0.000185321	2.26187
5789	PTPRD	protein tyrosine phosphatase, receptor type D	-0.476585	4.20641	-5.02992	1.08e-05	0.000185903	2.85156
3735	KARS	lysyl-tRNA synthetase	0.236085	8.25579	5.02842	1.09e-05	0.000186587	2.18402
55243	KIRREL1	kirre like nephrin family adhesion molecule 1	-0.52213	4.30701	-5.03941	1.09e-05	0.00018703	2.83654
57338	JPH3	junctophilin 3	-0.507511	4.04801	-5.02631	1.1e-05	0.000187436	2.8888
5127	CDK16	cyclin dependent kinase 16	-0.240591	8.00605	-5.02439	1.1e-05	0.00018838	2.18725
79585	CORO7	coronin 7	-0.398863	5.22329	-5.02313	1.11e-05	0.000188935	2.59989
6432	SRSF7	serine and arginine rich splicing factor 7	0.243422	8.59638	5.02275	1.11e-05	0.000188961	2.14748
6166	RPL36AL	ribosomal protein L36a like	0.331292	7.58361	5.33272	1.13e-05	0.000191919	2.35785
5690	PSMB2	proteasome subunit beta 2	0.245398	7.76256	5.01485	1.14e-05	0.000193357	2.18669
89796	NAV1	neuron navigator 1	-0.467973	4.63015	-5.01391	1.14e-05	0.000193724	2.72186
8425	LTBP4	latent transforming growth factor beta binding protein 4	-0.392615	5.18336	-5.00983	1.16e-05	0.000196049	2.5798
51070	NOSIP	nitric oxide synthase interacting protein	0.319917	6.52475	5.02094	1.16e-05	0.000196369	2.34568
79133	NDUFAF5	NADH:ubiquinone oxidoreductase complex assembly factor 5	0.443075	4.6134	5.00857	1.16e-05	0.000196409	2.73213
659	BMPR2	bone morphogenetic protein receptor type 2	-0.339064	5.90913	-5.00775	1.16e-05	0.000196711	2.4434
282991	BLOC1S2	biogenesis of lysosomal organelles complex 1 subunit 2	0.352202	5.98708	5.01894	1.17e-05	0.000196979	2.43052
55088	CCDC186	coiled-coil domain containing 186	0.447391	4.8221	5.0023	1.18e-05	0.000199286	2.71661
5116	PCNT	pericentrin	-0.321702	6.54925	-5.02689	1.18e-05	0.000199286	2.31594
6188	RPS3	ribosomal protein S3	0.232221	10.8124	5.09054	1.19e-05	0.000199286	1.97653
2200	FBN1	fibrillin 1	-0.505339	4.26592	-5.0017	1.19e-05	0.000199286	2.78084
4041	LRP5	LDL receptor related protein 5	-0.339902	5.79031	-5.00165	1.19e-05	0.000199286	2.41415
6629	SNRPB2	small nuclear ribonucleoprotein polypeptide B2	0.292387	6.68938	5.00094	1.19e-05	0.000199522	2.28299
283450	HECTD4	HECT domain E3 ubiquitin protein ligase 4	-0.41463	5.62493	-5.08454	1.19e-05	0.000199604	2.51965
54957	TXNL4B	thioredoxin like 4B	0.495026	4.57912	4.99973	1.19e-05	0.000199865	2.78582
10614	HEXIM1	hexamethylene bisacetamide inducible 1	0.851003	7.197	7.77712	1.2e-05	0.000199957	3.2259
9045	RPL14	ribosomal protein L14	0.286193	9.85434	5.36762	1.2e-05	0.000199957	2.15914
51264	MRPL27	mitochondrial ribosomal protein L27	0.323707	6.18802	4.99855	1.2e-05	0.000199979	2.36364
81873	ARPC5L	actin related protein 2/3 complex subunit 5 like	0.350099	5.82085	4.99807	1.2e-05	0.000200074	2.43729
11335	CBX3	chromobox 3	0.237945	8.72203	4.99726	1.2e-05	0.000200374	2.05275
51096	UTP18	UTP18, small subunit processome component	0.255898	7.46182	4.99618	1.21e-05	0.00020085	2.15127
401546	C9orf152	chromosome 9 open reading frame 152	3.82206	-0.383967	4.99542	1.21e-05	0.000201129	1.44938
23521	RPL13A	ribosomal protein L13a	0.274606	10.4678	5.35479	1.24e-05	0.000205566	2.08793
6018	RLF	rearranged L-myc fusion	0.334801	6.05371	4.9831	1.26e-05	0.000208727	2.35984
482	ATP1B2	ATPase Na+/K+ transporting subunit beta 2	-0.887526	2.16287	-4.97994	1.27e-05	0.000210613	3.09143
6135	RPL11	ribosomal protein L11	0.271037	10.2929	5.29909	1.28e-05	0.000212004	2.04561
122704	MRPL52	mitochondrial ribosomal protein L52	0.311301	6.26562	4.97721	1.28e-05	0.000212004	2.27538
54881	TEX10	testis expressed 10	0.294164	6.55896	4.97665	1.28e-05	0.000212159	2.22932
23654	PLXNB2	plexin B2	-0.299949	6.23559	-4.97014	1.31e-05	0.000216369	2.24657
5710	PSMD4	proteasome 26S subunit, non-ATPase 4	0.24906	8.25186	4.96667	1.33e-05	0.000218539	1.99206
284217	LAMA1	laminin subunit alpha 1	-0.445141	4.9134	-5.00073	1.33e-05	0.000219199	2.48742
109	ADCY3	adenylate cyclase 3	-0.319067	5.98523	-4.96428	1.34e-05	0.000219749	2.27201
7520	XRCC5	X-ray repair cross complementing 5	0.223852	9.58232	4.96352	1.34e-05	0.000219824	1.88699
11137	PWP1	PWP1 homolog, endonuclein	0.260844	7.24417	4.96351	1.34e-05	0.000219824	2.07425
55225	RAVER2	ribonucleoprotein, PTB binding 2	-0.292194	6.1285	-4.96062	1.35e-05	0.00022162	2.22228
3480	IGF1R	insulin like growth factor 1 receptor	-0.435316	6.05521	-5.31432	1.36e-05	0.000222765	2.43699
59274	TLNRD1	talin rod domain containing 1	-0.32266	5.77342	-4.95813	1.36e-05	0.000222916	2.29398
1995	ELAVL3	ELAV like RNA binding protein 3	4.08375	-1.38576	4.96874	1.37e-05	0.000223417	1.27802
26128	KIF1BP	KIF1 binding protein	0.288556	6.28499	4.95629	1.37e-05	0.000223576	2.20703
23162	MAPK8IP3	mitogen-activated protein kinase 8 interacting protein 3	-0.337786	5.66463	-4.95622	1.37e-05	0.000223576	2.31302
7135	TNNI1	troponin I1, slow skeletal type	3.92468	-2.47176	4.95237	1.39e-05	0.000226095	1.24312
93974	ATP5IF1	ATP synthase inhibitory factor subunit 1	0.262697	7.90634	4.96178	1.4e-05	0.000227037	1.97671
26355	FAM162A	family with sequence similarity 162 member A	0.337173	6.34263	4.98933	1.4e-05	0.000227037	2.18429
6594	SMARCA1	SWI/SNF related, matrix associated, actin dependent regulator of chromatin, subfamily a, member 1	-0.277784	6.70857	-4.95009	1.4e-05	0.000227037	2.06665
55054	ATG16L1	autophagy related 16 like 1	0.377947	5.2967	4.94917	1.4e-05	0.000227459	2.40713
4929	NR4A2	nuclear receptor subfamily 4 group A member 2	1.04352	2.48186	4.94858	1.4e-05	0.00022751	3.06596
6173	RPL36A	ribosomal protein L36a	0.258161	9.39302	5.07572	1.4e-05	0.00022751	1.92003
57462	MYORG	myogenesis regulating glycosidase (putative)	-0.581156	3.54526	-4.9467	1.41e-05	0.000228548	2.77072
22818	COPZ1	coatomer protein complex subunit zeta 1	0.246124	7.90322	4.94591	1.42e-05	0.000228691	1.95233
6521	SLC4A1	solute carrier family 4 member 1 (Diego blood group)	3.67355	-0.873627	4.94586	1.42e-05	0.000228691	1.5138
51479	ANKFY1	ankyrin repeat and FYVE domain containing 1	-0.280109	6.60435	-4.94391	1.43e-05	0.000229871	2.10688
9789	SPCS2	signal peptidase complex subunit 2	0.347813	5.80853	4.94285	1.43e-05	0.000230415	2.28173
257000	TINCR	TINCR ubiquitin domain containing	1.55876	1.36527	4.93907	1.45e-05	0.00023296	2.99638
23139	MAST2	microtubule associated serine/threonine kinase 2	-0.354951	5.64187	-4.93756	1.45e-05	0.000233838	2.27262
2737	GLI3	GLI family zinc finger 3	-0.531868	4.32803	-4.9346	1.47e-05	0.000235579	2.60174
10076	PTPRU	protein tyrosine phosphatase, receptor type U	-0.351526	6.19811	-5.02018	1.47e-05	0.000235579	2.1728
91582	RPS19BP1	ribosomal protein S19 binding protein 1	0.337017	6.7827	5.0833	1.47e-05	0.000236257	2.12449
127544	RNF19B	ring finger protein 19B	0.416735	4.98431	4.93226	1.48e-05	0.000236836	2.42898
10079	ATP9A	ATPase phospholipid transporting 9A (putative)	-0.391184	5.13905	-4.93121	1.48e-05	0.000237384	2.36635
8458	TTF2	transcription termination factor 2	-0.246474	7.50469	-4.92812	1.5e-05	0.000239485	1.93325
10440	TIMM17A	translocase of inner mitochondrial membrane 17A	0.269415	7.46704	4.93894	1.5e-05	0.00023973	1.94175
51747	LUC7L3	LUC7 like 3 pre-mRNA splicing factor	0.220288	9.19908	4.9265	1.51e-05	0.000240231	1.80164
56945	MRPS22	mitochondrial ribosomal protein S22	0.288146	6.52365	4.92484	1.51e-05	0.000241254	2.06367
23266	ADGRL2	adhesion G protein-coupled receptor L2	-0.263889	6.78895	-4.92365	1.52e-05	0.000241921	2.00408
6238	RRBP1	ribosome binding protein 1	-0.311076	6.23613	-4.92269	1.52e-05	0.00024242	2.10863
5774	PTPN3	protein tyrosine phosphatase, non-receptor type 3	-0.485985	4.24074	-4.92151	1.53e-05	0.000243085	2.51612
80790	CMIP	c-Maf inducing protein	-0.474689	4.81489	-4.95519	1.53e-05	0.000243474	2.41739
51287	COA4	cytochrome c oxidase assembly factor 4 homolog	0.297141	6.75954	4.93171	1.54e-05	0.000243528	2.007
8943	AP3D1	adaptor related protein complex 3 subunit delta 1	-0.231185	8.19306	-4.91204	1.58e-05	0.000249646	1.83022
9389	SLC22A14	solute carrier family 22 member 14	3.66347	-1.78547	4.91184	1.58e-05	0.000249646	1.11086
9563	H6PD	hexose-6-phosphate dehydrogenase/glucose 1-dehydrogenase	-0.526325	3.99312	-4.9096	1.59e-05	0.000251173	2.55551
51031	GLOD4	glyoxalase domain containing 4	0.264607	6.85527	4.90718	1.6e-05	0.000252862	1.95707
1660	DHX9	DExH-box helicase 9	0.219006	9.69867	4.90386	1.62e-05	0.000255134	1.7043
4651	MYO10	myosin X	-0.350954	5.79667	-4.90445	1.62e-05	0.000255134	2.1238
875	CBS	cystathionine-beta-synthase	-0.209327	8.84277	-4.90198	1.63e-05	0.000256289	1.74135
57496	MRTFB	myocardin related transcription factor B	-0.390791	4.92729	-4.901	1.63e-05	0.000256831	2.30579
6790	AURKA	aurora kinase A	0.258611	7.12166	4.89981	1.64e-05	0.000257548	1.89566
2475	MTOR	mechanistic target of rapamycin kinase	-0.272035	7.38884	-4.91068	1.64e-05	0.000257627	1.8603
100506778	NA	NA	0.494094	4.54366	4.89844	1.65e-05	0.000258153	2.4303
23060	ZNF609	zinc finger protein 609	-0.369976	5.61101	-4.90869	1.65e-05	0.000258651	2.15333
3655	ITGA6	integrin subunit alpha 6	-0.427847	4.62016	-4.8972	1.65e-05	0.000258651	2.33429
83660	TLN2	talin 2	-0.56508	3.81179	-4.89538	1.66e-05	0.000259894	2.53884
26240	FAM50B	family with sequence similarity 50 member B	0.505218	4.23678	4.89086	1.69e-05	0.00026336	2.48327
4299	AFF1	AF4/FMR2 family member 1	-0.430785	5.22132	-4.92452	1.69e-05	0.00026336	2.24241
6284	S100A13	S100 calcium binding protein A13	0.388849	5.35311	4.88955	1.69e-05	0.000263952	2.17776
2774	GNAL	G protein subunit alpha L	-0.520758	3.86504	-4.88819	1.7e-05	0.000264835	2.48866
10953	TOMM34	translocase of outer mitochondrial membrane 34	0.274409	6.52103	4.88302	1.73e-05	0.000268943	1.93799
6144	RPL21	ribosomal protein L21	0.279251	7.91303	4.9736	1.74e-05	0.00027034	1.79678
3020	H3F3A	H3 histone family member 3A	0.279223	7.25048	4.90395	1.74e-05	0.00027034	1.82763
5432	POLR2C	RNA polymerase II subunit C	0.259966	7.10474	4.88045	1.74e-05	0.00027034	1.84218
9592	IER2	immediate early response 2	0.348893	5.78666	4.87979	1.75e-05	0.00027041	2.10084
113	ADCY7	adenylate cyclase 7	-0.529968	3.99991	-4.87975	1.75e-05	0.00027041	2.44845
23413	NCS1	neuronal calcium sensor 1	-0.300646	6.07813	-4.87901	1.75e-05	0.000270778	1.9829
100505686	NA	NA	-0.46951	4.37942	-4.87389	1.78e-05	0.000274935	2.36591
23543	RBFOX2	RNA binding fox-1 homolog 2	-0.240928	7.17964	-4.87316	1.78e-05	0.000275298	1.78881
1856	DVL2	dishevelled segment polarity protein 2	-0.277346	6.40592	-4.87237	1.79e-05	0.000275578	1.91057
51132	RLIM	ring finger protein, LIM domain interacting	-0.267591	6.79339	-4.87204	1.79e-05	0.000275578	1.85147
4704	NDUFA9	NADH:ubiquinone oxidoreductase subunit A9	0.282696	6.86304	4.87166	1.79e-05	0.000275578	1.84307
25764	HYPK	huntingtin interacting protein K	0.278638	6.83694	4.87161	1.79e-05	0.000275578	1.8596
402055	SRRD	SRR1 domain containing	0.352005	5.29801	4.87012	1.8e-05	0.000276609	2.12963
360	AQP3	aquaporin 3 (Gill blood group)	1.06827	2.13714	4.86819	1.81e-05	0.000278032	2.82862
65003	MRPL11	mitochondrial ribosomal protein L11	0.292327	6.62723	4.86658	1.82e-05	0.000279188	1.85943
9572	NR1D1	nuclear receptor subfamily 1 group D member 1	0.827356	2.98719	4.86493	1.83e-05	0.000280374	2.74298
5361	PLXNA1	plexin A1	-0.299403	6.68154	-4.8754	1.83e-05	0.000280641	1.85086
4125	MAN2B1	mannosidase alpha class 2B member 1	-0.328582	5.71473	-4.86393	1.84e-05	0.000280719	2.01183
11200	CHEK2	checkpoint kinase 2	0.330849	5.59664	4.86076	1.86e-05	0.000283018	2.02403
55003	PAK1IP1	PAK1 interacting protein 1	0.313936	6.21956	4.86074	1.86e-05	0.000283018	1.92915
10000	AKT3	AKT serine/threonine kinase 3	-0.38285	5.29899	-4.87091	1.86e-05	0.000283533	2.07474
8672	EIF4G3	eukaryotic translation initiation factor 4 gamma 3	-0.24593	7.48211	-4.85892	1.87e-05	0.000284105	1.71775
4090	SMAD5	SMAD family member 5	-0.260749	6.89852	-4.8576	1.87e-05	0.000285012	1.78359
8766	RAB11A	RAB11A, member RAS oncogene family	0.24387	7.36147	4.85659	1.88e-05	0.000285655	1.72604
56704	JPH1	junctophilin 1	-0.375832	5.13105	-4.85613	1.88e-05	0.000285793	2.11776
114789	SLC25A25	solute carrier family 25 member 25	0.395103	5.03013	4.85494	1.89e-05	0.000286461	2.18975
5335	PLCG1	phospholipase C gamma 1	-0.257462	6.91979	-4.85478	1.89e-05	0.000286461	1.77431
55035	NOL8	nucleolar protein 8	0.253624	7.03405	4.85373	1.9e-05	0.000286764	1.77282
6016	RIT1	Ras like without CAAX 1	0.443047	4.859	4.85366	1.9e-05	0.000286764	2.21475
151162	NA	NA	-0.360645	5.1882	-4.85354	1.9e-05	0.000286764	2.09215
63922	CHTF18	chromosome transmission fidelity factor 18	-0.320444	6.46488	-4.88628	1.9e-05	0.000286967	1.85873
231	AKR1B1	aldo-keto reductase family 1 member B	0.2414	8.25468	4.85178	1.91e-05	0.000287815	1.63189
566	AZU1	azurocidin 1	3.05353	-0.728043	4.85018	1.92e-05	0.000288995	1.62234
65005	MRPL9	mitochondrial ribosomal protein L9	0.26976	7.06279	4.84921	1.92e-05	0.000289611	1.75044
2796	GNRH1	gonadotropin releasing hormone 1	1.77879	0.926717	4.84786	1.93e-05	0.000290561	2.61762
10528	NOP56	NOP56 ribonucleoprotein	0.228016	8.56714	4.84757	1.93e-05	0.000290561	1.59863
55187	VPS13D	vacuolar protein sorting 13 homolog D	-0.411363	5.36845	-4.88042	1.94e-05	0.000290567	2.07132
54819	ZCCHC10	zinc finger CCHC-type containing 10	0.386584	5.32193	4.84604	1.94e-05	0.000291418	2.07197
221584	ZSCAN12P1	zinc finger and SCAN domain containing 12 pseudogene 1	1.18705	2.19902	4.84488	1.95e-05	0.000292207	2.78015
518	ATP5MC3	ATP synthase membrane subunit c locus 3	0.234141	8.70783	4.84322	1.96e-05	0.000293367	1.57047
3183	HNRNPC	heterogeneous nuclear ribonucleoprotein C (C1/C2)	0.196516	9.97866	4.84303	1.96e-05	0.000293367	1.48609
65268	WNK2	WNK lysine deficient protein kinase 2	-0.427021	5.21927	-4.87548	1.97e-05	0.000293665	2.0908
51363	CHST15	carbohydrate sulfotransferase 15	-0.495973	4.11569	-4.84117	1.97e-05	0.000294275	2.29792
10645	CAMKK2	calcium/calmodulin dependent protein kinase kinase 2	-0.301694	6.13371	-4.84115	1.97e-05	0.000294275	1.86343
4650	MYO9B	myosin IXB	-0.322895	5.92837	-4.8404	1.98e-05	0.000294448	1.91405
5393	EXOSC9	exosome component 9	0.276567	6.44411	4.84037	1.98e-05	0.000294448	1.80814
27018	BEX3	brain expressed X-linked 3	0.243114	8.87841	4.86965	2e-05	0.00029762	1.55183
8140	SLC7A5	solute carrier family 7 member 5	-0.247715	7.8348	-4.83565	2.01e-05	0.000298157	1.623
29099	COMMD9	COMM domain containing 9	0.344646	5.99033	4.84615	2.01e-05	0.000298157	1.89704
222553	SLC35F1	solute carrier family 35 member F1	-0.394546	5.07895	-4.83522	2.01e-05	0.000298157	2.05873
113130	CDCA5	cell division cycle associated 5	0.240107	7.32499	4.83335	2.02e-05	0.000299642	1.66685
10102	TSFM	Ts translation elongation factor, mitochondrial	0.292722	6.52383	4.83255	2.03e-05	0.000300115	1.77935
10969	EBNA1BP2	EBNA1 binding protein 2	0.2498	7.51762	4.83057	2.04e-05	0.00030172	1.63903
4363	ABCC1	ATP binding cassette subfamily C member 1	-0.360004	5.95565	-4.86258	2.05e-05	0.000302237	1.89411
57019	CIAPIN1	cytokine induced apoptosis inhibitor 1	0.25557	6.87259	4.82792	2.06e-05	0.000303641	1.70777
84687	PPP1R9B	protein phosphatase 1 regulatory subunit 9B	-0.277812	6.71084	-4.82767	2.06e-05	0.000303641	1.72823
8476	CDC42BPA	CDC42 binding protein kinase alpha	-0.272464	6.48102	-4.82659	2.07e-05	0.000304396	1.75156
51373	MRPS17	mitochondrial ribosomal protein S17	0.366621	5.59387	4.82635	2.09e-05	0.000307078	1.92892
120114	FAT3	FAT atypical cadherin 3	-0.792235	2.86879	-4.83272	2.1e-05	0.000308371	2.53658
80854	SETD7	SET domain containing lysine methyltransferase 7	-0.25019	7.236	-4.81905	2.12e-05	0.000310873	1.61697
11072	DUSP14	dual specificity phosphatase 14	0.375239	5.56755	4.81956	2.13e-05	0.00031239	1.93219
6950	TCP1	t-complex 1	0.210737	9.762	4.81556	2.14e-05	0.000313738	1.41854
100505616	SNHG21	small nucleolar RNA host gene 21	0.544358	3.95151	4.81458	2.15e-05	0.000314412	2.32042
8106	PABPN1	poly(A) binding protein nuclear 1	0.241228	8.20023	4.81332	2.16e-05	0.000315378	1.52786
4236	MFAP1	microfibril associated protein 1	0.302393	6.22773	4.80964	2.18e-05	0.000318769	1.75564
7049	TGFBR3	transforming growth factor beta receptor 3	-0.317299	5.73113	-4.80642	2.2e-05	0.000321733	1.82053
26012	NSMF	NMDA receptor synaptonuclear signaling and neuronal migration factor	-0.269758	6.78978	-4.8041	2.22e-05	0.000323795	1.63066
55837	EAPP	E2F associated phosphoprotein	0.339775	5.62511	4.79734	2.27e-05	0.000330482	1.84193
28998	MRPL13	mitochondrial ribosomal protein L13	0.422551	5.18519	4.82596	2.28e-05	0.00033168	1.95539
3488	IGFBP5	insulin like growth factor binding protein 5	-0.675291	4.10506	-5.19671	2.28e-05	0.00033168	2.32934
3983	ABLIM1	actin binding LIM protein 1	-0.274313	6.53203	-4.7946	2.29e-05	0.000332203	1.65047
23334	SZT2	SZT2, KICSTOR complex subunit	-0.559333	4.40714	-4.8943	2.29e-05	0.000332203	2.17458
8607	RUVBL1	RuvB like AAA ATPase 1	0.231598	8.06375	4.79423	2.29e-05	0.000332203	1.46232
10237	SLC35B1	solute carrier family 35 member B1	0.300859	6.81379	4.82251	2.3e-05	0.000333407	1.63431
58517	RBM25	RNA binding motif protein 25	0.276601	8.18141	4.90807	2.33e-05	0.000337629	1.51444
8872	CDC123	cell division cycle 123	0.22581	7.78132	4.7867	2.35e-05	0.000339266	1.46883
6091	ROBO1	roundabout guidance receptor 1	-0.281036	6.69501	-4.78496	2.36e-05	0.000340819	1.59078
4208	MEF2C	myocyte enhancer factor 2C	-0.430396	4.91818	-4.79522	2.36e-05	0.000340869	1.95297
1406	CRX	cone-rod homeobox	3.64865	-1.10854	4.7832	2.37e-05	0.000342087	1.00996
51340	CRNKL1	crooked neck pre-mRNA splicing factor 1	0.339177	5.68386	4.78203	2.38e-05	0.000343035	1.78486
10403	NDC80	NDC80, kinetochore complex component	0.348357	5.65306	4.78168	2.38e-05	0.000343108	1.79185
6654	SOS1	SOS Ras/Rac guanine nucleotide exchange factor 1	-0.315775	6.04761	-4.78042	2.39e-05	0.000343959	1.69287
4862	NPAS2	neuronal PAS domain protein 2	-0.706948	2.85462	-4.78031	2.39e-05	0.000343959	2.41157
22994	CEP131	centrosomal protein 131	-0.412363	5.21757	-4.80092	2.4e-05	0.000345198	1.88929
26086	GPSM1	G protein signaling modulator 1	-0.338842	5.42856	-4.77825	2.41e-05	0.000345331	1.78896
9584	RBM39	RNA binding motif protein 39	0.239658	8.37169	4.77818	2.41e-05	0.000345331	1.39856
10300	KATNB1	katanin regulatory subunit B1	-0.283167	6.48712	-4.77741	2.42e-05	0.000345771	1.60013
51020	HDDC2	HD domain containing 2	0.243674	7.4185	4.7772	2.42e-05	0.000345771	1.46757
282996	RBM20	RNA binding motif protein 20	-0.405933	4.80865	-4.77409	2.44e-05	0.000348864	1.93994
27247	NFU1	NFU1 iron-sulfur cluster scaffold	0.337214	5.58948	4.77318	2.45e-05	0.00034955	1.78139
55701	ARHGEF40	Rho guanine nucleotide exchange factor 40	-0.48378	3.96462	-4.77287	2.45e-05	0.000349576	2.09527
55256	ADI1	acireductone dioxygenase 1	0.284661	7.00648	4.78255	2.46e-05	0.000350196	1.54055
654	BMP6	bone morphogenetic protein 6	-0.532336	3.53174	-4.77145	2.46e-05	0.000350508	2.19422
317762	CCDC85C	coiled-coil domain containing 85C	-0.276005	6.60466	-4.76997	2.47e-05	0.000351828	1.56662
23054	NCOA6	nuclear receptor coactivator 6	-0.371551	5.29585	-4.76748	2.49e-05	0.000354284	1.83483
57715	SEMA4G	semaphorin 4G	-0.664891	3.26993	-4.7656	2.51e-05	0.000356069	2.27368
5479	PPIB	peptidylprolyl isomerase B	0.279334	6.76392	4.76166	2.54e-05	0.000360206	1.5097
81611	ANP32E	acidic nuclear phosphoprotein 32 family member E	0.206789	8.72994	4.76125	2.54e-05	0.000360343	1.3184
5793	PTPRG	protein tyrosine phosphatase, receptor type G	-0.423185	4.70638	-4.75948	2.56e-05	0.000362035	1.89739
374987	NEXN-AS1	NEXN antisense RNA 1	1.78357	1.27935	4.75854	2.56e-05	0.000362781	2.37399
55740	ENAH	ENAH, actin regulator	-0.20879	8.49655	-4.7535	2.6e-05	0.000368227	1.30563
374383	NCR3LG1	natural killer cell cytotoxicity receptor 3 ligand 1	-0.351104	5.4969	-4.75325	2.61e-05	0.000368227	1.68878
5287	PIK3C2B	phosphatidylinositol-4-phosphate 3-kinase catalytic subunit type 2 beta	-0.539291	3.92247	-4.74929	2.64e-05	0.000372518	2.08846
402483	LINC01000	long intergenic non-protein coding RNA 1000	-0.764264	4.36513	-5.32515	2.65e-05	0.000373375	2.29017
8446	DUSP11	dual specificity phosphatase 11	0.359502	5.42303	4.74732	2.66e-05	0.000374163	1.73244
219699	UNC5B	unc-5 netrin receptor B	-0.398282	5.23445	-4.76859	2.66e-05	0.000374275	1.7675
63877	FAM204A	family with sequence similarity 204 member A	0.334622	5.58411	4.74455	2.68e-05	0.000376771	1.70562
2195	FAT1	FAT atypical cadherin 1	-0.320527	6.2022	-4.75384	2.69e-05	0.000377706	1.56254
55206	SBNO1	strawberry notch homolog 1	0.244662	7.17817	4.74315	2.69e-05	0.000377757	1.41019
51659	GINS2	GINS complex subunit 2	0.281304	6.86141	4.75016	2.72e-05	0.000381413	1.43246
378807	CATSPER4	cation channel sperm associated 4	3.607	-2.39684	4.73893	2.73e-05	0.000382134	0.77508
2070	EYA4	EYA transcriptional coactivator and phosphatase 4	-0.331738	5.52184	-4.73795	2.74e-05	0.000382977	1.64204
51053	GMNN	geminin, DNA replication inhibitor	0.249103	7.12636	4.73673	2.75e-05	0.000384111	1.38667
8289	ARID1A	AT-rich interaction domain 1A	-0.386032	6.64272	-5.08445	2.77e-05	0.000387464	1.65503
4946	OAZ1	ornithine decarboxylase antizyme 1	0.219975	9.67448	4.74366	2.78e-05	0.000387528	1.17622
6181	RPLP2	ribosomal protein lateral stalk subunit P2	0.271835	9.42622	5.01263	2.78e-05	0.000387641	1.32675
51186	TCEAL9	transcription elongation factor A like 9	0.268977	6.83452	4.73248	2.78e-05	0.000387641	1.41945
10256	CNKSR1	connector enhancer of kinase suppressor of Ras 1	1.20647	2.07261	4.73242	2.78e-05	0.000387641	2.4537
3576	CXCL8	C-X-C motif chemokine ligand 8	2.72101	-0.932413	4.72848	2.82e-05	0.00039213	1.53686
5929	RBBP5	RB binding protein 5, histone lysine methyltransferase complex subunit	0.36731	5.91562	4.75702	2.84e-05	0.000394541	1.62073
84759	PCGF1	polycomb group ring finger 1	0.502106	4.35872	4.72597	2.84e-05	0.000394541	1.94292
284001	CCDC57	coiled-coil domain containing 57	-0.429376	4.4746	-4.72536	2.85e-05	0.000394954	1.865
9589	WTAP	WT1 associated protein	0.262066	6.8917	4.72459	2.85e-05	0.000395456	1.40678
55905	RNF114	ring finger protein 114	0.2895	6.57091	4.7244	2.85e-05	0.000395456	1.44524
4641	MYO1C	myosin IC	-0.263392	6.53421	-4.72317	2.87e-05	0.000396502	1.41156
388753	COA6	cytochrome c oxidase assembly factor 6	0.35764	5.82219	4.75396	2.87e-05	0.000396502	1.5807
57178	ZMIZ1	zinc finger MIZ-type containing 1	-0.497114	5.2888	-5.02339	2.87e-05	0.000397132	1.85923
22823	MTF2	metal response element binding transcription factor 2	0.239525	7.51719	4.72093	2.89e-05	0.000398389	1.29223
81035	COLEC12	collectin subfamily member 12	-0.481752	4.20982	-4.72049	2.89e-05	0.000398598	1.87594
10628	TXNIP	thioredoxin interacting protein	0.426957	5.09231	4.71942	2.9e-05	0.000399584	1.78667
64755	C16orf58	chromosome 16 open reading frame 58	-0.373746	5.00124	-4.71574	2.93e-05	0.000403899	1.70163
56915	EXOSC5	exosome component 5	0.341604	5.78934	4.71317	2.96e-05	0.000405737	1.5556
3336	HSPE1	heat shock protein family E (Hsp10) member 1	0.225354	8.50294	4.7131	2.96e-05	0.000405737	1.18664
51258	MRPL51	mitochondrial ribosomal protein L51	0.326294	7.56676	5.05962	2.96e-05	0.000405737	1.43569
84790	TUBA1C	tubulin alpha 1c	0.219463	8.61325	4.71288	2.96e-05	0.000405737	1.17376
6637	SNRPG	small nuclear ribonucleoprotein polypeptide G	0.275551	6.97629	4.72287	2.96e-05	0.000405737	1.33168
23224	SYNE2	spectrin repeat containing nuclear envelope protein 2	-0.3396	5.40457	-4.71263	2.96e-05	0.000405737	1.57482
347862	GATD1	glutamine amidotransferase like class 1 domain containing 1	-0.32498	6.38021	-4.77261	2.99e-05	0.000409625	1.44282
25901	CCDC28A	coiled-coil domain containing 28A	0.439576	5.00674	4.73569	3.01e-05	0.000411691	1.73616
3960	LGALS4	galectin 4	3.12527	-0.819537	4.70377	3.05e-05	0.000415822	1.07911
5324	PLAG1	PLAG1 zinc finger	-0.398272	4.56012	-4.70372	3.05e-05	0.000415822	1.75003
440193	CCDC88C	coiled-coil domain containing 88C	-0.470333	4.22183	-4.70339	3.05e-05	0.000415896	1.85866
23326	USP22	ubiquitin specific peptidase 22	-0.237932	8.27751	-4.7026	3.06e-05	0.000416567	1.1754
79707	NOL9	nucleolar protein 9	0.331042	5.97294	4.69775	3.1e-05	0.000422603	1.50202
10146	G3BP1	G3BP stress granule assembly factor 1	0.216421	8.45923	4.69727	3.11e-05	0.000422878	1.14409
576	ADGRB2	adhesion G protein-coupled receptor B2	-0.549548	4.37185	-4.9378	3.13e-05	0.00042487	1.86731
51167	CYB5R4	cytochrome b5 reductase 4	0.376497	5.13169	4.69507	3.13e-05	0.000425079	1.63996
100188893	TOMM6	translocase of outer mitochondrial membrane 6	0.231857	7.99432	4.69462	3.13e-05	0.000425164	1.16301
6405	SEMA3F	semaphorin 3F	-0.645428	3.25292	-4.69446	3.14e-05	0.000425164	2.04495
23518	R3HDM1	R3H domain containing 1	-0.284184	6.16518	-4.69319	3.15e-05	0.000426501	1.39926
4176	MCM7	minichromosome maintenance complex component 7	0.199914	9.5251	4.69115	3.17e-05	0.000428867	1.04703
254225	RNF169	ring finger protein 169	-0.313871	5.55349	-4.69011	3.18e-05	0.000429513	1.46767
201161	CENPV	centromere protein V	0.318716	6.42208	4.73494	3.18e-05	0.000429513	1.37115
9531	BAG3	BCL2 associated athanogene 3	0.321789	6.20756	4.68976	3.18e-05	0.000429513	1.45323
55959	SULF2	sulfatase 2	-0.328571	5.51974	-4.68958	3.19e-05	0.000429513	1.49305
54821	ERCC6L	ERCC excision repair 6 like, spindle assembly checkpoint helicase	0.31862	5.73112	4.68927	3.19e-05	0.000429572	1.49408
55276	PGM2	phosphoglucomutase 2	0.259014	6.56742	4.68783	3.2e-05	0.000431145	1.31309
9567	GTPBP1	GTP binding protein 1	-0.28717	6.38993	-4.68665	3.21e-05	0.000432381	1.35547
253143	PRR14L	proline rich 14 like	-0.293327	6.2191	-4.68627	3.22e-05	0.000432524	1.36745
5208	PFKFB2	6-phosphofructo-2-kinase/fructose-2,6-biphosphatase 2	-0.426903	4.70699	-4.68409	3.24e-05	0.000435131	1.70187
1855	DVL1	dishevelled segment polarity protein 1	-0.253909	6.95692	-4.68382	3.24e-05	0.000435131	1.22706
9481	SLC25A27	solute carrier family 25 member 27	-0.508792	3.7212	-4.68271	3.25e-05	0.000436269	1.89075
9902	MRC2	mannose receptor C type 2	-0.378541	5.03866	-4.67986	3.28e-05	0.000439818	1.55124
29074	MRPL18	mitochondrial ribosomal protein L18	0.26326	7.30083	4.68847	3.3e-05	0.000441371	1.19374
83637	ZMIZ2	zinc finger MIZ-type containing 2	-0.371874	5.38647	-4.67802	3.3e-05	0.000441628	1.5424
9223	MAGI1	membrane associated guanylate kinase, WW and PDZ domain containing 1	-0.404141	4.79336	-4.67702	3.31e-05	0.000442513	1.63305
57568	SIPA1L2	signal induced proliferation associated 1 like 2	-0.432954	4.54217	-4.6767	3.32e-05	0.000442513	1.69951
2969	GTF2I	general transcription factor IIi	-0.268364	6.67431	-4.67657	3.32e-05	0.000442513	1.27019
51668	HSPB11	heat shock protein family B (small) member 11	0.375379	5.21587	4.67497	3.33e-05	0.000444363	1.55373
9690	UBE3C	ubiquitin protein ligase E3C	-0.233652	7.52493	-4.67268	3.36e-05	0.000447197	1.13665
6665	SOX15	SRY-box 15	1.44953	1.68614	4.68171	3.37e-05	0.000448115	2.27526
168374	ZNF92	zinc finger protein 92	0.373091	5.48102	4.66878	3.4e-05	0.000451948	1.51023
5693	PSMB5	proteasome subunit beta 5	0.253411	7.91141	4.69759	3.41e-05	0.000453266	1.10506
4884	NPTX1	neuronal pentraxin 1	-0.541357	5.37302	-5.32268	3.43e-05	0.000454849	1.76046
10380	BPNT1	3'(2'), 5'-bisphosphate nucleotidase 1	0.267784	6.43482	4.66324	3.46e-05	0.000458696	1.27679
6202	RPS8	ribosomal protein S8	0.213055	10.7727	4.70716	3.46e-05	0.000458696	0.906289
113402	SFT2D1	SFT2 domain containing 1	0.279303	6.45942	4.66246	3.47e-05	0.000458874	1.2624
201243	SPEM2	SPEM family member 2	3.67856	-2.24285	4.66218	3.47e-05	0.000458874	0.645382
7391	USF1	upstream transcription factor 1	0.312464	5.85618	4.66205	3.47e-05	0.000458874	1.38934
60674	GAS5	growth arrest specific 5	0.262964	7.42009	4.67145	3.48e-05	0.000459	1.13585
23352	UBR4	ubiquitin protein ligase E3 component n-recognin 4	-0.383748	7.49456	-5.31604	3.48e-05	0.000459	1.42941
79680	RTL10	retrotransposon Gag like 10	-0.344682	5.29471	-4.66113	3.48e-05	0.000459045	1.50631
9128	PRPF4	pre-mRNA processing factor 4	0.25245	6.91637	4.65856	3.51e-05	0.000462389	1.19145
10574	CCT7	chaperonin containing TCP1 subunit 7	0.19431	10.1392	4.65825	3.51e-05	0.000462441	0.904975
10520	ZNF211	zinc finger protein 211	0.601983	3.81981	4.65722	3.53e-05	0.000463557	1.9461
29801	ZDHHC8	zinc finger DHHC-type containing 8	-0.409659	5.50873	-4.79826	3.53e-05	0.000464304	1.49307
54962	TIPIN	TIMELESS interacting protein	0.290002	6.30106	4.65542	3.55e-05	0.000465402	1.27923
5253	PHF2	PHD finger protein 2	-0.364657	5.28039	-4.65479	3.55e-05	0.000465757	1.47664
1836	SLC26A2	solute carrier family 26 member 2	-0.286601	6.10578	-4.65465	3.55e-05	0.000465757	1.2885
56851	EMC7	ER membrane protein complex subunit 7	0.300524	6.0077	4.65423	3.56e-05	0.000465973	1.32121
2521	FUS	FUS RNA binding protein	1.70005	10.2999	10.3855	3.58e-05	0.000467591	2.49809
10733	PLK4	polo like kinase 4	0.288607	6.22634	4.6526	3.58e-05	0.000467591	1.28014
5719	PSMD13	proteasome 26S subunit, non-ATPase 13	0.246348	7.26761	4.65165	3.59e-05	0.000468518	1.10934
54663	WDR74	WD repeat domain 74	0.323247	6.23308	4.67262	3.59e-05	0.000468518	1.29459
5688	PSMA7	proteasome subunit alpha 7	0.232674	8.24143	4.65021	3.6e-05	0.000469938	1.00534
6261	RYR1	ryanodine receptor 1	2.25582	0.668902	4.66978	3.61e-05	0.000470642	1.91813
1000	CDH2	cadherin 2	-0.259334	6.60781	-4.64921	3.62e-05	0.000470642	1.19861
3912	LAMB1	laminin subunit beta 1	-0.286528	6.46115	-4.65678	3.64e-05	0.000473579	1.18176
79932	KIAA0319L	KIAA0319 like	-0.304663	5.5905	-4.64634	3.65e-05	0.000474116	1.36604
283209	PGM2L1	phosphoglucomutase 2 like 1	-0.488516	3.96693	-4.64554	3.66e-05	0.000474914	1.75897
3992	FADS1	fatty acid desaturase 1	-0.248762	6.96536	-4.64465	3.67e-05	0.000475841	1.11044
147968	CAPN12	calpain 12	1.69516	0.6109	4.64381	3.68e-05	0.000476714	2.11169
8894	EIF2S2	eukaryotic translation initiation factor 2 subunit beta	0.256851	7.67886	4.6697	3.69e-05	0.000478451	1.04915
56967	C14orf132	chromosome 14 open reading frame 132	-0.456565	4.68124	-4.7078	3.73e-05	0.000481849	1.55245
26140	TTLL3	tubulin tyrosine ligase like 3	-0.532508	4.11948	-4.64938	3.73e-05	0.000481849	1.71538
444	ASPH	aspartate beta-hydroxylase	-0.285775	6.21461	-4.63907	3.73e-05	0.000482254	1.20523
9890	PLPPR4	phospholipid phosphatase related 4	-0.676192	2.92226	-4.63611	3.77e-05	0.000486362	1.94146
4707	NDUFB1	NADH:ubiquinone oxidoreductase subunit B1	0.362948	5.67478	4.66672	3.8e-05	0.000490614	1.32933
4796	TONSL	tonsoku like, DNA repair protein	-0.263702	6.68479	-4.63236	3.81e-05	0.000491047	1.13254
55705	IPO9	importin 9	-0.232185	7.54733	-4.63227	3.81e-05	0.000491047	1.00643
57449	PLEKHG5	pleckstrin homology and RhoGEF domain containing G5	-0.558683	3.35572	-4.63181	3.82e-05	0.00049135	1.80687
55854	ZC3H15	zinc finger CCCH-type containing 15	0.245485	7.96646	4.6482	3.83e-05	0.000492172	0.9819
4763	NF1	neurofibromin 1	-0.310302	6.45616	-4.65996	3.83e-05	0.000492439	1.17877
1477	CSTF1	cleavage stimulation factor subunit 1	0.281415	6.04491	4.63007	3.84e-05	0.000492743	1.23791
23256	SCFD1	sec1 family domain containing 1	0.257392	6.68843	4.62986	3.84e-05	0.000492743	1.12595
63976	PRDM16	PR/SET domain 16	-0.691291	2.98385	-4.62919	3.85e-05	0.000493385	1.91991
1954	MEGF8	multiple EGF like domains 8	-0.309266	6.269	-4.63514	3.9e-05	0.000498804	1.19517
4830	NME1	NME/NM23 nucleoside diphosphate kinase 1	0.34532	7.50934	5.08327	3.91e-05	0.000500854	1.22409
9588	PRDX6	peroxiredoxin 6	0.212269	8.82273	4.62142	3.94e-05	0.000504316	0.878316
113026	PLCD3	phospholipase C delta 3	-0.296625	5.89633	-4.62084	3.95e-05	0.000504414	1.224
56894	AGPAT3	1-acylglycerol-3-phosphate O-acyltransferase 3	-0.311947	6.00572	-4.62084	3.95e-05	0.000504414	1.20197
26005	C2CD3	C2 calcium dependent domain containing 3	-0.415607	4.74351	-4.61548	4.02e-05	0.000512546	1.47992
3337	DNAJB1	DnaJ heat shock protein family (Hsp40) member B1	0.253628	7.67324	4.61335	4.05e-05	0.000515833	0.976169
27000	DNAJC2	DnaJ heat shock protein family (Hsp40) member C2	0.260236	7.19324	4.61171	4.07e-05	0.000517787	1.0009
57655	GRAMD1A	GRAM domain containing 1A	-0.301329	5.98294	-4.61103	4.08e-05	0.000518477	1.17449
23365	ARHGEF12	Rho guanine nucleotide exchange factor 12	-0.25648	7.17048	-4.61025	4.09e-05	0.000519323	0.985881
55552	ZNF823	zinc finger protein 823	0.771468	3.05902	4.60887	4.1e-05	0.000521144	1.92695
154881	KCTD7	potassium channel tetramerization domain containing 7	-0.433611	4.54217	-4.6067	4.13e-05	0.000524287	1.47787
56647	BCCIP	BRCA2 and CDKN1A interacting protein	0.21855	8.01065	4.60613	4.14e-05	0.00052479	0.888598
2997	GYS1	glycogen synthase 1	-0.278212	6.45834	-4.60322	4.18e-05	0.000529174	1.07098
57654	UVSSA	UV stimulated scaffold protein A	-0.613472	3.45997	-4.60108	4.2e-05	0.000532294	1.75165
200576	PIKFYVE	phosphoinositide kinase, FYVE-type zinc finger containing	-0.291652	5.77096	-4.59897	4.23e-05	0.000535394	1.17761
594855	CPLX3	complexin 3	3.34862	-1.70779	4.59863	4.24e-05	0.000535533	0.606026
89890	KBTBD6	kelch repeat and BTB domain containing 6	-0.328885	5.50648	-4.59652	4.27e-05	0.000538006	1.25358
55568	GALNT10	polypeptide N-acetylgalactosaminyltransferase 10	-0.408568	4.75714	-4.59648	4.27e-05	0.000538006	1.37756
10171	RCL1	RNA terminal phosphate cyclase like 1	0.327459	5.81535	4.59639	4.27e-05	0.000538006	1.19489
86	ACTL6A	actin like 6A	0.266597	6.84947	4.59586	4.27e-05	0.000538467	0.998838
6124	RPL4	ribosomal protein L4	0.181404	11.2225	4.59536	4.28e-05	0.000538884	0.645122
4627	MYH9	myosin heavy chain 9	-0.230093	8.13993	-4.59167	4.33e-05	0.000544695	0.840491
6827	SUPT4H1	SPT4 homolog, DSIF elongation factor subunit	0.301531	6.21121	4.59032	4.35e-05	0.00054657	1.09386
58533	SNX6	sorting nexin 6	0.267772	6.97393	4.59802	4.37e-05	0.000549206	0.954558
405	ARNT	aryl hydrocarbon receptor nuclear translocator	-0.31636	6.00502	-4.58604	4.41e-05	0.00055371	1.10626
8087	FXR1	FMR1 autosomal homolog 1	0.220396	7.91215	4.58357	4.44e-05	0.000556899	0.833201
29088	MRPL15	mitochondrial ribosomal protein L15	0.290433	6.82174	4.61115	4.46e-05	0.000558203	0.980169
2907	GRINA	glutamate ionotropic receptor NMDA type subunit associated protein 1	-0.259116	6.75548	-4.57959	4.5e-05	0.000562988	0.967575
100129482	ZNF37BP	zinc finger protein 37B, pseudogene	-0.335573	5.47227	-4.57757	4.53e-05	0.000565881	1.18692
51504	TRMT112	tRNA methyltransferase subunit 11-2	0.246836	7.20755	4.57744	4.53e-05	0.000565881	0.882976
7297	TYK2	tyrosine kinase 2	-0.269589	6.51393	-4.57605	4.55e-05	0.000567899	0.978807
55586	MIOX	myo-inositol oxygenase	3.60891	-2.50172	4.57558	4.55e-05	0.000568274	0.467507
7410	VAV2	vav guanine nucleotide exchange factor 2	-0.386678	4.86324	-4.57453	4.57e-05	0.0005697	1.32008
100506548	LOC100506548	uncharacterized LOC100506548	-0.523935	3.76995	-4.57185	4.61e-05	0.000574032	1.59834
160	AP2A1	adaptor related protein complex 2 subunit alpha 1	-0.278611	6.62696	-4.57056	4.63e-05	0.000575889	0.949731
79659	DYNC2H1	dynein cytoplasmic 2 heavy chain 1	-0.245702	7.16215	-4.56909	4.65e-05	0.000578081	0.835417
55770	EXOC2	exocyst complex component 2	-0.275524	6.00623	-4.56763	4.67e-05	0.000580273	1.01589
23381	SMG5	SMG5, nonsense mediated mRNA decay factor	-0.213208	7.96335	-4.56707	4.68e-05	0.000580828	0.779688
84247	RTL6	retrotransposon Gag like 6	-0.311141	5.84359	-4.56309	4.74e-05	0.000587633	1.06734
54954	FAM120C	family with sequence similarity 120C	0.631377	3.52978	4.56051	4.77e-05	0.000591927	1.70613
55173	MRPS10	mitochondrial ribosomal protein S10	0.289079	6.08035	4.55851	4.8e-05	0.000595169	1.0252
346653	FAM71F2	family with sequence similarity 71 member F2	3.53268	-1.43517	4.55794	4.81e-05	0.000595748	0.421831
6542	SLC7A2	solute carrier family 7 member 2	-0.299253	6.00491	-4.55631	4.84e-05	0.000598331	0.992861
10950	BTG3	BTG anti-proliferation factor 3	0.346754	5.62893	4.56378	4.86e-05	0.000601302	1.09228
84440	RAB11FIP4	RAB11 family interacting protein 4	-0.385141	5.92637	-4.80568	4.89e-05	0.000603673	1.13571
27336	HTATSF1	HIV-1 Tat specific factor 1	0.216307	8.12416	4.55239	4.9e-05	0.000603832	0.721587
1717	DHCR7	7-dehydrocholesterol reductase	-0.240871	7.26866	-4.55237	4.9e-05	0.000603832	0.789104
51364	ZMYND10	zinc finger MYND-type containing 10	1.50681	1.29984	4.55145	4.91e-05	0.000605093	1.89181
475	ATOX1	antioxidant 1 copper chaperone	0.341447	5.58495	4.55038	4.93e-05	0.000607355	1.07512
4233	MET	MET proto-oncogene, receptor tyrosine kinase	-0.297017	5.86529	-4.54961	4.94e-05	0.000607609	0.999824
7270	TTF1	transcription termination factor 1	0.310586	5.68638	4.54937	4.94e-05	0.000607609	1.07791
3856	KRT8	keratin 8	0.50657	3.80932	4.54702	4.98e-05	0.000611612	1.5051
953	ENTPD1	ectonucleoside triphosphate diphosphohydrolase 1	-0.280003	5.97859	-4.54674	4.98e-05	0.000611663	0.984314
4052	LTBP1	latent transforming growth factor beta binding protein 1	-0.343231	5.21513	-4.54566	5e-05	0.000613224	1.12337
8364	HIST1H4C	histone cluster 1 H4 family member c	1.1641	1.40044	4.55468	5e-05	0.000613224	1.90418
9665	MARF1	meiosis regulator and mRNA stability factor 1	-0.360766	5.13497	-4.54401	5.03e-05	0.000615464	1.19396
400954	EML6	echinoderm microtubule associated protein like 6	-0.616125	3.11262	-4.54338	5.04e-05	0.000615718	1.61603
115207	KCTD12	potassium channel tetramerization domain containing 12	-0.37227	9.03686	-5.43645	5.04e-05	0.000615718	1.05362
5080	PAX6	paired box 6	0.364539	5.44602	4.5583	5.1e-05	0.000623561	1.08878
10730	YME1L1	YME1 like 1 ATPase	0.206092	8.12211	4.53795	5.12e-05	0.000625272	0.675198
11132	CAPN10	calpain 10	-0.37606	4.74095	-4.5373	5.13e-05	0.000626054	1.22998
516	ATP5MC1	ATP synthase membrane subunit c locus 1	0.221486	7.77125	4.53655	5.14e-05	0.000626565	0.698979
11315	PARK7	Parkinsonism associated deglycase	0.220793	8.14407	4.53654	5.14e-05	0.000626565	0.662843
152137	CCDC50	coiled-coil domain containing 50	-0.294074	5.93745	-4.53589	5.15e-05	0.000627343	0.953562
8148	TAF15	TATA-box binding protein associated factor 15	-0.253325	8.06077	-4.60055	5.16e-05	0.000627343	0.704376
3615	IMPDH2	inosine monophosphate dehydrogenase 2	0.20733	8.99815	4.53406	5.18e-05	0.000629959	0.596561
11146	GLMN	glomulin, FKBP associated protein	0.287858	6.19822	4.53324	5.2e-05	0.00063109	0.920722
79441	HAUS3	HAUS augmin like complex subunit 3	0.36761	5.39568	4.53202	5.22e-05	0.000633006	1.10395
284992	CCDC150	coiled-coil domain containing 150	0.417731	4.65245	4.53021	5.25e-05	0.000636026	1.28291
55102	ATG2B	autophagy related 2B	-0.298967	5.69019	-4.53	5.25e-05	0.000636026	0.990311
100125288	ZGLP1	zinc finger, GATA-like protein 1	1.11806	1.82775	4.52946	5.26e-05	0.000636614	1.86588
79081	LBHD1	LBH domain containing 1	0.297392	6.16952	4.52716	5.3e-05	0.000640711	0.899502
221302	ZUP1	zinc finger containing ubiquitin peptidase 1	0.340571	5.39155	4.52684	5.3e-05	0.000640844	1.07401
8777	MPDZ	multiple PDZ domain crumbs cell polarity complex component	-0.29771	5.65765	-4.52556	5.32e-05	0.000642064	0.955927
2906	GRIN2D	glutamate ionotropic receptor NMDA type subunit 2D	-0.68259	3.1743	-4.52556	5.32e-05	0.000642064	1.59546
440829	SHISA8	shisa family member 8	-0.734823	2.56454	-4.52542	5.33e-05	0.000642064	1.67469
64928	MRPL14	mitochondrial ribosomal protein L14	0.275028	6.40871	4.52525	5.33e-05	0.000642064	0.846384
3092	HIP1	huntingtin interacting protein 1	-0.3331	5.46707	-4.51965	5.42e-05	0.000652877	0.976327
1180	CLCN1	chloride voltage-gated channel 1	2.9201	0.00671337	4.51846	5.44e-05	0.000654789	0.892008
2037	EPB41L2	erythrocyte membrane protein band 4.1 like 2	-0.215604	7.71519	-4.51805	5.45e-05	0.000655135	0.642466
83857	TMTC1	transmembrane and tetratricopeptide repeat containing 1	-0.47104	3.88216	-4.51309	5.53e-05	0.000664668	1.35111
150465	TTL	tubulin tyrosine ligase	-0.278042	6.38663	-4.51292	5.54e-05	0.000664668	0.805345
6047	RNF4	ring finger protein 4	0.282808	5.90035	4.51197	5.55e-05	0.000666128	0.900904
9528	TMEM59	transmembrane protein 59	0.27341	6.78279	4.52054	5.56e-05	0.000666686	0.75002
121268	RHEBL1	RHEB like 1	1.37474	1.1585	4.51036	5.58e-05	0.000668465	1.80089
10539	GLRX3	glutaredoxin 3	0.257534	7.20732	4.51754	5.61e-05	0.000671885	0.678639
3297	HSF1	heat shock transcription factor 1	-0.247925	6.69871	-4.50802	5.62e-05	0.000672173	0.75922
55095	SAMD4B	sterile alpha motif domain containing 4B	-0.267395	6.74797	-4.50785	5.63e-05	0.000672173	0.753645
10189	ALYREF	Aly/REF export factor	0.227247	8.68717	4.52649	5.63e-05	0.000672174	0.552051
410	ARSA	arylsulfatase A	-0.516427	4.11019	-4.50303	5.71e-05	0.000681308	1.31269
23348	DOCK9	dedicator of cytokinesis 9	-0.465683	4.1415	-4.50084	5.75e-05	0.000685451	1.26122
22864	R3HDM2	R3H domain containing 2	-0.386991	4.65138	-4.50029	5.76e-05	0.00068612	1.11458
7837	PXDN	peroxidasin	-0.351143	5.81134	-4.59991	5.79e-05	0.000688942	0.902063
29102	DROSHA	drosha ribonuclease III	-0.244685	6.74827	-4.49574	5.84e-05	0.000694847	0.70286
2137	EXTL3	exostosin like glycosyltransferase 3	-0.304701	5.91703	-4.49061	5.94e-05	0.000705508	0.817957
10462	CLEC10A	C-type lectin domain containing 10A	3.52745	-2.30048	4.48727	6e-05	0.000712347	0.288475
79576	NKAP	NFKB activating protein	0.278855	6.25694	4.48686	6.01e-05	0.000712704	0.765326
2050	EPHB4	EPH receptor B4	-0.286793	6.21208	-4.48397	6.06e-05	0.000718603	0.766236
57130	ATP13A1	ATPase 13A1	-0.26362	6.53933	-4.48357	6.07e-05	0.000718963	0.70531
2147	F2	coagulation factor II, thrombin	3.34862	-1.54579	4.48242	6.09e-05	0.000721001	0.383326
57683	ZDBF2	zinc finger DBF-type containing 2	-0.323175	5.62852	-4.48012	6.13e-05	0.00072562	0.842816
4628	MYH10	myosin heavy chain 10	-0.220555	8.47046	-4.47947	6.15e-05	0.000726536	0.462868
2961	GTF2E2	general transcription factor IIE subunit 2	0.344858	5.45604	4.47906	6.15e-05	0.000726925	0.886329
10940	POP1	POP1 homolog, ribonuclease P/MRP subunit	0.293261	5.83624	4.47697	6.19e-05	0.00073111	0.813587
23284	ADGRL3	adhesion G protein-coupled receptor L3	-0.429752	4.30993	-4.47382	6.25e-05	0.000737751	1.12279
55851	PSENEN	presenilin enhancer, gamma-secretase subunit	0.366766	5.26617	4.47345	6.26e-05	0.000738063	0.928204
1889	ECE1	endothelin converting enzyme 1	-0.298304	5.77342	-4.47281	6.27e-05	0.000738712	0.813836
84305	PYM1	PYM homolog 1, exon junction complex associated factor	0.378818	5.21306	4.47304	6.28e-05	0.000738712	0.951183
3925	STMN1	stathmin 1	0.211319	8.13534	4.4724	6.28e-05	0.000738801	0.470204
9909	DENND4B	DENN domain containing 4B	-0.26656	6.61832	-4.47098	6.31e-05	0.000741522	0.646086
54676	GTPBP2	GTP binding protein 2	-0.273794	5.91657	-4.47039	6.32e-05	0.000742328	0.756113
64769	MEAF6	MYST/Esa1 associated factor 6	0.264718	6.29064	4.47	6.33e-05	0.000742667	0.710462
54539	NDUFB11	NADH:ubiquinone oxidoreductase subunit B11	0.273683	6.92789	4.49642	6.34e-05	0.000742878	0.608078
10783	NEK6	NIMA related kinase 6	-0.334221	5.14744	-4.46799	6.37e-05	0.000746216	0.896245
221935	SDK1	sidekick cell adhesion molecule 1	-0.594019	3.38219	-4.46739	6.38e-05	0.000747057	1.37872
401548	SNX30	sorting nexin family member 30	-0.343629	5.20736	-4.46441	6.44e-05	0.000753452	0.885291
10845	CLPX	caseinolytic mitochondrial matrix peptidase chaperone subunit	0.279732	6.08924	4.463	6.47e-05	0.000756183	0.732206
10906	TRAFD1	TRAF-type zinc finger domain containing 1	0.271422	6.31437	4.46276	6.47e-05	0.000756183	0.686225
412	STS	steroid sulfatase	-0.547709	3.48529	-4.46174	6.49e-05	0.000757804	1.31604
51271	UBAP1	ubiquitin associated protein 1	0.276141	6.01569	4.4616	6.5e-05	0.000757804	0.741194
688	KLF5	Kruppel like factor 5	0.360559	5.28357	4.46083	6.51e-05	0.000759049	0.921882
100131801	PET100	PET100 homolog	0.408776	5.23467	4.55128	6.56e-05	0.000763892	0.9317
3396	MRPL58	mitochondrial ribosomal protein L58	0.298158	6.05197	4.45831	6.56e-05	0.000763892	0.711531
214	ALCAM	activated leukocyte cell adhesion molecule	-0.259636	6.28499	-4.45776	6.57e-05	0.000764636	0.638482
115	ADCY9	adenylate cyclase 9	-0.336043	5.6715	-4.46563	6.59e-05	0.000766234	0.792585
7203	CCT3	chaperonin containing TCP1 subunit 3	0.180716	10.3714	4.45467	6.64e-05	0.000770851	0.265864
154810	AMOTL1	angiomotin like 1	-0.295314	6.332	-4.47208	6.66e-05	0.000772382	0.647985
51531	TRMO	tRNA methyltransferase O	0.521611	3.80505	4.45347	6.66e-05	0.000772598	1.2714
10627	MYL12A	myosin light chain 12A	0.325928	5.41485	4.45141	6.71e-05	0.000776988	0.839142
6434	TRA2B	transformer 2 beta homolog	0.215581	8.47051	4.45076	6.72e-05	0.000777983	0.384099
51002	TPRKB	TP53RK binding protein	0.315665	5.59259	4.44776	6.78e-05	0.000784675	0.783255
90701	SEC11C	SEC11 homolog C, signal peptidase complex subunit	0.348237	5.81675	4.49823	6.81e-05	0.000787241	0.75661
10749	KIF1C	kinesin family member 1C	-0.230587	7.48598	-4.44613	6.82e-05	0.000787515	0.45388
114804	RNF157	ring finger protein 157	-0.357212	4.73775	-4.44558	6.83e-05	0.000788003	0.914602
2000	ELF4	E74 like ETS transcription factor 4	-0.40344	4.72774	-4.44545	6.83e-05	0.000788003	0.964614
8877	SPHK1	sphingosine kinase 1	-0.496479	3.79038	-4.44241	6.9e-05	0.000794904	1.11454
1294	COL7A1	collagen type VII alpha 1 chain	0.61744	3.92091	4.5416	6.91e-05	0.000796371	1.23449
85028	SNHG12	small nucleolar RNA host gene 12	0.436669	4.55501	4.44133	6.92e-05	0.000796413	1.06389
10713	USP39	ubiquitin specific peptidase 39	0.235568	7.29883	4.44068	6.93e-05	0.000797438	0.466596
1845	DUSP3	dual specificity phosphatase 3	-0.225197	7.02733	-4.44036	6.94e-05	0.000797637	0.479702
6234	RPS28	ribosomal protein S28	0.271459	8.44339	4.67551	6.95e-05	0.000798155	0.480399
4257	MGST1	microsomal glutathione S-transferase 1	0.266292	6.37586	4.43896	6.97e-05	0.00079994	0.583526
4751	NEK2	NIMA related kinase 2	0.277554	6.04213	4.43839	6.98e-05	0.000800785	0.663218
517	ATP5MC2	ATP synthase membrane subunit c locus 2	0.222694	8.01756	4.4367	7.02e-05	0.00080439	0.366897
79676	OGFOD2	2-oxoglutarate and iron dependent oxygenase domain containing 2	-0.422827	4.24344	-4.43457	7.07e-05	0.000809149	1.04322
8463	TEAD2	TEA domain transcription factor 2	-0.403618	4.48148	-4.43354	7.09e-05	0.000811154	0.935645
80311	KLHL15	kelch like family member 15	0.295148	6.49027	4.44626	7.14e-05	0.000816533	0.588215
10212	DDX39A	DExD-box helicase 39A	0.218111	7.69758	4.43094	7.15e-05	0.000816533	0.383783
23363	OBSL1	obscurin like 1	-0.240147	6.99186	-4.43067	7.15e-05	0.000816606	0.448001
9603	NFE2L3	nuclear factor, erythroid 2 like 3	-0.321276	5.26829	-4.42993	7.17e-05	0.000817506	0.742637
4139	MARK1	microtubule affinity regulating kinase 1	-0.362721	4.99032	-4.42985	7.17e-05	0.000817506	0.866776
7756	ZNF207	zinc finger protein 207	0.262266	8.21751	4.57727	7.21e-05	0.000821616	0.416785
5431	POLR2B	RNA polymerase II subunit B	0.193991	8.49368	4.42754	7.22e-05	0.000822184	0.305675
57448	BIRC6	baculoviral IAP repeat containing 6	-0.323615	7.00404	-4.72548	7.24e-05	0.000823283	0.600779
387509	GPR153	G protein-coupled receptor 153	-0.573825	3.33846	-4.42657	7.24e-05	0.000823485	1.21095
493829	TRIM72	tripartite motif containing 72	3.51966	-1.34179	4.42578	7.26e-05	0.000824771	0.30026
10801	2023-09-09	septin 9	-0.322674	6.81155	-4.69039	7.26e-05	0.000824771	0.599697
3326	HSP90AB1	heat shock protein 90 alpha family class B member 1	0.169954	10.9762	4.42424	7.3e-05	0.000827655	0.142565
64285	RHBDF1	rhomboid 5 homolog 1	-0.547155	3.5561	-4.42073	7.38e-05	0.000835618	1.1703
83401	ELOVL3	ELOVL fatty acid elongase 3	3.07938	-0.650517	4.42069	7.38e-05	0.000835618	0.496771
4162	MCAM	melanoma cell adhesion molecule	-0.287844	5.77251	-4.42035	7.38e-05	0.000835876	0.631401
79966	SCD5	stearoyl-CoA desaturase 5	-0.530339	3.41769	-4.4194	7.41e-05	0.000837745	1.13799
57721	METTL14	methyltransferase like 14	0.353296	5.13154	4.41909	7.41e-05	0.000837915	0.806723
159090	FAM122B	family with sequence similarity 122B	-0.289506	6.4778	-4.43736	7.42e-05	0.000837915	0.528348
91754	NEK9	NIMA related kinase 9	-0.244817	6.67182	-4.41607	7.48e-05	0.000844551	0.45522
129401	NUP35	nucleoporin 35	0.360869	5.02482	4.41586	7.49e-05	0.000844551	0.826334
2332	FMR1	fragile X mental retardation 1	-0.260506	6.62871	-4.41419	7.53e-05	0.000848336	0.480552
56259	CTNNBL1	catenin beta like 1	0.284009	5.99354	4.41328	7.55e-05	0.00085013	0.57436
196527	ANO6	anoctamin 6	-0.303569	5.53242	-4.41262	7.56e-05	0.000851265	0.66622
1282	COL4A1	collagen type IV alpha 1 chain	-0.331452	5.08018	-4.41192	7.58e-05	0.000852503	0.748038
1653	DDX1	DEAD-box helicase 1	0.196122	8.53869	4.41123	7.6e-05	0.000853519	0.256217
5589	PRKCSH	protein kinase C substrate 80K-H	-0.224345	7.71075	-4.41107	7.6e-05	0.000853519	0.331488
9658	ZNF516	zinc finger protein 516	-0.357542	5.17234	-4.40715	7.69e-05	0.000863319	0.721268
345778	MTX3	metaxin 3	-0.302531	5.82847	-4.40607	7.72e-05	0.000865615	0.598172
84930	MASTL	microtubule associated serine/threonine kinase like	0.265865	6.24598	4.40337	7.78e-05	0.000872256	0.504762
230	ALDOC	aldolase, fructose-bisphosphate C	0.429192	4.21315	4.39836	7.9e-05	0.00088527	0.957918
23185	LARP4B	La ribonucleoprotein domain family member 4B	-0.248265	6.54011	-4.39743	7.93e-05	0.000887176	0.446108
158798	AKAP14	A-kinase anchoring protein 14	3.35664	-1.37104	4.39679	7.94e-05	0.000887729	0.273726
5738	PTGFRN	prostaglandin F2 receptor inhibitor	-0.236886	6.79945	-4.39677	7.94e-05	0.000887729	0.392453
9326	ZNHIT3	zinc finger HIT-type containing 3	0.312785	5.34939	4.39515	7.98e-05	0.000891554	0.669863
100505847	NA	NA	-0.556894	4.29763	-4.65435	8e-05	0.000892473	1.00946
7181	NR2C1	nuclear receptor subfamily 2 group C member 1	0.296958	5.77082	4.39393	8.01e-05	0.000893655	0.583589
203259	FAM219A	family with sequence similarity 219 member A	-0.40033	4.5677	-4.39233	8.05e-05	0.000897473	0.8474
56892	TCIM	transcriptional and immune response regulator	1.89001	0.208592	4.39114	8.08e-05	0.000900127	1.27252
2787	GNG5	G protein subunit gamma 5	0.251209	6.74328	4.38976	8.12e-05	0.000903355	0.386944
51232	CRIM1	cysteine rich transmembrane BMP regulator 1	-0.321758	5.15708	-4.38324	8.28e-05	0.000921111	0.660202
5682	PSMA1	proteasome subunit alpha 1	0.235679	7.74162	4.39136	8.29e-05	0.000921264	0.241726
1263	PLK3	polo like kinase 3	0.885127	2.61203	4.38105	8.34e-05	0.000926048	1.34604
84914	ZNF587	zinc finger protein 587	-0.378699	5.08489	-4.38853	8.36e-05	0.000928016	0.685001
55052	MRPL20	mitochondrial ribosomal protein L20	0.254236	7.08516	4.39452	8.37e-05	0.000928605	0.300773
8520	HAT1	histone acetyltransferase 1	0.209688	7.47901	4.37867	8.4e-05	0.000930927	0.246103
129531	MITD1	microtubule interacting and trafficking domain containing 1	0.400544	4.69152	4.37804	8.42e-05	0.000931892	0.785571
200424	TET3	tet methylcytosine dioxygenase 3	-0.391344	5.09546	-4.37788	8.42e-05	0.000931892	0.721867
10478	SLC25A17	solute carrier family 25 member 17	0.283303	6.24155	4.37715	8.44e-05	0.000933349	0.418048
10277	UBE4B	ubiquitination factor E4B	-0.26392	6.37329	-4.37654	8.46e-05	0.000934439	0.413708
57102	C12orf4	chromosome 12 open reading frame 4	0.301099	5.68133	4.37377	8.53e-05	0.000941368	0.52827
51406	NOL7	nucleolar protein 7	0.236241	6.96849	4.3737	8.53e-05	0.000941368	0.309965
199800	ADM5	adrenomedullin 5 (putative)	0.775471	2.84582	4.37316	8.55e-05	0.000941685	1.27929
50624	CUZD1	CUB and zona pellucida like domains 1	2.30485	0.313926	4.37314	8.55e-05	0.000941685	0.997255
107	ADCY1	adenylate cyclase 1	-0.424584	4.84624	-4.42985	8.6e-05	0.000947068	0.722182
29941	PKN3	protein kinase N3	-0.297343	5.87441	-4.37068	8.65e-05	0.000951453	0.435231
27338	UBE2S	ubiquitin conjugating enzyme E2 S	0.224371	8.08777	4.36825	8.68e-05	0.000954	0.167225
283337	ZNF740	zinc finger protein 740	-0.293233	5.69067	-4.36519	8.76e-05	0.00096235	0.485375
1280	COL2A1	collagen type II alpha 1 chain	-0.512715	3.58668	-4.36498	8.76e-05	0.00096235	0.978492
23214	XPO6	exportin 6	-0.214178	7.89323	-4.36458	8.78e-05	0.000962637	0.163915
57523	NYNRIN	NYN domain and retroviral integrase containing	-0.388435	4.66901	-4.36443	8.78e-05	0.000962637	0.69219
5691	PSMB3	proteasome subunit beta 3	0.314653	7.66298	4.7444	8.84e-05	0.000968682	0.385237
79607	FAM118B	family with sequence similarity 118 member B	0.348941	5.08199	4.35999	8.9e-05	0.000974575	0.625331
9361	LONP1	lon peptidase 1, mitochondrial	-0.207731	7.68176	-4.35795	8.96e-05	0.000980064	0.156063
10615	SPAG5	sperm associated antigen 5	0.228766	7.25326	4.35748	8.97e-05	0.000980183	0.212595
5795	PTPRJ	protein tyrosine phosphatase, receptor type J	-0.546967	3.6933	-4.35731	8.97e-05	0.000980183	0.953872
80351	TNKS2	tankyrase 2	-0.257126	6.43878	-4.35688	8.99e-05	0.000980183	0.323632
389432	SAMD5	sterile alpha motif domain containing 5	-0.541325	3.49063	-4.35688	8.99e-05	0.000980183	0.980941
9747	TCAF1	TRPM8 channel associated factor 1	-0.487809	3.80572	-4.35678	8.99e-05	0.000980183	0.891866
6709	SPTAN1	spectrin alpha, non-erythrocytic 1	-0.223777	7.73372	-4.35652	9e-05	0.000980285	0.15779
3240	HP	haptoglobin	3.45702	-1.91936	4.35536	9.03e-05	0.000983126	0.0297188
29109	FHOD1	formin homology 2 domain containing 1	-0.254506	6.3073	-4.35496	9.04e-05	0.000983454	0.336332
401022	HAGLR	HOXD antisense growth-associated long non-coding RNA	-0.535583	3.571	-4.35481	9.04e-05	0.000983454	0.958059
56479	KCNQ5	potassium voltage-gated channel subfamily Q member 5	-0.484185	4.04638	-4.35384	9.07e-05	0.000985721	0.869563
5435	POLR2F	RNA polymerase II subunit F	0.342213	7.01764	4.74152	9.08e-05	0.000986278	0.439118
6119	RPA3	replication protein A3	0.267632	6.1564	4.35116	9.15e-05	0.000992535	0.354212
55646	LYAR	Ly1 antibody reactive	0.313487	7.26019	4.62874	9.17e-05	0.000994736	0.352725
2889	RAPGEF1	Rap guanine nucleotide exchange factor 1	-0.317001	5.84652	-4.36653	9.2e-05	0.000996682	0.421046
2171	FABP5	fatty acid binding protein 5	0.327876	5.5209	4.34731	9.26e-05	0.00100233	0.484613
51234	EMC4	ER membrane protein complex subunit 4	0.284367	6.10096	4.34571	9.3e-05	0.00100658	0.371006
51174	TUBD1	tubulin delta 1	0.384484	4.82324	4.3447	9.33e-05	0.00100904	0.670044
10957	PNRC1	proline rich nuclear receptor coactivator 1	0.349891	5.23586	4.34419	9.35e-05	0.00100992	0.593756
91181	NUP210L	nucleoporin 210 like	2.35183	0.189959	4.34281	9.39e-05	0.00101355	0.831245
9643	MORF4L2	mortality factor 4 like 2	0.183677	9.56177	4.34094	9.44e-05	0.00101843	-0.0294781
5162	PDHB	pyruvate dehydrogenase E1 beta subunit	0.214946	7.48233	4.34079	9.44e-05	0.00101843	0.127538
6712	SPTBN2	spectrin beta, non-erythrocytic 2	-0.270277	6.86765	-4.36533	9.45e-05	0.00101843	0.233427
57698	SHTN1	shootin 1	-0.338055	5.09727	-4.34031	9.46e-05	0.00101859	0.560412
6175	RPLP0	ribosomal protein lateral stalk subunit P0	0.19032	10.7339	4.35683	9.47e-05	0.00101961	-0.0945163
100505487	NA	NA	-0.359132	5.09556	-4.339	9.5e-05	0.00102131	0.57142
58525	WIZ	widely interspaced zinc finger motifs	-0.285916	6.22644	-4.33845	9.51e-05	0.00102236	0.356138
79633	FAT4	FAT atypical cadherin 4	-0.455662	4.15267	-4.33762	9.54e-05	0.00102428	0.765328
497661	C18orf32	chromosome 18 open reading frame 32	0.433393	4.33127	4.33668	9.56e-05	0.00102654	0.761955
9780	PIEZO1	piezo type mechanosensitive ion channel component 1	-0.517744	6.21142	-5.26172	9.58e-05	0.00102702	0.763961
57222	ERGIC1	endoplasmic reticulum-golgi intermediate compartment 1	-0.225315	7.29538	-4.33449	9.63e-05	0.00103209	0.117703
85458	DIXDC1	DIX domain containing 1	-0.411799	4.48399	-4.3333	9.66e-05	0.00103519	0.66519
8125	ANP32A	acidic nuclear phosphoprotein 32 family member A	0.201384	8.66199	4.3326	9.69e-05	0.00103671	0.00709277
23181	DIP2A	disco interacting protein 2 homolog A	-0.335346	5.52345	-4.34812	9.73e-05	0.00104066	0.425796
5976	UPF1	UPF1, RNA helicase and ATPase	-0.223063	7.39855	-4.33001	9.76e-05	0.00104361	0.125254
22906	TRAK1	trafficking kinesin protein 1	-0.312829	5.5306	-4.32966	9.77e-05	0.00104404	0.441641
340371	NRBP2	nuclear receptor binding protein 2	-0.451806	4.34783	-4.34613	9.79e-05	0.00104486	0.68671
114134	SLC2A13	solute carrier family 2 member 13	-0.420466	4.40976	-4.32496	9.92e-05	0.00105781	0.649356
64089	SNX16	sorting nexin 16	0.796041	2.76907	4.32346	9.96e-05	0.00106199	1.14732
29982	NRBF2	nuclear receptor binding factor 2	0.359668	5.09032	4.32181	0.000100129	0.00106669	0.537956
283267	LINC00294	long intergenic non-protein coding RNA 294	-0.499943	3.83744	-4.31919	0.000100941	0.00107461	0.855087
55198	APPL2	adaptor protein, phosphotyrosine interacting with PH domain and leucine zipper 2	-0.368629	4.73345	-4.31343	0.00010275	0.00109312	0.56655
5631	PRPS1	phosphoribosyl pyrophosphate synthetase 1	0.194833	8.22753	4.31088	0.000103557	0.00110097	-0.0293663
51163	DBR1	debranching RNA lariats 1	0.301893	5.70722	4.3069	0.000104833	0.00111378	0.35387
51651	PTRH2	peptidyl-tRNA hydrolase 2	0.347083	5.44352	4.32216	0.000105304	0.00111767	0.387
51506	UFC1	ubiquitin-fold modifier conjugating enzyme 1	0.24415	6.93724	4.30533	0.000105342	0.00111767	0.0977247
55892	MYNN	myoneurin	0.334925	5.31846	4.30485	0.000105498	0.00111858	0.418028
23478	SEC11A	SEC11 homolog A, signal peptidase complex subunit	0.238218	7.01913	4.30377	0.000105848	0.00112154	0.0709339
8828	NRP2	neuropilin 2	-0.396774	4.58151	-4.30299	0.000106104	0.00112349	0.536136
3691	ITGB4	integrin subunit beta 4	1.23927	1.23778	4.302	0.000106428	0.00112616	1.22956
51466	EVL	Enah/Vasp-like	-0.320008	5.4457	-4.30164	0.000106545	0.00112664	0.356022
10160	FARP1	FERM, ARH/RhoGEF and pleckstrin domain protein 1	-0.346689	5.08218	-4.3014	0.000106625	0.00112673	0.426898
9215	LARGE1	LARGE xylosyl- and glucuronyltransferase 1	-0.475742	3.74462	-4.29991	0.000107116	0.00113116	0.764982
643677	CCDC168	coiled-coil domain containing 168	1.88302	0.61422	4.29822	0.000107672	0.00113627	1.04588
10247	RIDA	reactive intermediate imine deaminase A homolog	0.361363	5.16972	4.29752	0.000107906	0.00113797	0.42103
3364	HUS1	HUS1 checkpoint clamp component	0.462177	4.40867	4.29548	0.000108585	0.00114437	0.636606
403313	PLPP6	phospholipid phosphatase 6	-0.35951	4.7049	-4.29497	0.000108755	0.00114539	0.499628
144406	WDR66	WD repeat domain 66	1.52582	1.20038	4.29473	0.000108836	0.00114547	1.17284
54972	TMEM132A	transmembrane protein 132A	-0.30704	6.0254	-4.31678	0.000109497	0.00115148	0.220429
54505	DHX29	DExH-box helicase 29	0.242256	6.69287	4.29259	0.000109553	0.00115148	0.102589
4738	NEDD8	neural precursor cell expressed, developmentally down-regulated 8	0.306177	7.0273	4.53425	0.000110154	0.00115702	0.166829
25847	ANAPC13	anaphase promoting complex subunit 13	0.263669	6.14349	4.29047	0.000110269	0.00115722	0.179768
5818	NECTIN1	nectin cell adhesion molecule 1	-0.417849	4.63378	-4.29033	0.00011032	0.00115722	0.532626
26030	PLEKHG3	pleckstrin homology and RhoGEF domain containing G3	-0.341188	4.87774	-4.28909	0.000110739	0.00116084	0.446435
5204	PFDN5	prefoldin subunit 5	0.307716	7.24757	4.56854	0.000110851	0.00116124	0.161439
3720	JARID2	jumonji and AT-rich interaction domain containing 2	-0.298707	5.731	-4.28826	0.000111023	0.00116227	0.263697
57519	STARD9	StAR related lipid transfer domain containing 9	-0.508424	4.09974	-4.32124	0.000111813	0.00116769	0.646463
4306	NR3C2	nuclear receptor subfamily 3 group C member 2	-0.489249	3.70441	-4.28591	0.000111826	0.00116769	0.728244
10208	USPL1	ubiquitin specific peptidase like 1	0.358492	5.22643	4.28579	0.00011187	0.00116769	0.402724
57642	COL20A1	collagen type XX alpha 1 chain	3.33748	-1.72191	4.28574	0.000111886	0.00116769	-0.120737
10712	FAM189B	family with sequence similarity 189 member B	-0.234918	7.21912	-4.28566	0.000111912	0.00116769	-0.00140348
57719	ANO8	anoctamin 8	-0.451979	4.09109	-4.28392	0.000112515	0.0011732	0.608198
3239	HOXD13	homeobox D13	0.217738	7.47694	4.28212	0.000113138	0.00117892	-0.0287276
9253	NUMBL	NUMB like, endocytic adaptor protein	-0.390952	4.58598	-4.28171	0.000113282	0.00117963	0.477581
114823	LENG8	leukocyte receptor cluster member 8	-0.258779	7.07426	-4.29778	0.000113601	0.00118217	0.0340935
164592	CCDC116	coiled-coil domain containing 116	2.71586	-0.284637	4.27976	0.000113961	0.00118514	0.47556
335	APOA1	apolipoprotein A1	2.31854	0.0579146	4.27782	0.000114642	0.00119143	0.677904
6418	SET	SET nuclear proto-oncogene	0.179707	9.98161	4.27514	0.000115589	0.00120048	-0.250102
27037	TRMT2A	tRNA methyltransferase 2 homolog A	-0.231569	6.58974	-4.27246	0.000116545	0.0012096	0.0421676
1789	DNMT3B	DNA methyltransferase 3 beta	-0.304403	5.48065	-4.26844	0.000117995	0.00122384	0.23778
7332	UBE2L3	ubiquitin conjugating enzyme E2 L3	0.24194	7.29519	4.27533	0.000118336	0.00122657	-0.0513088
5727	PTCH1	patched 1	-0.446703	4.33677	-4.26714	0.000118465	0.0012271	0.540137
1528	CYB5A	cytochrome b5 type A	0.30485	5.6067	4.26683	0.000118578	0.00122746	0.220099
9936	CD302	CD302 molecule	-0.34318	4.93892	-4.26628	0.000118779	0.00122873	0.336608
3202	HOXA5	homeobox A5	0.307844	6.08344	4.27303	0.00011917	0.00123197	0.176695
8639	AOC3	amine oxidase, copper containing 3	1.00243	2.38408	4.26435	0.000119483	0.00123439	1.09145
3291	HSD11B2	hydroxysteroid 11-beta dehydrogenase 2	-1.25109	1.02511	-4.26324	0.000119893	0.00123705	1.12366
10768	AHCYL1	adenosylhomocysteinase like 1	-0.196289	7.95205	-4.26304	0.000119966	0.00123705	-0.148918
25870	SUMF2	sulfatase modifying factor 2	-0.237812	6.5239	-4.26301	0.000119976	0.00123705	0.0300336
30968	STOML2	stomatin like 2	0.199988	8.236	4.26269	0.000120095	0.00123747	-0.170998
9745	ZNF536	zinc finger protein 536	-0.845587	2.06341	-4.26135	0.000120589	0.0012411	1.01664
692227	SNORD104	small nucleolar RNA, C/D box 104	0.719628	2.73643	4.26131	0.000120605	0.0012411	0.936054
57475	PLEKHH1	pleckstrin homology, MyTH4 and FERM domain containing H1	-0.51547	4.07892	-4.30785	0.000120959	0.00124392	0.585447
56683	CFAP298	cilia and flagella associated protein 298	0.233219	6.88648	4.25963	0.000121227	0.00124586	-0.0364402
121551	BTBD11	BTB domain containing 11	-0.545547	3.58099	-4.26061	0.000121842	0.00125136	0.66395
7082	TJP1	tight junction protein 1	-0.278714	6.32997	-4.25746	0.000122038	0.00125256	0.0679508
9993	DGCR2	DiGeorge syndrome critical region gene 2	-0.269316	6.4013	-4.25688	0.000122256	0.00125398	0.0402979
23466	CBX6	chromobox 6	-0.242132	6.60525	-4.25665	0.00012234	0.00125402	0.0133009
1272	CNTN1	contactin 1	-0.478789	3.79002	-4.25503	0.00012295	0.00125877	0.554651
6877	TAF5	TATA-box binding protein associated factor 5	0.310298	5.59548	4.255	0.000122963	0.00125877	0.196871
51143	DYNC1LI1	dynein cytoplasmic 1 light intermediate chain 1	0.267549	6.87852	4.27771	0.000123244	0.00126083	-0.0224912
114044	MCM3AP-AS1	MCM3AP antisense RNA 1	-0.737302	2.57458	-4.25376	0.00012343	0.00126191	0.889803
84987	COX14	cytochrome c oxidase assembly factor COX14	0.377309	5.03287	4.25985	0.000124063	0.00126756	0.322305
51050	PI15	peptidase inhibitor 15	-1.03557	1.66717	-4.26512	0.000125447	0.00128027	1.03304
5530	PPP3CA	protein phosphatase 3 catalytic subunit alpha	-0.276837	5.92327	-4.24842	0.00012547	0.00128027	0.0876875
6301	SARS	seryl-tRNA synthetase	0.192829	9.05219	4.24752	0.000125817	0.00128298	-0.271867
6662	SOX9	SRY-box 9	0.64325	3.40839	4.24619	0.000126329	0.00128718	0.801409
23008	KLHDC10	kelch domain containing 10	-0.289103	5.66971	-4.24602	0.000126396	0.00128718	0.125621
5310	PKD1	polycystin 1, transient receptor potential channel interacting	-0.506425	5.87417	-4.98129	0.000126475	0.00128718	0.482805
10687	PNMA2	PNMA family member 2	-0.40051	4.27037	-4.2449	0.000126832	0.00128998	0.437726
441250	TYW1B	tRNA-yW synthesizing protein 1 homolog B	0.998648	2.09404	4.24454	0.00012697	0.00129054	1.04633
140710	SOGA1	suppressor of glucose, autophagy associated 1	-0.698927	2.83388	-4.24397	0.000127192	0.0012919	0.844467
4868	NPHS1	NPHS1, nephrin	3.18967	-2.3253	4.24378	0.000127267	0.0012919	-0.224269
10767	HBS1L	HBS1 like translational GTPase	0.210447	7.54871	4.24325	0.000127472	0.00129314	-0.169945
23500	DAAM2	dishevelled associated activator of morphogenesis 2	-0.448713	4.28375	-4.26607	0.000127656	0.00129418	0.432911
54148	MRPL39	mitochondrial ribosomal protein L39	0.28783	6.05736	4.24084	0.000128541	0.00130161	0.0469123
10428	CFDP1	craniofacial development protein 1	0.242451	6.68642	4.24049	0.000128555	0.00130161	-0.0728489
25980	AAR2	AAR2 splicing factor homolog	0.289974	5.75679	4.23739	0.000129782	0.00131319	0.124489
22859	ADGRL1	adhesion G protein-coupled receptor L1	-0.249847	6.88406	-4.23626	0.000130235	0.00131693	-0.0941169
23331	TTC28	tetratricopeptide repeat domain 28	-0.378311	4.87043	-4.23584	0.000130402	0.00131776	0.30234
3397	ID1	inhibitor of DNA binding 1, HLH protein	0.523183	4.25923	4.25713	0.00013055	0.00131841	0.547952
10296	MAEA	macrophage erythroblast attacher	0.23914	6.73916	4.23503	0.000130726	0.00131934	-0.0802966
57674	RNF213	ring finger protein 213	-0.471512	5.87766	-4.90168	0.000131025	0.00132152	0.385024
23148	NACAD	NAC alpha domain containing	1.20737	1.98086	4.23237	0.000131797	0.00132844	1.0377
55914	ERBIN	erbb2 interacting protein	-0.255194	6.42077	-4.2316	0.000132106	0.00133071	-0.0387875
10243	GPHN	gephyrin	-0.355404	5.03632	-4.23073	0.000132458	0.0013334	0.240351
7979	SEM1	SEM1, 26S proteasome complex subunit	0.234718	6.83698	4.23013	0.000132701	0.0013342	-0.115037
7511	XPNPEP1	X-prolyl aminopeptidase 1	0.243669	6.45634	4.23012	0.000132708	0.0013342	-0.0628938
7109	TRAPPC10	trafficking protein particle complex 10	-0.290528	5.85321	-4.22784	0.000133636	0.00134268	0.0589514
56154	TEX15	testis expressed 15, meiosis and synapsis associated	-0.301685	5.44616	-4.22627	0.000134278	0.00134827	0.090879
730101	LOC730101	uncharacterized LOC730101	-0.427694	4.01816	-4.22584	0.000134459	0.00134922	0.477994
65080	MRPL44	mitochondrial ribosomal protein L44	0.273238	6.03511	4.22521	0.000134715	0.00135093	0.0297802
100131193	CCDC183-AS1	CCDC183 antisense RNA 1	-0.905448	1.99451	-4.2243	0.000135093	0.00135386	0.945553
388272	C16orf87	chromosome 16 open reading frame 87	0.33427	5.13729	4.22304	0.000135614	0.00135821	0.21236
6137	RPL13	ribosomal protein L13	0.245112	10.6436	4.57205	0.000135777	0.00135856	-0.250095
11076	TPPP	tubulin polymerization promoting protein	-0.661272	2.76559	-4.22248	0.000135847	0.00135856	0.756465
4088	SMAD3	SMAD family member 3	-0.367998	4.7599	-4.22234	0.000135907	0.00135856	0.288137
140775	SMCR8	Smith-Magenis syndrome chromosome region, candidate 8	-0.331532	5.79897	-4.25878	0.000136533	0.00136394	0.0801582
7184	HSP90B1	heat shock protein 90 beta family member 1	0.182639	9.66786	4.21985	0.000136945	0.00136651	-0.395086
80312	TET1	tet methylcytosine dioxygenase 1	-0.342393	5.34864	-4.24125	0.000136964	0.00136651	0.127469
5303	PIN4	peptidylprolyl cis/trans isomerase, NIMA-interacting 4	0.279093	5.96208	4.21819	0.000137641	0.00137239	0.00509173
57605	PITPNM2	phosphatidylinositol transfer protein membrane associated 2	-0.656096	2.90296	-4.21704	0.000138128	0.00137596	0.734941
81671	VMP1	vacuole membrane protein 1	0.241485	6.63191	4.21693	0.000138173	0.00137596	-0.123138
5510	PPP1R7	protein phosphatase 1 regulatory subunit 7	0.276208	6.37877	4.2208	0.000139747	0.00139075	-0.0708001
84343	HPS3	HPS3, biogenesis of lysosomal organelles complex 2 subunit 1	-0.394537	4.66208	-4.21219	0.000140191	0.00139429	0.285475
129025	ZNF280A	zinc finger protein 280A	1.5576	0.632032	4.21071	0.000140829	0.00139974	0.896569
9882	TBC1D4	TBC1 domain family member 4	-0.209198	7.67676	-4.21046	0.000140936	0.00139992	-0.287594
120071	LARGE2	LARGE xylosyl- and glucuronyltransferase 2	-0.434344	4.3039	-4.22377	0.000141978	0.00140938	0.320404
57050	UTP3	UTP3, small subunit processome component	0.279817	6.42733	4.22306	0.000142286	0.00141154	-0.0878274
5805	PTS	6-pyruvoyltetrahydropterin synthase	0.331926	5.37773	4.20696	0.000142453	0.00141231	0.0961199
54949	SDHAF2	succinate dehydrogenase complex assembly factor 2	0.321719	5.18461	4.20616	0.000142801	0.00141392	0.149966
2966	GTF2H2	general transcription factor IIH subunit 2	0.678266	3.46325	4.31555	0.00014283	0.00141392	0.645433
27095	TRAPPC3	trafficking protein particle complex 3	0.251032	6.27557	4.20597	0.000142885	0.00141392	-0.0944433
100132406	NBPF10	NBPF member 10	-0.52627	3.48032	-4.20551	0.000143087	0.00141473	0.560873
3976	LIF	LIF, interleukin 6 family cytokine	1.37508	1.11806	4.20526	0.000143194	0.00141473	0.950239
10090	UST	uronyl 2-sulfotransferase	-0.36528	4.81732	-4.20517	0.000143236	0.00141473	0.191167
10480	EIF3M	eukaryotic translation initiation factor 3 subunit M	0.197105	8.1498	4.20464	0.000143465	0.0014161	-0.341301
57524	CASKIN1	CASK interacting protein 1	-0.549239	3.60129	-4.2269	0.000143671	0.00141724	0.489063
23066	CAND2	cullin associated and neddylation dissociated 2 (putative)	-0.332892	5.2207	-4.20297	0.000144201	0.00142158	0.0824303
284297	SSC5D	scavenger receptor cysteine rich family member with 5 domains	2.61944	-0.107149	4.20268	0.00014433	0.00142196	0.298414
6837	MED22	mediator complex subunit 22	-0.279865	5.52165	-4.20236	0.00014447	0.00142245	0.0139285
84124	ZNF394	zinc finger protein 394	0.431094	4.45703	4.20178	0.000144727	0.00142378	0.400363
83693	HSDL1	hydroxysteroid dehydrogenase like 1	-0.260181	5.93265	-4.20164	0.000144787	0.00142378	-0.0693
2665	GDI2	GDP dissociation inhibitor 2	0.192783	8.29091	4.20007	0.000145485	0.00142976	-0.361786
152503	SH3D19	SH3 domain containing 19	-0.342199	5.10513	-4.19875	0.000146074	0.00143465	0.111927
1829	DSG2	desmoglein 2	-0.205565	8.06064	-4.19814	0.000146347	0.00143556	-0.351613
22848	AAK1	AP2 associated kinase 1	-0.376697	4.92374	-4.1981	0.000146361	0.00143556	0.212643
9294	S1PR2	sphingosine-1-phosphate receptor 2	-0.589654	3.06918	-4.19793	0.000146441	0.00143556	0.622913
79813	EHMT1	euchromatic histone lysine methyltransferase 1	-0.273102	6.12653	-4.19766	0.000146562	0.00143585	-0.0924669
51170	HSD17B11	hydroxysteroid 17-beta dehydrogenase 11	0.293937	5.75104	4.19516	0.000147684	0.00144595	-0.018481
441151	TMEM151B	transmembrane protein 151B	2.37455	-0.502936	4.19494	0.000147782	0.00144601	0.417454
9415	FADS2	fatty acid desaturase 2	-0.312898	5.3252	-4.19322	0.000148562	0.00145273	0.00908389
100507087	NA	NA	-1.18795	1.54313	-4.2061	0.000149274	0.00145879	0.918862
10001	MED6	mediator complex subunit 6	0.291972	5.80021	4.19007	0.000149998	0.00146417	-0.0152042
57583	TMEM181	transmembrane protein 181	-0.269776	6.21689	-4.19004	0.000150012	0.00146417	-0.131937
126306	JSRP1	junctional sarcoplasmic reticulum protein 1	2.89033	-1.17009	4.18962	0.000150205	0.00146515	0.00751224
10728	PTGES3	prostaglandin E synthase 3	0.192176	8.08548	4.1885	0.000150718	0.00146924	-0.376255
1832	DSP	desmoplakin	-0.209476	7.52638	-4.18799	0.000150952	0.00147061	-0.335596
2512	FTL	ferritin light chain	0.213097	8.15946	4.18754	0.000151162	0.00147174	-0.376119
51646	YPEL5	yippee like 5	0.374324	4.77665	4.18549	0.000152111	0.00148007	0.197514
23077	MYCBP2	MYC binding protein 2, E3 ubiquitin protein ligase	-0.234961	7.85764	-4.23611	0.000152886	0.00148669	-0.354698
57670	KIAA1549	KIAA1549	-0.352809	5.02532	-4.18299	0.000153276	0.00148956	0.107555
55847	CISD1	CDGSH iron sulfur domain 1	0.277517	6.01615	4.18278	0.000153374	0.0014896	-0.114774
51507	RTF2	replication termination factor 2	0.238609	6.85955	4.18203	0.000153727	0.00149179	-0.260845
1308	COL17A1	collagen type XVII alpha 1 chain	2.72647	-0.661484	4.18189	0.00015379	0.00149179	0.153284
81539	SLC38A1	solute carrier family 38 member 1	-0.197203	8.14272	-4.18098	0.000154218	0.00149502	-0.41576
22904	SBNO2	strawberry notch homolog 2	-0.282482	5.70798	-4.1806	0.000154399	0.00149519	-0.0627841
4711	NDUFB5	NADH:ubiquinone oxidoreductase subunit B5	0.250013	6.3735	4.18054	0.000154426	0.00149519	-0.185868
100506168	NA	NA	-0.266192	6.09477	-4.17741	0.000155906	0.0015086	-0.124816
27350	APOBEC3C	apolipoprotein B mRNA editing enzyme catalytic subunit 3C	-0.435116	4.12516	-4.17713	0.000156041	0.00150897	0.312308
60468	BACH2	BTB domain and CNC homolog 2	-0.570667	3.37054	-4.17556	0.000156852	0.00151542	0.473893
4756	NEO1	neogenin 1	-0.300969	5.74161	-4.17504	0.000157041	0.00151542	-0.0791944
54832	VPS13C	vacuolar protein sorting 13 homolog C	-0.319262	5.06835	-4.17494	0.000157088	0.00151542	0.0370161
6341	SCO1	SCO1, cytochrome c oxidase assembly protein	0.238657	6.44651	4.17493	0.000157094	0.00151542	-0.228105
9543	IGDCC3	immunoglobulin superfamily DCC subclass member 3	-0.413036	4.27184	-4.17142	0.000158782	0.00153077	0.231431
56999	ADAMTS9	ADAM metallopeptidase with thrombospondin type 1 motif 9	-0.522076	3.39557	-4.17075	0.000159106	0.00153296	0.433373
144195	SLC2A14	solute carrier family 2 member 14	3.16441	-1.81301	4.17032	0.000159314	0.00153402	-0.185423
23005	MAPKBP1	mitogen-activated protein kinase binding protein 1	-0.421412	4.25744	-4.16934	0.000159795	0.00153771	0.280783
10213	PSMD14	proteasome 26S subunit, non-ATPase 14	0.222651	6.99258	4.16856	0.000160172	0.00153908	-0.32344
6721	SREBF2	sterol regulatory element binding transcription factor 2	-0.236342	7.13955	-4.18155	0.000160174	0.00153908	-0.354663
79171	RBM42	RNA binding motif protein 42	0.230539	7.47495	4.1758	0.000160231	0.00153908	-0.366883
64794	DDX31	DEAD-box helicase 31	0.334306	5.31454	4.16768	0.000160602	0.0015417	0.00597068
5609	MAP2K7	mitogen-activated protein kinase kinase 7	-0.260453	6.20614	-4.16642	0.00016122	0.00154669	-0.195103
117246	FTSJ3	FtsJ RNA methyltransferase homolog 3	0.222534	7.92547	4.17351	0.000161676	0.00154954	-0.420109
9510	ADAMTS1	ADAM metallopeptidase with thrombospondin type 1 motif 1	0.241097	7.5465	4.20888	0.000161714	0.00154954	-0.376683
84187	TMEM164	transmembrane protein 164	-0.31023	5.49151	-4.16447	0.000162181	0.00155307	-0.0718274
9689	BZW1	basic leucine zipper and W2 domains 1	0.213972	7.29566	4.1631	0.000162862	0.00155864	-0.375292
11218	DDX20	DEAD-box helicase 20	0.205335	7.38399	4.16267	0.000163073	0.00155971	-0.381878
284695	ZNF326	zinc finger protein 326	0.246519	6.90188	4.16233	0.000163245	0.0015604	-0.298293
200186	CRTC2	CREB regulated transcription coactivator 2	0.26497	5.91862	4.16186	0.000163477	0.00156167	-0.129399
57212	TP73-AS1	TP73 antisense RNA 1	-0.309062	5.5671	-4.16129	0.000163764	0.00156346	-0.0714925
221061	FAM171A1	family with sequence similarity 171 member A1	-0.257439	6.21855	-4.1609	0.000163958	0.00156436	-0.205208
55366	LGR4	leucine rich repeat containing G protein-coupled receptor 4	-0.257704	5.98834	-4.15994	0.000164439	0.001568	-0.19746
4784	NFIX	nuclear factor I X	-0.399484	4.57635	-4.1586	0.000165109	0.00157344	0.140282
149428	BNIPL	BCL2 interacting protein like	1.59909	1.18058	4.15833	0.000165248	0.00157381	0.785626
27031	NPHP3	nephrocystin 3	-0.410997	4.32728	-4.1581	0.000165362	0.00157394	0.192163
85352	SHISAL1	shisa like 1	-0.539797	3.11139	-4.15676	0.000166038	0.00157942	0.442609
116983	ACAP3	ArfGAP with coiled-coil, ankyrin repeat and PH domains 3	-0.315421	5.48048	-4.15637	0.000166238	0.00157995	-0.0975912
92312	MEX3A	mex-3 RNA binding family member A	-0.287143	5.80328	-4.15625	0.000166295	0.00157995	-0.165224
4677	NARS	asparaginyl-tRNA synthetase	0.193716	8.05751	4.15451	0.000167182	0.00158743	-0.478562
5297	PI4KA	phosphatidylinositol 4-kinase alpha	-0.249884	6.71299	-4.15415	0.000167366	0.00158821	-0.318131
8891	EIF2B3	eukaryotic translation initiation factor 2B subunit gamma	0.239885	6.53149	4.15103	0.000168959	0.00160236	-0.30374
57182	ANKRD50	ankyrin repeat domain 50	-0.307748	5.36007	-4.15067	0.000169146	0.00160317	-0.0779702
100505555	LOC100505555	uncharacterized LOC100505555	2.79801	-0.47484	4.1504	0.000169287	0.00160354	-0.0820178
56886	UGGT1	UDP-glucose glycoprotein glucosyltransferase 1	-0.249902	6.81738	-4.15722	0.000169517	0.00160475	-0.350286
23051	ZHX3	zinc fingers and homeoboxes 3	-0.329689	5.30797	-4.14961	0.000169695	0.00160547	-0.0735864
26284	ERAL1	Era like 12S mitochondrial rRNA chaperone 1	0.220006	6.96589	4.14924	0.000169883	0.00160628	-0.360565
100506710	EBLN3P	endogenous Bornavirus-like nucleoprotein 3, pseudogene	-0.266264	6.09749	-4.14807	0.000170494	0.00161067	-0.241952
64759	TNS3	tensin 3	-0.492589	3.70033	-4.14795	0.000170552	0.00161067	0.31049
63876	PKNOX2	PBX/knotted 1 homeobox 2	-0.483797	3.58948	-4.14729	0.000170896	0.00161294	0.331104
84940	CORO6	coronin 6	-0.563948	3.36496	-4.15407	0.000171143	0.00161431	0.383294
80169	CTC1	CST telomere replication complex component 1	-0.488922	4.2645	-4.21231	0.000172246	0.00162374	0.217279
83394	PITPNM3	PITPNM family member 3	-0.99873	1.96922	-4.16282	0.000173454	0.00163414	0.726109
283991	UBALD2	UBA like domain containing 2	0.291493	5.79997	4.14151	0.000173929	0.00163764	-0.160131
3094	HINT1	histidine triad nucleotide binding protein 1	0.238487	7.79307	4.20744	0.000174705	0.00164396	-0.463107
7561	ZNF14	zinc finger protein 14	0.851152	2.8849	4.15317	0.000175723	0.00165176	0.637021
51631	LUC7L2	LUC7 like 2, pre-mRNA splicing factor	0.194901	8.12556	4.1381	0.000175744	0.00165176	-0.529845
23243	ANKRD28	ankyrin repeat domain 28	-0.248449	6.00325	-4.13582	0.000176964	0.00166224	-0.25363
9695	EDEM1	ER degradation enhancing alpha-mannosidase like protein 1	-0.299112	5.4502	-4.13377	0.000178074	0.00167079	-0.130389
7167	TPI1	triosephosphate isomerase 1	0.192245	9.71555	4.14873	0.000178088	0.00167079	-0.651401
22979	EFR3B	EFR3 homolog B	-0.687269	2.91766	-4.14541	0.000178645	0.00167502	0.486567
23405	DICER1	dicer 1, ribonuclease III	-0.222206	7.31731	-4.13109	0.000179534	0.00168235	-0.478289
1106	CHD2	chromodomain helicase DNA binding protein 2	0.254647	6.57155	4.13012	0.000180062	0.00168578	-0.330532
4864	NPC1	NPC intracellular cholesterol transporter 1	-0.280249	5.59628	-4.12983	0.000180219	0.00168578	-0.177077
16	AARS	alanyl-tRNA synthetase	-0.190833	8.12237	-4.12983	0.000180221	0.00168578	-0.568271
5198	PFAS	phosphoribosylformylglycinamidine synthase	-0.222366	7.50522	-4.12728	0.000181625	0.0016979	-0.508494
6598	SMARCB1	SWI/SNF related, matrix associated, actin dependent regulator of chromatin, subfamily b, member 1	0.202474	7.70228	4.12654	0.000182029	0.00170067	-0.528141
163859	SDE2	SDE2 telomere maintenance homolog	0.292442	6.42348	4.14685	0.000182748	0.00170637	-0.295488
8022	LHX3	LIM homeobox 3	2.74569	-0.605263	4.12483	0.000182981	0.00170753	0.0368071
55696	RBM22	RNA binding motif protein 22	0.230618	6.8843	4.1246	0.000183109	0.00170771	-0.406615
84916	UTP4	UTP4, small subunit processome component	0.215608	7.13464	4.1241	0.000183384	0.00170926	-0.468395
284273	ZADH2	zinc binding alcohol dehydrogenase domain containing 2	-0.256633	6.03187	-4.12246	0.000184305	0.00171684	-0.307555
6209	RPS15	ribosomal protein S15	0.215407	9.71778	4.22365	0.000184839	0.00172079	-0.625723
8882	ZPR1	ZPR1 zinc finger	0.24108	6.57221	4.1199	0.00018574	0.00172815	-0.395432
84817	TXNDC17	thioredoxin domain containing 17	0.285643	6.00051	4.12604	0.000186299	0.00173232	-0.306491
1983	EIF5	eukaryotic translation initiation factor 5	0.182135	9.13906	4.11829	0.000186655	0.00173461	-0.660901
1327	COX4I1	cytochrome c oxidase subunit 4I1	0.261289	8.56177	4.37776	0.000186859	0.00173548	-0.472227
27243	CHMP2A	charged multivesicular body protein 2A	0.291608	5.98999	4.13228	0.000187129	0.00173651	-0.2971
6810	STX4	syntaxin 4	-0.305921	5.50293	-4.11734	0.000187191	0.00173651	-0.210712
54939	COMMD4	COMM domain containing 4	0.232771	6.81114	4.11676	0.000187521	0.00173855	-0.454997
2107	ETF1	eukaryotic translation termination factor 1	0.180449	8.6623	4.11358	0.000189344	0.00175417	-0.644518
6832	SUPV3L1	Suv3 like RNA helicase	0.255595	6.37823	4.11339	0.000189454	0.00175417	-0.360563
55319	TMA16	translation machinery associated 16 homolog	0.279842	5.79528	4.11323	0.000189541	0.00175417	-0.266476
8558	CDK10	cyclin dependent kinase 10	-0.31018	5.27955	-4.11085	0.000190918	0.00176588	-0.177994
10456	HAX1	HCLS1 associated protein X-1	0.215661	7.44553	4.11038	0.000191192	0.00176737	-0.555616
10795	ZNF268	zinc finger protein 268	0.492811	4.75286	4.27439	0.000192054	0.0017743	0.111419
23198	PSME4	proteasome activator subunit 4	-0.21448	7.20522	-4.1083	0.000192402	0.00177647	-0.542392
9878	TOX4	TOX high mobility group box family member 4	0.257167	6.37489	4.10694	0.000193197	0.00178218	-0.389297
6493	SIM2	SIM bHLH transcription factor 2	-0.468547	3.92667	-4.10675	0.000193306	0.00178218	0.180379
64423	INF2	inverted formin, FH2 and WH2 domain containing	-0.303928	5.64005	-4.11373	0.00019336	0.00178218	-0.278577
6879	TAF7	TATA-box binding protein associated factor 7	0.217589	7.28586	4.10554	0.00019402	0.00178721	-0.538105
259217	HSPA12A	heat shock protein family A (Hsp70) member 12A	-0.331326	4.8797	-4.10531	0.000194153	0.00178739	-0.133494
57472	CNOT6	CCR4-NOT transcription complex subunit 6	-0.226936	6.62602	-4.10043	0.000197051	0.001813	-0.454859
2768	GNA12	G protein subunit alpha 12	-0.2764	5.64953	-4.09819	0.000198395	0.00182431	-0.279432
5360	PLTP	phospholipid transfer protein	-0.289125	5.49678	-4.09705	0.00019908	0.00182879	-0.269468
26586	CKAP2	cytoskeleton associated protein 2	0.221513	7.77802	4.10402	0.000199116	0.00182879	-0.61061
5515	PPP2CA	protein phosphatase 2 catalytic subunit alpha	0.19897	7.8176	4.09606	0.000199678	0.00183289	-0.626004
151903	CCDC12	coiled-coil domain containing 12	0.324978	5.5117	4.11533	0.000199822	0.00183314	-0.258034
1822	ATN1	atrophin 1	-0.256647	6.46683	-4.09519	0.00020021	0.00183334	-0.425714
91010	FMNL3	formin like 3	-0.480638	3.80906	-4.09506	0.000200287	0.00183334	0.142759
79101	TAF1D	TATA-box binding protein associated factor, RNA polymerase I subunit D	0.280376	6.04154	4.09505	0.000200292	0.00183334	-0.359391
84133	ZNRF3	zinc and ring finger 3	-0.372598	4.81326	-4.09493	0.000200365	0.00183334	-0.0816448
4660	PPP1R12B	protein phosphatase 1 regulatory subunit 12B	-0.467485	4.25055	-4.10945	0.000200426	0.00183334	0.0740896
26811	SNORD55	small nucleolar RNA, C/D box 55	1.13264	2.09515	4.1152	0.000200911	0.0018361	0.63834
973	CD79A	CD79a molecule	2.08829	-0.0763168	4.09395	0.000200962	0.0018361	0.319661
8940	TOP3B	DNA topoisomerase III beta	-0.284912	5.55022	-4.09143	0.000202507	0.00184914	-0.296535
23049	SMG1	SMG1, nonsense mediated mRNA decay associated PI3K related kinase	-0.225432	7.42037	-4.09716	0.000203279	0.00185511	-0.606765
84129	ACAD11	acyl-CoA dehydrogenase family member 11	-0.289936	5.41056	-4.089	0.000204	0.00186062	-0.284832
9258	MFHAS1	malignant fibrous histiocytoma amplified sequence 1	-0.379635	4.73057	-4.08861	0.000204243	0.00186175	-0.103127
6130	RPL7A	ribosomal protein L7a	0.220017	10.404	4.29903	0.000204558	0.00186354	-0.710186
746	TMEM258	transmembrane protein 258	0.256943	6.26466	4.08632	0.000205662	0.00187157	-0.446128
100505943	NA	NA	-0.418232	4.24403	-4.0863	0.000205678	0.00187157	0.0472567
56654	NPDC1	neural proliferation, differentiation and control 1	-0.319601	5.14581	-4.0861	0.000205801	0.00187161	-0.21307
4322	MMP13	matrix metallopeptidase 13	3.23826	-1.40213	4.08548	0.000206189	0.00187406	-0.385896
6688	SPI1	Spi-1 proto-oncogene	2.18313	-0.378819	4.08518	0.000206375	0.00187466	0.307527
292	SLC25A5	solute carrier family 25 member 5	0.174745	9.47752	4.0846	0.000206741	0.0018765	-0.788615
22982	DIP2C	disco interacting protein 2 homolog C	-0.431584	4.11429	-4.08447	0.000206819	0.0018765	0.0430401
26184	OR1F2P	olfactory receptor family 1 subfamily F member 2 pseudogene	3.18967	-2.03802	4.08416	0.000207015	0.0018765	-0.514389
54815	GATAD2A	GATA zinc finger domain containing 2A	-0.226381	7.04471	-4.0841	0.000207054	0.0018765	-0.548401
90586	AOC4P	amine oxidase, copper containing 4, pseudogene	3.39715	-1.04263	4.10453	0.000207423	0.00187875	-0.332506
2870	GRK6	G protein-coupled receptor kinase 6	-0.213237	7.25223	-4.08253	0.000208037	0.00188323	-0.614503
11093	ADAMTS13	ADAM metallopeptidase with thrombospondin type 1 motif 13	-0.52709	3.3258	-4.08223	0.00020823	0.0018839	0.224342
1716	DGUOK	deoxyguanosine kinase	0.271339	6.15863	4.08082	0.000209119	0.00189085	-0.437993
6482	ST3GAL1	ST3 beta-galactoside alpha-2,3-sialyltransferase 1	-0.36919	4.44242	-4.08007	0.000209595	0.00189406	-0.108552
7301	TYRO3	TYRO3 protein tyrosine kinase	-0.272312	5.61194	-4.07819	0.000210791	0.00190378	-0.364791
4700	NDUFA6	NADH:ubiquinone oxidoreductase subunit A6	0.24743	6.5867	4.0759	0.000212261	0.00191596	-0.525631
23294	ANKS1A	ankyrin repeat and sterile alpha motif domain containing 1A	-0.249729	6.31316	-4.0757	0.000212389	0.00191601	-0.495061
83999	KREMEN1	kringle containing transmembrane protein 1	-0.342276	5.02839	-4.07516	0.000212734	0.00191803	-0.237298
5256	PHKA2	phosphorylase kinase regulatory subunit alpha 2	-0.3388	4.80436	-4.07307	0.000214086	0.00192911	-0.201776
91404	SESTD1	SEC14 and spectrin domain containing 1	-0.317322	4.99247	-4.07189	0.000214848	0.00193487	-0.231718
10594	PRPF8	pre-mRNA processing factor 8	-0.21166	9.49018	-4.14854	0.00021533	0.00193809	-0.771729
642477	NA	NA	-0.283362	5.62151	-4.06974	0.000216253	0.00194529	-0.38046
64960	MRPS15	mitochondrial ribosomal protein S15	0.235885	6.93568	4.06886	0.000216831	0.00194937	-0.60909
26521	TIMM8B	translocase of inner mitochondrial membrane 8 homolog B	0.265876	6.55256	4.08933	0.000217059	0.00195031	-0.532731
439	ASNA1	arsA arsenite transporter, ATP-binding, homolog 1 (bacterial)	0.257416	6.30167	4.06811	0.000217325	0.00195159	-0.510315
55026	TMEM255A	transmembrane protein 255A	-0.712486	2.61172	-4.09793	0.000217893	0.00195556	0.312927
84624	FNDC1	fibronectin type III domain containing 1	-1.10032	1.00547	-4.06678	0.000218201	0.00195721	0.581805
741	ZNHIT2	zinc finger HIT-type containing 2	0.354181	4.99582	4.06656	0.000218346	0.0019574	-0.184752
113510	HELQ	helicase, POLQ like	0.415863	4.457	4.06617	0.0002186	0.00195855	-0.0197309
7105	TSPAN6	tetraspanin 6	0.212141	6.93406	4.0656	0.000218978	0.00196082	-0.613637
9110	MTMR4	myotubularin related protein 4	-0.240071	6.69161	-4.06537	0.000219134	0.0019611	-0.579543
9525	VPS4B	vacuolar protein sorting 4 homolog B	0.328102	5.19171	4.06494	0.00021942	0.00196254	-0.234108
22871	NLGN1	neuroligin 1	-0.538872	3.05535	-4.06256	0.000221	0.00197492	0.209031
10618	TGOLN2	trans-golgi network protein 2	-0.257084	6.63639	-4.07679	0.000221055	0.00197492	-0.563787
148362	BROX	BRO1 domain and CAAX motif containing	0.366978	5.06007	4.06078	0.000222195	0.00198398	-0.167323
1795	DOCK3	dedicator of cytokinesis 3	-0.503052	4.03424	-4.10813	0.000222438	0.00198503	0.01492
79862	ZNF669	zinc finger protein 669	0.719846	2.84014	4.05995	0.000222756	0.00198646	0.37798
3635	INPP5D	inositol polyphosphate-5-phosphatase D	1.96501	0.202885	4.05981	0.000222852	0.00198646	0.288156
4725	NDUFS5	NADH:ubiquinone oxidoreductase subunit S5	0.2329	8.0078	4.13615	0.000223151	0.00198794	-0.711379
1186	CLCN7	chloride voltage-gated channel 7	-0.264175	6.23724	-4.05918	0.00022327	0.00198794	-0.508558
119559	SFXN4	sideroflexin 4	0.241629	6.23331	4.0587	0.000223599	0.00198974	-0.522837
2958	GTF2A2	general transcription factor IIA subunit 2	0.289888	5.87156	4.05823	0.000223913	0.00199059	-0.427326
90226	UCN2	urocortin 2	2.02915	-0.134238	4.05818	0.000223948	0.00199059	0.290248
51398	WDR83OS	WD repeat domain 83 opposite strand	0.287031	5.59938	4.05655	0.000225056	0.00199819	-0.402604
4710	NDUFB4	NADH:ubiquinone oxidoreductase subunit B4	0.250139	6.93056	4.0772	0.000225057	0.00199819	-0.6281
80185	TTI2	TELO2 interacting protein 2	0.533195	3.64136	4.05589	0.000225502	0.00200102	0.146147
84993	UBL7	ubiquitin like 7	0.244655	6.60548	4.05516	0.000226002	0.00200432	-0.585363
10413	YAP1	Yes associated protein 1	-0.262398	5.99286	-4.05355	0.000227107	0.00201299	-0.480359
9735	KNTC1	kinetochore associated 1	-0.242462	6.65434	-4.05539	0.000227969	0.00201778	-0.632069
5001	ORC5	origin recognition complex subunit 5	0.291807	5.73931	4.05229	0.000227971	0.00201778	-0.405875
708	C1QBP	complement C1q binding protein	0.172924	9.36701	4.05215	0.000228072	0.00201778	-0.870392
57092	PCNP	PEST proteolytic signal containing nuclear protein	0.201572	7.65005	4.05202	0.000228162	0.00201778	-0.739994
7039	TGFA	transforming growth factor alpha	-1.7946	-0.377025	-4.05122	0.000228708	0.00202148	0.410356
8161	COIL	coilin	0.25382	6.4963	4.05084	0.000228975	0.0020227	-0.582351
28978	TMEM14A	transmembrane protein 14A	0.337254	4.87738	4.04975	0.000229727	0.0020282	-0.24062
83443	SF3B5	splicing factor 3b subunit 5	0.219764	7.22686	4.04885	0.000230355	0.00203192	-0.713406
9112	MTA1	metastasis associated 1	-0.212915	7.42786	-4.04878	0.000230406	0.00203192	-0.743284
2013	EMP2	epithelial membrane protein 2	-0.339186	4.94022	-4.04836	0.000230697	0.00203334	-0.271949
10137	RBM12	RNA binding motif protein 12	-0.189212	7.65469	-4.04693	0.000231694	0.00204098	-0.769483
3099	HK2	hexokinase 2	-0.248045	6.96714	-4.06669	0.000232221	0.00204375	-0.662504
112970	KTI12	KTI12 chromatin associated homolog	0.37531	5.00358	4.0529	0.000232268	0.00204375	-0.241191
8780	RIOK3	RIO kinase 3	0.273776	6.4789	4.06551	0.000233041	0.0020494	-0.561691
29116	MYLIP	myosin regulatory light chain interacting protein	0.479316	4.07203	4.04449	0.000233411	0.00205145	0.0126755
10487	CAP1	cyclase associated actin cytoskeleton regulatory protein 1	0.190359	8.01896	4.04431	0.000233535	0.00205145	-0.798578
51720	UIMC1	ubiquitin interaction motif containing 1	0.259549	6.3046	4.04106	0.000235839	0.00207018	-0.562034
55690	PACS1	phosphofurin acidic cluster sorting protein 1	-0.466974	4.11652	-4.06137	0.000235931	0.00207018	-0.0853486
11232	POLG2	DNA polymerase gamma 2, accessory subunit	0.301946	5.15936	4.03848	0.000237682	0.00208439	-0.347739
1108	CHD4	chromodomain helicase DNA binding protein 4	-0.176637	8.80946	-4.03799	0.000238035	0.00208632	-0.878413
55502	HES6	hes family bHLH transcription factor 6	-0.305069	5.15996	-4.03772	0.000238228	0.00208685	-0.405385
23163	GGA3	golgi associated, gamma adaptin ear containing, ARF binding protein 3	-0.249116	6.17572	-4.03663	0.000239013	0.00209256	-0.576495
8270	LAGE3	L antigen family member 3	0.327016	6.74872	4.34014	0.000239655	0.00209676	-0.487662
6595	SMARCA2	SWI/SNF related, matrix associated, actin dependent regulator of chromatin, subfamily a, member 2	-0.27529	5.42337	-4.03541	0.000239895	0.00209676	-0.445337
60488	MRPS35	mitochondrial ribosomal protein S35	0.229494	6.77673	4.03536	0.00023993	0.00209676	-0.679479
339483	MTMR9LP	myotubularin related protein 9-like, pseudogene	2.20005	-0.512632	4.0351	0.000240123	0.00209676	0.133149
11188	NISCH	nischarin	-0.245257	6.30742	-4.03505	0.000240159	0.00209676	-0.595094
28958	COA3	cytochrome c oxidase assembly factor 3	0.247131	6.33883	4.0346	0.000240481	0.00209776	-0.610814
80209	PROSER1	proline and serine rich 1	-0.255823	6.62395	-4.04642	0.000240541	0.00209776	-0.64202
3631	INPP4A	inositol polyphosphate-4-phosphatase type I A	-0.283168	5.56312	-4.03333	0.000241403	0.00210411	-0.477294
92667	MGME1	mitochondrial genome maintenance exonuclease 1	0.252613	6.36296	4.03253	0.000241989	0.00210761	-0.602395
9556	ATP5MPL	ATP synthase membrane subunit 6.8PL	0.248739	6.89457	4.05566	0.000242073	0.00210761	-0.704488
153090	DAB2IP	DAB2 interacting protein	-0.297803	5.47033	-4.03174	0.000242569	0.00211077	-0.446737
10501	SEMA6B	semaphorin 6B	-0.6709	2.61199	-4.04494	0.000243161	0.00211475	0.190834
4782	NFIC	nuclear factor I C	-0.452873	3.93465	-4.03064	0.000243375	0.00211544	-0.0522078
84365	NIFK	nucleolar protein interacting with the FHA domain of MKI67	0.237567	6.96705	4.03417	0.000245721	0.00213465	-0.723872
10813	UTP14A	UTP14A, small subunit processome component	0.245275	6.73987	4.0262	0.000246656	0.00214159	-0.688355
64979	MRPL36	mitochondrial ribosomal protein L36	0.290209	5.62915	4.02582	0.000246941	0.00214288	-0.507084
23398	PPWD1	peptidylprolyl isomerase domain and WD repeat containing 1	0.257235	5.96756	4.02355	0.000248634	0.00215638	-0.559876
3420	IDH3B	isocitrate dehydrogenase 3 (NAD(+)) beta	0.230588	7.01321	4.02273	0.00024925	0.00216053	-0.755792
57515	SERINC1	serine incorporator 1	0.20388	7.60725	4.02136	0.000250279	0.00216826	-0.823606
113763	ZBED6CL	ZBED6 C-terminal like	-0.45566	3.93365	-4.01927	0.000251863	0.00218078	-0.0817109
7077	TIMP2	TIMP metallopeptidase inhibitor 2	-0.366867	5.01993	-4.0387	0.000252402	0.00218424	-0.372419
57572	DOCK6	dedicator of cytokinesis 6	-0.372983	4.85126	-4.02447	0.000254946	0.00220505	-0.339469
57198	ATP8B2	ATPase phospholipid transporting 8B2	-0.236054	7.08897	-4.02652	0.000255303	0.00220691	-0.772259
8853	ASAP2	ArfGAP with SH3 domain, ankyrin repeat and PH domain 2	-0.405212	4.17169	-4.01273	0.000256875	0.00221854	-0.211548
867	CBL	Cbl proto-oncogene	-0.295651	6.0077	-4.03272	0.000256929	0.00221854	-0.5812
6617	SNAPC1	small nuclear RNA activating complex polypeptide 1	0.426859	4.41357	4.01107	0.000258161	0.00222795	-0.191546
4249	MGAT5	alpha-1,6-mannosylglycoprotein 6-beta-N-acetylglucosaminyltransferase	-0.477863	3.83476	-4.0103	0.000258759	0.00223188	-0.117783
55720	TSR1	TSR1, ribosome maturation factor	0.207898	7.70637	4.0093	0.000259541	0.0022368	-0.87505
149603	RNF187	ring finger protein 187	0.202032	7.70155	4.00921	0.000259613	0.0022368	-0.876857
64760	FAM160B2	family with sequence similarity 160 member B2	-0.374844	4.40672	-4.00663	0.000261634	0.00225255	-0.260652
23272	FAM208A	family with sequence similarity 208 member A	-0.207594	7.25965	-4.00649	0.000261747	0.00225255	-0.839523
56944	OLFML3	olfactomedin like 3	1.6607	0.584621	4.00633	0.000261871	0.00225255	0.319612
8216	LZTR1	leucine zipper like transcription regulator 1	-0.252031	6.70119	-4.02539	0.00026259	0.0022575	-0.749074
9470	EIF4E2	eukaryotic translation initiation factor 4E family member 2	0.240457	6.39241	4.00462	0.000263223	0.0022617	-0.693683
56946	EMSY	EMSY, BRCA2 interacting transcriptional repressor	-0.352518	4.79486	-4.00351	0.000264109	0.00226808	-0.365411
9493	KIF23	kinesin family member 23	0.219191	6.869	4.00235	0.000265033	0.00227384	-0.787733
7078	TIMP3	TIMP metallopeptidase inhibitor 3	-0.28392	5.51953	-4.0023	0.000265069	0.00227384	-0.566965
1069	CETN2	centrin 2	0.274876	5.69832	4.00003	0.000266887	0.00228818	-0.580758
10529	NEBL	nebulette	-0.481683	3.38811	-3.99897	0.000267737	0.00229422	-0.0582675
5464	PPA1	pyrophosphatase (inorganic) 1	0.199142	8.51702	4.00302	0.000269776	0.00231044	-0.979163
51099	ABHD5	abhydrolase domain containing 5	0.358425	4.71771	3.99477	0.000271148	0.00232092	-0.316931
129880	BBS5	Bardet-Biedl syndrome 5	-0.52436	3.46179	-3.99223	0.000273224	0.00233742	-0.0247173
10838	ZNF275	zinc finger protein 275	-0.314423	5.38321	-3.99091	0.000274314	0.00234547	-0.543253
55717	WDR11	WD repeat domain 11	-0.264281	5.96868	-3.98996	0.000275097	0.0023508	-0.706741
10450	PPIE	peptidylprolyl isomerase E	0.249569	6.19195	3.98979	0.000275237	0.0023508	-0.717332
1195	CLK1	CDC like kinase 1	0.285975	5.6639	3.98951	0.000275464	0.00235146	-0.554009
10262	SF3B4	splicing factor 3b subunit 4	0.264647	6.25742	3.98854	0.000276273	0.00235709	-0.688581
25849	PARM1	prostate androgen-regulated mucin-like protein 1	-0.734739	2.14129	-3.98775	0.000276933	0.00236144	0.214758
56907	SPIRE1	spire type actin nucleation factor 1	-0.262237	5.57772	-3.98669	0.000277816	0.00236769	-0.617606
116496	FAM129A	family with sequence similarity 129 member A	-0.675162	2.35957	-3.98574	0.00027861	0.00237317	0.136735
93	ACVR2B	activin A receptor type 2B	-0.261262	6.29999	-3.98338	0.000280593	0.00238877	-0.743002
7155	TOP2B	DNA topoisomerase II beta	-0.178887	8.16438	-3.98154	0.000282143	0.00240066	-1.00047
6866	TAC3	tachykinin 3	2.63202	0.0341688	3.99783	0.000284969	0.00242339	-0.107092
6874	TAF4	TATA-box binding protein associated factor 4	-0.336401	5.16799	-3.97798	0.000285183	0.0024239	-0.489868
9625	AATK	apoptosis associated tyrosine kinase	-0.680957	2.41938	-3.97755	0.000285551	0.00242572	0.109432
124056	NOXO1	NADPH oxidase organizer 1	0.640574	3.32064	3.97688	0.000286125	0.00242928	0.045006
613	BCR	BCR, RhoGEF and GTPase activating protein	-0.228248	6.73843	-3.97554	0.000287281	0.00243778	-0.845479
6932	TCF7	transcription factor 7	-0.367927	4.36135	-3.97511	0.000287652	0.00243921	-0.3429
10347	ABCA7	ATP binding cassette subfamily A member 7	-0.472477	4.14016	-4.01443	0.00028776	0.00243921	-0.267439
80020	FOXRED2	FAD dependent oxidoreductase domain containing 2	-0.253894	6.13384	-3.9745	0.000288177	0.00244143	-0.726268
10418	SPON1	spondin 1	-0.31773	4.75367	-3.97404	0.000288576	0.00244349	-0.472407
6240	RRM1	ribonucleotide reductase catalytic subunit M1	0.186279	8.30052	3.97346	0.000289078	0.00244591	-1.03091
5423	POLB	DNA polymerase beta	0.305221	5.20242	3.97335	0.000289173	0.00244591	-0.534893
28971	AAMDC	adipogenesis associated Mth938 domain containing	0.407176	4.2237	3.9716	0.000290696	0.00245695	-0.287452
4714	NDUFB8	NADH:ubiquinone oxidoreductase subunit B8	0.280474	7.6616	4.26269	0.00029079	0.00245695	-0.809522
9639	ARHGEF10	Rho guanine nucleotide exchange factor 10	-0.330185	4.7747	-3.9706	0.000291567	0.00246219	-0.475676
23189	KANK1	KN motif and ankyrin repeat domains 1	-0.294153	5.02182	-3.9698	0.000292269	0.00246623	-0.555369
7565	ZNF17	zinc finger protein 17	0.571446	3.45613	3.9697	0.000292359	0.00246623	-0.0424049
10169	SERF2	small EDRK-rich factor 2	0.23669	7.35341	4.0133	0.000293905	0.00247794	-0.932714
51389	RWDD1	RWD domain containing 1	0.241758	6.8779	3.98123	0.000294413	0.00248089	-0.882894
10227	MFSD10	major facilitator superfamily domain containing 10	-0.276967	5.96198	-3.97351	0.000294681	0.00248183	-0.739765
79053	ALG8	ALG8, alpha-1,3-glucosyltransferase	0.239388	6.74577	3.96634	0.000295549	0.0024878	-0.874207
7873	MANF	mesencephalic astrocyte derived neurotrophic factor	0.276521	6.29784	3.98303	0.000297745	0.00250406	-0.780565
83939	EIF2A	eukaryotic translation initiation factor 2A	0.205822	7.33617	3.96356	0.0002978	0.00250406	-0.973569
29894	CPSF1	cleavage and polyadenylation specific factor 1	-0.201995	7.58158	-3.96323	0.000298091	0.00250517	-0.99335
10658	CELF1	CUGBP Elav-like family member 1	-0.215251	7.04677	-3.96285	0.000298434	0.00250589	-0.922517
3875	KRT18	keratin 18	0.282833	5.40588	3.96278	0.000298495	0.00250589	-0.634697
2583	B4GALNT1	beta-1,4-N-acetyl-galactosaminyltransferase 1	-0.543151	3.07312	-3.96071	0.000300354	0.00252007	-0.0768477
1122	CHML	CHM like, Rab escort protein 2	-0.205315	7.06451	-3.96054	0.000300504	0.00252007	-0.953066
4669	NAGLU	N-acetyl-alpha-glucosaminidase	-0.27809	5.3892	-3.95875	0.000302122	0.00253229	-0.660167
27245	AHDC1	AT-hook DNA binding motif containing 1	-0.45526	4.13433	-3.96407	0.000303107	0.00253881	-0.315085
246184	CDC26	cell division cycle 26	0.548927	3.33132	3.95752	0.000303242	0.00253881	-0.0893092
9538	EI24	EI24, autophagy associated transmembrane protein	0.182524	8.31134	3.95736	0.000303385	0.00253881	-1.07516
85301	COL27A1	collagen type XXVII alpha 1 chain	-0.381559	4.41681	-3.95654	0.000304135	0.00254373	-0.448368
51083	GAL	galanin and GMAP prepropeptide	0.219909	6.9338	3.95628	0.000304364	0.0025443	-0.926061
23545	ATP6V0A2	ATPase H+ transporting V0 subunit a2	-0.27151	5.80445	-3.95608	0.000304551	0.00254451	-0.726485
55651	NHP2	NHP2 ribonucleoprotein	0.201949	8.87174	3.97505	0.00030486	0.00254574	-1.11109
10082	GPC6	glypican 6	-0.302149	4.99821	-3.95422	0.00030625	0.00255598	-0.586683
2950	GSTP1	glutathione S-transferase pi 1	0.192523	8.03782	3.95342	0.00030699	0.0025608	-1.07059
3313	HSPA9	heat shock protein family A (Hsp70) member 9	0.165008	9.70533	3.95211	0.000308197	0.00256951	-1.18896
100128569	C19orf71	chromosome 19 open reading frame 71	-0.916859	1.71716	-3.94912	0.00031097	0.00259033	0.209824
10944	C11orf58	chromosome 11 open reading frame 58	0.192606	8.14701	3.94906	0.000311024	0.00259033	-1.08433
254048	UBN2	ubinuclein 2	-0.281087	5.89325	-3.94784	0.000312169	0.00259757	-0.752991
100506730	LOC100506730	uncharacterized LOC100506730	-1.0959	1.68134	-3.94778	0.000312224	0.00259757	0.259845
9920	KBTBD11	kelch repeat and BTB domain containing 11	-0.438323	3.68867	-3.94655	0.000313376	0.00260578	-0.297592
10362	HMG20B	high mobility group 20B	-0.212083	6.83215	-3.94502	0.000314813	0.00261634	-0.979654
9260	PDLIM7	PDZ and LIM domain 7	-0.26835	5.85095	-3.94353	0.00031622	0.00262665	-0.787568
5576	PRKAR2A	protein kinase cAMP-dependent type II regulatory subunit alpha	-0.254771	6.01941	-3.94312	0.000316607	0.00262847	-0.827559
3646	EIF3E	eukaryotic translation initiation factor 3 subunit E	0.220959	8.81106	4.04922	0.000318184	0.00264017	-1.09105
50859	SPOCK3	SPARC (osteonectin), cwcv and kazal like domains proteoglycan 3	-0.439861	3.58545	-3.94053	0.000319072	0.00264614	-0.310255
79840	NHEJ1	non-homologous end joining factor 1	0.356384	4.7535	3.94032	0.000319279	0.00264635	-0.505687
29123	ANKRD11	ankyrin repeat domain 11	-0.214201	6.97047	-3.94016	0.000319434	0.00264635	-0.970731
348093	RBPMS2	RNA binding protein, mRNA processing factor 2	-0.464126	3.73954	-3.93994	0.000319637	0.00264664	-0.277402
2736	GLI2	GLI family zinc finger 2	-0.480498	3.75767	-3.93972	0.000319846	0.00264698	-0.275346
57460	PPM1H	protein phosphatase, Mg2+/Mn2+ dependent 1H	-0.429898	4.36506	-3.95917	0.000320287	0.00264924	-0.441986
58155	PTBP2	polypyrimidine tract binding protein 2	0.238156	6.43353	3.93864	0.00032089	0.00265146	-0.882462
2483	FRG1	FSHD region gene 1	0.413706	4.49029	3.94481	0.000321028	0.00265146	-0.449713
9514	GAL3ST1	galactose-3-O-sulfotransferase 1	1.18567	1.61191	3.93846	0.000321062	0.00265146	0.241033
23523	CABIN1	calcineurin binding protein 1	-0.231181	6.83556	-3.93638	0.000323065	0.0026666	-0.977696
4549	RNR1	s-rRNA	0.900927	10.4072	7.05859	0.000323478	0.00266861	-0.0157322
1785	DNM2	dynamin 2	-0.193934	7.3516	-3.9353	0.00032411	0.00267242	-1.05455
889	KRIT1	KRIT1, ankyrin repeat containing	-0.275397	5.51476	-3.93311	0.000326239	0.00268857	-0.722321
23423	TMED3	transmembrane p24 trafficking protein 3	0.243421	6.4459	3.93234	0.000326994	0.00269338	-0.923697
5707	PSMD1	proteasome 26S subunit, non-ATPase 1	0.182116	8.12952	3.93181	0.000327512	0.00269623	-1.1351
8189	SYMPK	symplekin	-0.205145	7.15578	-3.93157	0.000327745	0.00269674	-1.03152
113174	SAAL1	serum amyloid A like 1	0.241859	6.34461	3.93078	0.000328523	0.00270119	-0.912291
54831	BEST2	bestrophin 2	2.44636	-0.197047	3.93067	0.000328629	0.00270119	-0.295978
152302	CIDECP1	cell death inducing DFFA like effector c pseudogene 1	0.655232	2.95543	3.93048	0.000328814	0.00270129	-0.0344171
9757	KMT2B	lysine methyltransferase 2B	-0.292277	6.05526	-3.94799	0.000329041	0.00270175	-0.80498
57546	PDP2	pyruvate dehyrogenase phosphatase catalytic subunit 2	-0.358821	4.44055	-3.93006	0.000329236	0.00270193	-0.494603
651746	ANKRD33B	ankyrin repeat domain 33B	-0.493391	3.72788	-3.94795	0.000330285	0.00270803	-0.346905
23095	KIF1B	kinesin family member 1B	-0.221425	6.87759	-3.92882	0.000330459	0.00270803	-1.0031
301	ANXA1	annexin A1	0.888491	1.80138	3.92869	0.000330581	0.00270803	0.160876
79801	SHCBP1	SHC binding and spindle associated 1	0.280278	5.71066	3.9286	0.000330668	0.00270803	-0.768412
11247	NXPH4	neurexophilin 4	-0.574894	3.02604	-3.9282	0.000331071	0.00270992	-0.123841
6904	TBCD	tubulin folding cofactor D	-0.227093	6.57032	-3.9279	0.000331369	0.00271095	-0.965948
51634	RBMX2	RNA binding motif protein X-linked 2	0.276256	5.72267	3.92654	0.000332719	0.00272058	-0.78884
114915	EPB41L4A-AS1	EPB41L4A antisense RNA 1	0.333083	4.97492	3.92597	0.000333287	0.00272381	-0.620778
6196	RPS6KA2	ribosomal protein S6 kinase A2	-0.405847	4.06842	-3.92538	0.000333873	0.0027261	-0.451537
64949	MRPS26	mitochondrial ribosomal protein S26	0.231698	6.60397	3.92534	0.000333915	0.0027261	-0.98059
9646	CTR9	CTR9 homolog, Paf1/RNA polymerase II complex component	0.192559	7.54129	3.92498	0.000334267	0.00272756	-1.10018
79068	FTO	FTO, alpha-ketoglutarate dependent dioxygenase	-0.264731	5.78987	-3.92397	0.000335284	0.00273444	-0.837662
2334	AFF2	AF4/FMR2 family member 2	-0.645745	3.0051	-3.92938	0.000336127	0.0027399	-0.119044
125950	RAVER1	ribonucleoprotein, PTB binding 1	-0.238928	6.98131	-3.92862	0.000336896	0.00274474	-0.999665
6548	SLC9A1	solute carrier family 9 member A1	0.361948	5.00575	3.92182	0.000337448	0.00274588	-0.554813
126298	IRGQ	immunity related GTPase Q	-0.407014	4.69141	-3.94064	0.00033749	0.00274588	-0.524087
78999	LRFN4	leucine rich repeat and fibronectin type III domain containing 4	-0.295795	5.41195	-3.92171	0.00033756	0.00274588	-0.779811
3339	HSPG2	heparan sulfate proteoglycan 2	-0.712128	2.3083	-3.92073	0.000338546	0.00274983	-0.0369593
92259	MRPS36	mitochondrial ribosomal protein S36	0.29485	5.33672	3.92072	0.000338551	0.00274983	-0.724896
9446	GSTO1	glutathione S-transferase omega 1	0.247414	6.56814	3.93956	0.00033857	0.00274983	-0.991225
285513	GPRIN3	GPRIN family member 3	-0.460499	3.72563	-3.92146	0.000339285	0.00275421	-0.393486
91179	SCARF2	scavenger receptor class F member 2	-0.253705	5.81022	-3.91961	0.000339682	0.00275602	-0.829642
54952	TRNAU1AP	tRNA selenocysteine 1 associated protein 1	0.328912	4.97873	3.91879	0.000340513	0.0027611	-0.659008
284434	NWD1	NACHT and WD repeat domain containing 1	3.02075	-1.15536	3.91865	0.00034066	0.0027611	-0.726148
79959	CEP76	centrosomal protein 76	0.40129	4.21515	3.91692	0.00034242	0.00277258	-0.441381
51341	ZBTB7A	zinc finger and BTB domain containing 7A	-0.311423	5.24046	-3.91691	0.000342429	0.00277258	-0.699877
10188	TNK2	tyrosine kinase non receptor 2	-0.359289	5.10985	-3.95437	0.000342888	0.00277487	-0.669992
4017	LOXL2	lysyl oxidase like 2	-0.650799	2.83865	-3.93389	0.000344284	0.00278474	-0.152473
55234	SMU1	SMU1, DNA replication regulator and spliceosomal factor	0.222959	6.85109	3.91489	0.000344501	0.00278505	-1.02605
11033	ADAP1	ArfGAP with dual PH domains 1	-0.38176	4.02863	-3.91444	0.000344974	0.00278745	-0.475605
8729	GBF1	golgi brefeldin A resistant guanine nucleotide exchange factor 1	-0.230455	6.90345	-3.91337	0.00034607	0.00279486	-1.0338
57609	DIP2B	disco interacting protein 2 homolog B	-0.226527	6.40098	-3.91245	0.000347029	0.00280117	-0.968235
901	CCNG2	cyclin G2	0.348103	4.74517	3.9103	0.000349262	0.00281775	-0.593388
51805	COQ3	coenzyme Q3, methyltransferase	0.287649	5.26196	3.90967	0.000349918	0.00281951	-0.766217
11176	BAZ2A	bromodomain adjacent to zinc finger domain 2A	-0.22532	7.39966	-3.92836	0.000349937	0.00281951	-1.11176
5338	PLD2	phospholipase D2	-0.344144	4.41689	-3.90958	0.000350018	0.00281951	-0.578531
28974	C19orf53	chromosome 19 open reading frame 53	0.212883	6.89609	3.90678	0.000352948	0.00284166	-1.07444
440567	UQCRHL	ubiquinol-cytochrome c reductase hinge protein like	0.35953	4.65288	3.9066	0.000353143	0.00284177	-0.611734
84254	CAMKK1	calcium/calmodulin dependent protein kinase kinase 1	-0.384414	4.28579	-3.90617	0.000353594	0.00284394	-0.540953
25942	SIN3A	SIN3 transcription regulator family member A	-0.245488	6.48233	-3.90554	0.000354254	0.0028478	-1.00411
51275	MAPKAPK5-AS1	MAPKAPK5 antisense RNA 1	0.284788	5.68253	3.90472	0.000355122	0.00285332	-0.862432
26589	MRPL46	mitochondrial ribosomal protein L46	0.291405	5.6862	3.90319	0.000356755	0.00286497	-0.850016
54795	TRPM4	transient receptor potential cation channel subfamily M member 4	-0.481141	3.50238	-3.902	0.000358027	0.00287372	-0.356806
5836	PYGL	glycogen phosphorylase L	-0.191074	7.39393	-3.90153	0.000358529	0.00287628	-1.1691
26051	PPP1R16B	protein phosphatase 1 regulatory subunit 16B	-0.627411	2.28199	-3.89953	0.000360674	0.00289078	-0.122071
6159	RPL29	ribosomal protein L29	0.180923	9.63914	3.90565	0.000360704	0.00289078	-1.33505
5877	RABIF	RAB interacting factor	0.383038	4.43653	3.89917	0.000361056	0.00289212	-0.534704
54510	PCDH18	protocadherin 18	0.481719	3.51906	3.89825	0.000362048	0.0028986	-0.348951
57592	ZNF687	zinc finger protein 687	-0.246482	5.95121	-3.89777	0.000362567	0.00290128	-0.92745
5934	RBL2	RB transcriptional corepressor like 2	-0.233888	5.98595	-3.89731	0.000363068	0.00290284	-0.976667
23174	ZCCHC14	zinc finger CCHC-type containing 14	-0.333467	5.85643	-4.01591	0.000363132	0.00290284	-0.815801
58529	MYOZ1	myozenin 1	3.00361	-1.36964	3.89659	0.000363844	0.00290705	-0.636701
8031	NCOA4	nuclear receptor coactivator 4	0.198029	7.46101	3.89494	0.000365647	0.00291863	-1.17994
23195	MDN1	midasin AAA ATPase 1	-0.281265	7.56647	-4.18086	0.000365664	0.00291863	-1.01893
10444	ZER1	zyg-11 related cell cycle regulator	-0.2967	5.29727	-3.89457	0.000366051	0.00291964	-0.793145
25843	MOB4	MOB family member 4, phocein	0.25537	6.30243	3.89732	0.000366296	0.00291964	-1.00354
7855	FZD5	frizzled class receptor 5	-0.364624	4.58072	-3.89429	0.000366348	0.00291964	-0.616452
90673	PPP1R3E	protein phosphatase 1 regulatory subunit 3E	-0.49528	3.64107	-3.89184	0.000369036	0.00293817	-0.370977
23015	GOLGA8A	golgin A8 family member A	-0.316312	5.0767	-3.89154	0.000369362	0.00293817	-0.767218
1155	TBCB	tubulin folding cofactor B	0.216675	6.63718	3.89149	0.000369418	0.00293817	-1.07626
79102	RNF26	ring finger protein 26	-0.224811	6.46762	-3.89149	0.000369421	0.00293817	-1.04008
11057	ABHD2	abhydrolase domain containing 2	-0.268899	5.8134	-3.89063	0.00037037	0.00294424	-0.926887
64397	ZNF106	zinc finger protein 106	-0.22081	6.79192	-3.89032	0.000370709	0.00294465	-1.10492
283464	GXYLT1	glucoside xylosyltransferase 1	-0.243627	5.92379	-3.89024	0.000370797	0.00294465	-0.96664
55616	ASAP3	ArfGAP with SH3 domain, ankyrin repeat and PH domain 3	-0.389047	3.97493	-3.88961	0.000371498	0.00294873	-0.521844
29090	TIMM21	translocase of inner mitochondrial membrane 21	0.269225	5.57017	3.88792	0.000373377	0.00296215	-0.879713
23175	LPIN1	lipin 1	-0.352883	4.8411	-3.89221	0.000375397	0.00297667	-0.730277
10128	LRPPRC	leucine rich pentatricopeptide repeat containing	-0.170491	8.42904	-3.88474	0.000376929	0.00298732	-1.30174
468	ATF4	activating transcription factor 4	0.181225	9.35481	3.89018	0.000377655	0.00299156	-1.36371
2805	GOT1	glutamic-oxaloacetic transaminase 1	0.212999	6.51604	3.88281	0.000379104	0.00300129	-1.08173
55845	BRK1	BRICK1, SCAR/WAVE actin nucleating complex subunit	0.207435	7.05603	3.88267	0.000379265	0.00300129	-1.16772
203069	R3HCC1	R3H domain and coiled-coil containing 1	0.276673	5.56223	3.87886	0.000383591	0.003034	-0.885884
79701	OGFOD3	2-oxoglutarate and iron dependent oxygenase domain containing 3	-0.328338	4.76726	-3.87773	0.000384876	0.00304263	-0.728419
440465	BAIAP2-DT	BAIAP2 divergent transcript	-0.431492	3.81754	-3.87644	0.00038636	0.00305283	-0.511133
100505582	NA	NA	-0.635698	2.58504	-3.8735	0.000389761	0.00307799	-0.165949
381	ARF5	ADP ribosylation factor 5	0.20653	7.09749	3.87335	0.000389936	0.00307799	-1.20071
677	ZFP36L1	ZFP36 ring finger protein like 1	0.500898	5.08879	4.19284	0.000390323	0.0030795	-0.541788
23380	SRGAP2	SLIT-ROBO Rho GTPase activating protein 2	-0.332688	5.23671	-3.88582	0.000390544	0.00307969	-0.830616
100151684	RNU6ATAC	RNA, U6atac small nuclear (U12-dependent splicing)	2.72519	-1.74802	3.87036	0.000393412	0.00309958	-0.642542
220869	CBWD5	COBW domain containing 5	0.691011	2.72037	3.87032	0.00039346	0.00309958	-0.174947
9991	PTBP3	polypyrimidine tract binding protein 3	-0.234002	6.49274	-3.87004	0.000393797	0.00310068	-1.11179
285381	DPH3	diphthamide biosynthesis 3	0.239509	6.02134	3.86738	0.000396921	0.00312372	-1.0327
143888	KDELC2	KDEL motif containing 2	-0.22498	6.33579	-3.86702	0.000397351	0.00312554	-1.09209
[truncated: 13,725 more rows]

## Sheet: Supplementary Table 8c
ENTREZID	SYMBOL	GENENAME	logFC	AveExpr	t	P.Value	adj.P.Val	B	adj.p.neg.log
871	SERPINH1	serpin family H member 1	1.03166	6.90743	18.9459	1.52e-21	5.99e-18	39.0163	17.2226
10049	DNAJB6	DnaJ heat shock protein family (Hsp40) member B6	0.945719	7.58933	16.3332	2.92e-19	4.59e-16	33.7877	15.3382
3310	HSPA6	heat shock protein family A (Hsp70) member 6	5.02563	1.96379	14.933	6.37e-18	5.89e-15	23.8565	14.2299
3337	DNAJB1	DnaJ heat shock protein family (Hsp40) member B1	0.678563	7.67324	12.5366	2.06e-15	9.01e-13	24.8496	12.0453
3320	HSP90AA1	heat shock protein 90 alpha family class A member 1	0.487844	11.8361	12.2023	4.85e-15	1.7e-12	23.7763	11.7696
11080	DNAJB4	DnaJ heat shock protein family (Hsp40) member B4	0.899504	5.25751	10.8531	1.8e-13	4.3e-11	20.5914	10.3665
3301	DNAJA1	DnaJ heat shock protein family (Hsp40) member A1	0.514406	9.08322	10.5864	4.67e-13	9.07e-11	19.3168	10.0424
60681	FKBP10	FK506 binding protein 10	-0.454126	7.93004	-9.7387	4.27e-12	6.51e-10	17.1291	9.18642
79657	RPAP3	RNA polymerase II associated protein 3	0.564419	6.75448	9.67041	5.2e-12	7.61e-10	17.0444	9.11862
3312	HSPA8	heat shock protein family A (Hsp70) member 8	0.670106	11.2225	12.6959	1.02e-11	1.33e-09	16.6439	8.87615
7265	TTC1	tetratricopeptide repeat domain 1	0.533382	6.90354	9.36705	1.27e-11	1.57e-09	16.131	8.8041
9531	BAG3	BCL2 associated athanogene 3	0.618439	6.20756	9.19536	2.11e-11	2.4e-09	15.7329	8.61979
22826	DNAJC8	DnaJ heat shock protein family (Hsp40) member C8	0.411703	8.04561	8.55513	1.46e-10	1.05e-08	13.5634	7.97881
6782	HSPA13	heat shock protein family A (Hsp70) member 13	0.539951	6.4478	8.537	1.55e-10	1.08e-08	13.6722	7.96658
26086	GPSM1	G protein signaling modulator 1	-0.624136	5.42856	-8.41646	2.23e-10	1.45e-08	13.4617	7.83863
150274	HSCB	HscB mitochondrial iron-sulfur cluster cochaperone	0.849628	4.24079	8.07692	6.37e-10	3.42e-08	12.5875	7.46597
10845	CLPX	caseinolytic mitochondrial matrix peptidase chaperone subunit	0.477792	6.08924	7.71527	1.97e-09	8.5e-08	11.1792	7.07058
7267	TTC3	tetratricopeptide repeat domain 3	-0.388567	7.41347	-7.67524	2.24e-09	9.43e-08	10.8637	7.02549
5201	PFDN1	prefoldin subunit 1	0.497375	6.32996	7.62893	2.87e-09	1.17e-07	10.7759	6.93181
23234	DNAJC9	DnaJ heat shock protein family (Hsp40) member C9	0.436768	6.31946	7.54227	3.4e-09	1.31e-07	10.5866	6.88273
5351	PLOD1	procollagen-lysine,2-oxoglutarate 5-dioxygenase 1	-0.424881	6.56344	-7.1848	1.06e-08	3.36e-07	9.43737	6.47366
51060	TXNDC12	thioredoxin domain containing 12	0.389609	6.66828	7.16288	1.13e-08	3.56e-07	9.34674	6.44855
10598	AHSA1	activator of HSP90 ATPase activity 1	0.360766	8.17322	7.10532	1.36e-08	4.08e-07	9.00708	6.38934
4189	DNAJB9	DnaJ heat shock protein family (Hsp40) member B9	0.915926	3.94562	7.16341	1.38e-08	4.11e-07	9.62307	6.38616
10808	HSPH1	heat shock protein family H (Hsp110) member 1	0.3428	8.48438	7.0524	1.61e-08	4.61e-07	8.81004	6.3363
55761	TTC17	tetratricopeptide repeat domain 17	0.482564	5.74631	6.93468	2.35e-08	6.24e-07	8.73432	6.20482
9646	CTR9	CTR9 homolog, Paf1/RNA polymerase II complex component	0.338131	7.54129	6.92056	2.46e-08	6.47e-07	8.45894	6.1891
85313	PPIL4	peptidylprolyl isomerase like 4	0.417385	6.45971	6.89451	2.67e-08	6.93e-07	8.51201	6.15927
3329	HSPD1	heat shock protein family D (Hsp60) member 1	0.283672	10.5632	6.86003	2.99e-08	7.49e-07	8.06526	6.12552
10694	CCT8	chaperonin containing TCP1 subunit 8	0.307218	9.24198	6.79511	3.68e-08	8.97e-07	7.93435	6.04721
3336	HSPE1	heat shock protein family E (Hsp10) member 1	0.320578	8.50294	6.71521	4.76e-08	1.1e-06	7.72716	5.95861
10910	SUGT1	SGT1 homolog, MIS12 kinetochore complex assembly cochaperone	0.425657	6.18896	6.68	5.33e-08	1.21e-06	7.89177	5.91721
80273	GRPEL1	GrpE like 1, mitochondrial	0.384207	6.91143	6.67244	5.46e-08	1.22e-06	7.74983	5.91364
10576	CCT2	chaperonin containing TCP1 subunit 2	0.291366	9.48199	6.65514	5.77e-08	1.28e-06	7.47254	5.89279
259217	HSPA12A	heat shock protein family A (Hsp70) member 12A	-0.548194	4.8797	-6.53704	8.44e-08	1.75e-06	7.63906	5.75696
10575	CCT4	chaperonin containing TCP1 subunit 4	0.272443	9.80929	6.51868	8.96e-08	1.84e-06	7.01284	5.73518
7411	VBP1	VHL binding protein 1	0.365952	7.67105	6.57816	9.3e-08	1.9e-06	7.14832	5.72125
9360	PPIG	peptidylprolyl isomerase G	0.373939	7.24798	6.46664	1.14e-07	2.21e-06	6.98584	5.65561
10131	TRAP1	TNF receptor associated protein 1	-0.28244	8.72378	-6.42896	1.2e-07	2.29e-06	6.79225	5.64016
548645	DNAJC25	DnaJ heat shock protein family (Hsp40) member C25	0.656194	4.40072	6.35361	1.53e-07	2.78e-06	7.22351	5.55596
23071	ERP44	endoplasmic reticulum protein 44	0.391551	6.04922	6.35171	1.53e-07	2.79e-06	6.83018	5.5544
811	CALR	calreticulin	0.288861	9.25768	6.2993	1.82e-07	3.21e-06	6.34443	5.49349
6730	SRP68	signal recognition particle 68	0.31141	7.93278	6.26076	2.06e-07	3.57e-06	6.31102	5.44733
5768	QSOX1	quiescin sulfhydryl oxidase 1	-0.46035	5.34654	-6.22218	2.33e-07	3.97e-06	6.56348	5.40121
55664	CDC37L1	cell division cycle 37 like 1	0.695031	3.74246	6.08934	3.58e-07	5.68e-06	6.43037	5.24565
3309	HSPA5	heat shock protein family A (Hsp70) member 5	0.286874	9.3992	6.02333	4.72e-07	7.11e-06	5.39183	5.14813
81572	PDRG1	p53 and DNA damage regulated 1	0.567973	5.17992	6.06128	4.73e-07	7.12e-06	5.95451	5.14752
5913	RAPSN	receptor associated protein of the synapse	3.53592	-1.46434	5.81664	8.65e-07	1.15e-05	3.04239	4.9393
7268	TTC4	tetratricopeptide repeat domain 4	0.339865	6.49544	5.73844	1.11e-06	1.42e-05	4.81113	4.84771
160418	TMTC3	transmembrane and tetratricopeptide repeat containing 3	0.348434	6.09113	5.71931	1.18e-06	1.5e-05	4.80117	4.82391
1410	CRYAB	crystallin alpha B	4.11894	-2.90159	5.53973	2.11e-06	2.4e-05	1.61382	4.61979
3311	HSPA7	heat shock protein family A (Hsp70) member 7	3.92813	-2.26975	5.18284	6.65e-06	6.18e-05	1.15855	4.20901
23523	CABIN1	calcineurin binding protein 1	-0.307313	6.83556	-5.17854	6.75e-06	6.25e-05	2.97164	4.20412
5611	DNAJC3	DnaJ heat shock protein family (Hsp40) member C3	0.36801	5.50637	5.12105	8.11e-06	7.21e-05	3.00225	4.14206
6950	TCP1	t-complex 1	0.22262	9.762	5.08101	9.21e-06	8.02e-05	2.40696	4.09583
8974	P4HA2	prolyl 4-hydroxylase subunit alpha 2	-0.466213	4.78674	-5.04489	1.03e-05	8.81e-05	2.98424	4.05502
51645	PPIL1	peptidylprolyl isomerase like 1	0.261572	7.31834	5.0245	1.1e-05	9.29e-05	2.41984	4.03198
10549	PRDX4	peroxiredoxin 4	0.263101	7.57743	5.00049	1.19e-05	9.89e-05	2.3134	4.0048
11328	FKBP9	FK506 binding protein 9	-0.597025	4.53464	-5.13053	1.21e-05	9.97e-05	2.94588	4.0013
3300	DNAJB2	DnaJ heat shock protein family (Hsp40) member B2	0.480602	4.83678	5.00363	1.22e-05	0.000100936	2.79416	3.99595
908	CCT6A	chaperonin containing TCP1 subunit 6A	0.211119	9.8913	4.97897	1.28e-05	0.000104474	2.08036	3.98099
51726	DNAJB11	DnaJ heat shock protein family (Hsp40) member B11	0.304503	6.84701	4.95301	1.44e-05	0.000115006	2.24575	3.93928
7184	HSP90B1	heat shock protein 90 beta family member 1	0.213789	9.66786	4.93667	1.46e-05	0.000116543	1.95878	3.93351
7203	CCT3	chaperonin containing TCP1 subunit 3	0.194462	10.3714	4.78849	2.33e-05	0.000172126	1.45065	3.76415
5203	PFDN4	prefoldin subunit 4	0.337637	5.87305	4.75241	2.61e-05	0.000189361	1.80297	3.72271
123016	TTC8	tetratricopeptide repeat domain 8	0.391945	4.68826	4.70943	2.99e-05	0.000212607	1.88763	3.67242
79836	LONRF3	LON peptidase N-terminal domain and ring finger 3	-0.498753	4.2562	-4.63984	3.72e-05	0.00025529	1.85964	3.59297
145567	TTC7B	tetratricopeptide repeat domain 7B	-0.374153	5.24197	-4.55591	4.84e-05	0.000319527	1.35142	3.49549
5202	PFDN2	prefoldin subunit 2	0.267608	7.14195	4.54691	5.13e-05	0.000333603	0.956017	3.47677
10963	STIP1	stress induced phosphoprotein 1	0.19538	9.46108	4.51665	5.47e-05	0.000352263	0.675506	3.45313
3434	IFIT1	interferon induced protein with tetratricopeptide repeats 1	-0.703814	3.27812	-4.50854	6.1e-05	0.000386748	1.56818	3.41257
10513	APPBP2	amyloid beta precursor protein binding protein 2	0.268815	6.21629	4.45163	6.7e-05	0.00041878	0.804967	3.37801
134266	GRPEL2	GrpE like 2, mitochondrial	0.264694	6.1984	4.37447	8.51e-05	0.000511215	0.591266	3.2914
27000	DNAJC2	DnaJ heat shock protein family (Hsp40) member C2	0.24694	7.19324	4.35972	8.91e-05	0.000531358	0.390595	3.27461
85461	TANC1	tetratricopeptide repeat, ankyrin repeat and coiled-coil containing 1	-0.305642	5.59355	-4.34225	9.4e-05	0.0005547	0.586516	3.25594
54788	DNAJB12	DnaJ heat shock protein family (Hsp40) member B12	0.324887	5.65128	4.3004	0.000111357	0.000638578	0.425274	3.19479
81542	TMX1	thioredoxin related transmembrane protein 1	0.218119	7.27915	4.24227	0.000127857	0.000716218	0.0118101	3.14495
5245	PHB	prohibitin	0.19296	9.23997	4.22485	0.000134865	0.000747749	-0.191215	3.12624
51277	DNAJC27	DnaJ heat shock protein family (Hsp40) member C27	0.577535	3.27522	4.1803	0.000154538	0.000837629	0.663757	3.07695
80267	EDEM3	ER degradation enhancing alpha-mannosidase like protein 3	0.258403	6.18647	4.16208	0.000163369	0.000879737	-0.0846934	3.05565
821	CANX	calnexin	0.166611	10.3343	4.15773	0.000165551	0.000887833	-0.465985	3.05167
83857	TMTC1	transmembrane and tetratricopeptide repeat containing 1	-0.43214	3.88216	-4.13382	0.000178048	0.000944223	0.355065	3.02493
55466	DNAJA4	DnaJ heat shock protein family (Hsp40) member A4	2.0946	-0.891256	4.12879	0.000180791	0.00095587	0.134743	3.0196
158219	TTC39B	tetratricopeptide repeat domain 39B	-0.791664	2.41834	-4.083	0.000207746	0.00106892	0.572918	2.97106
5204	PFDN5	prefoldin subunit 5	0.290707	7.24757	4.30062	0.000222798	0.00113302	-0.373835	2.94576
11153	FICD	FIC domain containing	1.13829	1.21317	4.05748	0.000224424	0.00113976	0.553809	2.94319
3315	HSPB1	heat shock protein family B (small) member 1	0.284636	6.44864	4.11565	0.000248457	0.0012454	-0.464982	2.90469
53938	PPIL3	peptidylprolyl isomerase like 3	0.337005	5.08269	4.0172	0.000253435	0.0012675	-0.233814	2.89705
22948	CCT5	chaperonin containing TCP1 subunit 5	0.172412	9.62096	3.97436	0.000288299	0.00141313	-0.957983	2.84982
10939	AFG3L2	AFG3 like matrix AAA peptidase subunit 2	-0.20696	6.96438	-3.94216	0.000317526	0.00153012	-0.819869	2.81528
26278	SACS	sacsin molecular chaperone	-0.203291	7.11763	-3.9336	0.00032576	0.00156166	-0.884484	2.80641
23038	WDTC1	WD and tetratricopeptide repeats 1	-0.29376	5.30211	-3.92244	0.000336817	0.00160585	-0.54946	2.79429
3313	HSPA9	heat shock protein family A (Hsp70) member 9	0.163995	9.70533	3.92147	0.000337799	0.00160907	-1.11883	2.79342
9049	AIP	aryl hydrocarbon receptor interacting protein	0.249796	5.91609	3.91042	0.000349134	0.00165455	-0.744466	2.78132
27248	ERLEC1	endoplasmic reticulum lectin 1	0.253535	5.7441	3.87147	0.000392123	0.00182526	-0.832588	2.73867
8881	CDC16	cell division cycle 16	0.268787	5.41646	3.81809	0.000459443	0.00208734	-0.908904	2.68041
5536	PPP5C	protein phosphatase 5 catalytic subunit	0.188071	7.39863	3.7576	0.000549277	0.00241793	-1.41696	2.61656
617	BCS1L	BCS1 homolog, ubiquinol-cytochrome c reductase complex chaperone	0.214726	6.57107	3.74049	0.000577625	0.00251734	-1.32797	2.59906
84899	TMTC4	transmembrane and tetratricopeptide repeat containing 4	-0.367139	4.31196	-3.69217	0.000665529	0.00284524	-0.964981	2.54588
9361	LONP1	lon peptidase 1, mitochondrial	-0.1748	7.68176	-3.6638	0.000723003	0.00304786	-1.71233	2.51601
573	BAG1	BCL2 associated athanogene 1	0.238186	5.99859	3.62838	0.000801489	0.00332611	-1.54947	2.47806
131118	DNAJC19	DnaJ heat shock protein family (Hsp40) member C19	0.240086	5.98144	3.5903	0.000895018	0.00363369	-1.66313	2.43965
51340	CRNKL1	crooked neck pre-mRNA splicing factor 1	0.25581	5.68386	3.56177	0.000971882	0.00388555	-1.65201	2.41055
3831	KLC1	kinesin light chain 1	0.188764	6.78621	3.54575	0.00101778	0.00404948	-1.91983	2.3926
9652	TTC37	tetratricopeptide repeat domain 37	-0.172177	7.56552	-3.52298	0.00108662	0.00429082	-2.08974	2.36746
3326	HSP90AB1	heat shock protein 90 alpha family class B member 1	0.135107	10.9762	3.50907	0.00113084	0.00443315	-2.35449	2.35329
7266	DNAJC7	DnaJ heat shock protein family (Hsp40) member C7	0.179742	7.53051	3.48051	0.00122712	0.00473737	-2.1865	2.32446
22996	TTC39A	tetratricopeptide repeat domain 39A	-0.599022	2.6963	-3.4492	0.00134168	0.00510567	-1.20755	2.29195
23398	PPWD1	peptidylprolyl isomerase domain and WD repeat containing 1	0.220942	5.96756	3.42999	0.00141695	0.00534294	-2.07186	2.27222
4820	NKTR	natural killer cell triggering receptor	0.215616	7.05134	3.45447	0.001514	0.00564125	-2.30812	2.24862
23640	HSPBP1	HSPA (Hsp70) binding protein 1	0.198183	6.58823	3.39385	0.00156964	0.00581415	-2.29188	2.23551
7415	VCP	valosin containing protein	0.147845	8.71353	3.36209	0.00171674	0.00625935	-2.61369	2.20347
10574	CCT7	chaperonin containing TCP1 subunit 7	0.139274	10.1392	3.32824	0.00188789	0.00677434	-2.79663	2.16913
164118	TTC24	tetratricopeptide repeat domain 24	3.3018	-1.43932	3.44681	0.00190253	0.00681133	-2.04869	2.16677
1861	TOR1A	torsin family 1 member A	0.209271	5.92004	3.29895	0.00204905	0.00725169	-2.41966	2.13956
9532	BAG2	BCL2 associated athanogene 2	0.214622	5.67103	3.19312	0.00274723	0.00928378	-2.65427	2.03228
23759	PPIL2	peptidylprolyl isomerase like 2	-0.211656	5.99634	-3.19208	0.0027551	0.0093044	-2.72611	2.03131
6449	SGTA	small glutamine rich tetratricopeptide repeat containing alpha	0.153338	7.48731	3.14827	0.00310663	0.0102775	-3.06531	1.98811
444	ASPH	aspartate beta-hydroxylase	-0.192743	6.21461	-3.14216	0.00315891	0.0104153	-2.92702	1.98233
4678	NASP	nuclear autoantigenic sperm protein	-0.141372	8.58769	-3.14192	0.00316099	0.01042	-3.17778	1.98213
23331	TTC28	tetratricopeptide repeat domain 28	-0.277091	4.87043	-3.12766	0.00328637	0.0107544	-2.64262	1.96841
9530	BAG4	BCL2 associated athanogene 4	0.249457	5.11619	3.11223	0.00342725	0.0111366	-2.70511	1.95325
7296	TXNRD1	thioredoxin reductase 1	0.146678	7.88025	3.08079	0.00373221	0.0119619	-3.28827	1.9222
64714	PDIA2	protein disulfide isomerase family A member 2	-0.534001	2.53345	-3.07756	0.00376497	0.0120522	-2.13121	1.91893
10811	NOXA1	NADPH oxidase activator 1	-0.741543	1.60487	-2.98313	0.00485071	0.0149261	-2.17566	1.82605
79573	TTC13	tetratricopeptide repeat domain 13	-0.250849	5.03671	-2.91647	0.00578729	0.0173431	-3.19808	1.76087
169714	QSOX2	quiescin sulfhydryl oxidase 2	-0.19273	5.98877	-2.89106	0.00618696	0.0183036	-3.48304	1.73746
2281	FKBP1B	FK506 binding protein 1B	-0.362462	3.63714	-2.85229	0.00684662	0.0198811	-2.97664	1.70156
57217	TTC7A	tetratricopeptide repeat domain 7A	-0.276862	4.2629	-2.84047	0.00706057	0.0203745	-3.20532	1.69091
55898	UNC45A	unc-45 myosin chaperone A	-0.156396	6.65111	-2.79907	0.0078596	0.0223399	-3.82592	1.65092
29899	GPSM2	G protein signaling modulator 2	0.179076	5.90559	2.7903	0.00803918	0.0227557	-3.72364	1.64291
10961	ERP29	endoplasmic reticulum protein 29	0.158937	6.88161	2.78553	0.00813861	0.0229834	-3.88255	1.63859
11140	CDC37	cell division cycle 37	0.125924	8.49386	2.742	0.00909934	0.0251455	-4.16526	1.59954
9694	EMC2	ER membrane protein complex subunit 2	0.199791	5.39965	2.71609	0.00971992	0.0264887	-3.78016	1.57694
5479	PPIB	peptidylprolyl isomerase B	0.156757	6.76392	2.63959	0.011788	0.0310217	-4.21226	1.50833
196441	ZFC3H1	zinc finger C3H1-type containing	-0.158992	6.57538	-2.58599	0.013539	0.0347458	-4.3238	1.4591
91694	LONRF1	LON peptidase N-terminal domain and ring finger 1	-0.26042	4.14878	-2.5672	0.0141108	0.0359842	-3.82411	1.44389
9529	BAG5	BCL2 associated athanogene 5	-0.161387	6.08539	-2.54993	0.0147235	0.0372805	-4.29022	1.42852
3308	HSPA4	heat shock protein family A (Hsp70) member 4	0.110366	9.23924	2.53908	0.015121	0.0381031	-4.68213	1.41904
2580	GAK	cyclin G associated kinase	-0.142058	6.51003	-2.51346	0.0160982	0.0402239	-4.46383	1.39552
7295	TXN	thioredoxin	0.130823	8.53017	2.49023	0.017293	0.0427673	-4.74463	1.36889
130502	TTC32	tetratricopeptide repeat domain 32	0.333695	3.1636	2.45243	0.0186631	0.0454974	-3.75089	1.34201
5352	PLOD2	procollagen-lysine,2-oxoglutarate 5-dioxygenase 2	-0.135993	6.60096	-2.45162	0.0186997	0.0455725	-4.6328	1.3413
9829	DNAJC6	DnaJ heat shock protein family (Hsp40) member C6	-0.231204	4.26896	-2.41172	0.0205747	0.0492414	-4.21543	1.30767
2286	FKBP2	FK506 binding protein 2	0.18001	5.27625	2.32765	0.0250926	0.0579803	-4.6107	1.23672
25822	DNAJB5	DnaJ heat shock protein family (Hsp40) member B5	-0.311485	3.04992	-2.30067	0.026721	0.0609902	-4.07888	1.21474
10450	PPIE	peptidylprolyl isomerase E	0.144716	6.19195	2.28352	0.0278049	0.0629704	-4.88502	1.20086
11331	PHB2	prohibitin 2	-0.10302	8.76021	-2.27924	0.0280814	0.0634505	-5.20872	1.19756
51433	ANAPC5	anaphase promoting complex subunit 5	0.104868	8.30138	2.27879	0.0281105	0.0634789	-5.17835	1.19737
81570	CLPB	ClpB homolog, mitochondrial AAA ATPase chaperonin	0.145235	5.84624	2.25643	0.0295968	0.0662934	-4.87596	1.17853
116835	HSPA12B	heat shock protein family A (Hsp70) member 12B	0.824213	0.515378	2.24389	0.0304611	0.0679487	-3.54571	1.16782
23508	TTC9	tetratricopeptide repeat domain 9	-0.492933	2.04002	-2.22809	0.0315815	0.069942	-3.89563	1.15526
374407	DNAJB13	DnaJ heat shock protein family (Hsp40) member B13	1.80225	-1.48967	2.25782	0.0325017	0.0714865	-3.53063	1.14578
79738	BBS10	Bardet-Biedl syndrome 10	-0.193312	4.99943	-2.19809	0.0339131	0.0741139	-4.81128	1.1301
81567	TXNDC5	thioredoxin domain containing 5	0.101712	8.15488	2.18744	0.0346352	0.0754516	-5.35201	1.12233
5481	PPID	peptidylprolyl isomerase D	0.129769	6.632	2.18386	0.0349161	0.0759364	-5.17003	1.11955
64215	DNAJC1	DnaJ heat shock protein family (Hsp40) member C1	0.164382	5.27423	2.16696	0.0362705	0.078241	-4.91465	1.10657
24148	PRPF6	pre-mRNA processing factor 6	0.114006	7.31785	2.16065	0.0367874	0.0791415	-5.32088	1.1016
10525	HYOU1	hypoxia up-regulated 1	-0.110621	7.68183	-2.13413	0.039034	0.0829399	-5.40001	1.08124
10728	PTGES3	prostaglandin E synthase 3	0.0981781	8.08548	2.12812	0.0395596	0.0838548	-5.45358	1.07647
27433	TOR2A	torsin family 2 member A	0.198582	4.35488	2.11526	0.0407059	0.0858219	-4.80388	1.0664
8985	PLOD3	procollagen-lysine,2-oxoglutarate 5-dioxygenase 3	-0.141375	5.59946	-2.10284	0.0418395	0.0877999	-5.13262	1.05651
5034	P4HB	prolyl 4-hydroxylase subunit beta	0.0926109	8.83767	2.07932	0.0440637	0.0915027	-5.61055	1.03857
2923	PDIA3	protein disulfide isomerase family A member 3	0.100619	7.82805	2.0595	0.0460174	0.0946719	-5.56576	1.02378
5033	P4HA1	prolyl 4-hydroxylase subunit alpha 1	-0.15467	5.47312	-2.04614	0.047377	0.0969363	-5.17497	1.01351
10105	PPIF	peptidylprolyl isomerase F	0.0953904	7.76482	2.04014	0.0479994	0.0980184	-5.60079	1.00869
23770	FKBP8	FK506 binding protein 8	-0.117479	7.89812	-2.03081	0.0506152	0.102442	-5.64589	0.989522
23264	ZC3H7B	zinc finger CCCH-type containing 7B	-0.102289	7.17285	-2.00913	0.0513273	0.10359	-5.5958	0.984681
55210	ATAD3A	ATPase family, AAA domain containing 3A	0.107376	6.87248	1.99708	0.0526734	0.105683	-5.5724	0.975996
22824	HSPA4L	heat shock protein family A (Hsp70) member 4 like	-0.113153	6.74819	-1.98339	0.0542403	0.108362	-5.56863	0.965124
9330	GTF3C3	general transcription factor IIIC subunit 3	0.106836	6.83224	1.94949	0.0582955	0.11491	-5.65865	0.939641
143941	TTC36	tetratricopeptide repeat domain 36	0.855182	-0.262834	1.90953	0.0634074	0.123343	-4.01031	0.908886
56255	TMX4	thioredoxin related transmembrane protein 4	-0.133083	5.2116	-1.76998	0.0843785	0.154545	-5.63761	0.810946
51075	TMX2	thioredoxin related transmembrane protein 2	0.0921992	7.20037	1.74687	0.0883601	0.160554	-6.06037	0.794379
10130	PDIA6	protein disulfide isomerase family A member 6	-0.0851743	7.98369	-1.742	0.0892188	0.161678	-6.14351	0.79135
51061	TXNDC11	thioredoxin domain containing 11	0.132525	5.12208	1.73055	0.0912664	0.164497	-5.67233	0.783842
2287	FKBP3	FK506 binding protein 3	0.0876898	7.72703	1.71755	0.0936375	0.167905	-6.16833	0.774937
9601	PDIA4	protein disulfide isomerase family A member 4	0.0788139	8.0343	1.71545	0.0940256	0.16837	-6.19866	0.773735
94086	HSPB9	heat shock protein family B (small) member 9	0.801667	-0.0272257	1.67969	0.100839	0.177817	-4.29688	0.750026
24138	IFIT5	interferon induced protein with tetratricopeptide repeats 5	-0.147637	4.78033	-1.62978	0.111025	0.192225	-5.71451	0.716189
2280	FKBP1A	FK506 binding protein 1A	-0.0806072	7.32475	-1.61857	0.113424	0.195599	-6.27524	0.708633
8409	UXT	ubiquitously expressed prefoldin like chaperone	0.137386	4.7866	1.5844	0.121004	0.205984	-5.82802	0.686167
285755	PPIL6	peptidylprolyl isomerase like 6	-0.474107	1.05831	-1.56329	0.125887	0.212296	-4.71712	0.673058
6767	ST13	ST13, Hsp70 interacting protein	0.072363	8.53548	1.56268	0.126031	0.212516	-6.47752	0.672608
126393	HSPB6	heat shock protein family B (small) member 6	0.821666	-1.36422	1.51738	0.137061	0.227313	-4.46216	0.643376
1047	CLGN	calmegin	0.14598	4.20914	1.49923	0.141691	0.233294	-5.81472	0.632097
151613	TTC14	tetratricopeptide repeat domain 14	-0.100118	5.73397	-1.46879	0.149736	0.243631	-6.2146	0.613267
84277	DNAJC30	DnaJ heat shock protein family (Hsp40) member C30	-0.197873	3.74157	-1.44324	0.156765	0.252452	-5.64619	0.597821
89953	KLC4	kinesin light chain 4	0.110664	5.10789	1.43813	0.1582	0.254144	-6.09915	0.594919
11231	SEC63	SEC63 homolog, protein translocation regulator	-0.0718026	7.4619	-1.43162	0.160046	0.256244	-6.57751	0.591347
283237	TTC9C	tetratricopeptide repeat domain 9C	0.121828	4.72805	1.37362	0.177235	0.277077	-6.06304	0.557399
54557	SGTB	small glutamine rich tetratricopeptide repeat containing beta	-0.103007	5.51433	-1.37352	0.177266	0.277098	-6.3054	0.557367
84553	FAXC	failed axon connections homolog	-0.144543	4.12532	-1.3731	0.177394	0.277271	-5.91249	0.557095
5478	PPIA	peptidylprolyl isomerase A	0.0614103	9.57536	1.36578	0.179662	0.280231	-6.82701	0.552483
92104	TTC30A	tetratricopeptide repeat domain 30A	0.16918	3.6354	1.36375	0.180298	0.281111	-5.77621	0.551122
54970	TTC12	tetratricopeptide repeat domain 12	-0.152638	3.94807	-1.35569	0.182829	0.284296	-5.90289	0.546229
3306	HSPA2	heat shock protein family A (Hsp70) member 2	-0.242026	3.08631	-1.33439	0.189647	0.292286	-5.49394	0.534193
10465	PPIH	peptidylprolyl isomerase H	-0.0881348	6.38198	-1.32067	0.194418	0.298073	-6.54916	0.525678
56521	DNAJC12	DnaJ heat shock protein family (Hsp40) member C12	-0.102835	5.25544	-1.31897	0.194706	0.298427	-6.26623	0.525162
83858	ATAD3B	ATPase family, AAA domain containing 3B	0.0780734	6.43008	1.31387	0.1964	0.300438	-6.56722	0.522245
8473	OGT	O-linked N-acetylglucosamine (GlcNAc) transferase	-0.0639027	7.56491	-1.30043	0.200921	0.305924	-6.76311	0.514386
10273	STUB1	STIP1 homology and U-box containing protein 1	-0.0744955	6.27357	-1.26178	0.214362	0.32187	-6.63201	0.492319
160335	TMTC2	transmembrane and tetratricopeptide repeat containing 2	-0.152729	3.52358	-1.26143	0.214485	0.321933	-5.94108	0.492235
5830	PEX5	peroxisomal biogenesis factor 5	-0.0854928	5.76093	-1.23468	0.224177	0.333486	-6.53061	0.476922
54902	TTC19	tetratricopeptide repeat domain 19	-0.0730274	6.25099	-1.23163	0.225301	0.334764	-6.64669	0.475261
8697	CDC23	cell division cycle 23	-0.0636086	7.06451	-1.22067	0.229382	0.339432	-6.78863	0.469247
3433	IFIT2	interferon induced protein with tetratricopeptide repeats 2	-0.746334	-1.42953	-1.21373	0.231992	0.342231	-4.74146	0.465681
55741	EDEM2	ER degradation enhancing alpha-mannosidase like protein 2	0.128253	3.99744	1.20366	0.235819	0.346687	-6.14122	0.460063
64374	SIL1	SIL1 nucleotide exchange factor	-0.10748	4.54253	-1.18846	0.241685	0.353314	-6.28231	0.451839
26353	HSPB8	heat shock protein family B (small) member 8	-0.423124	0.583512	-1.12099	0.269001	0.383186	-5.09052	0.416591
134218	DNAJC21	DnaJ heat shock protein family (Hsp40) member C21	-0.073178	5.98114	-1.07409	0.289239	0.406107	-6.76299	0.39136
202052	DNAJC18	DnaJ heat shock protein family (Hsp40) member C18	-0.0958245	4.61452	-1.06338	0.294009	0.41108	-6.43647	0.386074
54943	DNAJC28	DnaJ heat shock protein family (Hsp40) member C28	0.243438	1.8804	1.0543	0.298092	0.415367	-5.55887	0.381568
10953	TOMM34	translocase of outer mitochondrial membrane 34	0.0590287	6.52103	1.02857	0.309882	0.428322	-6.89703	0.36823
79962	DNAJC22	DnaJ heat shock protein family (Hsp40) member C22	-0.233897	1.45503	-1.02621	0.310979	0.429422	-5.62695	0.367115
79809	TTC21B	tetratricopeptide repeat domain 21B	-0.0898599	4.57449	-1.00814	0.319469	0.438412	-6.49617	0.358117
27348	TOR1B	torsin family 1 member B	0.0901619	4.55994	0.989311	0.328477	0.447571	-6.50388	0.349138
64222	TOR3A	torsin family 3 member A	-0.0561457	6.34169	-0.945683	0.350007	0.470546	-6.95672	0.327398
80331	DNAJC5	DnaJ heat shock protein family (Hsp40) member C5	0.0556369	6.15605	0.921096	0.36254	0.483346	-6.95713	0.315742
23548	TTC33	tetratricopeptide repeat domain 33	0.0781602	5.0736	0.912787	0.366935	0.487767	-6.73602	0.311787
3338	DNAJC4	DnaJ heat shock protein family (Hsp40) member C4	0.0974028	3.90036	0.892943	0.377246	0.498109	-6.40642	0.302676
10693	CCT6B	chaperonin containing TCP1 subunit 6B	0.383158	-0.246198	0.880338	0.383952	0.505214	-5.18148	0.296524
585	BBS4	Bardet-Biedl syndrome 4	-0.0661672	5.23202	-0.864555	0.392455	0.513733	-6.82242	0.289262
55033	FKBP14	FK506 binding protein 14	0.0839618	4.41094	0.856181	0.397014	0.518363	-6.57322	0.285366
22984	PDCD11	programmed cell death 11	-0.0441276	7.86712	-0.850608	0.400067	0.5217	-7.26799	0.28258
55622	TTC27	tetratricopeptide repeat domain 27	0.0614516	5.93618	0.833688	0.409664	0.530816	-6.97521	0.275056
2288	FKBP4	FK506 binding protein 4	0.0352833	9.06034	0.827437	0.412915	0.533236	-7.37728	0.273081
51661	FKBP7	FK506 binding protein 7	0.0779331	4.29202	0.78876	0.434918	0.55459	-6.63069	0.256028
4976	OPA1	OPA1, mitochondrial dynamin like GTPase	-0.0387663	7.30474	-0.783033	0.438234	0.558005	-7.27922	0.253362
150737	TTC30B	tetratricopeptide repeat domain 30B	-0.123642	2.99845	-0.759671	0.45192	0.570851	-6.2145	0.243477
91875	TTC5	tetratricopeptide repeat domain 5	0.0613228	5.02067	0.679194	0.500939	0.61538	-6.85127	0.210857
54431	DNAJC10	DnaJ heat shock protein family (Hsp40) member C10	-0.0343325	7.28774	-0.675706	0.503128	0.616953	-7.34446	0.209748
64927	TTC23	tetratricopeptide repeat domain 23	0.0615413	4.51835	0.673134	0.504745	0.618453	-6.76087	0.208693
51434	ANAPC7	anaphase promoting complex subunit 7	0.0329871	7.11029	0.643174	0.523794	0.636093	-7.34281	0.19648
64837	KLC2	kinesin light chain 2	0.0351462	6.31175	0.602021	0.550568	0.659881	-7.24113	0.180534
10954	PDIA5	protein disulfide isomerase family A member 5	-0.0558226	4.3406	-0.553305	0.583144	0.687616	-6.8008	0.162654
57486	NLN	neurolysin	-0.0314332	6.50291	-0.544353	0.58923	0.692063	-7.31553	0.159855
219293	ATAD3C	ATPase family, AAA domain containing 3C	0.309732	-1.05053	0.542199	0.590699	0.693301	-5.17069	0.159078
9093	DNAJA3	DnaJ heat shock protein family (Hsp40) member A3	0.0243296	7.24501	0.496385	0.622349	0.720254	-7.44571	0.142514
54495	TMX3	thioredoxin related transmembrane protein 3	0.0331834	5.44556	0.474371	0.637823	0.732856	-7.13954	0.134981
25904	CNOT10	CCR4-NOT transcription complex subunit 10	0.0273389	6.38244	0.471836	0.639616	0.734325	-7.31007	0.134112
23307	FKBP15	FK506 binding protein 15	0.0331355	5.40408	0.435538	0.665521	0.756335	-7.13409	0.121286
7991	TUSC3	tumor suppressor candidate 3	0.0279988	5.72662	0.421314	0.675789	0.764323	-7.22765	0.116723
51182	HSPA14	heat shock protein family A (Hsp70) member 14	-0.0261179	6.43542	-0.419558	0.677061	0.765301	-7.347	0.116168
5480	PPIC	peptidylprolyl isomerase C	0.0340734	4.95669	0.40939	0.684445	0.771147	-7.00979	0.112863
996	CDC27	cell division cycle 27	0.0201532	7.65456	0.404978	0.687659	0.774053	-7.53801	0.111229
55192	DNAJC17	DnaJ heat shock protein family (Hsp40) member C17	0.0502392	3.44581	0.37446	0.710046	0.792052	-6.55389	0.101246
51303	FKBP11	FK506 binding protein 11	0.0726899	2.27031	0.359761	0.720925	0.801061	-6.19381	0.0963342
23341	DNAJC16	DnaJ heat shock protein family (Hsp40) member C16	-0.033001	4.33458	-0.349295	0.728706	0.807195	-6.88542	0.0930214
79982	DNAJB14	DnaJ heat shock protein family (Hsp40) member B14	-0.0338089	4.05243	-0.335313	0.739147	0.816048	-6.82726	0.0882845
8624	PSMG1	proteasome assembly chaperone 1	-0.0178991	6.68278	-0.301377	0.764693	0.835194	-7.42932	0.0782125
10294	DNAJA2	DnaJ heat shock protein family (Hsp40) member A2	0.0161033	7.22693	0.301019	0.764964	0.835323	-7.50636	0.0781454
23317	DNAJC13	DnaJ heat shock protein family (Hsp40) member C13	-0.0164025	6.22982	-0.283206	0.778484	0.845993	-7.3902	0.0726331
85406	DNAJC14	DnaJ heat shock protein family (Hsp40) member C14	0.0181136	5.91757	0.276987	0.783221	0.849423	-7.29545	0.0708758
55805	LRP2BP	LRP2 binding protein	-0.0673801	1.32142	-0.270807	0.787937	0.853449	-5.9763	0.0688226
199223	TTC21A	tetratricopeptide repeat domain 21A	-0.0747164	1.24166	-0.267423	0.790522	0.855483	-5.88665	0.0677884
6674	SPAG1	sperm associated antigen 1	-0.0383115	3.36641	-0.264771	0.79255	0.856675	-6.5784	0.0671837
120526	DNAJC24	DnaJ heat shock protein family (Hsp40) member C24	-0.0215702	5.05231	-0.258161	0.797611	0.860785	-7.09994	0.0651054
150353	DNAJB7	DnaJ heat shock protein family (Hsp40) member B7	0.0785055	0.746911	0.230168	0.819138	0.877393	-5.7139	0.0568059
114112	TXNRD3	thioredoxin reductase 3	0.0277744	3.40846	0.228219	0.820643	0.878406	-6.65152	0.0563046
6731	SRP72	signal recognition particle 72	0.0103686	8.10176	0.212292	0.832961	0.887002	-7.63485	0.0520752
54863	TOR4A	torsin family 4 member A	0.0431689	2.18018	0.181316	0.857054	0.903117	-6.13015	0.0442558
8195	MKKS	McKusick-Kaufman syndrome	-0.0128736	5.591	-0.177398	0.860094	0.904506	-7.23327	0.0435887
79989	TTC26	tetratricopeptide repeat domain 26	0.0149006	4.88029	0.17562	0.861482	0.905417	-7.01472	0.0431516
2289	FKBP5	FK506 binding protein 5	-0.0090837	6.82054	-0.166859	0.868324	0.90969	-7.49727	0.0411068
57544	TXNDC16	thioredoxin domain containing 16	0.0133834	4.9816	0.164576	0.87011	0.910857	-7.11538	0.0405496
83538	TTC25	tetratricopeptide repeat domain 25	0.0483146	0.930101	0.154435	0.878046	0.915659	-5.81712	0.0382661
9695	EDEM1	ER degradation enhancing alpha-mannosidase like protein 1	-0.00969216	5.4502	-0.137834	0.891065	0.92446	-7.24449	0.034112
55735	DNAJC11	DnaJ heat shock protein family (Hsp40) member C11	-0.00457865	6.28788	-0.0705569	0.944103	0.962029	-7.41116	0.0168116
8100	IFT88	intraflagellar transport 88	0.00820925	3.65932	0.0693252	0.945077	0.962399	-6.71938	0.016645
3437	IFIT3	interferon induced protein with tetratricopeptide repeats 3	-0.0222848	-0.780396	-0.0455553	0.963892	0.975431	-5.41497	0.0108037
56949	XAB2	XPA binding protein 2	0.00195925	5.901	0.0292215	0.976834	0.984157	-7.32324	0.00693574
147700	KLC3	kinesin light chain 3	-0.00241041	3.88961	-0.0219476	0.982599	0.988256	-6.80061	0.00513065

## Sheet: Supplementary Table 8d
ENTREZID	SYMBOL	GENENAME	logFC	AveExpr	t	P.Value	adj.P.Val	B
23435	TARDBP	TAR DNA binding protein	2.84753	8.94018	65.6092	3.07e-42	4.83e-38	84.5338
6520	SLC3A2	solute carrier family 3 member 2	1.26835	8.49997	23.3509	3.51e-23	2.76e-19	42.8519
441951	ZFAS1	ZNFX1 antisense RNA 1	1.45229	6.28816	20.1417	7.55e-22	3.96e-18	39.6932
871	SERPINH1	serpin family H member 1	1.03166	6.90743	18.9459	1.52e-21	5.99e-18	39.0163
23204	ARL6IP1	ADP ribosylation factor like GTPase 6 interacting protein 1	1.02047	7.90763	19.2566	2.32e-21	7.29e-18	38.6174
10112	KIF20A	kinesin family member 20A	1.00634	7.17247	18.3021	5.26e-21	1.38e-17	37.7804
10482	NXF1	nuclear RNA export factor 1	1.07474	7.21325	17.7213	4.14e-20	9.18e-17	35.7578
8904	CPNE1	copine 1	1.14163	5.54772	17.2103	4.67e-20	9.18e-17	35.5962
11186	RASSF1	Ras association domain family member 1	1.32346	5.03906	16.8626	9.58e-20	1.67e-16	34.8008
10049	DNAJB6	DnaJ heat shock protein family (Hsp40) member B6	0.945719	7.58933	16.3332	2.92e-19	4.59e-16	33.7877
57018	CCNL1	cyclin L1	0.945392	6.22859	16.1736	4.11e-19	5.69e-16	33.4536
1649	DDIT3	DNA damage inducible transcript 3	2.08429	3.69365	16.1478	4.34e-19	5.69e-16	32.6619
4097	MAFG	MAF bZIP transcription factor G	0.887674	6.13835	15.2882	2.86e-18	3.46e-15	31.5221
2512	FTL	ferritin light chain	0.762614	8.15946	15.2492	3.12e-18	3.5e-15	31.3485
1974	EIF4A2	eukaryotic translation initiation factor 4A2	0.716295	8.27435	15.2065	3.43e-18	3.6e-15	31.251
387066	SNHG5	small nucleolar RNA host gene 5	0.797691	7.44547	15.1229	4.14e-18	4.07e-15	31.0996
3310	HSPA6	heat shock protein family A (Hsp70) member 6	5.02563	1.96379	14.933	6.37e-18	5.89e-15	23.8565
153222	CREBRF	CREB3 regulatory factor	1.62015	4.36445	14.5639	1.49e-17	1.24e-14	29.6991
4616	GADD45B	growth arrest and DNA damage inducible beta	1.99261	4.3024	14.5602	1.5e-17	1.24e-14	29.2722
26271	FBXO5	F-box protein 5	0.85977	6.46846	14.3625	2.37e-17	1.87e-14	29.4046
3161	HMMR	hyaluronan mediated motility receptor	0.75634	6.89963	14.3168	2.64e-17	1.98e-14	29.2578
2730	GCLM	glutamate-cysteine ligase modifier subunit	0.998564	5.7655	14.0994	4.41e-17	3.15e-14	28.8131
3475	IFRD1	interferon related developmental regulator 1	0.792295	6.75593	13.9652	6.06e-17	4.14e-14	28.4464
1660	DHX9	DExH-box helicase 9	0.615108	9.69867	13.9217	6.72e-17	4.3e-14	28.1907
10051	SMC4	structural maintenance of chromosomes 4	0.635819	8.61798	13.9147	6.84e-17	4.3e-14	28.2173
8471	IRS4	insulin receptor substrate 4	-0.684066	9.37199	-14.079	1.22e-16	7.29e-14	27.6526
9550	ATP6V1G1	ATPase H+ transporting V1 subunit G1	0.751503	7.25021	13.6628	1.25e-16	7.29e-14	27.6891
22911	WDR47	WD repeat domain 47	0.990885	5.80416	13.6289	1.36e-16	7.63e-14	27.7034
23645	PPP1R15A	protein phosphatase 1 regulatory subunit 15A	1.63679	5.47698	15.4415	1.86e-16	1.01e-13	27.4303
54908	SPDL1	spindle apparatus coiled-coil protein 1	0.72978	7.58786	13.5786	2.65e-16	1.39e-13	26.9259
10432	RBM14	RNA binding motif protein 14	0.768012	7.44907	13.5601	3.05e-16	1.55e-13	26.8172
4084	MXD1	MAX dimerization protein 1	1.52093	3.80725	12.8976	8.24e-16	4.05e-13	25.7271
4609	MYC	MYC proto-oncogene, bHLH transcription factor	-0.647955	7.82907	-12.8831	8.54e-16	4.07e-13	25.7185
983	CDK1	cyclin dependent kinase 1	0.627968	7.30848	12.6812	1.42e-15	6.57e-13	25.2297
85236	HIST1H2BK	histone cluster 1 H2B family member k	0.926808	6.08524	12.7323	1.66e-15	7.45e-13	25.2158
3337	DNAJB1	DnaJ heat shock protein family (Hsp40) member B1	0.678563	7.67324	12.5366	2.06e-15	9.01e-13	24.8496
22974	TPX2	TPX2, microtubule nucleation factor	0.597352	8.08622	12.5128	2.18e-15	9.05e-13	24.7555
81610	FAM83D	family with sequence similarity 83 member D	0.846407	5.6235	12.5089	2.2e-15	9.05e-13	24.9247
1195	CLK1	CDC like kinase 1	0.85669	5.6639	12.5017	2.24e-15	9.05e-13	24.9123
7272	TTK	TTK protein kinase	0.673707	6.76625	12.4451	2.59e-15	1.02e-12	24.6619
10628	TXNIP	thioredoxin interacting protein	1.06583	5.09231	12.4338	2.67e-15	1.02e-12	24.7608
9344	TAOK2	TAO kinase 2	0.654062	7.13168	12.3236	3.55e-15	1.33e-12	24.3315
154796	AMOT	angiomotin	-0.575994	9.56793	-12.3929	3.89e-15	1.42e-12	24.117
10569	SLU7	SLU7 homolog, splicing factor	0.663614	7.00973	12.2742	4.03e-15	1.44e-12	24.2221
3320	HSP90AA1	heat shock protein 90 alpha family class A member 1	0.487844	11.8361	12.2023	4.85e-15	1.7e-12	23.7763
3838	KPNA2	karyopherin subunit alpha 2	0.553051	9.45855	12.1129	6.12e-15	2.09e-12	23.6499
163859	SDE2	SDE2 telomere maintenance homolog	0.838611	6.42348	12.3248	7.84e-15	2.62e-12	23.6466
10520	ZNF211	zinc finger protein 211	1.42309	3.81981	11.8516	1.21e-14	3.98e-12	23.1057
9441	MED26	mediator complex subunit 26	1.07728	4.69066	11.7195	1.72e-14	5.53e-12	22.9157
1462	VCAN	versican	-0.778651	6.42436	-11.8874	2.22e-14	6.97e-12	22.591
57035	RSRP1	arginine and serine rich protein 1	0.804547	5.4989	11.4398	3.64e-14	1.12e-11	22.1514
25976	TIPARP	TCDD inducible poly(ADP-ribose) polymerase	0.957768	5.02655	11.4064	3.98e-14	1.2e-11	22.091
5837	PYGM	glycogen phosphorylase, muscle associated	3.28163	2.32254	11.353	4.6e-14	1.36e-11	19.0347
991	CDC20	cell division cycle 20	0.580361	7.66927	11.3347	4.83e-14	1.4e-11	21.6628
3710	ITPR3	inositol 1,4,5-trisphosphate receptor type 3	-0.916559	5.26219	-11.324	4.97e-14	1.4e-11	21.8568
51602	NOP58	NOP58 ribonucleoprotein	0.558671	8.48579	11.3231	4.98e-14	1.4e-11	21.583
5327	PLAT	plasminogen activator, tissue type	-0.963898	5.4564	-11.5451	5.62e-14	1.54e-11	21.7563
8493	PPM1D	protein phosphatase, Mg2+/Mn2+ dependent 1D	0.762668	6.14267	11.2749	5.68e-14	1.54e-11	21.6745
25949	SYF2	SYF2 pre-mRNA splicing factor	0.856351	5.77022	11.225	6.5e-14	1.73e-11	21.5628
3321	IGSF3	immunoglobulin superfamily member 3	-0.753129	5.85069	-11.1478	8.02e-14	2.1e-11	21.3273
29896	TRA2A	transformer 2 alpha homolog	0.611808	6.9992	11.0548	1.03e-13	2.67e-11	20.9636
26586	CKAP2	cytoskeleton associated protein 2	0.591729	7.77802	11.097	1.16e-13	2.93e-11	20.7862
56681	SAR1A	secretion associated Ras related GTPase 1A	0.603566	7.08071	10.9598	1.34e-13	3.34e-11	20.6887
155054	ZNF425	zinc finger protein 425	1.86675	2.70384	10.9558	1.36e-13	3.34e-11	20.3534
149041	RC3H1	ring finger and CCCH-type domains 1	0.988921	5.15958	11.1544	1.44e-13	3.48e-11	20.8388
11080	DNAJB4	DnaJ heat shock protein family (Hsp40) member B4	0.899504	5.25751	10.8531	1.8e-13	4.3e-11	20.5914
891	CCNB1	cyclin B1	0.514091	8.34888	10.8425	1.86e-13	4.36e-11	20.2611
81930	KIF18A	kinesin family member 18A	0.898948	5.05934	10.7859	2.17e-13	5.02e-11	20.3972
58155	PTBP2	polypyrimidine tract binding protein 2	0.63516	6.43353	10.7753	2.24e-13	5.07e-11	20.2334
4438	MSH4	mutS homolog 4	3.47677	1.55618	10.772	2.26e-13	5.07e-11	16.9105
5718	PSMD12	proteasome 26S subunit, non-ATPase 12	0.563417	7.52834	10.7193	2.61e-13	5.79e-11	19.9759
5214	PFKP	phosphofructokinase, platelet	-0.620663	6.63288	-10.6978	2.77e-13	6.06e-11	19.9973
23642	SNHG1	small nucleolar RNA host gene 1	0.571282	7.64391	10.6916	2.82e-13	6.08e-11	19.8999
26122	EPC2	enhancer of polycomb homolog 2	0.898459	5.28138	10.8005	3.31e-13	7.02e-11	19.9879
8394	PIP5K1A	phosphatidylinositol-4-phosphate 5-kinase type 1 alpha	0.531278	7.58256	10.6139	3.51e-13	7.33e-11	19.671
65117	RSRC2	arginine and serine rich coiled-coil 2	0.548517	7.16792	10.6104	3.54e-13	7.33e-11	19.7068
4047	LSS	lanosterol synthase	-0.634277	6.41488	-10.5888	3.76e-13	7.69e-11	19.714
80162	PGGHG	protein-glucosylgalactosylhydroxylysine glucosidase	-0.891982	5.09061	-10.5487	4.21e-13	8.49e-11	19.742
51742	ARID4B	AT-rich interaction domain 4B	0.641936	6.23076	10.5348	4.38e-13	8.71e-11	19.5832
16	AARS	alanyl-tRNA synthetase	-0.492783	8.12237	-10.514	4.64e-13	9.07e-11	19.3526
3301	DNAJA1	DnaJ heat shock protein family (Hsp40) member A1	0.514406	9.08322	10.5864	4.67e-13	9.07e-11	19.3168
9589	WTAP	WT1 associated protein	0.57289	6.8917	10.5037	4.78e-13	9.16e-11	19.4287
3912	LAMB1	laminin subunit beta 1	-0.674637	6.46115	-10.5201	5.61e-13	1.06e-10	19.3242
10902	BRD8	bromodomain containing 8	0.606617	6.68026	10.4395	5.73e-13	1.07e-10	19.2585
3021	H3F3B	H3 histone family member 3B	0.469781	9.51858	10.4065	6.28e-13	1.16e-10	18.9697
284695	ZNF326	zinc finger protein 326	0.603686	6.90188	10.3947	6.5e-13	1.19e-10	19.1185
64776	C11orf1	chromosome 11 open reading frame 1	1.19294	3.9036	10.338	7.63e-13	1.38e-10	19.1789
3799	KIF5B	kinesin family member 5B	0.470749	8.31758	10.3307	7.79e-13	1.39e-10	18.8095
60674	GAS5	growth arrest specific 5	0.576031	7.42009	10.3518	8.97e-13	1.58e-10	18.7526
157313	CDCA2	cell division cycle associated 2	0.77136	5.78386	10.2759	1.11e-12	1.94e-10	18.7304
1382	CRABP2	cellular retinoic acid binding protein 2	-0.873715	5.34883	-10.2442	1.21e-12	2.08e-10	18.6963
23369	PUM2	pumilio RNA binding family member 2	0.571435	6.98446	10.1742	1.22e-12	2.08e-10	18.4624
148362	BROX	BRO1 domain and CAAX motif containing	0.87411	5.06007	10.1211	1.41e-12	2.39e-10	18.5598
6158	RPL28	ribosomal protein L28	0.473099	9.21791	10.113	1.45e-12	2.42e-10	18.1419
6548	SLC9A1	solute carrier family 9 member A1	0.888228	5.00575	10.0884	1.55e-12	2.57e-10	18.4713
65008	MRPL1	mitochondrial ribosomal protein L1	0.758138	6.0666	10.2556	1.73e-12	2.83e-10	18.286
6721	SREBF2	sterol regulatory element binding transcription factor 2	-0.592504	7.13955	-10.1666	1.75e-12	2.83e-10	18.1224
7019	TFAM	transcription factor A, mitochondrial	0.519605	7.30141	9.98456	2.09e-12	3.36e-10	17.898
55964	2023-09-03	septin 3	-0.80955	5.09478	-9.84103	3.17e-12	5.03e-10	17.741
11065	UBE2C	ubiquitin conjugating enzyme E2 C	0.584285	7.0552	9.88107	3.39e-12	5.34e-10	17.4583
9939	RBM8A	RNA binding motif protein 8A	0.519151	7.57335	9.76432	3.96e-12	6.16e-10	17.2373
10199	MPHOSPH10	M-phase phosphoprotein 10	0.553659	6.80371	9.74733	4.16e-12	6.41e-10	17.2632
60681	FKBP10	FK506 binding protein 10	-0.454126	7.93004	-9.7387	4.27e-12	6.51e-10	17.1291
5211	PFKL	phosphofructokinase, liver type	-0.511968	6.88249	-9.73009	4.37e-12	6.61e-10	17.201
2959	GTF2B	general transcription factor IIB	0.640622	5.64825	9.6953	4.84e-12	7.25e-10	17.2425
4537	ND3	NADH dehydrogenase, subunit 3 (complex I)	0.4489	9.65877	9.75335	4.89e-12	7.26e-10	16.8997
79657	RPAP3	RNA polymerase II associated protein 3	0.564419	6.75448	9.67041	5.2e-12	7.61e-10	17.0444
8878	SQSTM1	sequestosome 1	0.512761	7.19033	9.66905	5.23e-12	7.61e-10	16.9754
143884	CWF19L2	CWF19 like cell cycle control factor 2	0.736909	5.42662	9.65829	5.39e-12	7.78e-10	17.1628
144108	SPTY2D1	SPT2 chromatin protein domain containing 1	0.66306	6.21001	9.6433	5.63e-12	8.04e-10	17.0559
9262	STK17B	serine/threonine kinase 17b	0.735343	5.28439	9.64065	5.68e-12	8.04e-10	17.1252
27338	UBE2S	ubiquitin conjugating enzyme E2 S	0.489539	8.08777	9.60452	6.31e-12	8.86e-10	16.7234
51720	UIMC1	ubiquitin interaction motif containing 1	0.602269	6.3046	9.58693	6.64e-12	9.25e-10	16.8479
3915	LAMC1	laminin subunit gamma 1	-0.466249	7.89371	-9.57356	6.91e-12	9.53e-10	16.6438
23225	NUP210	nucleoporin 210	-0.592682	6.63262	-9.59182	7.8e-12	1.07e-09	16.6588
125058	TBC1D16	TBC1 domain family member 16	-0.815344	5.09981	-9.50372	8.51e-12	1.15e-09	16.7562
283991	UBALD2	UBA like domain containing 2	0.649819	5.79997	9.47842	9.14e-12	1.23e-09	16.5972
1843	DUSP1	dual specificity phosphatase 1	0.689152	5.44826	9.46766	9.43e-12	1.26e-09	16.6163
7804	LRP8	LDL receptor related protein 8	-0.86984	4.6846	-9.44192	1.02e-11	1.33e-09	16.6198
3312	HSPA8	heat shock protein family A (Hsp70) member 8	0.670106	11.2225	12.6959	1.02e-11	1.33e-09	16.6439
7009	TMBIM6	transmembrane BAX inhibitor motif containing 6	0.405341	9.146	9.43896	1.03e-11	1.33e-09	16.1708
3418	IDH2	isocitrate dehydrogenase (NADP(+)) 2, mitochondrial	-0.648646	5.68897	-9.4356	1.04e-11	1.34e-09	16.4933
3187	HNRNPH1	heterogeneous nuclear ribonucleoprotein H1	0.395664	9.85122	9.39566	1.17e-11	1.49e-09	16.0014
90637	ZFAND2A	zinc finger AN1-type containing 2A	1.1853	4.02158	9.38504	1.2e-11	1.51e-09	16.4793
5591	PRKDC	protein kinase, DNA-activated, catalytic subunit	-0.51553	9.28783	-10.0482	1.2e-11	1.51e-09	16.1425
124149	ANKRD26P1	ankyrin repeat domain 26 pseudogene 1	6.78638	1.39933	9.55637	1.21e-11	1.51e-09	8.54972
7265	TTC1	tetratricopeptide repeat domain 1	0.533382	6.90354	9.36705	1.27e-11	1.57e-09	16.131
1027	CDKN1B	cyclin dependent kinase inhibitor 1B	0.673088	5.54351	9.36121	1.29e-11	1.58e-09	16.2873
64895	PAPOLG	poly(A) polymerase gamma	0.756048	5.07365	9.35658	1.31e-11	1.58e-09	16.338
64645	MFSD14A	major facilitator superfamily domain containing 14A	0.498949	6.7727	9.35441	1.32e-11	1.58e-09	16.0961
6431	SRSF6	serine and arginine rich splicing factor 6	0.449647	8.40285	9.35409	1.32e-11	1.58e-09	15.9648
526	ATP6V1B2	ATPase H+ transporting V1 subunit B2	0.529049	6.63584	9.35184	1.33e-11	1.58e-09	16.1071
5792	PTPRF	protein tyrosine phosphatase, receptor type F	-0.502578	7.88436	-9.43176	1.49e-11	1.76e-09	15.9015
7153	TOP2A	DNA topoisomerase II alpha	0.393349	9.35798	9.26166	1.73e-11	2.04e-09	15.6243
3092	HIP1	huntingtin interacting protein 1	-0.72236	5.46707	-9.24912	1.8e-11	2.09e-09	15.9683
4921	DDR2	discoidin domain receptor tyrosine kinase 2	-0.996289	3.96684	-9.24793	1.81e-11	2.09e-09	16.0884
6924	ELOA	elongin A	0.525502	7.11293	9.23793	1.86e-11	2.14e-09	15.7347
9531	BAG3	BCL2 associated athanogene 3	0.618439	6.20756	9.19536	2.11e-11	2.4e-09	15.7329
25960	ADGRA2	adhesion G protein-coupled receptor A2	-0.967589	4.30863	-9.19413	2.12e-11	2.4e-09	15.9231
1859	DYRK1A	dual specificity tyrosine phosphorylation regulated kinase 1A	0.760649	5.05377	9.18584	2.17e-11	2.44e-09	15.8194
3148	HMGB2	high mobility group box 2	0.449703	8.46705	9.16903	2.29e-11	2.55e-09	15.4053
9945	GFPT2	glutamine-fructose-6-phosphate transaminase 2	-0.883729	4.53726	-9.15835	2.36e-11	2.61e-09	15.8119
54980	C2orf42	chromosome 2 open reading frame 42	1.38477	2.99829	9.15597	2.38e-11	2.61e-09	15.6917
8492	PRSS12	serine protease 12	-1.06376	3.8733	-9.13787	2.51e-11	2.74e-09	15.7657
10933	MORF4L1	mortality factor 4 like 1	0.418779	8.33206	9.12624	2.6e-11	2.82e-09	15.2867
988	CDC5L	cell division cycle 5 like	0.464704	7.52876	9.11695	2.67e-11	2.88e-09	15.3075
2125	EVPL	envoplakin	6.85901	0.847197	9.1571	2.78e-11	2.97e-09	7.42453
389792	IER5L	immediate early response 5 like	1.25531	3.8445	9.09931	2.81e-11	2.98e-09	15.6236
10556	RPP30	ribonuclease P/MRP subunit p30	0.559079	6.33251	9.0979	2.83e-11	2.98e-09	15.3995
10957	PNRC1	proline rich nuclear receptor coactivator 1	0.710312	5.23586	9.09163	2.88e-11	3.02e-09	15.5384
374383	NCR3LG1	natural killer cell cytotoxicity receptor 3 ligand 1	-0.706217	5.4969	-9.06903	3.08e-11	3.21e-09	15.4263
83461	CDCA3	cell division cycle associated 3	0.641534	5.40297	9.05722	3.19e-11	3.3e-09	15.3894
9559	VPS26A	VPS26, retromer complex component A	0.486313	6.84951	9.00515	3.73e-11	3.84e-09	15.0481
84124	ZNF394	zinc finger protein 394	0.883117	4.45703	8.98615	3.95e-11	4.03e-09	15.3137
80726	IQCN	IQ motif containing N	6.82593	0.138748	9.03298	4.01e-11	4.07e-09	7.26794
140609	NEK7	NIMA related kinase 7	0.566914	5.80017	8.97341	4.11e-11	4.14e-09	15.0694
160428	ALDH1L2	aldehyde dehydrogenase 1 family member L2	-0.801985	5.11459	-9.12375	4.18e-11	4.17e-09	15.1941
5701	PSMC2	proteasome 26S subunit, ATPase 2	0.504898	7.40609	9.01799	4.19e-11	4.17e-09	14.8951
3638	INSIG1	insulin induced gene 1	-0.900271	7.30254	-12.391	4.26e-11	4.21e-09	15.4624
84660	CCDC62	coiled-coil domain containing 62	3.09997	1.40776	8.95887	4.29e-11	4.21e-09	13.0696
55279	ZNF654	zinc finger protein 654	1.09215	3.8234	8.94747	4.44e-11	4.33e-09	15.2111
9610	RIN1	Ras and Rab interactor 1	4.11497	0.450983	8.92264	4.78e-11	4.62e-09	10.632
55781	RIOK2	RIO kinase 2	0.55129	6.37272	8.92201	4.79e-11	4.62e-09	14.877
9988	DMTF1	cyclin D binding myb like transcription factor 1	0.536092	6.22707	8.91976	4.82e-11	4.63e-09	14.8551
22846	VASH1	vasohibin 1	-0.721418	5.05124	-8.91021	4.97e-11	4.71e-09	15.0094
57403	RAB22A	RAB22A, member RAS oncogene family	0.734979	4.92329	8.90991	4.97e-11	4.71e-09	15.0092
8087	FXR1	FMR1 autosomal homolog 1	0.425104	7.91215	8.89168	5.25e-11	4.94e-09	14.5999
22900	CARD8	caspase recruitment domain family member 8	0.76616	4.54315	8.88352	5.38e-11	5.04e-09	14.9653
4330	MN1	MN1 proto-oncogene, transcriptional regulator	1.37221	2.95447	8.88118	5.42e-11	5.04e-09	14.9288
55643	BTBD2	BTB domain containing 2	-0.519116	6.93644	-8.87773	5.48e-11	5.07e-09	14.6581
4343	MOV10	Mov10 RISC complex RNA helicase	-0.457758	7.03871	-8.86832	5.63e-11	5.15e-09	14.6079
3482	IGF2R	insulin like growth factor 2 receptor	-0.498486	7.20581	-8.87032	5.66e-11	5.15e-09	14.5907
23231	SEL1L3	SEL1L family member 3	-1.0111	4.0161	-8.86657	5.66e-11	5.15e-09	14.9728
114804	RNF157	ring finger protein 157	-0.764298	4.73775	-8.85354	5.89e-11	5.32e-09	14.8806
79101	TAF1D	TATA-box binding protein associated factor, RNA polymerase I subunit D	0.592859	6.04154	8.84334	6.08e-11	5.46e-09	14.662
4248	MGAT3	mannosyl (beta-1,4-)-glycoprotein beta-1,4-N-acetylglucosaminyltransferase	-1.03517	3.98307	-8.86617	6.59e-11	5.88e-09	14.8291
11004	KIF2C	kinesin family member 2C	0.461722	6.94535	8.80954	6.73e-11	5.98e-09	14.4433
445	ASS1	argininosuccinate synthase 1	-0.699774	5.10433	-8.80718	6.78e-11	5.99e-09	14.6927
2317	FLNB	filamin B	-0.544566	7.07628	-8.95269	6.87e-11	6.03e-09	14.453
4751	NEK2	NIMA related kinase 2	0.541015	6.04213	8.80125	6.9e-11	6.03e-09	14.5345
57466	SCAF4	SR-related CTD associated factor 4	0.577119	6.15906	8.78592	7.23e-11	6.28e-09	14.4685
51009	DERL2	derlin 2	0.733472	5.27288	8.78393	7.27e-11	6.28e-09	14.6178
55671	PPP4R3A	protein phosphatase 4 regulatory subunit 3A	0.50854	7.03398	8.78116	7.33e-11	6.3e-09	14.369
151246	SGO2	shugoshin 2	0.546718	6.10364	8.77462	7.48e-11	6.34e-09	14.4423
1956	EGFR	epidermal growth factor receptor	-1.21854	3.32132	-8.77427	7.49e-11	6.34e-09	14.6807
23129	PLXND1	plexin D1	-0.983884	4.07193	-8.77311	7.51e-11	6.34e-09	14.69
54549	SDK2	sidekick cell adhesion molecule 2	-0.806498	4.93426	-8.85323	7.54e-11	6.34e-09	14.6225
1831	TSC22D3	TSC22 domain family member 3	-0.701942	6.63724	-9.74831	7.86e-11	6.55e-09	14.5623
55959	SULF2	sulfatase 2	-0.643373	5.51974	-8.75793	7.87e-11	6.55e-09	14.4881
112479	ERI2	ERI1 exoribonuclease family member 2	0.652277	5.18015	8.74013	8.3e-11	6.87e-09	14.4597
85315	PAQR8	progestin and adipoQ receptor family member 8	-1.06244	3.69155	-8.72855	8.6e-11	7.05e-09	14.566
1106	CHD2	chromodomain helicase DNA binding protein 2	0.529328	6.57155	8.72817	8.61e-11	7.05e-09	14.2598
55143	CDCA8	cell division cycle associated 8	0.536012	6.32796	8.72475	8.7e-11	7.09e-09	14.2754
57523	NYNRIN	NYN domain and retroviral integrase containing	-0.843133	4.66901	-8.71945	8.84e-11	7.17e-09	14.4924
55256	ADI1	acireductone dioxygenase 1	0.515141	7.00648	8.75022	9.32e-11	7.51e-09	14.1309
10087	COL4A3BP	collagen type IV alpha 3 binding protein	0.59505	5.58797	8.6974	9.46e-11	7.59e-09	14.2813
9805	SCRN1	secernin 1	-0.456962	7.38863	-8.68922	9.69e-11	7.74e-09	14.0222
287	ANK2	ankyrin 2	-0.762203	4.6652	-8.67522	1.01e-10	8.03e-09	14.3384
54439	RBM27	RNA binding motif protein 27	0.491468	7.26876	8.67343	1.02e-10	8.04e-09	14.0181
989	2023-09-07	septin 7	0.473505	7.36022	8.6734	1.02e-10	8.04e-09	13.9718
26512	INTS6	integrator complex subunit 6	0.74838	4.90126	8.66626	1.04e-10	8.13e-09	14.2907
80314	EPC1	enhancer of polycomb homolog 1	0.796888	4.6635	8.65799	1.07e-10	8.3e-09	14.3182
11047	ADRM1	adhesion regulating molecule 1	0.436493	7.60269	8.64778	1.1e-10	8.52e-09	13.891
57561	ARRDC3	arrestin domain containing 3	1.29635	4.75054	10.1884	1.14e-10	8.8e-09	14.4931
6428	SRSF3	serine and arginine rich splicing factor 3	0.416907	9.64904	8.76927	1.17e-10	9e-09	13.7219
92344	GORAB	golgin, RAB6 interacting	0.867836	4.23855	8.62176	1.19e-10	9.09e-09	14.2335
254225	RNF169	ring finger protein 169	-0.601075	5.55349	-8.61252	1.22e-10	9.3e-09	14.0252
23197	FAF2	Fas associated factor family member 2	0.443393	7.70947	8.60091	1.27e-10	9.59e-09	13.7308
22864	R3HDM2	R3H domain containing 2	-0.794582	4.65138	-8.5812	1.35e-10	1.01e-08	14.0779
5515	PPP2CA	protein phosphatase 2 catalytic subunit alpha	0.413903	7.8176	8.57467	1.37e-10	1.03e-08	13.6395
55831	EMC3	ER membrane protein complex subunit 3	0.542937	5.98509	8.57354	1.38e-10	1.03e-08	13.8648
10493	VAT1	vesicle amine transport 1	-0.46186	7.16188	-8.57279	1.38e-10	1.03e-08	13.7018
143684	FAM76B	family with sequence similarity 76 member B	0.827328	4.93687	8.899	1.4e-10	1.03e-08	14.0428
58515	SELENOK	selenoprotein K	0.609269	5.80453	8.56767	1.4e-10	1.03e-08	13.8781
9746	CLSTN3	calsyntenin 3	-0.75135	4.81273	-8.56503	1.42e-10	1.04e-08	14.0144
27154	BRPF3	bromodomain and PHD finger containing 3	0.563936	6.11557	8.55904	1.44e-10	1.04e-08	13.7981
4807	NHLH1	nescient helix-loop-helix 1	3.22403	1.73852	8.69895	1.44e-10	1.04e-08	12.2043
22826	DNAJC8	DnaJ heat shock protein family (Hsp40) member C8	0.411703	8.04561	8.55513	1.46e-10	1.05e-08	13.5634
5413	2023-09-05	septin 5	-1.10325	3.94298	-8.59905	1.47e-10	1.05e-08	14.0522
57181	SLC39A10	solute carrier family 39 member 10	-0.555994	6.52665	-8.6809	1.48e-10	1.05e-08	13.7301
23411	SIRT1	sirtuin 1	0.556116	6.27337	8.55011	1.48e-10	1.05e-08	13.7506
84328	LZIC	leucine zipper and CTNNBIP1 domain containing	0.749002	4.92687	8.54536	1.5e-10	1.06e-08	13.9297
6009	RHEB	Ras homolog, mTORC1 binding	0.437909	7.02535	8.54226	1.52e-10	1.07e-08	13.6078
7748	ZNF195	zinc finger protein 195	0.680171	5.31499	8.53723	1.54e-10	1.08e-08	13.8454
6782	HSPA13	heat shock protein family A (Hsp70) member 13	0.539951	6.4478	8.537	1.55e-10	1.08e-08	13.6722
274	BIN1	bridging integrator 1	-0.720235	4.97913	-8.52956	1.58e-10	1.1e-08	13.8769
3909	LAMA3	laminin subunit alpha 3	-0.946533	4.01663	-8.51622	1.64e-10	1.14e-08	13.9195
25963	TMEM87A	transmembrane protein 87A	0.657366	5.25612	8.50018	1.73e-10	1.19e-08	13.755
64763	ZNF574	zinc finger protein 574	0.710053	5.47112	8.49555	1.75e-10	1.2e-08	13.7596
56204	FAM214A	family with sequence similarity 214 member A	1.10646	3.2663	8.48607	1.8e-10	1.23e-08	13.8437
9775	EIF4A3	eukaryotic translation initiation factor 4A3	0.38796	8.62408	8.47972	1.84e-10	1.25e-08	13.3008
51085	MLXIPL	MLX interacting protein like	-1.38867	2.99538	-8.47452	1.87e-10	1.27e-08	13.728
7627	ZNF75A	zinc finger protein 75a	0.972065	3.86284	8.44903	2.02e-10	1.36e-08	13.735
57534	MIB1	mindbomb E3 ubiquitin protein ligase 1	-0.490902	7.29503	-8.5783	2.06e-10	1.38e-08	13.3031
57585	CRAMP1	cramped chromatin regulator homolog 1	0.58182	5.73343	8.44085	2.07e-10	1.38e-08	13.4735
10944	C11orf58	chromosome 11 open reading frame 58	0.409219	8.14701	8.44048	2.07e-10	1.38e-08	13.2026
929	CD14	CD14 molecule	3.90014	1.3024	8.43746	2.09e-10	1.39e-08	10.0083
1058	CENPA	centromere protein A	0.705339	4.93713	8.42941	2.14e-10	1.42e-08	13.5619
760	CA2	carbonic anhydrase 2	-0.44718	7.10822	-8.42328	2.18e-10	1.43e-08	13.2397
23061	TBC1D9B	TBC1 domain family member 9B	-0.424322	7.6692	-8.42244	2.19e-10	1.43e-08	13.1864
1031	CDKN2C	cyclin dependent kinase inhibitor 2C	0.536045	6.42483	8.42162	2.2e-10	1.43e-08	13.3276
26086	GPSM1	G protein signaling modulator 1	-0.624136	5.42856	-8.41646	2.23e-10	1.45e-08	13.4617
64786	TBC1D15	TBC1 domain family member 15	0.528037	6.06477	8.40794	2.29e-10	1.48e-08	13.3408
51203	NUSAP1	nucleolar and spindle associated protein 1	0.44754	7.31386	8.38896	2.43e-10	1.56e-08	13.107
57179	KIAA1191	KIAA1191	0.398904	7.57166	8.37463	2.54e-10	1.63e-08	13.0379
29028	ATAD2	ATPase family, AAA domain containing 2	0.43173	7.10944	8.36666	2.6e-10	1.66e-08	13.0581
132724	TMPRSS11B	transmembrane serine protease 11B	5.80246	-3.44833	8.36271	2.63e-10	1.67e-08	6.31426
139818	DOCK11	dedicator of cytokinesis 11	-0.579429	5.53245	-8.3615	2.64e-10	1.67e-08	13.2638
5016	OVGP1	oviductal glycoprotein 1	1.28003	3.15664	8.36124	2.64e-10	1.67e-08	13.414
3189	HNRNPH3	heterogeneous nuclear ribonucleoprotein H3	0.368796	8.51326	8.35838	2.67e-10	1.68e-08	12.9248
374897	SBSN	suprabasin	6.09428	-0.672703	8.35244	2.72e-10	1.7e-08	6.3681
54957	TXNL4B	thioredoxin like 4B	0.803669	4.57912	8.34306	2.8e-10	1.74e-08	13.3771
1647	GADD45A	growth arrest and DNA damage inducible alpha	0.940852	5.58457	9.28497	2.98e-10	1.85e-08	13.4306
79659	DYNC2H1	dynein cytoplasmic 2 heavy chain 1	-0.455041	7.16215	-8.31325	3.06e-10	1.89e-08	12.8851
153830	RNF145	ring finger protein 145	0.526541	6.11631	8.31266	3.07e-10	1.89e-08	13.035
57703	CWC22	CWC22 spliceosome associated protein homolog	0.510959	6.22006	8.30854	3.11e-10	1.91e-08	13.0147
2064	ERBB2	erb-b2 receptor tyrosine kinase 2	-0.589561	5.76212	-8.30118	3.18e-10	1.95e-08	13.0629
6713	SQLE	squalene epoxidase	-0.41068	8.03639	-8.29024	3.29e-10	2e-08	12.7469
6427	SRSF2	serine and arginine rich splicing factor 2	0.356421	9.51079	8.28554	3.34e-10	2.03e-08	12.6404
905	CCNT2	cyclin T2	0.556728	5.82598	8.27666	3.43e-10	2.07e-08	12.9507
8106	PABPN1	poly(A) binding protein nuclear 1	0.412955	8.20023	8.27564	3.44e-10	2.07e-08	12.6965
55623	THUMPD1	THUMP domain containing 1	0.463863	6.39136	8.25242	3.7e-10	2.22e-08	12.7936
8970	HIST1H2BJ	histone cluster 1 H2B family member j	2.59667	1.5458	8.23848	3.86e-10	2.3e-08	11.5348
6594	SMARCA1	SWI/SNF related, matrix associated, actin dependent regulator of chromatin, subfamily a, member 1	-0.471643	6.70857	-8.23846	3.86e-10	2.3e-08	12.6973
9672	SDC3	syndecan 3	-1.0583	5.07898	-9.61372	3.88e-10	2.3e-08	13.2574
890	CCNA2	cyclin A2	0.409752	7.7652	8.23505	3.9e-10	2.31e-08	12.5899
10286	BCAS2	BCAS2, pre-mRNA processing factor	0.403821	7.98556	8.22331	4.05e-10	2.38e-08	12.5461
81611	ANP32E	acidic nuclear phosphoprotein 32 family member E	0.355356	8.72994	8.20968	4.22e-10	2.48e-08	12.4501
79872	CBLL1	Cbl proto-oncogene like 1	0.573797	5.33769	8.2033	4.3e-10	2.52e-08	12.8015
84146	ZNF644	zinc finger protein 644	0.43086	7.07928	8.20206	4.32e-10	2.52e-08	12.554
57095	PITHD1	PITH domain containing 1	0.520311	6.1808	8.18729	4.52e-10	2.62e-08	12.6395
3157	HMGCS1	3-hydroxy-3-methylglutaryl-CoA synthase 1	-0.442348	7.21895	-8.17852	4.65e-10	2.69e-08	12.4714
7091	TLE4	transducin like enhancer of split 4	0.445638	7.12236	8.17156	4.75e-10	2.73e-08	12.465
3676	ITGA4	integrin subunit alpha 4	-0.827302	4.24049	-8.16551	4.84e-10	2.78e-08	12.8507
1386	ATF2	activating transcription factor 2	0.690767	4.93385	8.15918	4.93e-10	2.81e-08	12.7432
55299	BRIX1	BRX1, biogenesis of ribosomes	0.434906	7.27941	8.15906	4.94e-10	2.81e-08	12.4238
1292	COL6A2	collagen type VI alpha 2 chain	-0.781372	4.79119	-8.19124	5.07e-10	2.88e-08	12.7484
2034	EPAS1	endothelial PAS domain protein 1	-0.774668	4.60683	-8.14253	5.19e-10	2.93e-08	12.7421
333926	PPM1J	protein phosphatase, Mg2+/Mn2+ dependent 1J	-0.955029	3.83389	-8.142	5.2e-10	2.93e-08	12.8121
23594	ORC6	origin recognition complex subunit 6	0.560463	6.01561	8.13218	5.36e-10	3.01e-08	12.4909
3399	ID3	inhibitor of DNA binding 3, HLH protein	0.546931	6.56233	8.2458	5.53e-10	3.09e-08	12.4296
6498	SKIL	SKI like proto-oncogene	0.679875	5.12932	8.11913	5.59e-10	3.11e-08	12.6214
51663	ZFR	zinc finger RNA binding protein	0.414918	7.85612	8.11168	5.72e-10	3.18e-08	12.2053
78999	LRFN4	leucine rich repeat and fibronectin type III domain containing 4	-0.645177	5.41195	-8.10714	5.8e-10	3.21e-08	12.5175
10595	ERN2	endoplasmic reticulum to nucleus signaling 2	5.7341	-0.811473	8.1044	5.85e-10	3.23e-08	5.94686
51306	FAM13B	family with sequence similarity 13 member B	0.680488	5.02334	8.09836	5.96e-10	3.28e-08	12.5347
128346	C1orf162	chromosome 1 open reading frame 162	2.92524	1.5293	8.09694	5.98e-10	3.28e-08	10.6205
23219	FBXO28	F-box protein 28	0.439584	6.66128	8.09337	6.05e-10	3.3e-08	12.2647
10713	USP39	ubiquitin specific peptidase 39	0.426201	7.29883	8.08962	6.12e-10	3.33e-08	12.1899
6640	SNTA1	syntrophin alpha 1	-0.755677	4.53716	-8.08799	6.15e-10	3.34e-08	12.5858
9783	RIMS3	regulating synaptic membrane exocytosis 3	-1.01496	3.70962	-8.0833	6.24e-10	3.37e-08	12.6354
29941	PKN3	protein kinase N3	-0.570513	5.87441	-8.08512	6.33e-10	3.41e-08	12.3411
150274	HSCB	HscB mitochondrial iron-sulfur cluster cochaperone	0.849628	4.24079	8.07692	6.37e-10	3.42e-08	12.5875
4241	MELTF	melanotransferrin	-0.819475	4.26422	-8.07397	6.43e-10	3.44e-08	12.5695
9459	ARHGEF6	Rac/Cdc42 guanine nucleotide exchange factor 6	-0.942503	3.97474	-8.0709	6.49e-10	3.46e-08	12.5876
8322	FZD4	frizzled class receptor 4	-0.847372	4.2475	-8.06809	6.55e-10	3.48e-08	12.5509
80311	KLHL15	kelch like family member 15	0.532018	6.49027	8.12761	6.77e-10	3.59e-08	12.2205
10146	G3BP1	G3BP stress granule assembly factor 1	0.369151	8.45923	8.04101	7.12e-10	3.76e-08	11.9452
8508	NIPSNAP1	nipsnap homolog 1	-0.43987	6.85849	-8.03918	7.16e-10	3.77e-08	12.0836
57092	PCNP	PEST proteolytic signal containing nuclear protein	0.397285	7.65005	8.0333	7.29e-10	3.82e-08	11.9758
27143	PALD1	phosphatase domain containing paladin 1	-0.623194	5.42691	-8.02231	7.55e-10	3.94e-08	12.2424
745	MYRF	myelin regulatory factor	-1.13946	3.43629	-8.02037	7.59e-10	3.95e-08	12.4459
7316	UBC	ubiquitin C	0.362038	8.62302	8.01151	7.8e-10	4.05e-08	11.8468
6434	TRA2B	transformer 2 beta homolog	0.386229	8.47051	8.00737	7.91e-10	4.08e-08	11.836
112495	GTF3C6	general transcription factor IIIC subunit 6	0.512844	7.00414	8.18784	7.94e-10	4.08e-08	12.0237
26225	ARL5A	ADP ribosylation factor like GTPase 5A	0.481289	6.21539	8.00532	7.96e-10	4.08e-08	12.0431
22863	ATG14	autophagy related 14	0.712602	4.77757	8.00463	7.97e-10	4.08e-08	12.2909
219654	ZCCHC24	zinc finger CCHC-type containing 24	-0.787015	4.55861	-8.033	8.25e-10	4.2e-08	12.2828
80727	TTYH3	tweety family member 3	-0.51196	6.57583	-8.07504	8.26e-10	4.2e-08	11.9946
9584	RBM39	RNA binding motif protein 39	0.399277	8.37169	7.99119	8.31e-10	4.22e-08	11.7923
1999	ELF3	E74 like ETS transcription factor 3	5.47214	-0.979262	7.96531	9.01e-10	4.56e-08	5.86042
6121	RPE65	RPE65, retinoid isomerohydrolase	5.93958	-2.79391	7.97343	9.04e-10	4.56e-08	5.92415
27342	RABGEF1	RAB guanine nucleotide exchange factor 1	0.625319	5.12962	7.95621	9.27e-10	4.66e-08	12.0758
155370	SBDSP1	SBDS, ribosome maturation factor pseudogene 1	0.58363	5.86411	7.94338	9.65e-10	4.83e-08	11.9546
51547	SIRT7	sirtuin 7	0.656762	4.96619	7.94047	9.74e-10	4.86e-08	12.0672
2192	FBLN1	fibulin 1	-0.58745	5.83572	-7.93274	9.98e-10	4.96e-08	11.923
5930	RBBP6	RB binding protein 6, ubiquitin ligase	0.3917	7.74443	7.92911	1.01e-09	5e-08	11.6653
54934	KANSL2	KAT8 regulatory NSL complex subunit 2	0.628991	5.68194	8.04485	1.01e-09	5e-08	11.9401
90799	CEP95	centrosomal protein 95	0.506253	5.87214	7.92742	1.01e-09	5e-08	11.8672
65250	CPLANE1	ciliogenesis and planar polarity effector 1	-0.657771	4.85049	-7.91208	1.06e-09	5.21e-08	11.9887
83860	TAF3	TATA-box binding protein associated factor 3	0.675611	4.93296	7.91146	1.07e-09	5.21e-08	11.9972
1039	CDR2	cerebellar degeneration related protein 2	0.517085	5.79027	7.91101	1.07e-09	5.21e-08	11.8533
51526	OSER1	oxidative stress responsive serine rich 1	0.670772	5.53002	7.94671	1.08e-09	5.23e-08	11.9317
115290	FBXO17	F-box protein 17	-0.646852	5.07821	-7.90708	1.08e-09	5.23e-08	11.9666
467	ATF3	activating transcription factor 3	0.656421	5.53532	8.02267	1.08e-09	5.23e-08	11.9029
54665	RSBN1	round spermatid basic protein 1	0.515101	5.97942	7.90529	1.09e-09	5.24e-08	11.792
9126	SMC3	structural maintenance of chromosomes 3	0.372974	7.95396	7.90184	1.1e-09	5.28e-08	11.5367
54955	C1orf109	chromosome 1 open reading frame 109	0.521525	5.8666	7.876	1.19e-09	5.71e-08	11.7173
3162	HMOX1	heme oxygenase 1	0.978754	5.68834	9.7825	1.29e-09	6.15e-08	12.1151
4074	M6PR	mannose-6-phosphate receptor, cation dependent	0.476805	6.32856	7.85023	1.29e-09	6.15e-08	11.5621
64170	CARD9	caspase recruitment domain family member 9	2.02978	1.74265	7.8467	1.31e-09	6.2e-08	11.2076
54472	TOLLIP	toll interacting protein	0.576313	5.27209	7.84581	1.31e-09	6.2e-08	11.7178
28962	OSTM1	osteoclastogenesis associated transmembrane protein 1	0.628413	5.08729	7.84436	1.32e-09	6.21e-08	11.7494
79726	WDR59	WD repeat domain 59	-0.48784	6.20011	-7.83937	1.34e-09	6.29e-08	11.5525
10383	TUBB4B	tubulin beta 4B class IVb	0.363299	8.87977	7.83559	1.35e-09	6.35e-08	11.2727
10818	FRS2	fibroblast growth factor receptor substrate 2	0.58572	5.30216	7.83399	1.36e-09	6.36e-08	11.6508
23429	RYBP	RING1 and YY1 binding protein	0.532099	5.4987	7.83161	1.37e-09	6.39e-08	11.6127
51585	PCF11	PCF11, cleavage and polyadenylation factor subunit	0.441103	6.59957	7.82546	1.4e-09	6.48e-08	11.4427
81566	CSRNP2	cysteine and serine rich nuclear protein 2	0.650374	5.08621	7.82535	1.4e-09	6.48e-08	11.6912
9782	MATR3	matrin 3	0.325926	9.83601	7.82304	1.41e-09	6.5e-08	11.1746
116988	AGAP3	ArfGAP with GTPase domain, ankyrin repeat and PH domain 3	-0.439851	7.03098	-7.81745	1.43e-09	6.6e-08	11.372
51512	GTSE1	G2 and S-phase expressed 1	0.493447	6.50193	7.85128	1.45e-09	6.65e-08	11.4322
10140	TOB1	transducer of ERBB2, 1	0.552324	5.44545	7.80982	1.47e-09	6.72e-08	11.5886
9493	KIF23	kinesin family member 23	0.423305	6.869	7.80724	1.48e-09	6.75e-08	11.3479
9789	SPCS2	signal peptidase complex subunit 2	0.542127	5.80853	7.80206	1.5e-09	6.84e-08	11.5065
6207	RPS13	ribosomal protein S13	0.374611	9.29878	7.83541	1.52e-09	6.9e-08	11.1441
79966	SCD5	stearoyl-CoA desaturase 5	-1.04575	3.41769	-7.79728	1.52e-09	6.91e-08	11.7718
23224	SYNE2	spectrin repeat containing nuclear envelope protein 2	-0.583648	5.40457	-7.79558	1.53e-09	6.92e-08	11.528
57396	CLK4	CDC like kinase 4	0.728747	4.75125	7.78788	1.57e-09	7.07e-08	11.6301
1203	CLN5	CLN5, intracellular trafficking protein	0.458476	6.20628	7.78518	1.58e-09	7.11e-08	11.3633
7913	DEK	DEK proto-oncogene	0.354891	8.93899	7.7845	1.59e-09	7.11e-08	11.1002
115557	ARHGEF25	Rho guanine nucleotide exchange factor 25	-0.716213	5.00942	-7.81785	1.6e-09	7.16e-08	11.5855
8780	RIOK3	RIO kinase 3	0.523372	6.4789	7.8884	1.62e-09	7.23e-08	11.3551
341640	FREM2	FRAS1 related extracellular matrix protein 2	-0.756675	4.58148	-7.80912	1.65e-09	7.32e-08	11.5944
5158	PDE6B	phosphodiesterase 6B	5.39507	-2.23202	7.76337	1.7e-09	7.51e-08	5.3863
100506584	NA	NA	0.492794	6.08618	7.76136	1.71e-09	7.52e-08	11.3474
5713	PSMD7	proteasome 26S subunit, non-ATPase 7	0.494409	6.21687	7.76097	1.71e-09	7.52e-08	11.3068
284217	LAMA1	laminin subunit alpha 1	-0.738098	4.9134	-7.86999	1.72e-09	7.54e-08	11.5303
283131	NEAT1	nuclear paraspeckle assembly transcript 1	-0.578897	7.06262	-8.78072	1.77e-09	7.77e-08	11.4011
25926	NOL11	nucleolar protein 11	0.375329	8.05349	7.74583	1.79e-09	7.82e-08	11.0421
11043	MID2	midline 2	-0.703971	4.55982	-7.73603	1.85e-09	8.02e-08	11.4857
3800	KIF5C	kinesin family member 5C	-0.660993	4.86868	-7.73602	1.85e-09	8.02e-08	11.4495
146223	CMTM4	CKLF like MARVEL transmembrane domain containing 4	-0.529064	6.22308	-7.83103	1.89e-09	8.18e-08	11.2168
10845	CLPX	caseinolytic mitochondrial matrix peptidase chaperone subunit	0.477792	6.08924	7.71527	1.97e-09	8.5e-08	11.1792
3840	KPNA4	karyopherin subunit alpha 4	0.447876	6.68905	7.71503	1.97e-09	8.5e-08	11.0928
9828	ARHGEF17	Rho guanine nucleotide exchange factor 17	-0.871734	3.85359	-7.71254	1.99e-09	8.53e-08	11.4948
90441	ZNF622	zinc finger protein 622	0.588625	5.98446	7.78706	1.99e-09	8.53e-08	11.2469
100507023	NA	NA	1.77376	1.55069	7.70166	2.06e-09	8.79e-08	11.0856
399687	MYO18A	myosin XVIIIA	-0.639232	5.07376	-7.69488	2.1e-09	8.96e-08	11.2975
10076	PTPRU	protein tyrosine phosphatase, receptor type U	-0.573582	6.19811	-7.96089	2.12e-09	8.99e-08	11.1666
29	ABR	ABR, RhoGEF and GTPase activating protein	-0.617618	5.13093	-7.69058	2.13e-09	9.03e-08	11.2599
6482	ST3GAL1	ST3 beta-galactoside alpha-2,3-sialyltransferase 1	-0.745678	4.44242	-7.67712	2.22e-09	9.4e-08	11.3207
7267	TTC3	tetratricopeptide repeat domain 3	-0.388567	7.41347	-7.67524	2.24e-09	9.43e-08	10.8637
4776	NFATC4	nuclear factor of activated T cells 4	-0.777488	4.73721	-7.77296	2.3e-09	9.69e-08	11.2725
57659	ZBTB4	zinc finger and BTB domain containing 4	-0.737537	4.51324	-7.66055	2.34e-09	9.82e-08	11.2557
84246	MED10	mediator complex subunit 10	0.694778	5.12607	7.76459	2.36e-09	9.88e-08	11.1888
54069	MIS18A	MIS18 kinetochore protein A	0.493772	6.24339	7.65522	2.38e-09	9.93e-08	10.9595
23310	NCAPD3	non-SMC condensin II complex subunit D3	-0.373535	7.74028	-7.64376	2.47e-09	1.03e-07	10.7441
134548	SOWAHA	sosondowah ankyrin repeat domain family member A	-0.972062	3.66226	-7.64277	2.48e-09	1.03e-07	11.299
79753	SNIP1	Smad nuclear interacting protein 1	0.713126	4.78035	7.61946	2.67e-09	1.1e-07	11.13
64089	SNX16	sorting nexin 16	1.33437	2.76907	7.61	2.75e-09	1.13e-07	11.1375
4552	MTRR	5-methyltetrahydrofolate-homocysteine methyltransferase reductase	0.518029	5.63987	7.60979	2.75e-09	1.13e-07	10.908
6382	SDC1	syndecan 1	-0.974577	3.97748	-7.70983	2.79e-09	1.15e-07	11.1807
1832	DSP	desmoplakin	-0.385279	7.52638	-7.60425	2.8e-09	1.15e-07	10.645
51119	SBDS	SBDS, ribosome maturation factor	0.416978	7.28098	7.60083	2.83e-09	1.15e-07	10.6571
5236	PGM1	phosphoglucomutase 1	-0.49621	6.16378	-7.6007	2.83e-09	1.15e-07	10.7973
5201	PFDN1	prefoldin subunit 1	0.497375	6.32996	7.62893	2.87e-09	1.17e-07	10.7759
1030	CDKN2B	cyclin dependent kinase inhibitor 2B	0.825563	4.13773	7.59094	2.92e-09	1.18e-07	11.0963
10766	TOB2	transducer of ERBB2, 2	0.503899	5.89331	7.59005	2.92e-09	1.18e-07	10.8118
150468	CKAP2L	cytoskeleton associated protein 2 like	0.611074	5.32441	7.58714	2.95e-09	1.19e-07	10.9103
85352	SHISAL1	shisa like 1	-1.11923	3.11139	-7.58588	2.96e-09	1.19e-07	11.1186
10985	GCN1	GCN1, eIF2 alpha kinase activator homolog	-0.386421	8.28459	-7.62007	2.97e-09	1.19e-07	10.5331
63910	SLC17A9	solute carrier family 17 member 9	5.13731	-2.96087	7.58551	2.97e-09	1.19e-07	5.25188
22853	LMTK2	lemur tyrosine kinase 2	0.594252	5.33114	7.58441	2.98e-09	1.19e-07	10.8912
7150	TOP1	DNA topoisomerase I	0.34965	8.06807	7.58082	3.01e-09	1.2e-07	10.5193
55526	DHTKD1	dehydrogenase E1 and transketolase domain containing 1	-0.51977	5.598	-7.5743	3.07e-09	1.22e-07	10.8025
112744	IL17F	interleukin 17F	5.60697	-0.544575	7.56572	3.16e-09	1.25e-07	5.15482
8480	RAE1	ribonucleic acid export 1	0.433084	6.35496	7.5627	3.19e-09	1.26e-07	10.6534
6294	SAFB	scaffold attachment factor B	0.395503	7.77315	7.56217	3.19e-09	1.26e-07	10.4888
3910	LAMA4	laminin subunit alpha 4	-0.892582	3.76818	-7.55978	3.22e-09	1.26e-07	11.0354
3181	HNRNPA2B1	heterogeneous nuclear ribonucleoprotein A2/B1	0.284632	11.1212	7.55924	3.22e-09	1.26e-07	10.2662
10677	AVIL	advillin	2.42804	1.38975	7.555	3.27e-09	1.28e-07	10.0436
9063	PIAS2	protein inhibitor of activated STAT 2	0.713053	4.33489	7.55442	3.27e-09	1.28e-07	10.9494
8908	GYG2	glycogenin 2	-0.742174	4.33286	-7.55375	3.28e-09	1.28e-07	10.9624
338761	C1QL4	complement C1q like 4	-1.32998	2.99603	-7.54919	3.33e-09	1.29e-07	10.9612
9352	TXNL1	thioredoxin like 1	0.468813	6.11415	7.54518	3.37e-09	1.31e-07	10.6575
55122	AKIRIN2	akirin 2	0.483198	6.21231	7.54343	3.39e-09	1.31e-07	10.6335
23234	DNAJC9	DnaJ heat shock protein family (Hsp40) member C9	0.436768	6.31946	7.54227	3.4e-09	1.31e-07	10.5866
115584	SLC5A11	solute carrier family 5 member 11	3.21167	0.766547	7.53988	3.43e-09	1.32e-07	8.56338
7275	TUB	tubby bipartite transcription factor	-0.485458	6.42458	-7.56189	3.56e-09	1.36e-07	10.5483
64282	TENT4B	terminal nucleotidyltransferase 4B	0.543526	5.52636	7.525	3.59e-09	1.37e-07	10.6709
6778	STAT6	signal transducer and activator of transcription 6	-0.648145	5.22973	-7.61545	3.64e-09	1.39e-07	10.7302
4603	MYBL1	MYB proto-oncogene like 1	0.712521	4.42096	7.51374	3.72e-09	1.42e-07	10.8069
7087	ICAM5	intercellular adhesion molecule 5	-0.948748	4.13158	-7.89471	3.76e-09	1.43e-07	10.9193
10988	METAP2	methionyl aminopeptidase 2	0.345394	8.54477	7.50932	3.77e-09	1.43e-07	10.2633
27316	RBMX	RNA binding motif protein X-linked	0.319988	9.07674	7.49388	3.96e-09	1.5e-07	10.1793
23166	STAB1	stabilin 1	4.84891	0.312785	7.48739	4.05e-09	1.53e-07	5.71638
5457	POU4F1	POU class 4 homeobox 1	-0.431785	6.78223	-7.48578	4.07e-09	1.53e-07	10.3414
85301	COL27A1	collagen type XXVII alpha 1 chain	-0.777372	4.41681	-7.48235	4.11e-09	1.54e-07	10.7261
10207	PATJ	PATJ, crumbs cell polarity complex component	-0.767904	4.34697	-7.47118	4.26e-09	1.59e-07	10.7145
83706	FERMT3	fermitin family member 3	2.45101	1.54079	7.47085	4.26e-09	1.59e-07	9.58227
689	BTF3	basic transcription factor 3	0.352982	9.43643	7.50367	4.27e-09	1.59e-07	10.0972
54442	KCTD5	potassium channel tetramerization domain containing 5	0.500712	5.85603	7.47045	4.27e-09	1.59e-07	10.4432
9902	MRC2	mannose receptor C type 2	-0.630136	5.03866	-7.46296	4.37e-09	1.62e-07	10.5446
55165	CEP55	centrosomal protein 55	0.460585	6.40584	7.4625	4.38e-09	1.62e-07	10.3153
6591	SNAI2	snail family transcriptional repressor 2	-0.486305	5.86914	-7.45883	4.43e-09	1.63e-07	10.4173
3714	JAG2	jagged 2	-0.613847	5.77439	-7.78936	4.47e-09	1.64e-07	10.4994
84255	SLC37A3	solute carrier family 37 member 3	-0.466652	6.18907	-7.45539	4.48e-09	1.64e-07	10.3528
9819	TSC22D2	TSC22 domain family member 2	0.529268	5.66842	7.45437	4.49e-09	1.65e-07	10.4339
1026	CDKN1A	cyclin dependent kinase inhibitor 1A	0.769343	5.07899	7.44818	4.58e-09	1.67e-07	10.6261
6432	SRSF7	serine and arginine rich splicing factor 7	0.359872	8.59638	7.44259	4.66e-09	1.7e-07	10.0482
6837	MED22	mediator complex subunit 22	-0.513292	5.52165	-7.4385	4.72e-09	1.72e-07	10.3942
84081	NSRP1	nuclear speckle splicing regulatory protein 1	0.483197	6.07199	7.43744	4.74e-09	1.72e-07	10.3089
5704	PSMC4	proteasome 26S subunit, ATPase 4	0.375946	7.68697	7.43198	4.82e-09	1.75e-07	10.0926
6430	SRSF5	serine and arginine rich splicing factor 5	0.346634	8.24436	7.43085	4.84e-09	1.75e-07	10.0348
29904	EEF2K	eukaryotic elongation factor 2 kinase	-0.664074	4.84188	-7.42642	4.91e-09	1.77e-07	10.4827
327	APEH	acylaminoacyl-peptide hydrolase	-0.435471	6.58716	-7.41967	5.01e-09	1.8e-07	10.1623
2182	ACSL4	acyl-CoA synthetase long chain family member 4	-0.467534	6.49618	-7.44703	5.1e-09	1.83e-07	10.1657
29931	LINC00312	long intergenic non-protein coding RNA 312	4.05562	1.5355	7.44189	5.18e-09	1.85e-07	7.37005
57452	GALNT16	polypeptide N-acetylgalactosaminyltransferase 16	-0.884189	3.69943	-7.40751	5.21e-09	1.86e-07	10.5702
81555	YIPF5	Yip1 domain family member 5	0.455866	6.10049	7.40293	5.29e-09	1.88e-07	10.1908
83543	AIF1L	allograft inflammatory factor 1 like	-0.558149	5.56711	-7.39267	5.46e-09	1.94e-07	10.2434
6418	SET	SET nuclear proto-oncogene	0.309941	9.98161	7.39138	5.48e-09	1.95e-07	9.79763
55222	LRRC20	leucine rich repeat containing 20	-0.705544	4.58499	-7.37988	5.69e-09	2.01e-07	10.3679
2584	GALK1	galactokinase 1	-0.464712	6.12892	-7.37634	5.75e-09	2.03e-07	10.0975
9667	SAFB2	scaffold attachment factor B2	0.588894	6.74257	8.27663	5.76e-09	2.03e-07	10.2665
55915	LANCL2	LanC like 2	0.56844	5.11547	7.37558	5.76e-09	2.03e-07	10.2733
6926	TBX3	T-box 3	0.47431	6.24018	7.37183	5.83e-09	2.05e-07	10.0933
26057	ANKRD17	ankyrin repeat domain 17	-0.364681	7.52999	-7.36723	5.92e-09	2.07e-07	9.88557
60313	GPBP1L1	GC-rich promoter binding protein 1 like 1	0.418998	6.53598	7.36267	6.01e-09	2.1e-07	9.98542
55701	ARHGEF40	Rho guanine nucleotide exchange factor 40	-0.795719	3.96462	-7.36112	6.04e-09	2.1e-07	10.3926
151648	SGO1	shugoshin 1	0.631718	5.09694	7.35961	6.06e-09	2.11e-07	10.2431
51111	KMT5B	lysine methyltransferase 5B	0.536643	5.56887	7.35919	6.07e-09	2.11e-07	10.1381
5052	PRDX1	peroxiredoxin 1	0.319342	9.8487	7.35731	6.11e-09	2.12e-07	9.69957
5802	PTPRS	protein tyrosine phosphatase, receptor type S	-0.480226	6.60775	-7.44712	6.24e-09	2.16e-07	9.97782
64005	MYO1G	myosin IG	5.12814	-1.61513	7.34878	6.28e-09	2.16e-07	4.90223
6018	RLF	rearranged L-myc fusion	0.489312	6.05371	7.3476	6.3e-09	2.17e-07	10.0389
23043	TNIK	TRAF2 and NCK interacting kinase	-0.535819	5.52724	-7.3427	6.4e-09	2.2e-07	10.0832
10762	NUP50	nucleoporin 50	0.369785	7.37141	7.3349	6.56e-09	2.24e-07	9.80234
836	CASP3	caspase 3	0.535932	5.20005	7.33467	6.56e-09	2.24e-07	10.1081
5836	PYGL	glycogen phosphorylase L	-0.363988	7.39393	-7.33413	6.58e-09	2.24e-07	9.79416
4597	MVD	mevalonate diphosphate decarboxylase	-0.564155	5.50386	-7.32406	6.79e-09	2.31e-07	10.0556
2149	F2R	coagulation factor II thrombin receptor	-0.540693	5.41942	-7.32354	6.8e-09	2.31e-07	10.0571
26115	TANC2	tetratricopeptide repeat, ankyrin repeat and coiled-coil containing 2	-0.604164	5.40357	-7.40967	6.87e-09	2.33e-07	10.0659
5929	RBBP5	RB binding protein 5, histone lysine methyltransferase complex subunit	0.56511	5.91562	7.41352	6.92e-09	2.34e-07	10.0071
3422	IDI1	isopentenyl-diphosphate delta isomerase 1	-0.380197	7.12021	-7.31667	6.95e-09	2.35e-07	9.75948
6613	SUMO2	small ubiquitin-like modifier 2	0.366528	8.314	7.31158	7.06e-09	2.38e-07	9.65409
57727	NCOA5	nuclear receptor coactivator 5	0.514294	5.74274	7.30937	7.11e-09	2.39e-07	9.97254
23362	PSD3	pleckstrin and Sec7 domain containing 3	-0.561774	5.25817	-7.30815	7.14e-09	2.39e-07	9.98962
23187	PHLDB1	pleckstrin homology like domain family B member 1	-0.634471	4.7709	-7.30031	7.32e-09	2.45e-07	10.0958
4092	SMAD7	SMAD family member 7	0.82754	4.08651	7.29339	7.48e-09	2.5e-07	10.1858
7837	PXDN	peroxidasin	-0.604208	5.81134	-7.63872	7.73e-09	2.58e-07	9.95782
10175	CNIH1	cornichon family AMPA receptor auxiliary protein 1	0.405458	6.84338	7.26697	8.14e-09	2.71e-07	9.63586
60488	MRPS35	mitochondrial ribosomal protein S35	0.409354	6.77673	7.26104	8.29e-09	2.75e-07	9.63115
55829	SELENOS	selenoprotein S	0.503473	5.71925	7.2601	8.32e-09	2.75e-07	9.79775
51586	MED15	mediator complex subunit 15	0.48648	5.8333	7.25039	8.58e-09	2.83e-07	9.73877
2036	EPB41L1	erythrocyte membrane protein band 4.1 like 1	-0.658079	4.79572	-7.24892	8.62e-09	2.84e-07	9.92957
10385	BTN2A2	butyrophilin subfamily 2 member A2	-0.683086	4.52788	-7.24405	8.76e-09	2.88e-07	9.94887
51729	WBP11	WW domain binding protein 11	0.385896	7.47733	7.23321	9.06e-09	2.98e-07	9.47405
3239	HOXD13	homeobox D13	0.36592	7.47694	7.22878	9.19e-09	3.01e-07	9.46061
7314	UBB	ubiquitin B	0.37137	10.0562	7.57398	9.29e-09	3.03e-07	9.37737
157638	FAM84B	family with sequence similarity 84 member B	-0.636369	7.2749	-8.93583	9.31e-09	3.03e-07	9.91175
55696	RBM22	RNA binding motif protein 22	0.400556	6.8843	7.2243	9.32e-09	3.03e-07	9.52351
399888	FAM180B	family with sequence similarity 180 member B	4.66769	-2.45719	7.22406	9.33e-09	3.03e-07	5.26284
9537	TP53I11	tumor protein p53 inducible protein 11	-0.587347	5.20438	-7.22389	9.34e-09	3.03e-07	9.76794
10725	NFAT5	nuclear factor of activated T cells 5	0.53485	5.81501	7.25057	9.45e-09	3.05e-07	9.67292
55687	TRMU	tRNA 5-methylaminomethyl-2-thiouridylate methyltransferase	0.463459	5.91749	7.21991	9.45e-09	3.05e-07	9.63494
286826	LIN9	lin-9 DREAM MuvB core complex component	0.4866	5.67502	7.2189	9.49e-09	3.06e-07	9.66952
10001	MED6	mediator complex subunit 6	0.495878	5.80021	7.2156	9.59e-09	3.08e-07	9.65791
4853	NOTCH2	notch 2	-0.402331	7.70621	-7.28907	1.02e-08	3.25e-07	9.36251
220134	SKA1	spindle and kinetochore associated complex subunit 1	0.631324	4.74694	7.19698	1.02e-08	3.25e-07	9.76843
22938	SNW1	SNW domain containing 1	0.38066	7.37589	7.19685	1.02e-08	3.25e-07	9.36595
51093	RRNAD1	ribosomal RNA adenine dimethylase domain containing 1	0.628184	4.74375	7.19498	1.02e-08	3.26e-07	9.74246
23011	RAB21	RAB21, member RAS oncogene family	0.495359	5.60043	7.18949	1.04e-08	3.32e-07	9.59133
5351	PLOD1	procollagen-lysine,2-oxoglutarate 5-dioxygenase 1	-0.424881	6.56344	-7.1848	1.06e-08	3.36e-07	9.43737
5167	ENPP1	ectonucleotide pyrophosphatase/phosphodiesterase 1	-0.582712	4.99353	-7.18118	1.07e-08	3.39e-07	9.68776
55249	YY1AP1	YY1 associated protein 1	0.432202	6.36399	7.17697	1.08e-08	3.43e-07	9.43341
55635	DEPDC1	DEP domain containing 1	0.517224	7.1569	7.99217	1.09e-08	3.45e-07	9.53903
5129	CDK18	cyclin dependent kinase 18	-0.813247	4.17344	-7.17134	1.1e-08	3.48e-07	9.79021
207	AKT1	AKT serine/threonine kinase 1	-0.384355	6.9531	-7.16986	1.11e-08	3.49e-07	9.32187
51060	TXNDC12	thioredoxin domain containing 12	0.389609	6.66828	7.16288	1.13e-08	3.56e-07	9.34674
29842	TFCP2L1	transcription factor CP2 like 1	-1.33693	2.61742	-7.15752	1.15e-08	3.61e-07	9.71719
55802	DCP1A	decapping mRNA 1A	0.43934	6.29791	7.15699	1.16e-08	3.61e-07	9.38163
547	KIF1A	kinesin family member 1A	-0.707758	4.39672	-7.1566	1.16e-08	3.61e-07	9.70237
5501	PPP1CC	protein phosphatase 1 catalytic subunit gamma	0.312202	8.91494	7.15615	1.16e-08	3.61e-07	9.10778
9415	FADS2	fatty acid desaturase 2	-0.55461	5.3252	-7.15476	1.16e-08	3.61e-07	9.51518
1949	EFNB3	ephrin B3	-0.924551	3.52028	-7.15475	1.16e-08	3.61e-07	9.79618
11218	DDX20	DEAD-box helicase 20	0.351145	7.38399	7.15086	1.18e-08	3.65e-07	9.21477
482	ATP1B2	ATPase Na+/K+ transporting subunit beta 2	-1.4673	2.16287	-7.15009	1.18e-08	3.65e-07	9.66314
23300	ATMIN	ATM interactor	0.488163	6.00045	7.14726	1.19e-08	3.66e-07	9.39897
127833	SYT2	synaptotagmin 2	-1.04802	3.06334	-7.14719	1.19e-08	3.66e-07	9.78489
29109	FHOD1	formin homology 2 domain containing 1	-0.426834	6.3073	-7.14693	1.19e-08	3.66e-07	9.34958
6129	RPL7	ribosomal protein L7	0.333772	9.56137	7.1753	1.2e-08	3.67e-07	9.05073
3835	KIF22	kinesin family member 22	0.365423	7.37522	7.14305	1.21e-08	3.7e-07	9.187
23020	SNRNP200	small nuclear ribonucleoprotein U5 subunit 200	-0.345028	9.05844	-7.16589	1.23e-08	3.77e-07	9.05363
9620	CELSR1	cadherin EGF LAG seven-pass G-type receptor 1	-0.612349	5.2129	-7.16178	1.25e-08	3.81e-07	9.50112
151987	PPP4R2	protein phosphatase 4 regulatory subunit 2	0.501158	5.6234	7.12708	1.27e-08	3.87e-07	9.41257
8518	ELP1	elongator complex protein 1	-0.352878	7.41039	-7.12428	1.28e-08	3.89e-07	9.13278
100507126	NA	NA	0.457547	6.10796	7.12202	1.29e-08	3.91e-07	9.28524
1778	DYNC1H1	dynein cytoplasmic 1 heavy chain 1	-0.472364	8.66641	-8.10475	1.3e-08	3.92e-07	9.30372
8877	SPHK1	sphingosine kinase 1	-0.85661	3.79038	-7.11385	1.33e-08	4e-07	9.63646
100499177	THAP9-AS1	THAP9 antisense RNA 1	0.478914	5.63648	7.11047	1.34e-08	4.03e-07	9.33319
9440	MED17	mediator complex subunit 17	0.504084	5.71226	7.10998	1.34e-08	4.03e-07	9.34715
54961	SSH3	slingshot protein phosphatase 3	-0.826633	3.99637	-7.10955	1.34e-08	4.03e-07	9.61857
10598	AHSA1	activator of HSP90 ATPase activity 1	0.360766	8.17322	7.10532	1.36e-08	4.08e-07	9.00708
4189	DNAJB9	DnaJ heat shock protein family (Hsp40) member B9	0.915926	3.94562	7.16341	1.38e-08	4.11e-07	9.62307
9253	NUMBL	NUMB like, endocytic adaptor protein	-0.684218	4.58598	-7.10169	1.38e-08	4.11e-07	9.5039
4131	MAP1B	microtubule associated protein 1B	-0.471461	6.05746	-7.10092	1.38e-08	4.11e-07	9.22261
8886	DDX18	DEAD-box helicase 18	0.331585	8.31958	7.10022	1.38e-08	4.11e-07	8.97506
80144	FRAS1	Fraser extracellular matrix complex subunit 1	-0.587409	4.95002	-7.09972	1.39e-08	4.11e-07	9.41509
113510	HELQ	helicase, POLQ like	0.706756	4.457	7.09921	1.39e-08	4.11e-07	9.53703
150726	FBXO41	F-box protein 41	-0.852983	3.92226	-7.09483	1.41e-08	4.16e-07	9.5747
10284	SAP18	Sin3A associated protein 18	0.385271	7.44027	7.0905	1.43e-08	4.21e-07	9.03177
25907	TMEM158	transmembrane protein 158 (gene/pseudogene)	-0.85821	3.66727	-7.08437	1.46e-08	4.28e-07	9.57455
29080	CCDC59	coiled-coil domain containing 59	0.460391	6.35129	7.08416	1.46e-08	4.28e-07	9.15262
2774	GNAL	G protein subunit alpha L	-0.799449	3.86504	-7.08293	1.46e-08	4.29e-07	9.53919
576	ADGRB2	adhesion G protein-coupled receptor B2	-0.936706	4.37185	-7.79771	1.48e-08	4.34e-07	9.63303
9128	PRPF4	pre-mRNA processing factor 4	0.381512	6.91637	7.0775	1.49e-08	4.34e-07	9.0441
987	LRBA	LPS responsive beige-like anchor protein	-0.444181	6.454	-7.11443	1.49e-08	4.34e-07	9.08475
8724	SNX3	sorting nexin 3	0.357339	7.54964	7.073	1.51e-08	4.4e-07	8.95225
8912	CACNA1H	calcium voltage-gated channel subunit alpha1 H	-0.848375	5.48539	-8.75191	1.52e-08	4.41e-07	9.64358
7402	UTRN	utrophin	-0.497953	5.94681	-7.13348	1.52e-08	4.41e-07	9.1538
2997	GYS1	glycogen synthase 1	-0.435358	6.45834	-7.0645	1.55e-08	4.49e-07	9.06708
51497	NELFCD	negative elongation factor complex member C/D	0.36048	7.01882	7.05833	1.58e-08	4.57e-07	8.95474
4897	NRCAM	neuronal cell adhesion molecule	-0.753016	3.93293	-7.05827	1.58e-08	4.57e-07	9.44999
10397	NDRG1	N-myc downstream regulated 1	-0.370819	7.56358	-7.05758	1.59e-08	4.57e-07	8.89789
51099	ABHD5	abhydrolase domain containing 5	0.618601	4.71771	7.05634	1.59e-08	4.57e-07	9.34843
26269	FBXO8	F-box protein 8	0.699807	4.38863	7.05627	1.59e-08	4.57e-07	9.39014
65056	GPBP1	GC-rich promoter binding protein 1	0.354453	7.20684	7.0552	1.6e-08	4.58e-07	8.925
10808	HSPH1	heat shock protein family H (Hsp110) member 1	0.3428	8.48438	7.0524	1.61e-08	4.61e-07	8.81004
5516	PPP2CB	protein phosphatase 2 catalytic subunit beta	0.43993	6.00714	7.05137	1.62e-08	4.62e-07	9.08001
10250	SRRM1	serine and arginine repetitive matrix 1	0.377274	7.18142	7.04438	1.66e-08	4.72e-07	8.89986
81855	SFXN3	sideroflexin 3	-1.12054	3.06066	-7.04032	1.68e-08	4.77e-07	9.44621
643836	ZFP62	ZFP62 zinc finger protein	-0.465681	5.68354	-7.03936	1.68e-08	4.77e-07	9.10844
9527	GOSR1	golgi SNAP receptor complex member 1	0.499672	5.60065	7.03791	1.69e-08	4.79e-07	9.12922
285819	LOC285819	uncharacterized LOC285819	2.61113	0.710802	7.03586	1.7e-08	4.81e-07	8.25029
401399	PRRT4	proline rich transmembrane protein 4	-0.989611	3.36868	-7.02792	1.74e-08	4.93e-07	9.41739
221584	ZSCAN12P1	zinc finger and SCAN domain containing 12 pseudogene 1	1.66033	2.19902	7.02354	1.77e-08	4.99e-07	9.03368
27257	LSM1	LSM1 homolog, mRNA degradation associated	0.48217	6.00225	7.01969	1.79e-08	5.04e-07	8.99709
266727	MDGA1	MAM domain containing glycosylphosphatidylinositol anchor 1	-1.10648	2.89918	-7.01867	1.8e-08	5.04e-07	9.38531
25972	UNC50	unc-50 inner nuclear membrane RNA binding protein	0.567316	5.02122	7.01841	1.8e-08	5.04e-07	9.1393
5111	PCNA	proliferating cell nuclear antigen	0.358598	7.84444	7.01754	1.8e-08	5.05e-07	8.74805
2800	GOLGA1	golgin A1	0.692577	4.5004	7.01547	1.82e-08	5.07e-07	9.25576
26266	SLC13A4	solute carrier family 13 member 4	-1.07458	3.35977	-7.01011	1.85e-08	5.15e-07	9.36223
56967	C14orf132	chromosome 14 open reading frame 132	-0.736053	4.68124	-7.20753	1.86e-08	5.17e-07	9.23599
26009	ZZZ3	zinc finger ZZ-type containing 3	0.40779	6.4354	7.00274	1.89e-08	5.25e-07	8.84711
6187	RPS2	ribosomal protein S2	0.292502	11.0383	6.99989	1.91e-08	5.29e-07	8.48818
84524	ZC3H8	zinc finger CCCH-type containing 8	0.632356	4.65646	6.99913	1.91e-08	5.3e-07	9.17001
586	BCAT1	branched chain amino acid transaminase 1	-0.390004	7.1211	-6.99207	1.96e-08	5.41e-07	8.72815
2335	FN1	fibronectin 1	-0.734409	5.08698	-7.55274	1.96e-08	5.41e-07	9.21521
2202	EFEMP1	EGF containing fibulin extracellular matrix protein 1	-1.07412	3.45298	-7.11321	2e-08	5.5e-07	9.30688
57153	SLC44A2	solute carrier family 44 member 2	-0.53727	5.40155	-6.98244	2.02e-08	5.55e-07	8.9729
56257	MEPCE	methylphosphate capping enzyme	0.397945	6.87276	6.98202	2.02e-08	5.55e-07	8.73885
5595	MAPK3	mitogen-activated protein kinase 3	-0.408236	6.437	-6.98018	2.03e-08	5.56e-07	8.7833
6617	SNAPC1	small nuclear RNA activating complex polypeptide 1	0.722773	4.41357	6.97967	2.04e-08	5.56e-07	9.15358
25837	RAB26	RAB26, member RAS oncogene family	-1.1996	2.47065	-6.97936	2.04e-08	5.56e-07	9.22159
4641	MYO1C	myosin IC	-0.395533	6.53421	-6.97907	2.04e-08	5.56e-07	8.76588
201294	UNC13D	unc-13 homolog D	2.97736	0.423779	6.97596	2.06e-08	5.6e-07	7.30044
127253	TYW3	tRNA-yW synthesizing protein 3 homolog	0.408977	6.43585	6.9721	2.09e-08	5.66e-07	8.75531
200185	KRTCAP2	keratinocyte associated protein 2	0.390312	6.56518	6.97186	2.09e-08	5.66e-07	8.75624
64121	RRAGC	Ras related GTP binding C	0.711216	4.27743	6.96857	2.11e-08	5.7e-07	9.14146
10645	CAMKK2	calcium/calmodulin dependent protein kinase kinase 2	-0.44321	6.13371	-6.96851	2.11e-08	5.7e-07	8.81063
9747	TCAF1	TRPM8 channel associated factor 1	-0.840616	3.80572	-6.96651	2.12e-08	5.73e-07	9.19038
55791	LRIF1	ligand dependent nuclear receptor interacting factor 1	0.719382	4.74588	6.95777	2.18e-08	5.88e-07	9.08262
3146	HMGB1	high mobility group box 1	0.339727	8.59782	6.95405	2.21e-08	5.94e-07	8.48692
1917	EEF1A2	eukaryotic translation elongation factor 1 alpha 2	-0.413888	6.55488	-6.94944	2.24e-08	6.01e-07	8.66241
7571	ZNF23	zinc finger protein 23	0.715867	4.46948	6.94932	2.24e-08	6.01e-07	9.04756
57449	PLEKHG5	pleckstrin homology and RhoGEF domain containing G5	-0.904741	3.35572	-6.94327	2.29e-08	6.11e-07	9.14717
22985	ACIN1	apoptotic chromatin condensation inducer 1	0.319056	8.43231	6.9428	2.29e-08	6.11e-07	8.46103
9525	VPS4B	vacuolar protein sorting 4 homolog B	0.550468	5.19171	6.94243	2.29e-08	6.11e-07	8.90455
11212	PLPBP	pyridoxal phosphate binding protein	0.524051	5.72798	6.94051	2.31e-08	6.14e-07	8.81108
1718	DHCR24	24-dehydrocholesterol reductase	-0.321925	8.25019	-6.93545	2.35e-08	6.23e-07	8.45481
55761	TTC17	tetratricopeptide repeat domain 17	0.482564	5.74631	6.93468	2.35e-08	6.24e-07	8.73432
51477	ISYNA1	inositol-3-phosphate synthase 1	-0.425477	6.15047	-6.93332	2.36e-08	6.25e-07	8.6675
26065	LSM14A	LSM14A, mRNA processing body assembly factor	0.340873	7.35332	6.93165	2.37e-08	6.27e-07	8.51937
10217	CTDSPL	CTD small phosphatase like	-0.531503	5.11791	-6.92889	2.4e-08	6.32e-07	8.8362
9095	TBX19	T-box 19	2.26372	0.752086	6.9221	2.45e-08	6.45e-07	8.12099
9646	CTR9	CTR9 homolog, Paf1/RNA polymerase II complex component	0.338131	7.54129	6.92056	2.46e-08	6.47e-07	8.45894
9112	MTA1	metastasis associated 1	-0.368111	7.42786	-6.91641	2.49e-08	6.54e-07	8.45623
4501	MT1X	metallothionein 1X	0.742331	4.55536	6.91595	2.5e-08	6.54e-07	8.97212
23500	DAAM2	dishevelled associated activator of morphogenesis 2	-0.78745	4.28375	-6.99651	2.52e-08	6.58e-07	8.97705
140890	SREK1	splicing regulatory glutamic acid and lysine rich protein 1	0.376543	7.00598	6.91306	2.52e-08	6.58e-07	8.48844
5256	PHKA2	phosphorylase kinase regulatory subunit alpha 2	-0.602175	4.80436	-6.90692	2.57e-08	6.7e-07	8.84146
5001	ORC5	origin recognition complex subunit 5	0.490161	5.73931	6.90076	2.62e-08	6.82e-07	8.6685
55181	SMG8	SMG8, nonsense mediated mRNA decay factor	0.405388	6.7249	6.90018	2.63e-08	6.83e-07	8.52937
51371	POMP	proteasome maturation protein	0.386906	7.0431	6.89851	2.64e-08	6.85e-07	8.45918
85313	PPIL4	peptidylprolyl isomerase like 4	0.417385	6.45971	6.89451	2.67e-08	6.93e-07	8.51201
9263	STK17A	serine/threonine kinase 17a	0.562505	5.2197	6.89301	2.69e-08	6.95e-07	8.72784
2983	GUCY1B1	guanylate cyclase 1 soluble subunit beta 1	-0.711585	4.45272	-6.89159	2.7e-08	6.97e-07	8.86196
9474	ATG5	autophagy related 5	0.480302	5.64022	6.88855	2.73e-08	7.02e-07	8.6215
9787	DLGAP5	DLG associated protein 5	0.37345	7.39325	6.88817	2.73e-08	7.02e-07	8.36917
3815	KIT	KIT proto-oncogene receptor tyrosine kinase	-0.766475	4.1505	-6.88459	2.76e-08	7.08e-07	8.88542
11037	STON1	stonin 1	-1.34042	1.93127	-6.88455	2.76e-08	7.08e-07	8.87027
9861	PSMD6	proteasome 26S subunit, non-ATPase 6	0.352328	7.58673	6.88241	2.78e-08	7.11e-07	8.33961
9563	H6PD	hexose-6-phosphate dehydrogenase/glucose 1-dehydrogenase	-0.779722	3.99312	-6.88214	2.78e-08	7.11e-07	8.90944
1316	KLF6	Kruppel like factor 6	0.520995	5.15244	6.87948	2.81e-08	7.16e-07	8.67162
5754	PTK7	protein tyrosine kinase 7 (inactive)	-0.4249	6.26268	-6.87815	2.82e-08	7.18e-07	8.50249
144404	TMEM120B	transmembrane protein 120B	-0.496343	5.51179	-6.87501	2.85e-08	7.24e-07	8.6034
57506	MAVS	mitochondrial antiviral signaling protein	-0.457662	6.24374	-6.90044	2.86e-08	7.27e-07	8.48616
6236	RRAD	RRAD, Ras related glycolysis inhibitor and calcium channel regulator	3.92025	0.818593	6.87265	2.87e-08	7.28e-07	5.42097
79585	CORO7	coronin 7	-0.56156	5.22329	-6.86994	2.89e-08	7.33e-07	8.64341
10635	RAD51AP1	RAD51 associated protein 1	0.412897	6.14924	6.86928	2.9e-08	7.33e-07	8.45919
55773	TBC1D23	TBC1 domain family member 23	0.434072	5.86651	6.86753	2.92e-08	7.36e-07	8.50309
5127	CDK16	cyclin dependent kinase 16	-0.330687	8.00605	-6.86572	2.93e-08	7.39e-07	8.24432
9839	ZEB2	zinc finger E-box binding homeobox 2	0.534417	4.90576	6.8621	2.97e-08	7.46e-07	8.64394
10380	BPNT1	3'(2'), 5'-bisphosphate nucleotidase 1	0.39182	6.43482	6.86177	2.97e-08	7.46e-07	8.41686
3329	HSPD1	heat shock protein family D (Hsp60) member 1	0.283672	10.5632	6.86003	2.99e-08	7.49e-07	8.06526
55958	KLHL9	kelch like family member 9	-0.394418	6.53833	-6.85709	3.02e-08	7.54e-07	8.38269
23029	RBM34	RNA binding motif protein 34	0.420343	6.78251	6.88377	3.02e-08	7.54e-07	8.36292
23363	OBSL1	obscurin like 1	-0.376864	6.99186	-6.85208	3.06e-08	7.64e-07	8.29814
29099	COMMD9	COMM domain containing 9	0.485567	5.99033	6.87879	3.06e-08	7.64e-07	8.46496
23211	ZC3H4	zinc finger CCCH-type containing 4	0.464383	5.81549	6.84859	3.1e-08	7.71e-07	8.46535
7803	PTP4A1	protein tyrosine phosphatase type IVA, member 1	0.34205	7.50084	6.84462	3.14e-08	7.8e-07	8.22434
10460	TACC3	transforming acidic coiled-coil containing protein 3	0.337429	7.55033	6.84274	3.16e-08	7.83e-07	8.21284
10769	PLK2	polo like kinase 2	0.822252	4.44562	6.82937	3.3e-08	8.16e-07	8.76139
51406	NOL7	nucleolar protein 7	0.366753	6.96849	6.82524	3.34e-08	8.26e-07	8.22602
1759	DNM1	dynamin 1	-0.779569	4.49044	-7.126	3.35e-08	8.27e-07	8.7132
29766	TMOD3	tropomodulin 3	0.501191	5.47741	6.81709	3.43e-08	8.45e-07	8.42141
9445	ITM2B	integral membrane protein 2B	0.378302	6.7693	6.81556	3.45e-08	8.48e-07	8.19996
7543	ZFX	zinc finger protein X-linked	0.462533	5.66559	6.81353	3.47e-08	8.52e-07	8.39473
84060	RBM48	RNA binding motif protein 48	0.84707	4.16833	6.91769	3.48e-08	8.53e-07	8.69794
5906	RAP1A	RAP1A, member of RAS oncogene family	0.366864	6.99692	6.805	3.56e-08	8.73e-07	8.13716
571	BACH1	BTB domain and CNC homolog 1	0.452249	5.50423	6.80143	3.61e-08	8.82e-07	8.3455
10694	CCT8	chaperonin containing TCP1 subunit 8	0.307218	9.24198	6.79511	3.68e-08	8.97e-07	7.93435
57642	COL20A1	collagen type XX alpha 1 chain	4.8924	-1.72191	6.79477	3.68e-08	8.97e-07	3.80894
100506653	NA	NA	0.498247	5.65317	6.79458	3.69e-08	8.97e-07	8.35745
6046	BRD2	bromodomain containing 2	0.753578	4.10787	6.78957	3.75e-08	9.1e-07	8.61342
89796	NAV1	neuron navigator 1	-0.658749	4.63015	-6.78849	3.76e-08	9.12e-07	8.50662
9900	SV2A	synaptic vesicle glycoprotein 2A	-0.450099	5.95959	-6.78733	3.77e-08	9.13e-07	8.25673
10342	TFG	TRK-fused gene	0.344434	7.15218	6.78694	3.78e-08	9.13e-07	8.07666
63874	ABHD4	abhydrolase domain containing 4	0.728637	3.92641	6.78661	3.78e-08	9.13e-07	8.60329
1173	AP2M1	adaptor related protein complex 2 subunit mu 1	-0.297275	8.56048	-6.77934	3.87e-08	9.33e-07	7.93474
1944	EFNA3	ephrin A3	-0.82694	3.75098	-6.77733	3.9e-08	9.38e-07	8.60852
8828	NRP2	neuropilin 2	-0.656645	4.58151	-6.77399	3.94e-08	9.47e-07	8.46168
150946	GAREM2	GRB2 associated regulator of MAPK1 subtype 2	-0.607415	4.64759	-6.77142	3.97e-08	9.53e-07	8.45286
8479	HIRIP3	HIRA interacting protein 3	0.447941	6.56651	6.84259	4.06e-08	9.74e-07	8.10926
23476	BRD4	bromodomain containing 4	0.533057	6.4965	7.33	4.08e-08	9.77e-07	8.27583
11243	PMF1	polyamine modulated factor 1	0.410436	6.39428	6.76219	4.09e-08	9.77e-07	8.0997
55854	ZC3H15	zinc finger CCCH-type containing 15	0.358626	7.96646	6.80641	4.11e-08	9.81e-07	7.92512
23654	PLXNB2	plexin B2	-0.414473	6.23559	-6.75475	4.19e-08	9.97e-07	8.10663
150356	CHADL	chondroadherin like	4.00807	-1.27758	6.75458	4.19e-08	9.97e-07	4.87963
154091	SLC2A12	solute carrier family 2 member 12	-0.686783	4.11967	-6.75135	4.23e-08	1.01e-06	8.45421
79754	ASB13	ankyrin repeat and SOCS box containing 13	-0.54122	5.24084	-6.74699	4.29e-08	1.02e-06	8.25662
127002	ATXN7L2	ataxin 7 like 2	0.584485	4.82833	6.74683	4.3e-08	1.02e-06	8.35092
6615	SNAI1	snail family transcriptional repressor 1	1.99614	2.53115	6.74319	4.35e-08	1.03e-06	8.07282
9205	ZMYM5	zinc finger MYM-type containing 5	0.919656	3.07583	6.74271	4.35e-08	1.03e-06	8.53225
648	BMI1	BMI1 proto-oncogene, polycomb ring finger	0.34042	7.53685	6.74177	4.37e-08	1.03e-06	7.87952
94005	PIGS	phosphatidylinositol glycan anchor biosynthesis class S	-0.358688	6.98525	-6.74071	4.38e-08	1.03e-06	7.95197
80824	DUSP16	dual specificity phosphatase 16	0.407544	5.85716	6.74051	4.38e-08	1.03e-06	8.08501
64343	AZI2	5-azacytidine induced 2	0.475802	5.84643	6.7389	4.42e-08	1.04e-06	8.10302
257415	FAM133B	family with sequence similarity 133 member B	0.615369	4.88393	6.73884	4.42e-08	1.04e-06	8.2944
4651	MYO10	myosin X	-0.49321	5.79667	-6.73636	4.47e-08	1.05e-06	8.12184
10155	TRIM28	tripartite motif containing 28	0.301166	9.68407	6.73409	4.48e-08	1.05e-06	7.7125
2318	FLNC	filamin C	-0.701215	6.1279	-8.13835	4.58e-08	1.07e-06	8.43376
23229	ARHGEF9	Cdc42 guanine nucleotide exchange factor 9	-0.822716	3.85043	-6.72299	4.64e-08	1.08e-06	8.43643
5347	PLK1	polo like kinase 1	0.327558	7.62531	6.72167	4.66e-08	1.08e-06	7.81622
5193	PEX12	peroxisomal biogenesis factor 12	0.765689	3.85218	6.72115	4.67e-08	1.08e-06	8.41213
54556	ING3	inhibitor of growth family member 3	0.521639	5.36593	6.71724	4.73e-08	1.1e-06	8.14165
3336	HSPE1	heat shock protein family E (Hsp10) member 1	0.320578	8.50294	6.71521	4.76e-08	1.1e-06	7.72716
1717	DHCR7	7-dehydrocholesterol reductase	-0.358798	7.26866	-6.7041	4.93e-08	1.14e-06	7.79324
79071	ELOVL6	ELOVL fatty acid elongase 6	-0.420721	6.11484	-6.69712	5.04e-08	1.16e-06	7.93581
9889	ZBED4	zinc finger BED-type containing 4	-0.427834	6.20807	-6.69525	5.07e-08	1.17e-06	7.91621
85409	NKD2	naked cuticle homolog 2	-0.803416	3.79083	-6.69418	5.09e-08	1.17e-06	8.33116
28969	BZW2	basic leucine zipper and W2 domains 2	0.3421	7.23726	6.69312	5.11e-08	1.17e-06	7.76218
41	ASIC1	acid sensing ion channel subunit 1	-0.532499	5.69951	-6.76788	5.13e-08	1.18e-06	8.02987
5064	PALM	paralemmin	-1.09694	4.07003	-7.52252	5.19e-08	1.19e-06	8.50459
7536	SF1	splicing factor 1	0.381186	8.29307	6.93592	5.21e-08	1.19e-06	7.73738
55749	CCAR1	cell division cycle and apoptosis regulator 1	0.342287	7.77886	6.68568	5.23e-08	1.2e-06	7.68662
9322	TRIP10	thyroid hormone receptor interactor 10	-0.451265	5.63354	-6.6846	5.25e-08	1.2e-06	7.97169
64376	IKZF5	IKAROS family zinc finger 5	0.657057	4.39949	6.68441	5.25e-08	1.2e-06	8.20955
80000	GREB1L	GREB1 like retinoic acid receptor coactivator	-0.497408	5.11184	-6.6805	5.32e-08	1.21e-06	8.05219
10910	SUGT1	SGT1 homolog, MIS12 kinetochore complex assembly cochaperone	0.425657	6.18896	6.68	5.33e-08	1.21e-06	7.89177
8991	SELENBP1	selenium binding protein 1	-0.745758	4.30733	-6.70452	5.34e-08	1.21e-06	8.22705
4733	DRG1	developmentally regulated GTP binding protein 1	0.368231	7.29989	6.67856	5.35e-08	1.21e-06	7.71777
10418	SPON1	spondin 1	-0.557585	4.75367	-6.67835	5.35e-08	1.21e-06	8.12561
8777	MPDZ	multiple PDZ domain crumbs cell polarity complex component	-0.449912	5.65765	-6.6776	5.37e-08	1.21e-06	7.93921
10276	NET1	neuroepithelial cell transforming 1	0.364985	6.91543	6.67742	5.37e-08	1.21e-06	7.75637
23400	ATP13A2	ATPase cation transporting 13A2	-0.478405	5.75983	-6.67713	5.38e-08	1.21e-06	7.95563
80781	COL18A1	collagen type XVIII alpha 1 chain	-0.500702	5.85424	-6.75298	5.38e-08	1.21e-06	7.93044
11116	FGFR1OP	FGFR1 oncogene partner	0.482647	5.62332	6.67379	5.43e-08	1.22e-06	7.99023
80273	GRPEL1	GrpE like 1, mitochondrial	0.384207	6.91143	6.67244	5.46e-08	1.22e-06	7.74983
64844	2023-03-07	membrane associated ring-CH-type finger 7	0.383212	6.70002	6.6723	5.46e-08	1.22e-06	7.75068
80312	TET1	tet methylcytosine dioxygenase 1	-0.564272	5.34864	-6.74028	5.51e-08	1.23e-06	8.01277
9905	SGSM2	small G protein signaling modulator 2	-0.488843	5.74445	-6.69336	5.53e-08	1.24e-06	7.90652
285800	PRR18	proline rich 18	4.14028	-0.48565	6.66692	5.56e-08	1.24e-06	4.74723
29986	SLC39A2	solute carrier family 39 member 2	3.96209	-1.0847	6.66244	5.64e-08	1.26e-06	5.04069
4666	NACA	nascent polypeptide associated complex subunit alpha	0.297483	9.92936	6.65831	5.71e-08	1.27e-06	7.45634
10576	CCT2	chaperonin containing TCP1 subunit 2	0.291366	9.48199	6.65514	5.77e-08	1.28e-06	7.47254
2189	FANCG	FA complementation group G	-0.510003	5.25445	-6.64995	5.87e-08	1.3e-06	7.95643
57003	CCDC47	coiled-coil domain containing 47	0.31061	8.19912	6.64616	5.94e-08	1.32e-06	7.52725
4302	MLLT6	MLLT6, PHD finger containing	-0.400303	6.32899	-6.6428	6e-08	1.33e-06	7.70811
55839	CENPN	centromere protein N	0.414335	6.21763	6.63952	6.07e-08	1.34e-06	7.74144
10389	SCML2	Scm polycomb group protein like 2	0.459695	5.45903	6.63731	6.11e-08	1.35e-06	7.83781
3202	HOXA5	homeobox A5	0.475162	6.08344	6.66198	6.11e-08	1.35e-06	7.79359
5902	RANBP1	RAN binding protein 1	0.329678	8.93568	6.68592	6.17e-08	1.36e-06	7.45489
8629	JRK	Jrk helix-turn-helix protein	-0.44812	6.08629	-6.63239	6.21e-08	1.36e-06	7.73605
55616	ASAP3	ArfGAP with SH3 domain, ankyrin repeat and PH domain 3	-0.705432	3.97493	-6.61933	6.48e-08	1.42e-06	8.07346
7123	CLEC3B	C-type lectin domain family 3 member B	3.75893	-1.19034	6.66312	6.49e-08	1.42e-06	5.60183
2201	FBN2	fibrillin 2	-0.434033	6.43281	-6.68392	6.56e-08	1.43e-06	7.63795
9858	PPP1R26	protein phosphatase 1 regulatory subunit 26	-0.536795	4.97216	-6.61348	6.6e-08	1.44e-06	7.88111
79716	NPEPL1	aminopeptidase like 1	1.01711	2.52103	6.61339	6.6e-08	1.44e-06	8.14132
26051	PPP1R16B	protein phosphatase 1 regulatory subunit 16B	-1.21588	2.28199	-6.61177	6.63e-08	1.44e-06	8.09493
1952	CELSR2	cadherin EGF LAG seven-pass G-type receptor 2	-0.529128	6.20668	-6.99986	6.64e-08	1.44e-06	7.78932
285590	SH3PXD2B	SH3 and PX domains 2B	-0.473863	6.01864	-6.68384	6.68e-08	1.45e-06	7.68712
26002	MOXD1	monooxygenase DBH like 1	-0.625254	4.58451	-6.60941	6.69e-08	1.45e-06	7.93084
6567	SLC16A2	solute carrier family 16 member 2	-0.778663	4.29615	-6.67898	6.78e-08	1.47e-06	8.01444
1164	CKS2	CDC28 protein kinase regulatory subunit 2	0.356891	7.0901	6.60411	6.8e-08	1.47e-06	7.48958
6421	SFPQ	splicing factor proline and glutamine rich	0.300013	9.68176	6.60118	6.86e-08	1.48e-06	7.28524
85358	SHANK3	SH3 and multiple ankyrin repeat domains 3	-0.511848	5.12727	-6.60048	6.88e-08	1.48e-06	7.80086
116028	RMI2	RecQ mediated genome instability 2	-0.531183	5.08383	-6.6003	6.88e-08	1.48e-06	7.82796
79596	RNF219	ring finger protein 219	0.387251	6.39935	6.60006	6.89e-08	1.48e-06	7.57502
5511	PPP1R8	protein phosphatase 1 regulatory subunit 8	0.348061	6.86892	6.59951	6.9e-08	1.48e-06	7.50262
10926	DBF4	DBF4 zinc finger	0.394757	6.33897	6.5952	7e-08	1.5e-06	7.56234
79948	PLPPR3	phospholipid phosphatase related 3	-0.888949	3.52264	-6.5892	7.13e-08	1.53e-06	8.02927
6300	MAPK12	mitogen-activated protein kinase 12	-0.425524	5.9508	-6.58909	7.14e-08	1.53e-06	7.61249
7374	UNG	uracil DNA glycosylase	0.351825	7.15848	6.58806	7.16e-08	1.53e-06	7.44043
9890	PLPPR4	phospholipid phosphatase related 4	-1.0433	2.92226	-6.58286	7.28e-08	1.55e-06	8.04759
54205	CYCS	cytochrome c, somatic	0.318407	8.57871	6.58273	7.28e-08	1.55e-06	7.29472
9145	SYNGR1	synaptogyrin 1	-0.485537	5.51957	-6.58101	7.33e-08	1.56e-06	7.68452
1284	COL4A2	collagen type IV alpha 2 chain	-0.424041	5.91327	-6.57699	7.42e-08	1.58e-06	7.57651
28999	KLF15	Kruppel like factor 15	-0.635725	4.22647	-6.5762	7.44e-08	1.58e-06	7.8802
51148	CERCAM	cerebral endothelial cell adhesion molecule	-0.471575	5.42215	-6.57598	7.45e-08	1.58e-06	7.67836
6196	RPS6KA2	ribosomal protein S6 kinase A2	-0.723061	4.06842	-6.57577	7.45e-08	1.58e-06	7.91696
3913	LAMB2	laminin subunit beta 2	-0.522866	5.25025	-6.57332	7.51e-08	1.59e-06	7.70184
9590	AKAP12	A-kinase anchoring protein 12	-0.31299	7.81073	-6.57216	7.54e-08	1.59e-06	7.31513
55321	TMEM74B	transmembrane protein 74B	-1.1148	2.90759	-6.57023	7.58e-08	1.6e-06	8.00681
26127	FGFR1OP2	FGFR1 oncogene partner 2	0.475694	5.79406	6.59405	7.59e-08	1.6e-06	7.58461
56999	ADAMTS9	ADAM metallopeptidase with thrombospondin type 1 motif 9	-0.891145	3.39557	-6.56997	7.59e-08	1.6e-06	7.98647
150678	COPS9	COP9 signalosome subunit 9	0.461785	6.102	6.58938	7.7e-08	1.62e-06	7.54003
9318	COPS2	COP9 signalosome subunit 2	0.328063	7.30262	6.56477	7.72e-08	1.62e-06	7.33591
54756	IL17RD	interleukin 17 receptor D	-0.88315	3.43415	-6.55783	7.89e-08	1.65e-06	7.94222
10801	2023-09-09	septin 9	-0.513807	6.81155	-7.31794	7.94e-08	1.66e-06	7.62024
1643	DDB2	damage specific DNA binding protein 2	0.634731	4.2315	6.55364	8e-08	1.67e-06	7.80823
5066	PAM	peptidylglycine alpha-amidating monooxygenase	-0.443481	5.86916	-6.54869	8.13e-08	1.7e-06	7.47636
134359	POC5	POC5 centriolar protein	0.625976	4.21673	6.54515	8.22e-08	1.71e-06	7.77151
619279	ZNF704	zinc finger protein 704	-0.628546	4.65844	-6.59645	8.22e-08	1.71e-06	7.70547
57222	ERGIC1	endoplasmic reticulum-golgi intermediate compartment 1	-0.343513	7.29538	-6.53796	8.42e-08	1.75e-06	7.24966
30836	DNTTIP2	deoxynucleotidyltransferase terminal interacting protein 2	0.367675	8.25321	6.68327	8.43e-08	1.75e-06	7.23915
259217	HSPA12A	heat shock protein family A (Hsp70) member 12A	-0.548194	4.8797	-6.53704	8.44e-08	1.75e-06	7.63906
440275	EIF2AK4	eukaryotic translation initiation factor 2 alpha kinase 4	-0.400981	6.0969	-6.53442	8.51e-08	1.76e-06	7.41482
23432	GPR161	G protein-coupled receptor 161	-0.771011	3.69118	-6.53371	8.53e-08	1.76e-06	7.84958
54812	AFTPH	aftiphilin	0.535391	4.99469	6.53291	8.55e-08	1.77e-06	7.61257
64773	PCED1A	PC-esterase domain containing 1A	-0.615174	5.10975	-6.62677	8.57e-08	1.77e-06	7.64163
5465	PPARA	peroxisome proliferator activated receptor alpha	-0.702052	3.84045	-6.52234	8.85e-08	1.82e-06	7.77396
64746	ACBD3	acyl-CoA binding domain containing 3	0.356059	6.98545	6.51932	8.94e-08	1.84e-06	7.24148
10575	CCT4	chaperonin containing TCP1 subunit 4	0.272443	9.80929	6.51868	8.96e-08	1.84e-06	7.01284
100129034	LOC100129034	uncharacterized LOC100129034	-0.634997	4.46706	-6.51604	9.03e-08	1.85e-06	7.65327
54585	LZTFL1	leucine zipper transcription factor like 1	0.514433	5.26108	6.51452	9.08e-08	1.86e-06	7.50774
3205	HOXA9	homeobox A9	0.380978	6.79281	6.51155	9.16e-08	1.87e-06	7.24503
4193	MDM2	MDM2 proto-oncogene	0.35895	6.85525	6.50707	9.3e-08	1.9e-06	7.23989
7411	VBP1	VHL binding protein 1	0.365952	7.67105	6.57816	9.3e-08	1.9e-06	7.14832
23157	2023-09-06	septin 6	-0.396461	6.12649	-6.50545	9.35e-08	1.9e-06	7.31286
375057	STUM	stum, mechanosensory transduction mediator homolog	-1.38472	1.64975	-6.50352	9.4e-08	1.91e-06	7.68201
10381	TUBB3	tubulin beta 3 class III	0.978548	3.27171	6.5031	9.42e-08	1.91e-06	7.80186
26574	AATF	apoptosis antagonizing transcription factor	0.355418	7.13077	6.50004	9.51e-08	1.93e-06	7.15611
515	ATP5PB	ATP synthase peripheral stalk-membrane subunit b	0.308527	9.24151	6.52344	9.51e-08	1.93e-06	6.99232
5612	THAP12	THAP domain containing 12	0.409606	6.17447	6.49865	9.55e-08	1.93e-06	7.28493
2547	XRCC6	X-ray repair cross complementing 6	0.270449	10.0786	6.49854	9.56e-08	1.93e-06	6.9312
8463	TEAD2	TEA domain transcription factor 2	-0.616526	4.48148	-6.49839	9.56e-08	1.93e-06	7.58581
221786	FAM200A	family with sequence similarity 200 member A	0.724719	3.99095	6.49809	9.57e-08	1.93e-06	7.70604
23162	MAPK8IP3	mitogen-activated protein kinase 8 interacting protein 3	-0.451729	5.66463	-6.49452	9.68e-08	1.95e-06	7.37228
10945	KDELR1	KDEL endoplasmic reticulum protein retention receptor 1	0.322122	7.67432	6.49335	9.72e-08	1.95e-06	7.07836
440093	H3F3C	H3 histone family member 3C	0.569548	4.94105	6.49072	9.8e-08	1.97e-06	7.53974
10969	EBNA1BP2	EBNA1 binding protein 2	0.335089	7.51762	6.48978	9.83e-08	1.97e-06	7.08371
4861	NPAS1	neuronal PAS domain protein 1	-0.579182	4.64349	-6.48848	9.87e-08	1.98e-06	7.54027
51143	DYNC1LI1	dynein cytoplasmic 1 light intermediate chain 1	0.407758	6.87852	6.55869	9.88e-08	1.98e-06	7.17914
570	BAAT	bile acid-CoA:amino acid N-acyltransferase	3.12726	0.625398	6.48793	9.89e-08	1.98e-06	5.90234
63967	CLSPN	claspin	0.358243	6.63841	6.48702	9.92e-08	1.98e-06	7.18613
123169	LEO1	LEO1 homolog, Paf1/RNA polymerase II complex component	0.443346	5.681	6.48616	9.94e-08	1.98e-06	7.33656
29093	MRPL22	mitochondrial ribosomal protein L22	0.375832	6.60091	6.48473	9.99e-08	1.99e-06	7.18387
8425	LTBP4	latent transforming growth factor beta binding protein 4	-0.520714	5.18336	-6.48179	1.01e-07	2e-06	7.41925
51440	HPCAL4	hippocalcin like 4	-0.813368	3.65001	-6.47903	1.02e-07	2.02e-06	7.66899
7095	SEC62	SEC62 homolog, preprotein translocation factor	0.392048	6.84002	6.52544	1.02e-07	2.03e-06	7.12691
93643	TJAP1	tight junction associated protein 1	0.512845	5.45391	6.4765	1.03e-07	2.03e-06	7.36746
9421	HAND1	heart and neural crest derivatives expressed 1	-0.601908	4.69378	-6.47547	1.03e-07	2.03e-06	7.48656
2239	GPC4	glypican 4	-0.585927	5.02832	-6.49861	1.03e-07	2.03e-06	7.44728
1855	DVL1	dishevelled segment polarity protein 1	-0.355139	6.95692	-6.47371	1.04e-07	2.04e-06	7.0839
6629	SNRPB2	small nuclear ribonucleoprotein polypeptide B2	0.377178	6.68938	6.46718	1.06e-07	2.08e-06	7.11318
8405	SPOP	speckle type BTB/POZ protein	0.351723	6.74653	6.4664	1.06e-07	2.09e-06	7.09878
10363	HMG20A	high mobility group 20A	-0.382968	6.41102	-6.46614	1.06e-07	2.09e-06	7.14495
9922	IQSEC1	IQ motif and Sec7 domain 1	-0.501423	5.28311	-6.4651	1.06e-07	2.09e-06	7.34217
9921	RNF10	ring finger protein 10	0.320193	7.52012	6.46425	1.07e-07	2.09e-06	7.00199
51444	RNF138	ring finger protein 138	0.31152	7.84222	6.4622	1.07e-07	2.1e-06	6.95907
27249	MMADHC	metabolism of cobalamin associated D	0.370282	7.30968	6.48865	1.08e-07	2.11e-06	7.02846
6884	TAF13	TATA-box binding protein associated factor 13	0.517622	5.48655	6.46025	1.08e-07	2.11e-06	7.32072
29950	SERTAD1	SERTA domain containing 1	0.928155	3.84296	6.45893	1.09e-07	2.12e-06	7.64454
10501	SEMA6B	semaphorin 6B	-1.22336	2.61199	-6.50649	1.09e-07	2.12e-06	7.66898
144097	SPINDOC	spindlin interactor and repressor of chromatin binding	0.408575	6.09745	6.45711	1.09e-07	2.13e-06	7.16216
51608	GET4	golgi to ER traffic protein 4	0.386296	6.3894	6.4557	1.1e-07	2.13e-06	7.13901
64210	MMS19	MMS19 homolog, cytosolic iron-sulfur assembly component	-0.343121	6.74389	-6.45201	1.11e-07	2.16e-06	7.05035
8358	HIST1H3B	histone cluster 1 H3 family member b	3.43107	-0.171254	6.47401	1.11e-07	2.16e-06	5.52207
8872	CDC123	cell division cycle 123	0.303697	7.78132	6.4448	1.14e-07	2.2e-06	6.90776
9360	PPIG	peptidylprolyl isomerase G	0.373939	7.24798	6.46664	1.14e-07	2.21e-06	6.98584
9317	PTER	phosphotriesterase related	-0.513082	5.17994	-6.44072	1.15e-07	2.22e-06	7.26931
1789	DNMT3B	DNA methyltransferase 3 beta	-0.472134	5.48065	-6.44029	1.15e-07	2.22e-06	7.23156
51503	CWC15	CWC15 spliceosome associated protein homolog	0.411105	6.43783	6.44005	1.15e-07	2.22e-06	7.08199
83732	RIOK1	RIO kinase 1	0.357469	6.83201	6.43837	1.16e-07	2.23e-06	7.01541
5338	PLD2	phospholipase D2	-0.594009	4.41689	-6.43295	1.18e-07	2.27e-06	7.40441
332	BIRC5	baculoviral IAP repeat containing 5	0.373237	6.41365	6.4294	1.19e-07	2.29e-06	7.03296
152	ADRA2C	adrenoceptor alpha 2C	-0.599631	4.7086	-6.42901	1.2e-07	2.29e-06	7.33357
10131	TRAP1	TNF receptor associated protein 1	-0.28244	8.72378	-6.42896	1.2e-07	2.29e-06	6.79225
8520	HAT1	histone acetyltransferase 1	0.307194	7.47901	6.42786	1.2e-07	2.3e-06	6.8794
57555	NLGN2	neuroligin 2	-0.470883	5.75203	-6.4478	1.21e-07	2.31e-06	7.12514
7320	UBE2B	ubiquitin conjugating enzyme E2 B	0.432768	5.73399	6.42419	1.21e-07	2.32e-06	7.12398
23451	SF3B1	splicing factor 3b subunit 1	0.271751	9.39894	6.42307	1.22e-07	2.32e-06	6.72875
6505	SLC1A1	solute carrier family 1 member 1	-0.888188	3.22574	-6.41976	1.23e-07	2.34e-06	7.52259
1965	EIF2S1	eukaryotic translation initiation factor 2 subunit alpha	0.321023	7.44786	6.41946	1.23e-07	2.34e-06	6.87113
6678	SPARC	secreted protein acidic and cysteine rich	-0.564005	5.01372	-6.41502	1.25e-07	2.38e-06	7.26074
66035	SLC2A11	solute carrier family 2 member 11	1.19533	2.44166	6.41464	1.25e-07	2.38e-06	7.51177
221302	ZUP1	zinc finger containing ubiquitin peptidase 1	0.477704	5.39155	6.40594	1.29e-07	2.44e-06	7.14065
90990	KIFC2	kinesin family member C2	-0.539708	4.74893	-6.40591	1.29e-07	2.44e-06	7.2243
4041	LRP5	LDL receptor related protein 5	-0.44313	5.79031	-6.40534	1.29e-07	2.44e-06	7.04829
375	ARF1	ADP ribosylation factor 1	0.265982	9.39216	6.4027	1.3e-07	2.46e-06	6.6579
81559	TRIM11	tripartite motif containing 11	0.423592	5.76871	6.40237	1.3e-07	2.46e-06	7.05483
51023	MRPS18C	mitochondrial ribosomal protein S18C	0.516323	5.23775	6.40219	1.3e-07	2.46e-06	7.18361
54852	PAQR5	progestin and adipoQ receptor family member 5	-0.747701	3.95807	-6.39962	1.31e-07	2.47e-06	7.39207
85378	TUBGCP6	tubulin gamma complex associated protein 6	-0.410538	6.35663	-6.41316	1.32e-07	2.47e-06	6.93777
54680	ZNHIT6	zinc finger HIT-type containing 6	0.38434	6.61744	6.39613	1.33e-07	2.49e-06	6.8926
5931	RBBP7	RB binding protein 7, chromatin remodeling factor	-0.276366	8.807	-6.39558	1.33e-07	2.5e-06	6.67755
26284	ERAL1	Era like 12S mitochondrial rRNA chaperone 1	0.337503	6.96589	6.39341	1.34e-07	2.51e-06	6.8401
130271	PLEKHH2	pleckstrin homology, MyTH4 and FERM domain containing H2	-0.999702	3.28965	-6.46074	1.34e-07	2.51e-06	7.45957
9968	MED12	mediator complex subunit 12	-0.510397	5.584	-6.45798	1.36e-07	2.53e-06	7.07009
55145	THAP1	THAP domain containing 1	0.724841	4.4907	6.38974	1.36e-07	2.53e-06	7.3239
9669	EIF5B	eukaryotic translation initiation factor 5B	0.307587	8.58327	6.38679	1.37e-07	2.55e-06	6.66813
91687	CENPL	centromere protein L	0.610696	4.54371	6.3866	1.37e-07	2.55e-06	7.26024
5580	PRKCD	protein kinase C delta	-0.437873	5.60172	-6.38577	1.37e-07	2.56e-06	7.02528
5504	PPP1R2	protein phosphatase 1 regulatory inhibitor subunit 2	0.394668	6.17598	6.384	1.38e-07	2.57e-06	6.91107
1653	DDX1	DEAD-box helicase 1	0.2833	8.53869	6.38029	1.4e-07	2.59e-06	6.64408
83475	DOHH	deoxyhypusine hydroxylase	0.523861	5.14755	6.379	1.41e-07	2.6e-06	7.0968
56616	DIABLO	diablo IAP-binding mitochondrial protein	0.395959	6.19812	6.37493	1.42e-07	2.63e-06	6.89335
55228	PNMA8A	PNMA family member 8A	-0.42128	5.72734	-6.37278	1.43e-07	2.65e-06	6.97066
64375	IKZF4	IKAROS family zinc finger 4	1.08808	3.25849	6.36941	1.45e-07	2.68e-06	7.38642
55035	NOL8	nucleolar protein 8	0.332232	7.03405	6.36898	1.45e-07	2.68e-06	6.75212
57338	JPH3	junctophilin 3	-0.66649	4.04801	-6.36193	1.48e-07	2.73e-06	7.24267
11146	GLMN	glomulin, FKBP associated protein	0.401763	6.19822	6.36039	1.49e-07	2.74e-06	6.84675
79612	NAA16	N(alpha)-acetyltransferase 16, NatA auxiliary subunit	0.524227	5.05097	6.36038	1.49e-07	2.74e-06	7.04316
56154	TEX15	testis expressed 15, meiosis and synapsis associated	-0.466262	5.44616	-6.36001	1.49e-07	2.74e-06	6.95583
10209	EIF1	eukaryotic translation initiation factor 1	0.302808	8.74301	6.35976	1.5e-07	2.74e-06	6.57385
57621	ZBTB2	zinc finger and BTB domain containing 2	0.441977	5.7883	6.35943	1.5e-07	2.74e-06	6.93836
23148	NACAD	NAC alpha domain containing	1.74271	1.98086	6.35893	1.5e-07	2.74e-06	7.03392
4145	MATK	megakaryocyte-associated tyrosine kinase	-0.476391	5.43611	-6.35855	1.5e-07	2.74e-06	6.96736
24139	EML2	echinoderm microtubule associated protein like 2	-0.666334	4.25662	-6.35736	1.51e-07	2.75e-06	7.20005
548645	DNAJC25	DnaJ heat shock protein family (Hsp40) member C25	0.656194	4.40072	6.35361	1.53e-07	2.78e-06	7.22351
23071	ERP44	endoplasmic reticulum protein 44	0.391551	6.04922	6.35171	1.53e-07	2.79e-06	6.83018
79143	MBOAT7	membrane bound O-acyltransferase domain containing 7	0.403835	5.81001	6.35157	1.54e-07	2.79e-06	6.86817
1982	EIF4G2	eukaryotic translation initiation factor 4 gamma 2	0.269275	10.5013	6.35033	1.54e-07	2.8e-06	6.42588
26050	SLITRK5	SLIT and NTRK like family member 5	-0.433382	6.06458	-6.35009	1.54e-07	2.8e-06	6.85459
4610	MYCL	MYCL proto-oncogene, bHLH transcription factor	-0.923446	3.49831	-6.34802	1.55e-07	2.81e-06	7.30623
6392	SDHD	succinate dehydrogenase complex subunit D	0.371892	6.70708	6.34751	1.56e-07	2.81e-06	6.72628
8557	TCAP	titin-cap	2.62859	0.311162	6.34684	1.56e-07	2.81e-06	5.87948
57693	ZNF317	zinc finger protein 317	0.487405	6.08281	6.41361	1.56e-07	2.81e-06	6.89857
6897	TARS	threonyl-tRNA synthetase	0.286661	8.918	6.3463	1.56e-07	2.82e-06	6.51055
10491	CRTAP	cartilage associated protein	-0.332373	6.99972	-6.34151	1.59e-07	2.86e-06	6.65878
57685	CACHD1	cache domain containing 1	-0.430727	5.56649	-6.33918	1.6e-07	2.87e-06	6.87658
150275	CCDC117	coiled-coil domain containing 117	0.350778	6.84655	6.33835	1.6e-07	2.88e-06	6.68063
129138	ANKRD54	ankyrin repeat domain 54	0.504493	5.15073	6.32637	1.67e-07	2.98e-06	6.9265
55692	LUC7L	LUC7 like	0.488207	6.30188	6.57461	1.67e-07	2.98e-06	6.83418
5432	POLR2C	RNA polymerase II subunit C	0.336498	7.10474	6.32617	1.67e-07	2.98e-06	6.60157
51714	SELENOT	selenoprotein T	0.392544	6.34708	6.32522	1.67e-07	2.99e-06	6.70345
80034	CSRNP3	cysteine and serine rich nuclear protein 3	-0.898097	3.39545	-6.34544	1.68e-07	3e-06	7.21671
10614	HEXIM1	hexamethylene bisacetamide inducible 1	1.31316	7.197	12.2229	1.68e-07	3e-06	7.83362
2199	FBLN2	fibulin 2	-1.30197	1.95425	-6.32186	1.69e-07	3.01e-06	7.16085
375790	AGRN	agrin	-0.61056	5.64077	-7.01217	1.7e-07	3.02e-06	7.02679
120071	LARGE2	LARGE xylosyl- and glucuronyltransferase 2	-0.688379	4.3039	-6.36535	1.7e-07	3.03e-06	7.07446
23510	KCTD2	potassium channel tetramerization domain containing 2	0.420717	5.86726	6.31324	1.74e-07	3.09e-06	6.76362
10221	TRIB1	tribbles pseudokinase 1	-0.365107	6.408	-6.31178	1.75e-07	3.1e-06	6.65704
284422	SMIM24	small integral membrane protein 24	4.75041	-0.164798	6.30825	1.77e-07	3.13e-06	3.19688
10137	RBM12	RNA binding motif protein 12	-0.297226	7.65469	-6.30815	1.77e-07	3.13e-06	6.47754
389813	AJM1	apical junction component 1 homolog	1.61639	1.91938	6.30584	1.78e-07	3.15e-06	6.95565
811	CALR	calreticulin	0.288861	9.25768	6.2993	1.82e-07	3.21e-06	6.34443
3006	HIST1H1C	histone cluster 1 H1 family member c	0.83529	3.81379	6.29577	1.84e-07	3.24e-06	7.10746
5087	PBX1	PBX homeobox 1	-0.412401	5.96316	-6.29515	1.84e-07	3.25e-06	6.65564
79366	HMGN5	high mobility group nucleosome binding domain 5	0.378113	6.59081	6.29408	1.85e-07	3.25e-06	6.55417
284702	NA	NA	-0.439936	5.88185	-6.28609	1.9e-07	3.34e-06	6.66071
170960	ZNF721	zinc finger protein 721	0.459199	5.75094	6.28536	1.9e-07	3.34e-06	6.71545
11033	ADAP1	ArfGAP with dual PH domains 1	-0.646136	4.02863	-6.28118	1.93e-07	3.38e-06	6.98489
57405	SPC25	SPC25, NDC80 kinetochore complex component	0.451332	5.46853	6.27997	1.93e-07	3.39e-06	6.72595
81563	C1orf21	chromosome 1 open reading frame 21	-0.467202	5.51898	-6.27956	1.94e-07	3.39e-06	6.68634
10024	TROAP	trophinin associated protein	0.391947	6.05917	6.27546	1.96e-07	3.43e-06	6.58417
221150	SKA3	spindle and kinetochore associated complex subunit 3	0.451904	5.72191	6.27487	1.97e-07	3.44e-06	6.64793
7332	UBE2L3	ubiquitin conjugating enzyme E2 L3	0.355067	7.29519	6.29433	1.98e-07	3.45e-06	6.41772
5335	PLCG1	phospholipase C gamma 1	-0.336115	6.91979	-6.27254	1.98e-07	3.45e-06	6.45076
440829	SHISA8	shisa family member 8	-1.11565	2.56454	-6.26992	2e-07	3.48e-06	7.07924
56931	DUS3L	dihydrouridine synthase 3 like	0.430355	6.25473	6.33092	2.02e-07	3.52e-06	6.54685
81631	MAP1LC3B	microtubule associated protein 1 light chain 3 beta	0.370963	6.36382	6.26556	2.03e-07	3.52e-06	6.50717
31	ACACA	acetyl-CoA carboxylase alpha	-0.360873	7.15693	-6.28376	2.05e-07	3.55e-06	6.39347
6730	SRP68	signal recognition particle 68	0.31141	7.93278	6.26076	2.06e-07	3.57e-06	6.31102
4001	LMNB1	lamin B1	0.308055	7.91828	6.25977	2.07e-07	3.58e-06	6.30287
85028	SNHG12	small nucleolar RNA host gene 12	0.606829	4.55501	6.25636	2.09e-07	3.61e-06	6.8578
4642	MYO1D	myosin ID	-0.468731	5.40893	-6.254	2.1e-07	3.63e-06	6.62607
84254	CAMKK1	calcium/calmodulin dependent protein kinase kinase 1	-0.649594	4.28579	-6.2538	2.11e-07	3.63e-06	6.87141
23413	NCS1	neuronal calcium sensor 1	-0.391005	6.07813	-6.25275	2.11e-07	3.64e-06	6.51302
23216	TBC1D1	TBC1 domain family member 1	-0.439836	5.72049	-6.25234	2.12e-07	3.64e-06	6.58138
29083	GTPBP8	GTP binding protein 8 (putative)	0.494452	5.24232	6.24859	2.14e-07	3.68e-06	6.67578
2767	GNA11	G protein subunit alpha 11	0.504375	5.0693	6.24436	2.17e-07	3.73e-06	6.65793
83540	NUF2	NDC80 kinetochore complex component NUF2	0.393961	6.16911	6.24081	2.2e-07	3.77e-06	6.45538
133957	CCDC127	coiled-coil domain containing 127	0.586563	4.54919	6.24063	2.2e-07	3.77e-06	6.78505
27258	LSM3	LSM3 homolog, U6 small nuclear RNA and mRNA degradation associated	0.35803	7.15111	6.23398	2.24e-07	3.84e-06	6.31458
51278	IER5	immediate early response 5	0.508041	6.42567	6.68721	2.28e-07	3.9e-06	6.58218
4711	NDUFB5	NADH:ubiquinone oxidoreductase subunit B5	0.370462	6.3735	6.22794	2.29e-07	3.91e-06	6.38155
84033	OBSCN	obscurin, cytoskeletal calmodulin and titin-interacting RhoGEF	-0.938351	3.44545	-6.24819	2.29e-07	3.92e-06	6.93235
80006	TRAPPC13	trafficking protein particle complex 13	0.444582	5.51872	6.22293	2.33e-07	3.97e-06	6.51085
5768	QSOX1	quiescin sulfhydryl oxidase 1	-0.46035	5.34654	-6.22218	2.33e-07	3.97e-06	6.56348
3608	ILF2	interleukin enhancer binding factor 2	0.277076	9.58788	6.21949	2.35e-07	4e-06	6.06352
81606	LBH	limb bud and heart development	-1.0602	2.81922	-6.21867	2.36e-07	4.01e-06	6.92614
9522	SCAMP1	secretory carrier membrane protein 1	-0.40261	6.29727	-6.21845	2.36e-07	4.01e-06	6.37007
9516	LITAF	lipopolysaccharide induced TNF factor	-0.429137	5.47358	-6.21746	2.37e-07	4.02e-06	6.51643
2650	GCNT1	glucosaminyl (N-acetyl) transferase 1, core 2	-0.815942	3.69616	-6.21143	2.41e-07	4.09e-06	6.84054
51808	PHAX	phosphorylated adaptor for RNA export	0.383435	6.6067	6.21114	2.42e-07	4.09e-06	6.32198
56993	TOMM22	translocase of outer mitochondrial membrane 22	0.32079	7.44247	6.20957	2.43e-07	4.11e-06	6.1905
6480	ST6GAL1	ST6 beta-galactoside alpha-2,6-sialyltransferase 1	-0.695131	4.16766	-6.20779	2.44e-07	4.13e-06	6.74833
4691	NCL	nucleolin	0.258415	11.0235	6.20239	2.49e-07	4.19e-06	5.92175
90139	TSPAN18	tetraspanin 18	-0.642409	4.24974	-6.20188	2.49e-07	4.2e-06	6.70576
23321	TRIM2	tripartite motif containing 2	-0.477383	5.21587	-6.20117	2.5e-07	4.2e-06	6.49207
6643	SNX2	sorting nexin 2	0.320935	7.21145	6.19426	2.55e-07	4.29e-06	6.15612
80745	THUMPD2	THUMP domain containing 2	0.416199	5.61185	6.19346	2.56e-07	4.3e-06	6.39819
114818	KLHL29	kelch like family member 29	-0.607794	4.39935	-6.19207	2.57e-07	4.31e-06	6.63166
388796	SNHG17	small nucleolar RNA host gene 17	0.557142	5.2128	6.19021	2.59e-07	4.33e-06	6.53999
651746	ANKRD33B	ankyrin repeat domain 33B	-0.841761	3.72788	-6.25205	2.59e-07	4.34e-06	6.7698
3206	HOXA10	homeobox A10	0.346543	6.7505	6.18211	2.65e-07	4.44e-06	6.19166
10687	PNMA2	PNMA family member 2	-0.607737	4.27037	-6.18147	2.66e-07	4.44e-06	6.62645
10627	MYL12A	myosin light chain 12A	0.448929	5.41485	6.17682	2.7e-07	4.51e-06	6.40338
285237	C3orf38	chromosome 3 open reading frame 38	0.442074	5.5228	6.17286	2.73e-07	4.56e-06	6.38421
3984	LIMK1	LIM domain kinase 1	-0.483655	5.15572	-6.17231	2.74e-07	4.56e-06	6.4388
1655	DDX5	DEAD-box helicase 5	0.251186	10.12	6.17195	2.74e-07	4.56e-06	5.87141
4149	MAX	MYC associated factor X	0.39146	6.00811	6.17121	2.75e-07	4.57e-06	6.28344
11266	DUSP12	dual specificity phosphatase 12	0.463735	5.51964	6.16866	2.77e-07	4.6e-06	6.38243
29088	MRPL15	mitochondrial ribosomal protein L15	0.391024	6.82174	6.2288	2.79e-07	4.63e-06	6.15196
113	ADCY7	adenylate cyclase 7	-0.696271	3.99991	-6.16604	2.8e-07	4.63e-06	6.63388
11017	SNRNP27	small nuclear ribonucleoprotein U4/U6.U5 subunit 27	0.427084	5.62205	6.16578	2.8e-07	4.63e-06	6.33535
25983	NGDN	neuroguidin	0.420877	6.30655	6.18103	2.85e-07	4.7e-06	6.21565
56917	MEIS3	Meis homeobox 3	-0.769736	3.48948	-6.15731	2.88e-07	4.75e-06	6.6787
6429	SRSF4	serine and arginine rich splicing factor 4	0.306512	7.55022	6.15676	2.88e-07	4.75e-06	5.99962
114822	RHPN1	rhophilin Rho GTPase binding protein 1	-0.651481	4.52543	-6.21837	2.88e-07	4.75e-06	6.52781
10269	ZMPSTE24	zinc metallopeptidase STE24	0.343004	7.14655	6.15639	2.88e-07	4.75e-06	6.05149
8817	FGF18	fibroblast growth factor 18	2.6348	1.38607	6.15242	2.92e-07	4.81e-06	5.50808
55823	VPS11	VPS11, CORVET/HOPS core subunit	0.421665	5.60994	6.14335	3.01e-07	4.94e-06	6.2401
28998	MRPL13	mitochondrial ribosomal protein L13	0.539365	5.18519	6.20073	3.01e-07	4.94e-06	6.35666
10743	RAI1	retinoic acid induced 1	-0.435962	5.67955	-6.14194	3.02e-07	4.95e-06	6.23188
5706	PSMC6	proteasome 26S subunit, ATPase 6	0.357885	6.82438	6.14186	3.02e-07	4.95e-06	6.04984
55719	SLF2	SMC5-SMC6 complex localization factor 2	0.443058	5.66483	6.13804	3.06e-07	5.01e-06	6.23229
5793	PTPRG	protein tyrosine phosphatase, receptor type G	-0.561557	4.70638	-6.1374	3.07e-07	5.01e-06	6.40117
9725	TMEM63A	transmembrane protein 63A	-0.604471	4.3074	-6.13679	3.07e-07	5.02e-06	6.49591
23512	SUZ12	SUZ12, polycomb repressive complex 2 subunit	0.328508	6.82447	6.13611	3.08e-07	5.02e-06	6.0126
7465	WEE1	WEE1 G2 checkpoint kinase	0.393329	5.96171	6.13429	3.1e-07	5.05e-06	6.18553
4313	MMP2	matrix metallopeptidase 2	-1.12887	2.55388	-6.13391	3.1e-07	5.05e-06	6.65383
6181	RPLP2	ribosomal protein lateral stalk subunit P2	0.362398	9.42622	6.69125	3.13e-07	5.1e-06	5.9902
6541	SLC7A1	solute carrier family 7 member 1	-0.361752	7.05603	-6.16984	3.16e-07	5.14e-06	5.97797
55770	EXOC2	exocyst complex component 2	-0.375351	6.00623	-6.12721	3.17e-07	5.14e-06	6.10634
123036	TC2N	tandem C2 domains, nuclear	-0.705319	4.05595	-6.1267	3.17e-07	5.15e-06	6.50715
57649	PHF12	PHD finger protein 12	0.483423	5.3064	6.12599	3.18e-07	5.15e-06	6.25446
6059	ABCE1	ATP binding cassette subfamily E member 1	0.277472	8.37602	6.11621	3.28e-07	5.31e-06	5.80176
9423	NTN1	netrin 1	-0.508042	4.86957	-6.11536	3.29e-07	5.32e-06	6.31654
10723	SLC12A7	solute carrier family 12 member 7	-0.59519	4.57356	-6.11534	3.29e-07	5.32e-06	6.39214
6168	RPL37A	ribosomal protein L37a	0.359734	10.0056	6.75453	3.3e-07	5.32e-06	5.93357
7171	TPM4	tropomyosin 4	-0.29365	7.44273	-6.11246	3.32e-07	5.36e-06	5.87372
51617	NSG2	neuronal vesicle trafficking associated 2	4.49588	-3.10579	6.1105	3.35e-07	5.38e-06	2.82125
116092	DNTTIP1	deoxynucleotidyltransferase terminal interacting protein 1	0.46722	5.84269	6.1683	3.38e-07	5.43e-06	6.12308
55355	HJURP	Holliday junction recognition protein	0.385098	5.9453	6.10619	3.39e-07	5.45e-06	6.08726
5700	PSMC1	proteasome 26S subunit, ATPase 1	0.377606	6.84161	6.14557	3.42e-07	5.48e-06	5.9462
9742	IFT140	intraflagellar transport 140	-0.611857	4.75114	-6.15968	3.43e-07	5.49e-06	6.32567
57715	SEMA4G	semaphorin 4G	-0.902062	3.26993	-6.09971	3.46e-07	5.55e-06	6.53305
55088	CCDC186	coiled-coil domain containing 186	0.542402	4.8221	6.09471	3.52e-07	5.63e-06	6.2948
51167	CYB5R4	cytochrome b5 reductase 4	0.485637	5.13169	6.0946	3.52e-07	5.63e-06	6.18953
64132	XYLT2	xylosyltransferase 2	-0.507357	5.09683	-6.09328	3.54e-07	5.64e-06	6.20117
2260	FGFR1	fibroblast growth factor receptor 1	-0.384412	6.17442	-6.09313	3.54e-07	5.64e-06	5.98966
92283	ZNF461	zinc finger protein 461	1.08392	2.87486	6.09261	3.54e-07	5.64e-06	6.53789
5537	PPP6C	protein phosphatase 6 catalytic subunit	0.331222	6.90469	6.09257	3.55e-07	5.64e-06	5.88389
284992	CCDC150	coiled-coil domain containing 150	0.556132	4.65245	6.09122	3.56e-07	5.66e-06	6.29718
9294	S1PR2	sphingosine-1-phosphate receptor 2	-0.922342	3.06918	-6.0905	3.57e-07	5.67e-06	6.52374
2781	GNAZ	G protein subunit alpha z	-0.904985	3.64554	-6.25495	3.58e-07	5.68e-06	6.50655
55664	CDC37L1	cell division cycle 37 like 1	0.695031	3.74246	6.08934	3.58e-07	5.68e-06	6.43037
8448	DOC2A	double C2 domain alpha	-0.81892	3.42743	-6.08896	3.59e-07	5.68e-06	6.47613
63877	FAM204A	family with sequence similarity 204 member A	0.427682	5.58411	6.08781	3.6e-07	5.7e-06	6.09405
23172	ABRAXAS2	abraxas 2, BRISC complex subunit	0.414588	5.73261	6.0858	3.62e-07	5.73e-06	6.03666
79651	RHBDF2	rhomboid 5 homolog 2	-0.675765	4.07179	-6.08414	3.64e-07	5.75e-06	6.38988
83693	HSDL1	hydroxysteroid dehydrogenase like 1	-0.383164	5.93265	-6.07543	3.75e-07	5.91e-06	5.96034
10825	NEU3	neuraminidase 3	-0.682431	4.33291	-6.11384	3.78e-07	5.96e-06	6.30723
26017	FAM32A	family with sequence similarity 32 member A	0.355621	6.5039	6.07218	3.79e-07	5.96e-06	5.88209
23210	JMJD6	jumonji domain containing 6, arginine demethylase and lysine hydroxylase	0.382151	6.5281	6.06916	3.82e-07	6.01e-06	5.89271
3674	ITGA2B	integrin subunit alpha 2b	-1.06086	2.80333	-6.06716	3.85e-07	6.05e-06	6.46075
55660	PRPF40A	pre-mRNA processing factor 40 homolog A	0.281577	8.47408	6.06535	3.87e-07	6.08e-06	5.62973
25898	RCHY1	ring finger and CHY zinc finger domain containing 1	0.406305	5.81853	6.06412	3.89e-07	6.09e-06	5.96052
3280	HES1	hes family bHLH transcription factor 1	0.479	5.60748	6.05555	4e-07	6.26e-06	6.02036
56943	ENY2	ENY2, transcription and export complex 2 subunit	0.347421	6.43748	6.05451	4.01e-07	6.27e-06	5.83167
10783	NEK6	NIMA related kinase 6	-0.464146	5.14744	-6.053	4.03e-07	6.3e-06	6.03821
90102	PHLDB2	pleckstrin homology like domain family B member 2	-0.580854	4.37693	-6.05013	4.07e-07	6.35e-06	6.20672
94134	ARHGAP12	Rho GTPase activating protein 12	0.47457	4.97176	6.04882	4.08e-07	6.37e-06	6.05031
90288	EFCAB12	EF-hand calcium binding domain 12	2.83551	0.141105	6.04755	4.1e-07	6.39e-06	4.69343
56731	SLC2A4RG	SLC2A4 regulator	-0.412985	5.77663	-6.0407	4.19e-07	6.53e-06	5.88847
51154	MRTO4	MRT4 homolog, ribosome maturation factor	0.343309	7.16367	6.0373	4.24e-07	6.59e-06	5.67025
1280	COL2A1	collagen type II alpha 1 chain	-0.748069	3.58668	-6.03488	4.27e-07	6.64e-06	6.28729
9131	AIFM1	apoptosis inducing factor mitochondria associated 1	-0.298538	7.45837	-6.03335	4.29e-07	6.66e-06	5.62788
10240	MRPS31	mitochondrial ribosomal protein S31	0.427135	5.39086	6.03333	4.29e-07	6.66e-06	5.91715
11177	BAZ1A	bromodomain adjacent to zinc finger domain 1A	0.289682	7.89836	6.03263	4.3e-07	6.67e-06	5.5758
51000	SLC35B3	solute carrier family 35 member B3	0.578612	4.33965	6.0296	4.35e-07	6.73e-06	6.1434
1291	COL6A1	collagen type VI alpha 1 chain	-0.394997	6.05417	-6.02792	4.37e-07	6.76e-06	5.79873
93611	FBXO44	F-box protein 44	-0.57638	4.55607	-6.02724	4.38e-07	6.76e-06	6.1073
9146	HGS	hepatocyte growth factor-regulated tyrosine kinase substrate	-0.30606	7.23097	-6.02559	4.4e-07	6.79e-06	5.62252
6422	SFRP1	secreted frizzled related protein 1	-0.539382	4.52308	-6.02558	4.4e-07	6.79e-06	6.08627
54953	ODR4	odr-4 GPCR localization factor homolog	0.446817	5.5806	6.02506	4.41e-07	6.79e-06	5.87433
84836	ABHD14B	abhydrolase domain containing 14B	-0.406187	5.58166	-6.02385	4.43e-07	6.81e-06	5.85029
79139	DERL1	derlin 1	0.340737	6.43211	6.02301	4.44e-07	6.82e-06	5.72636
8914	TIMELESS	timeless circadian regulator	-0.286404	7.70684	-6.02147	4.46e-07	6.85e-06	5.5559
10285	SMNDC1	survival motor neuron domain containing 1	0.381307	6.08314	6.02026	4.48e-07	6.87e-06	5.7644
5198	PFAS	phosphoribosylformylglycinamidine synthase	-0.327137	7.50522	-6.01661	4.53e-07	6.95e-06	5.56285
1374	CPT1A	carnitine palmitoyltransferase 1A	-0.574695	4.62034	-6.01503	4.56e-07	6.97e-06	6.05075
7436	VLDLR	very low density lipoprotein receptor	-1.02178	2.85824	-6.01379	4.57e-07	7e-06	6.29535
149647	FAM71A	family with sequence similarity 71 member A	4.78372	-0.215527	6.03135	4.6e-07	7.03e-06	2.54047
100132909	NA	NA	1.08898	2.52049	6.0105	4.62e-07	7.06e-06	6.28664
9662	CEP135	centrosomal protein 135	0.41622	5.58254	6.00996	4.63e-07	7.06e-06	5.83567
5934	RBL2	RB transcriptional corepressor like 2	-0.367485	5.98595	-6.00884	4.65e-07	7.08e-06	5.73296
1997	ELF1	E74 like ETS transcription factor 1	0.502748	4.74164	6.00758	4.67e-07	7.09e-06	5.96635
3750	KCND1	potassium voltage-gated channel subfamily D member 1	1.80279	1.86306	6.00746	4.67e-07	7.09e-06	5.90751
10018	BCL2L11	BCL2 like 11	0.443412	5.33375	6.00734	4.67e-07	7.09e-06	5.87492
51574	LARP7	La ribonucleoprotein domain family member 7	0.368256	6.7488	6.02627	4.67e-07	7.09e-06	5.62761
30815	ST6GALNAC6	ST6 N-acetylgalactosaminide alpha-2,6-sialyltransferase 6	-0.472662	5.15479	-6.0069	4.68e-07	7.09e-06	5.90404
100506341	NA	NA	-0.448384	5.15824	-6.00657	4.68e-07	7.09e-06	5.86839
51260	PBDC1	polysaccharide biosynthesis domain containing 1	0.524654	5.07653	6.00576	4.69e-07	7.1e-06	5.94539
57223	PPP4R3B	protein phosphatase 4 regulatory subunit 3B	0.353538	6.62243	6.00519	4.7e-07	7.11e-06	5.63795
1349	COX7B	cytochrome c oxidase subunit 7B	0.347361	7.19275	6.02379	4.71e-07	7.11e-06	5.57192
3309	HSPA5	heat shock protein family A (Hsp70) member 5	0.286874	9.3992	6.02333	4.72e-07	7.11e-06	5.39183
7311	UBA52	ubiquitin A-52 residue ribosomal protein fusion product 1	0.290501	9.39269	6.04511	4.72e-07	7.11e-06	5.39583
55421	NCBP3	nuclear cap binding subunit 3	0.380755	6.06978	6.00379	4.72e-07	7.11e-06	5.71939
81572	PDRG1	p53 and DNA damage regulated 1	0.567973	5.17992	6.06128	4.73e-07	7.12e-06	5.95451
26054	SENP6	SUMO specific peptidase 6	0.329295	6.57463	6.0009	4.77e-07	7.17e-06	5.61921
57634	EP400	E1A binding protein p400	-0.453111	6.32485	-6.27691	4.79e-07	7.19e-06	5.76625
168374	ZNF92	zinc finger protein 92	0.476685	5.48102	5.99651	4.84e-07	7.26e-06	5.83438
91754	NEK9	NIMA related kinase 9	-0.336416	6.67182	-5.99621	4.84e-07	7.26e-06	5.59184
5152	PDE9A	phosphodiesterase 9A	-0.671461	4.20225	-6.01398	4.86e-07	7.28e-06	6.06391
9543	IGDCC3	immunoglobulin superfamily DCC subclass member 3	-0.619775	4.27184	-5.99395	4.88e-07	7.3e-06	6.04056
51053	GMNN	geminin, DNA replication inhibitor	0.314886	7.12636	5.99253	4.9e-07	7.32e-06	5.5205
883	KYAT1	kynurenine aminotransferase 1	-0.689166	4.11728	-5.98997	4.94e-07	7.38e-06	6.07012
6210	RPS15A	ribosomal protein S15a	0.285039	9.7897	6.04694	4.95e-07	7.38e-06	5.32879
55632	G2E3	G2/M-phase specific E3 ubiquitin protein ligase	0.373538	5.9273	5.98922	4.95e-07	7.38e-06	5.68883
683	BST1	bone marrow stromal cell antigen 1	2.97464	-0.304403	5.98896	4.96e-07	7.38e-06	4.39944
26156	RSL1D1	ribosomal L1 domain containing 1	0.309196	8.91231	6.0428	5.01e-07	7.46e-06	5.38049
11120	BTN2A1	butyrophilin subfamily 2 member A1	0.434222	5.34795	5.98349	5.04e-07	7.5e-06	5.78136
112950	MED8	mediator complex subunit 8	0.436174	5.77924	6.00055	5.06e-07	7.51e-06	5.70849
2137	EXTL3	exostosin like glycosyltransferase 3	-0.413184	5.91703	-5.98056	5.09e-07	7.55e-06	5.67157
84861	KLHL22	kelch like family member 22	-0.639548	4.16656	-5.97997	5.1e-07	7.56e-06	6.04852
64091	POPDC2	popeye domain containing 2	4.53996	-0.948101	6.01945	5.12e-07	7.58e-06	2.84984
3339	HSPG2	heparan sulfate proteoglycan 2	-1.22322	2.3083	-5.97848	5.13e-07	7.58e-06	6.17472
22795	NID2	nidogen 2	-0.544228	4.84744	-5.97678	5.15e-07	7.62e-06	5.87612
374875	HSD11B1L	hydroxysteroid 11-beta dehydrogenase 1 like	-0.969695	3.1299	-5.97634	5.16e-07	7.62e-06	6.17172
64423	INF2	inverted formin, FH2 and WH2 domain containing	-0.453785	5.64005	-5.99347	5.19e-07	7.66e-06	5.70924
57462	MYORG	myogenesis regulating glycosidase (putative)	-0.727648	3.54526	-5.97404	5.2e-07	7.66e-06	6.10154
221785	ZSCAN25	zinc finger and SCAN domain containing 25	0.500317	4.91797	5.97238	5.23e-07	7.7e-06	5.8536
1841	DTYMK	deoxythymidylate kinase	0.399334	6.59546	6.05437	5.27e-07	7.75e-06	5.5624
6500	SKP1	S-phase kinase associated protein 1	0.327305	7.08971	5.96954	5.28e-07	7.75e-06	5.45262
284119	CAVIN1	caveolae associated protein 1	-0.523306	4.79765	-5.9682	5.3e-07	7.78e-06	5.87634
83872	HMCN1	hemicentin 1	-1.20242	2.40582	-5.96715	5.32e-07	7.8e-06	6.14299
10208	USPL1	ubiquitin specific peptidase like 1	0.494381	5.22643	5.96534	5.35e-07	7.84e-06	5.77854
6576	SLC25A1	solute carrier family 25 member 1	-0.338134	6.91705	-5.96191	5.41e-07	7.91e-06	5.45365
286006	LSMEM1	leucine rich single-pass membrane protein 1	2.28278	0.857265	5.96178	5.41e-07	7.91e-06	5.22707
24144	TFIP11	tuftelin interacting protein 11	0.460189	6.23405	6.17445	5.42e-07	7.91e-06	5.6629
8556	CDC14A	cell division cycle 14A	0.416968	5.63301	5.96145	5.42e-07	7.91e-06	5.64546
10544	PROCR	protein C receptor	-0.679005	4.11608	-5.9581	5.48e-07	7.99e-06	5.97161
7014	TERF2	telomeric repeat binding factor 2	0.433927	5.52633	5.95602	5.51e-07	8.03e-06	5.66821
56005	MYDGF	myeloid derived growth factor	0.36616	6.5057	5.95534	5.52e-07	8.04e-06	5.4902
9578	CDC42BPB	CDC42 binding protein kinase beta	-0.384736	6.50923	-5.98536	5.58e-07	8.12e-06	5.49847
9698	PUM1	pumilio RNA binding family member 1	0.314727	7.33564	5.95152	5.59e-07	8.13e-06	5.35829
285513	GPRIN3	GPRIN family member 3	-0.740787	3.72563	-5.95209	5.66e-07	8.22e-06	5.97571
830	CAPZA2	capping actin protein of muscle Z-line subunit alpha 2	0.323191	6.93146	5.94686	5.68e-07	8.24e-06	5.39502
2316	FLNA	filamin A	-0.305592	8.72328	-6.00211	5.7e-07	8.26e-06	5.25302
60529	ALX4	ALX homeobox 4	-0.564032	4.69871	-5.94545	5.7e-07	8.26e-06	5.81417
3911	LAMA5	laminin subunit alpha 5	-0.735519	5.45723	-7.23622	5.72e-07	8.27e-06	6.04528
58477	SRPRB	SRP receptor subunit beta	0.331658	7.0411	5.9426	5.76e-07	8.31e-06	5.37964
117246	FTSJ3	FtsJ RNA methyltransferase homolog 3	0.317406	7.92547	5.96288	5.76e-07	8.31e-06	5.29502
225689	MAPK15	mitogen-activated protein kinase 15	-1.08487	2.80697	-5.97668	5.85e-07	8.43e-06	6.07214
23019	CNOT1	CCR4-NOT transcription complex subunit 1	-0.273137	8.74368	-5.93719	5.86e-07	8.44e-06	5.20599
23256	SCFD1	sec1 family domain containing 1	0.329496	6.68843	5.93648	5.87e-07	8.46e-06	5.40459
339766	MROH2A	maestro heat like repeat family member 2A	4.25878	-3.24816	5.93294	5.94e-07	8.54e-06	2.47881
7334	UBE2N	ubiquitin conjugating enzyme E2 N	0.308611	7.56059	5.93032	5.99e-07	8.61e-06	5.27099
7993	UBXN8	UBX domain protein 8	0.524873	4.75411	5.92908	6.01e-07	8.63e-06	5.74562
54482	TRMT13	tRNA methyltransferase 13 homolog	0.372493	6.04679	5.92901	6.02e-07	8.63e-06	5.47748
79098	C1orf116	chromosome 1 open reading frame 116	3.17796	-0.656203	5.92707	6.05e-07	8.68e-06	4.1213
9337	CNOT8	CCR4-NOT transcription complex subunit 8	0.359417	6.27853	5.92683	6.06e-07	8.68e-06	5.43834
342372	PKD1L3	polycystin 1 like 3, transient receptor potential channel interacting	2.87479	0.733252	5.94508	6.06e-07	8.68e-06	4.66449
8545	CGGBP1	CGG triplet repeat binding protein 1	0.291711	7.24765	5.92091	6.18e-07	8.83e-06	5.26133
440465	BAIAP2-DT	BAIAP2 divergent transcript	-0.69775	3.81754	-5.92019	6.19e-07	8.84e-06	5.89176
55502	HES6	hes family bHLH transcription factor 6	-0.459849	5.15996	-5.91882	6.22e-07	8.87e-06	5.59535
9172	MYOM2	myomesin 2	-1.05032	2.48408	-5.91741	6.25e-07	8.9e-06	6.00081
100507133	NA	NA	4.20174	-2.04651	5.91545	6.29e-07	8.95e-06	2.44012
11130	ZWINT	ZW10 interacting kinetochore protein	0.287248	7.68057	5.91531	6.29e-07	8.95e-06	5.21555
93587	TRMT10A	tRNA methyltransferase 10A	0.527646	4.66117	5.91495	6.3e-07	8.95e-06	5.71794
5562	PRKAA1	protein kinase AMP-activated catalytic subunit alpha 1	0.435896	5.49468	5.91425	6.31e-07	8.96e-06	5.51443
9592	IER2	immediate early response 2	0.42199	5.78666	5.91409	6.31e-07	8.96e-06	5.5175
53637	S1PR5	sphingosine-1-phosphate receptor 5	-1.17866	2.37624	-5.91148	6.37e-07	9.03e-06	5.96882
20	ABCA2	ATP binding cassette subfamily A member 2	-0.647745	5.02073	-6.46243	6.37e-07	9.03e-06	5.80235
386724	AMIGO3	adhesion molecule with Ig like domain 3	0.70142	3.77684	5.90985	6.4e-07	9.06e-06	5.86392
997	CDC34	cell division cycle 34	0.33517	6.65601	5.90797	6.44e-07	9.1e-06	5.30279
81035	COLEC12	collectin subfamily member 12	-0.622372	4.20982	-5.905	6.5e-07	9.18e-06	5.74271
29074	MRPL18	mitochondrial ribosomal protein L18	0.33215	7.30083	5.92099	6.55e-07	9.24e-06	5.22184
7546	ZIC2	Zic family member 2	0.368119	6.19647	5.90258	6.55e-07	9.24e-06	5.39183
80336	PABPC1L	poly(A) binding protein cytoplasmic 1 like	-0.699197	3.98447	-5.9007	6.59e-07	9.29e-06	5.83085
8924	HERC2	HECT and RLD domain containing E3 ubiquitin protein ligase 2	-0.405248	6.40486	-5.97998	6.65e-07	9.35e-06	5.35497
771	CA12	carbonic anhydrase 12	-0.543917	4.57864	-5.89651	6.68e-07	9.4e-06	5.65969
57820	CCNB1IP1	cyclin B1 interacting protein 1	0.35011	6.19368	5.8948	6.72e-07	9.44e-06	5.35127
10290	SPEG	SPEG complex locus	-0.627978	4.08597	-5.89325	6.75e-07	9.48e-06	5.75549
805	CALM2	calmodulin 2	0.281804	8.48293	5.8911	6.8e-07	9.54e-06	5.07427
5687	PSMA6	proteasome subunit alpha 6	0.324465	7.28522	5.88957	6.83e-07	9.58e-06	5.17961
54916	TMEM260	transmembrane protein 260	0.573155	4.10705	5.88925	6.84e-07	9.58e-06	5.70412
162073	ITPRIPL2	ITPRIP like 2	-0.514687	4.65012	-5.88882	6.85e-07	9.58e-06	5.62627
57524	CASKIN1	CASK interacting protein 1	-0.821034	3.60129	-5.94307	6.87e-07	9.6e-06	5.83297
142678	MIB2	mindbomb E3 ubiquitin protein ligase 2	0.482478	4.95306	5.88605	6.91e-07	9.65e-06	5.51608
2731	GLDC	glycine decarboxylase	-0.431959	5.48204	-5.88538	6.93e-07	9.66e-06	5.46192
643314	KIAA0754	KIAA0754	-0.706523	4.19872	-6.01994	6.95e-07	9.69e-06	5.74339
3488	IGFBP5	insulin like growth factor binding protein 5	-0.898095	4.10506	-6.58293	6.95e-07	9.69e-06	5.93898
55602	CDKN2AIP	CDKN2A interacting protein	0.547155	4.51221	5.88234	6.99e-07	9.73e-06	5.6354
3709	ITPR2	inositol 1,4,5-trisphosphate receptor type 2	-0.449856	5.19847	-5.88161	7.01e-07	9.75e-06	5.46201
64219	PJA1	praja ring finger ubiquitin ligase 1	-0.345817	6.44522	-5.87891	7.07e-07	9.82e-06	5.28651
201292	TRIM65	tripartite motif containing 65	-0.33152	6.98526	-5.87739	7.11e-07	9.86e-06	5.1637
6560	SLC12A4	solute carrier family 12 member 4	-0.704726	3.83701	-5.87708	7.11e-07	9.87e-06	5.75482
51125	GOLGA7	golgin A7	0.350163	6.56379	5.87651	7.13e-07	9.87e-06	5.22996
4712	NDUFB6	NADH:ubiquinone oxidoreductase subunit B6	0.32589	6.95813	5.87622	7.13e-07	9.88e-06	5.17984
8854	ALDH1A2	aldehyde dehydrogenase 1 family member A2	-0.482144	5.44696	-5.93073	7.14e-07	9.88e-06	5.43427
2542	SLC37A4	solute carrier family 37 member 4	-0.393996	6.23094	-5.9123	7.17e-07	9.91e-06	5.27828
26030	PLEKHG3	pleckstrin homology and RhoGEF domain containing G3	-0.480383	4.87774	-5.873	7.21e-07	9.95e-06	5.54059
113146	AHNAK2	AHNAK nucleoprotein 2	-1.08295	2.74597	-5.87048	7.27e-07	1e-05	5.85807
708	C1QBP	complement C1q binding protein	0.250251	9.36701	5.86942	7.29e-07	1e-05	4.947
401546	C9orf152	chromosome 9 open reading frame 152	4.39479	-0.383967	5.86917	7.3e-07	1e-05	2.40363
4355	MPP2	membrane palmitoylated protein 2	-0.380204	6.08085	-5.86788	7.33e-07	1.01e-05	5.29244
9266	CYTH2	cytohesin 2	0.431257	5.4831	5.86787	7.33e-07	1.01e-05	5.36188
54854	FAM83E	family with sequence similarity 83 member E	4.43795	-1.24794	5.86775	7.33e-07	1.01e-05	2.47936
57862	ZNF410	zinc finger protein 410	0.413424	5.89116	5.86559	7.38e-07	1.01e-05	5.3409
79684	MSANTD2	Myb/SANT DNA binding domain containing 2	0.88088	3.19082	5.86524	7.39e-07	1.01e-05	5.80414
9776	ATG13	autophagy related 13	0.333977	6.59037	5.8626	7.46e-07	1.02e-05	5.18432
51147	ING4	inhibitor of growth family member 4	0.679243	3.85457	5.86219	7.47e-07	1.02e-05	5.67855
6540	SLC6A13	solute carrier family 6 member 13	4.76007	-1.94717	5.94158	7.49e-07	1.02e-05	2.46291
6209	RPS15	ribosomal protein S15	0.311775	9.71778	6.12203	7.49e-07	1.02e-05	5.00397
54795	TRPM4	transient receptor potential cation channel subfamily M member 4	-0.769208	3.50238	-5.86075	7.5e-07	1.02e-05	5.75425
84264	HAGHL	hydroxyacylglutathione hydrolase like	-0.799813	4.34606	-6.42639	7.5e-07	1.02e-05	5.7872
51501	HIKESHI	Hikeshi, heat shock protein nuclear import factor	0.420328	5.41226	5.85947	7.53e-07	1.03e-05	5.37962
83985	SPNS1	sphingolipid transporter 1 (putative)	0.34629	6.32861	5.8583	7.56e-07	1.03e-05	5.20579
1509	CTSD	cathepsin D	0.297171	7.1286	5.85746	7.58e-07	1.03e-05	5.0837
148423	C1orf52	chromosome 1 open reading frame 52	0.355249	6.183	5.85494	7.64e-07	1.04e-05	5.22674
58499	ZNF462	zinc finger protein 462	-0.75543	3.62174	-5.85354	7.68e-07	1.04e-05	5.72919
56904	SH3GLB2	SH3 domain containing GRB2 like, endophilin B2	-0.44901	5.46353	-5.85095	7.74e-07	1.05e-05	5.33771
998	CDC42	cell division cycle 42	0.280583	7.99596	5.84937	7.78e-07	1.05e-05	4.97884
10978	CLP1	cleavage and polyadenylation factor I subunit 1	0.463605	5.39234	5.84724	7.84e-07	1.06e-05	5.39219
96459	FNIP1	folliculin interacting protein 1	0.474852	4.94832	5.84708	7.84e-07	1.06e-05	5.41907
51363	CHST15	carbohydrate sulfotransferase 15	-0.616179	4.11569	-5.84475	7.9e-07	1.07e-05	5.58815
527	ATP6V0C	ATPase H+ transporting V0 subunit c	0.290719	7.48491	5.84162	7.98e-07	1.08e-05	5.00175
6167	RPL37	ribosomal protein L37	0.363287	9.37785	6.45917	8.02e-07	1.08e-05	5.09285
2035	EPB41	erythrocyte membrane protein band 4.1	-0.326571	6.82781	-5.83587	8.13e-07	1.1e-05	5.0571
2516	NR5A1	nuclear receptor subfamily 5 group A member 1	3.80569	-1.7658	5.83539	8.14e-07	1.1e-05	2.71326
3454	IFNAR1	interferon alpha and beta receptor subunit 1	0.355277	6.14519	5.83127	8.25e-07	1.11e-05	5.15315
9779	TBC1D5	TBC1 domain family member 5	-0.587993	4.06574	-5.83089	8.26e-07	1.11e-05	5.54814
90187	EMILIN3	elastin microfibril interfacer 3	-0.468456	4.96993	-5.82995	8.29e-07	1.11e-05	5.36948
4814	NINJ1	ninjurin 1	-0.620428	4.23668	-5.82952	8.3e-07	1.11e-05	5.54437
84309	NUDT16L1	nudix hydrolase 16 like 1	0.46347	5.06836	5.82881	8.32e-07	1.12e-05	5.35198
51162	EGFL7	EGF like domain multiple 7	-0.600829	4.37703	-5.82793	8.34e-07	1.12e-05	5.49547
388272	C16orf87	chromosome 16 open reading frame 87	0.457661	5.13729	5.82663	8.37e-07	1.12e-05	5.33407
7763	ZFAND5	zinc finger AN1-type containing 5	0.322364	6.75632	5.82524	8.41e-07	1.13e-05	5.03782
57763	ANKRA2	ankyrin repeat family A member 2	0.71497	3.6296	5.82467	8.43e-07	1.13e-05	5.59347
79603	CERS4	ceramide synthase 4	-0.723554	3.60647	-5.81991	8.56e-07	1.14e-05	5.62335
84894	LINGO1	leucine rich repeat and Ig domain containing 1	-0.621481	4.47266	-5.81766	8.64e-07	1.15e-05	5.46971
5913	RAPSN	receptor associated protein of the synapse	3.53592	-1.46434	5.81664	8.65e-07	1.15e-05	3.04239
51077	FCF1	FCF1, rRNA-processing protein	0.348336	6.41309	5.81581	8.67e-07	1.16e-05	5.06257
79959	CEP76	centrosomal protein 76	0.586208	4.21515	5.81402	8.72e-07	1.16e-05	5.48191
121536	AEBP2	AE binding protein 2	0.412862	5.50544	5.81399	8.72e-07	1.16e-05	5.19262
83660	TLN2	talin 2	-0.692022	3.81179	-5.80972	8.85e-07	1.18e-05	5.53375
29116	MYLIP	myosin regulatory light chain interacting protein	0.676289	4.07203	5.80931	8.86e-07	1.18e-05	5.52701
92667	MGME1	mitochondrial genome maintenance exonuclease 1	0.362132	6.36296	5.80859	8.88e-07	1.18e-05	5.05368
54865	GPATCH4	G-patch domain containing 4	0.34261	7.89311	5.99905	9.11e-07	1.21e-05	4.90971
6144	RPL21	ribosomal protein L21	0.333581	7.91303	5.94213	9.23e-07	1.22e-05	4.86962
79074	C2orf49	chromosome 2 open reading frame 49	0.635103	4.51876	5.79495	9.28e-07	1.23e-05	5.42405
51138	COPS4	COP9 signalosome subunit 4	0.314652	6.95918	5.79376	9.31e-07	1.23e-05	4.9165
875	CBS	cystathionine-beta-synthase	-0.247936	8.84277	-5.78787	9.49e-07	1.25e-05	4.7136
10763	NES	nestin	-1.07355	2.70422	-5.78744	9.51e-07	1.25e-05	5.60077
8728	ADAM19	ADAM metallopeptidase domain 19	-0.849342	3.22232	-5.78514	9.58e-07	1.26e-05	5.56845
5885	RAD21	RAD21 cohesin complex component	0.283207	7.71531	5.78443	9.6e-07	1.26e-05	4.78384
2222	FDFT1	farnesyl-diphosphate farnesyltransferase 1	-0.2796	7.56981	-5.78442	9.6e-07	1.26e-05	4.80037
51227	PIGP	phosphatidylinositol glycan anchor biosynthesis class P	0.519051	4.60669	5.78288	9.65e-07	1.27e-05	5.26564
80114	BICC1	BicC family RNA binding protein 1	-0.863671	3.04342	-5.78271	9.65e-07	1.27e-05	5.55976
51230	PHF20	PHD finger protein 20	-0.458682	5.20225	-5.78233	9.66e-07	1.27e-05	5.20396
9097	USP14	ubiquitin specific peptidase 14	0.315799	6.89059	5.7788	9.77e-07	1.28e-05	4.85415
53615	MBD3	methyl-CpG binding domain protein 3	0.30752	7.58485	5.77838	9.79e-07	1.28e-05	4.77899
9133	CCNB2	cyclin B2	0.339245	6.49984	5.77729	9.82e-07	1.29e-05	4.91312
10083	USH1C	USH1 protein network component harmonin	-1.15132	2.46839	-5.77627	9.85e-07	1.29e-05	5.56758
5106	PCK2	phosphoenolpyruvate carboxykinase 2, mitochondrial	-0.417503	5.40694	-5.77505	9.89e-07	1.29e-05	5.12011
2264	FGFR4	fibroblast growth factor receptor 4	-0.422194	5.66721	-5.77401	9.93e-07	1.3e-05	5.05719
619189	SERINC4	serine incorporator 4	2.3248	0.809703	5.77223	9.98e-07	1.3e-05	4.75253
6301	SARS	seryl-tRNA synthetase	0.261796	9.05219	5.77037	1e-06	1.31e-05	4.64734
55717	WDR11	WD repeat domain 11	-0.38911	5.96868	-5.76975	1.01e-06	1.31e-05	4.96726
26118	WSB1	WD repeat and SOCS box containing 1	0.385061	5.87058	5.76913	1.01e-06	1.31e-05	5.01736
7464	CORO2A	coronin 2A	-0.795505	3.59291	-5.80439	1.01e-06	1.32e-05	5.46038
730101	LOC730101	uncharacterized LOC730101	-0.60714	4.01816	-5.76668	1.02e-06	1.32e-05	5.38034
1984	EIF5A	eukaryotic translation initiation factor 5A	0.250529	10.1703	5.76545	1.02e-06	1.33e-05	4.56361
57718	PPP4R4	protein phosphatase 4 regulatory subunit 4	-0.780099	3.16128	-5.76518	1.02e-06	1.33e-05	5.48954
4953	ODC1	ornithine decarboxylase 1	0.327983	9.18047	6.09239	1.03e-06	1.33e-05	4.75489
340371	NRBP2	nuclear receptor binding protein 2	-0.625064	4.34783	-5.79677	1.04e-06	1.34e-05	5.29332
86	ACTL6A	actin like 6A	0.333764	6.84947	5.76019	1.04e-06	1.34e-05	4.81816
8317	CDC7	cell division cycle 7	0.275838	7.83933	5.75909	1.04e-06	1.35e-05	4.69125
8894	EIF2S2	eukaryotic translation initiation factor 2 subunit beta	0.319256	7.67886	5.80694	1.04e-06	1.35e-05	4.73273
9026	HIP1R	huntingtin interacting protein 1 related	-0.420497	5.36286	-5.75738	1.05e-06	1.35e-05	5.05808
1387	CREBBP	CREB binding protein	0.408108	6.45409	5.89267	1.05e-06	1.35e-05	4.92937
51575	ESF1	ESF1 nucleolar pre-rRNA processing protein homolog	0.357088	6.25751	5.75436	1.06e-06	1.36e-05	4.89493
23218	NBEAL2	neurobeachin like 2	-0.428791	5.7234	-5.78118	1.07e-06	1.38e-05	4.97542
65080	MRPL44	mitochondrial ribosomal protein L44	0.37042	6.03511	5.75088	1.07e-06	1.38e-05	4.92741
6147	RPL23A	ribosomal protein L23a	0.297717	9.43775	5.90978	1.08e-06	1.39e-05	4.61973
5510	PPP1R7	protein phosphatase 1 regulatory subunit 7	0.375805	6.37877	5.76546	1.08e-06	1.39e-05	4.86276
64983	MRPL32	mitochondrial ribosomal protein L32	0.371687	6.29256	5.74354	1.1e-06	1.41e-05	4.87245
25791	NGEF	neuronal guanine nucleotide exchange factor	-1.05786	2.56778	-5.74204	1.1e-06	1.41e-05	5.46595
5719	PSMD13	proteasome 26S subunit, non-ATPase 13	0.30402	7.26761	5.74179	1.1e-06	1.41e-05	4.70215
23253	ANKRD12	ankyrin repeat domain 12	0.40843	5.39823	5.73981	1.11e-06	1.42e-05	5.01737
27044	SND1	staphylococcal nuclease and tudor domain containing 1	-0.255695	8.21216	-5.73977	1.11e-06	1.42e-05	4.60448
7268	TTC4	tetratricopeptide repeat domain 4	0.339865	6.49544	5.73844	1.11e-06	1.42e-05	4.81113
55929	DMAP1	DNA methyltransferase 1 associated protein 1	0.407395	5.49082	5.73711	1.12e-06	1.43e-05	4.98271
80179	MYO19	myosin XIX	-0.33725	6.34548	-5.73475	1.13e-06	1.44e-05	4.80115
22955	SCMH1	Scm polycomb group protein homolog 1	-0.430337	5.2917	-5.73418	1.13e-06	1.44e-05	5.00354
123904	NRN1L	neuritin 1 like	4.12083	-1.41424	5.73296	1.13e-06	1.45e-05	2.19449
10010	TANK	TRAF family member associated NFKB activator	0.586135	4.12745	5.72989	1.14e-06	1.46e-05	5.20998
54532	USP53	ubiquitin specific peptidase 53	0.430603	5.43754	5.72856	1.15e-06	1.46e-05	4.93967
23710	GABARAPL1	GABA type A receptor associated protein like 1	-0.425925	5.35851	-5.72598	1.16e-06	1.47e-05	4.98836
6653	SORL1	sortilin related receptor 1	-0.602204	4.20907	-5.7258	1.16e-06	1.47e-05	5.21417
6303	SAT1	spermidine/spermine N1-acetyltransferase 1	0.662958	4.59876	5.74059	1.17e-06	1.48e-05	5.22301
6714	SRC	SRC proto-oncogene, non-receptor tyrosine kinase	-0.560975	4.48915	-5.72333	1.17e-06	1.48e-05	5.15671
10558	SPTLC1	serine palmitoyltransferase long chain base subunit 1	0.332469	6.59971	5.72175	1.18e-06	1.49e-05	4.7197
160418	TMTC3	transmembrane and tetratricopeptide repeat containing 3	0.348434	6.09113	5.71931	1.18e-06	1.5e-05	4.80117
408	ARRB1	arrestin beta 1	-0.648164	4.03254	-5.71922	1.18e-06	1.5e-05	5.23399
285598	ARL10	ADP ribosylation factor like GTPase 10	-0.707542	4.02122	-5.75314	1.19e-06	1.51e-05	5.24401
6143	RPL19	ribosomal protein L19	0.271252	10.6071	5.83702	1.22e-06	1.54e-05	4.41688
79633	FAT4	FAT atypical cadherin 4	-0.622535	4.15267	-5.71121	1.22e-06	1.54e-05	5.17103
6426	SRSF1	serine and arginine rich splicing factor 1	0.244262	9.6535	5.71049	1.22e-06	1.54e-05	4.41827
466	ATF1	activating transcription factor 1	0.427978	5.33889	5.70912	1.22e-06	1.54e-05	4.94317
2495	FTH1	ferritin heavy chain 1	0.266418	8.52912	5.70716	1.23e-06	1.55e-05	4.48436
1513	CTSK	cathepsin K	2.25324	0.795199	5.70664	1.23e-06	1.55e-05	4.56962
8490	RGS5	regulator of G protein signaling 5	0.945302	2.34576	5.70228	1.25e-06	1.57e-05	5.33837
26580	BSCL2	BSCL2, seipin lipid droplet biogenesis associated	0.469541	5.25422	5.70128	1.26e-06	1.58e-05	4.93226
23294	ANKS1A	ankyrin repeat and sterile alpha motif domain containing 1A	-0.354479	6.31316	-5.7006	1.26e-06	1.58e-05	4.70739
1499	CTNNB1	catenin beta 1	0.244826	9.0744	5.70038	1.26e-06	1.58e-05	4.41789
5364	PLXNB1	plexin B1	-1.07709	2.21744	-5.69995	1.26e-06	1.58e-05	5.32987
80263	TRIM45	tripartite motif containing 45	-0.495011	4.83741	-5.69897	1.26e-06	1.58e-05	5.01924
51163	DBR1	debranching RNA lariats 1	0.397538	5.70722	5.69712	1.27e-06	1.59e-05	4.8276
10539	GLRX3	glutaredoxin 3	0.325457	7.20732	5.71326	1.27e-06	1.59e-05	4.56693
124056	NOXO1	NADPH oxidase organizer 1	0.896795	3.32064	5.69588	1.28e-06	1.6e-05	5.29766
57674	RNF213	ring finger protein 213	-0.722893	5.87766	-7.24926	1.28e-06	1.6e-05	5.28186
9689	BZW1	basic leucine zipper and W2 domains 1	0.292252	7.29566	5.6942	1.28e-06	1.6e-05	4.54331
54832	VPS13C	vacuolar protein sorting 13 homolog C	-0.445925	5.06835	-5.69321	1.29e-06	1.61e-05	4.90575
7403	KDM6A	lysine demethylase 6A	0.392037	5.64106	5.69142	1.3e-06	1.61e-05	4.79794
1676	DFFA	DNA fragmentation factor subunit alpha	-0.322207	6.65392	-5.6898	1.3e-06	1.62e-05	4.61788
29082	CHMP4A	charged multivesicular body protein 4A	0.471019	4.89548	5.68952	1.3e-06	1.62e-05	4.95753
6156	RPL30	ribosomal protein L30	0.301983	9.08418	5.84587	1.31e-06	1.62e-05	4.45081
387509	GPR153	G protein-coupled receptor 153	-0.772355	3.33846	-5.68588	1.32e-06	1.64e-05	5.218
55224	ETNK2	ethanolamine kinase 2	-0.489367	4.91286	-5.68392	1.33e-06	1.65e-05	4.94384
55796	MBNL3	muscleblind like splicing regulator 3	-0.396973	5.49748	-5.68335	1.33e-06	1.65e-05	4.77456
57484	RNF150	ring finger protein 150	-0.588866	4.0934	-5.68083	1.34e-06	1.66e-05	5.06378
51379	CRLF3	cytokine receptor like factor 3	0.463345	5.15074	5.68003	1.34e-06	1.66e-05	4.84413
4134	MAP4	microtubule associated protein 4	-0.287105	7.75697	-5.67844	1.35e-06	1.67e-05	4.44314
55032	SLC35A5	solute carrier family 35 member A5	0.464757	5.2954	5.69482	1.35e-06	1.67e-05	4.82425
7319	UBE2A	ubiquitin conjugating enzyme E2 A	0.341742	6.38587	5.67721	1.36e-06	1.68e-05	4.61144
55753	OGDHL	oxoglutarate dehydrogenase like	-0.505127	4.7493	-5.67132	1.38e-06	1.71e-05	4.92005
285429	DCAF4L1	DDB1 and CUL4 associated factor 4 like 1	1.6069	1.63674	5.67041	1.39e-06	1.71e-05	5.01505
5756	TWF1	twinfilin actin binding protein 1	0.359502	6.22724	5.66917	1.39e-06	1.72e-05	4.62928
10237	SLC35B1	solute carrier family 35 member B1	0.356392	6.81379	5.71507	1.39e-06	1.72e-05	4.55728
9064	MAP3K6	mitogen-activated protein kinase kinase kinase 6	-0.73527	3.66608	-5.66862	1.4e-06	1.72e-05	5.12863
54876	DCAF16	DDB1 and CUL4 associated factor 16	-0.350525	6.23311	-5.66847	1.4e-06	1.72e-05	4.61863
51251	NT5C3A	5'-nucleotidase, cytosolic IIIA	0.455827	5.12909	5.66697	1.4e-06	1.72e-05	4.82562
23786	BCL2L13	BCL2 like 13	0.336131	6.38004	5.66676	1.4e-06	1.72e-05	4.57732
81607	NECTIN4	nectin cell adhesion molecule 4	3.96556	-0.487148	5.66607	1.41e-06	1.72e-05	1.97317
23616	SH3BP1	SH3 domain binding protein 1	-0.638283	4.57792	-5.78873	1.41e-06	1.72e-05	5.00761
83447	SLC25A31	solute carrier family 25 member 31	4.55696	-2.48941	5.68201	1.41e-06	1.72e-05	1.9171
10492	SYNCRIP	synaptotagmin binding cytoplasmic RNA interacting protein	0.253163	8.77002	5.66538	1.41e-06	1.72e-05	4.32693
29777	ABT1	activator of basal transcription 1	0.320576	6.8508	5.6632	1.42e-06	1.74e-05	4.52067
3755	KCNG1	potassium voltage-gated channel modifier subfamily G member 1	-0.443211	5.37398	-5.66233	1.42e-06	1.74e-05	4.79643
79598	CEP97	centrosomal protein 97	0.506311	4.54112	5.66159	1.43e-06	1.74e-05	4.91528
6297	SALL2	spalt like transcription factor 2	-0.358167	6.13861	-5.66105	1.43e-06	1.74e-05	4.61898
4170	MCL1	MCL1, BCL2 family apoptosis regulator	0.26392	8.04962	5.66097	1.43e-06	1.74e-05	4.36516
220042	DDIAS	DNA damage induced apoptosis suppressor	0.427244	5.33216	5.65929	1.44e-06	1.75e-05	4.75227
127495	LRRC39	leucine rich repeat containing 39	1.33084	1.74174	5.65706	1.45e-06	1.76e-05	5.16261
23360	FNBP4	formin binding protein 4	0.311948	6.64058	5.6569	1.45e-06	1.76e-05	4.5045
5000	ORC4	origin recognition complex subunit 4	0.344468	6.12875	5.65583	1.45e-06	1.77e-05	4.58837
529	ATP6V1E1	ATPase H+ transporting V1 subunit E1	0.313808	6.95534	5.65399	1.46e-06	1.78e-05	4.45288
124842	TMEM132E	transmembrane protein 132E	-1.18005	2.14993	-5.65254	1.47e-06	1.78e-05	5.17948
6446	SGK1	serum/glucocorticoid regulated kinase 1	0.797052	3.97956	5.65251	1.47e-06	1.78e-05	5.12646
6533	SLC6A6	solute carrier family 6 member 6	-0.640507	4.97864	-6.10525	1.47e-06	1.79e-05	4.99126
124222	PAQR4	progestin and adipoQ receptor family member 4	-0.462108	5.02968	-5.64908	1.49e-06	1.8e-05	4.77326
100131213	ZNF503-AS2	ZNF503 antisense RNA 2	0.459091	5.23577	5.64886	1.49e-06	1.8e-05	4.77881
1408	CRY2	cryptochrome circadian regulator 2	0.549575	4.44987	5.64859	1.49e-06	1.8e-05	4.90438
682	BSG	basigin (Ok blood group)	0.252508	9.05745	5.64664	1.5e-06	1.81e-05	4.24976
56851	EMC7	ER membrane protein complex subunit 7	0.364123	6.0077	5.64575	1.5e-06	1.81e-05	4.58575
3655	ITGA6	integrin subunit alpha 6	-0.502629	4.62016	-5.64439	1.51e-06	1.82e-05	4.83347
9806	SPOCK2	SPARC (osteonectin), cwcv and kazal like domains proteoglycan 2	1.45541	2.03882	5.64412	1.51e-06	1.82e-05	5.07799
57761	TRIB3	tribbles pseudokinase 3	-0.597707	4.20002	-5.64161	1.52e-06	1.83e-05	4.96886
80221	ACSF2	acyl-CoA synthetase family member 2	-0.6374	3.8745	-5.63979	1.53e-06	1.84e-05	5.00747
6138	RPL15	ribosomal protein L15	0.253787	9.71829	5.63855	1.54e-06	1.85e-05	4.18083
55243	KIRREL1	kirre like nephrin family adhesion molecule 1	-0.598321	4.30701	-5.65269	1.55e-06	1.86e-05	4.89407
23475	QPRT	quinolinate phosphoribosyltransferase	-0.48385	6.10997	-6.14503	1.55e-06	1.86e-05	4.71935
1606	DGKA	diacylglycerol kinase alpha	-0.843396	3.05367	-5.63453	1.56e-06	1.87e-05	5.12081
375061	FAM89A	family with sequence similarity 89 member A	-0.431713	5.12729	-5.63171	1.57e-06	1.88e-05	4.70082
56262	LRRC8A	leucine rich repeat containing 8 VRAC subunit A	0.396886	5.56607	5.63167	1.57e-06	1.88e-05	4.62493
10827	FAM114A2	family with sequence similarity 114 member A2	0.428031	5.36177	5.63009	1.58e-06	1.89e-05	4.64522
27101	CACYBP	calcyclin binding protein	0.262461	8.69695	5.62963	1.58e-06	1.89e-05	4.22324
3642	INSM1	INSM transcriptional repressor 1	-0.855621	3.39721	-5.62885	1.59e-06	1.9e-05	5.07564
5868	RAB5A	RAB5A, member RAS oncogene family	0.398981	5.57419	5.62737	1.59e-06	1.9e-05	4.58708
29117	BRD7	bromodomain containing 7	0.313914	6.92647	5.62692	1.6e-06	1.9e-05	4.37338
388795	EFCAB8	EF-hand calcium binding domain 8	4.1946	-1.03604	5.62669	1.6e-06	1.9e-05	1.7741
56896	DPYSL5	dihydropyrimidinase like 5	-0.369791	5.95766	-5.62661	1.6e-06	1.9e-05	4.52044
55234	SMU1	SMU1, DNA replication regulator and spliceosomal factor	0.319368	6.85109	5.62653	1.6e-06	1.9e-05	4.39665
221421	RSPH9	radial spoke head 9 homolog	3.26552	-0.527726	5.62561	1.6e-06	1.91e-05	3.06331
55288	RHOT1	ras homolog family member T1	-0.418609	5.50384	-5.62507	1.61e-06	1.91e-05	4.60448
123811	FOPNL	FGFR1OP N-terminal like	0.335983	6.07647	5.62415	1.61e-06	1.91e-05	4.49979
100506029	NA	NA	1.12819	2.29203	5.62186	1.62e-06	1.93e-05	5.09892
439921	MXRA7	matrix remodeling associated 7	-0.329839	6.46908	-5.6206	1.63e-06	1.93e-05	4.42901
25764	HYPK	huntingtin interacting protein K	0.321498	6.83694	5.61795	1.64e-06	1.95e-05	4.37109
9920	KBTBD11	kelch repeat and BTB domain containing 11	-0.653927	3.68867	-5.61679	1.65e-06	1.95e-05	4.93987
200081	TXLNA	taxilin alpha	0.309406	7.01279	5.61637	1.65e-06	1.95e-05	4.342
9811	CTIF	cap binding complex dependent translation initiation factor	-0.563712	4.80725	-5.79848	1.65e-06	1.95e-05	4.76914
11258	DCTN3	dynactin subunit 3	0.359477	6.18126	5.61206	1.67e-06	1.98e-05	4.4443
58506	SCAF1	SR-related CTD associated factor 1	0.301908	7.02867	5.61174	1.68e-06	1.98e-05	4.31645
9341	VAMP3	vesicle associated membrane protein 3	0.31933	6.69261	5.61028	1.68e-06	1.99e-05	4.35384
80135	RPF1	ribosome production factor 1 homolog	0.294193	7.22177	5.60934	1.69e-06	1.99e-05	4.30449
26056	RAB11FIP5	RAB11 family interacting protein 5	-0.54315	4.64072	-5.60878	1.69e-06	1.99e-05	4.75011
9793	CKAP5	cytoskeleton associated protein 5	-0.246805	8.72119	-5.60707	1.7e-06	2e-05	4.14712
59274	TLNRD1	talin rod domain containing 1	-0.368857	5.77342	-5.6042	1.72e-06	2.02e-05	4.49129
10505	SEMA4F	ssemaphorin 4F	-0.533078	4.50196	-5.60384	1.72e-06	2.02e-05	4.7755
8577	TMEFF1	transmembrane protein with EGF like and two follistatin like domains 1	-0.414442	5.26252	-5.60021	1.74e-06	2.04e-05	4.57079
10536	P3H3	prolyl 3-hydroxylase 3	-0.435622	5.12634	-5.59893	1.75e-06	2.05e-05	4.61021
899	CCNF	cyclin F	0.335217	6.2242	5.59842	1.75e-06	2.05e-05	4.40092
9687	GREB1	growth regulating estrogen receptor binding 1	-0.589628	4.0718	-5.59786	1.75e-06	2.05e-05	4.80486
2551	GABPA	GA binding protein transcription factor subunit alpha	0.354761	6.27564	5.59611	1.76e-06	2.06e-05	4.38002
8896	BUD31	BUD31 homolog	0.490716	5.84806	5.89901	1.77e-06	2.07e-05	4.59602
55646	LYAR	Ly1 antibody reactive	0.414963	7.26019	6.14212	1.79e-06	2.09e-05	4.44788
5538	PPT1	palmitoyl-protein thioesterase 1	0.287101	7.75129	5.59111	1.79e-06	2.09e-05	4.17053
11244	ZHX1	zinc fingers and homeoboxes 1	0.294166	6.96207	5.59073	1.79e-06	2.09e-05	4.24519
157570	ESCO2	establishment of sister chromatid cohesion N-acetyltransferase 2	0.523491	4.54411	5.58988	1.8e-06	2.1e-05	4.72089
23046	KIF21B	kinesin family member 21B	-0.857316	3.16848	-5.58884	1.8e-06	2.1e-05	4.9588
23623	RUSC1	RUN and SH3 domain containing 1	-0.358424	6.1753	-5.58721	1.81e-06	2.11e-05	4.37103
65123	INTS3	integrator complex subunit 3	-0.297074	7.16414	-5.58691	1.82e-06	2.11e-05	4.22722
6223	RPS19	ribosomal protein S19	0.388541	8.36635	6.26761	1.82e-06	2.11e-05	4.3829
27173	SLC39A1	solute carrier family 39 member 1	0.265122	7.5962	5.58575	1.82e-06	2.12e-05	4.15785
11226	GALNT6	polypeptide N-acetylgalactosaminyltransferase 6	-0.802866	3.35126	-5.58544	1.82e-06	2.12e-05	4.92144
8541	PPFIA3	PTPRF interacting protein alpha 3	-0.414415	5.19454	-5.58444	1.83e-06	2.12e-05	4.53851
113179	ADAT3	adenosine deaminase, tRNA specific 3	0.642753	4.02603	5.58179	1.85e-06	2.14e-05	4.82445
51187	RSL24D1	ribosomal L24 domain containing 1	0.301639	7.3791	5.58166	1.85e-06	2.14e-05	4.17024
55591	VEZT	vezatin, adherens junctions transmembrane protein	0.336494	6.20453	5.57766	1.87e-06	2.17e-05	4.3231
51510	CHMP5	charged multivesicular body protein 5	0.349446	6.44074	5.57706	1.87e-06	2.17e-05	4.31241
10409	BASP1	brain abundant membrane attached signal protein 1	-0.619361	4.45727	-5.72455	1.88e-06	2.18e-05	4.7152
3066	HDAC2	histone deacetylase 2	0.242461	8.7661	5.573	1.9e-06	2.19e-05	4.03041
100506051	NA	NA	1.09504	2.25386	5.57256	1.9e-06	2.2e-05	4.94537
9958	USP15	ubiquitin specific peptidase 15	0.33369	6.68953	5.57164	1.91e-06	2.2e-05	4.23089
687	KLF9	Kruppel like factor 9	-0.3408	6.27738	-5.57161	1.91e-06	2.2e-05	4.29912
29763	PACSIN3	protein kinase C and casein kinase substrate in neurons 3	-0.442221	5.24589	-5.56733	1.93e-06	2.23e-05	4.46844
100287569	LINC00173	long intergenic non-protein coding RNA 173	-2.13132	0.430778	-5.56706	1.94e-06	2.23e-05	4.16752
9398	CD101	CD101 molecule	1.11469	2.42032	5.56644	1.94e-06	2.23e-05	4.91592
9451	EIF2AK3	eukaryotic translation initiation factor 2 alpha kinase 3	0.52015	4.43489	5.56628	1.94e-06	2.23e-05	4.64479
221656	KDM1B	lysine demethylase 1B	-0.320172	6.54008	-5.56398	1.96e-06	2.25e-05	4.23227
10949	HNRNPA0	heterogeneous nuclear ribonucleoprotein A0	0.276271	8.29278	5.56261	1.96e-06	2.25e-05	4.03963
8566	PDXK	pyridoxal kinase	-0.319268	6.71675	-5.55873	1.99e-06	2.28e-05	4.20028
9526	MPDU1	mannose-P-dolichol utilization defect 1	0.344351	6.18879	5.55691	2e-06	2.29e-05	4.26917
54083	NA	NA	-1.02635	2.40813	-5.55688	2e-06	2.29e-05	4.90333
51081	MRPS7	mitochondrial ribosomal protein S7	0.291459	7.29042	5.5536	2.02e-06	2.31e-05	4.08943
22981	NINL	ninein like	-0.611219	3.92112	-5.55331	2.02e-06	2.31e-05	4.71364
3183	HNRNPC	heterogeneous nuclear ribonucleoprotein C (C1/C2)	0.225212	9.97866	5.54656	2.07e-06	2.36e-05	3.86844
23230	VPS13A	vacuolar protein sorting 13 homolog A	-0.322526	6.87918	-5.54648	2.07e-06	2.36e-05	4.11456
80757	TMEM121	transmembrane protein 121	-0.872456	3.26852	-5.56184	2.07e-06	2.36e-05	4.82444
10092	ARPC5	actin related protein 2/3 complex subunit 5	0.29493	7.0143	5.54568	2.07e-06	2.36e-05	4.09128
11014	KDELR2	KDEL endoplasmic reticulum protein retention receptor 2	0.266936	7.61212	5.54434	2.08e-06	2.37e-05	4.02721
149483	CCDC17	coiled-coil domain containing 17	1.95664	1.10091	5.54374	2.09e-06	2.38e-05	4.31364
9218	VAPA	VAMP associated protein A	0.319408	6.76202	5.54327	2.09e-06	2.38e-05	4.11424
7532	YWHAG	tyrosine 3-monooxygenase/tryptophan 5-monooxygenase activation protein gamma	0.249301	8.25536	5.54249	2.1e-06	2.38e-05	3.96695
90333	ZNF468	zinc finger protein 468	0.8596	3.16238	5.54191	2.1e-06	2.38e-05	4.82828
1410	CRYAB	crystallin alpha B	4.11894	-2.90159	5.53973	2.11e-06	2.4e-05	1.61382
1850	DUSP8	dual specificity phosphatase 8	0.587841	4.1831	5.53776	2.13e-06	2.41e-05	4.58403
4502	MT2A	metallothionein 2A	0.541348	4.70722	5.53676	2.13e-06	2.42e-05	4.57886
84973	SNHG7	small nucleolar RNA host gene 7	0.344629	6.09138	5.53643	2.14e-06	2.42e-05	4.20307
4810	NHS	NHS actin remodeling regulator	-1.21785	1.91796	-5.53633	2.14e-06	2.42e-05	4.80517
54499	TMCO1	transmembrane and coiled-coil domains 1	0.293736	7.4079	5.53624	2.14e-06	2.42e-05	4.03498
64788	LMF1	lipase maturation factor 1	-0.831186	3.2608	-5.53556	2.14e-06	2.42e-05	4.78185
115286	SLC25A26	solute carrier family 25 member 26	0.498908	4.91729	5.5358	2.14e-06	2.42e-05	4.45362
3953	LEPR	leptin receptor	-0.639973	3.91204	-5.53347	2.16e-06	2.43e-05	4.63191
342667	STAC2	SH3 and cysteine rich domain 2	-1.21041	2.15279	-5.53308	2.16e-06	2.44e-05	4.81123
401551	WDR38	WD repeat domain 38	3.96366	-2.15573	5.53293	2.16e-06	2.44e-05	1.75178
1642	DDB1	damage specific DNA binding protein 1	-0.234489	8.9849	-5.53003	2.18e-06	2.46e-05	3.88395
651302	ZNF192P1	zinc finger protein 192 pseudogene 1	1.26041	2.09668	5.52791	2.2e-06	2.47e-05	4.78698
6827	SUPT4H1	SPT4 homolog, DSIF elongation factor subunit	0.362811	6.21121	5.52789	2.2e-06	2.47e-05	4.18112
91801	ALKBH8	alkB homolog 8, tRNA methyltransferase	0.411384	5.52082	5.52205	2.24e-06	2.52e-05	4.27149
84532	ACSS1	acyl-CoA synthetase short chain family member 1	-0.545581	4.54962	-5.52138	2.24e-06	2.52e-05	4.48908
83692	CD99L2	CD99 molecule like 2	-0.428646	5.31522	-5.52057	2.25e-06	2.52e-05	4.31118
22808	MRAS	muscle RAS oncogene homolog	-0.574921	4.17987	-5.52014	2.25e-06	2.53e-05	4.56254
64759	TNS3	tensin 3	-0.685011	3.70033	-5.51983	2.25e-06	2.53e-05	4.64991
254531	LPCAT4	lysophosphatidylcholine acyltransferase 4	-0.69465	4.47571	-5.89143	2.27e-06	2.54e-05	4.63447
10329	RXYLT1	ribitol xylosyltransferase 1	0.460279	4.95618	5.51691	2.28e-06	2.55e-05	4.37786
27247	NFU1	NFU1 iron-sulfur cluster scaffold	0.389608	5.58948	5.51671	2.28e-06	2.55e-05	4.26132
5269	SERPINB6	serpin family B member 6	-0.445392	5.28567	-5.51655	2.28e-06	2.55e-05	4.3256
26470	SEZ6L2	seizure related 6 homolog like 2	-0.522302	5.08935	-5.56163	2.29e-06	2.56e-05	4.40582
10075	HUWE1	HECT, UBA and WWE domain containing 1, E3 ubiquitin protein ligase	-0.286822	8.33237	-5.55679	2.3e-06	2.56e-05	3.88854
2043	EPHA4	EPH receptor A4	-0.532551	4.49756	-5.51137	2.32e-06	2.58e-05	4.48722
282991	BLOC1S2	biogenesis of lysosomal organelles complex 1 subunit 2	0.387885	5.98708	5.52126	2.36e-06	2.63e-05	4.15517
84440	RAB11FIP4	RAB11 family interacting protein 4	-0.483312	5.92637	-5.92716	2.36e-06	2.63e-05	4.31914
8412	BCAR3	BCAR3, NSP family adaptor protein	-0.818466	3.13815	-5.50529	2.36e-06	2.63e-05	4.70916
2590	GALNT2	polypeptide N-acetylgalactosaminyltransferase 2	-0.277403	7.2554	-5.50376	2.37e-06	2.64e-05	3.94147
84275	SLC25A33	solute carrier family 25 member 33	0.45872	4.89489	5.50352	2.38e-06	2.64e-05	4.36999
11224	RPL35	ribosomal protein L35	0.263147	9.78575	5.5495	2.38e-06	2.64e-05	3.76784
4168	MCF2	MCF.2 cell line derived transforming sequence	4.38485	-2.82092	5.50253	2.38e-06	2.64e-05	1.61643
81543	LRRC3	leucine rich repeat containing 3	-0.770567	3.39797	-5.50068	2.4e-06	2.66e-05	4.6448
7263	TST	thiosulfate sulfurtransferase	0.510084	4.26488	5.49911	2.41e-06	2.67e-05	4.45138
23471	TRAM1	translocation associated membrane protein 1	0.309966	7.49247	5.53034	2.41e-06	2.67e-05	3.91572
4683	NBN	nibrin	0.317279	6.48687	5.49579	2.44e-06	2.69e-05	4.01615
10121	ACTR1A	ARP1 actin related protein 1 homolog A	0.273365	7.35298	5.49379	2.45e-06	2.71e-05	3.88999
10733	PLK4	polo like kinase 4	0.340686	6.22634	5.49369	2.45e-06	2.71e-05	4.06794
25807	RHBDD3	rhomboid domain containing 3	0.432542	5.13346	5.49261	2.46e-06	2.72e-05	4.27526
10079	ATP9A	ATPase phospholipid transporting 9A (putative)	-0.441802	5.13905	-5.49241	2.46e-06	2.72e-05	4.28178
54936	ADPRHL2	ADP-ribosylhydrolase like 2	0.466484	5.2462	5.52291	2.47e-06	2.73e-05	4.25331
9904	RBM19	RNA binding motif protein 19	0.313729	6.59207	5.49015	2.48e-06	2.73e-05	3.99407
8455	ATRN	attractin	-0.390713	5.57942	-5.48773	2.5e-06	2.75e-05	4.15485
10160	FARP1	FERM, ARH/RhoGEF and pleckstrin domain protein 1	-0.451652	5.08218	-5.48515	2.52e-06	2.77e-05	4.25428
8754	ADAM9	ADAM metallopeptidase domain 9	-0.292941	6.93593	-5.48466	2.52e-06	2.78e-05	3.92026
51070	NOSIP	nitric oxide synthase interacting protein	0.35089	6.52475	5.49909	2.53e-06	2.78e-05	3.99883
[truncated: 14,293 more rows]
