# Supplementary material for: Multiplex neurodegeneration proteotoxicity platform reveals DNAJB6 promotes non-toxic FUS condensate gelation and inhibits neurotoxicity
Source: Nat Commun. 2025 Nov 21;16:10285. doi: 10.1038/s41467-025-65178-0 (PMC12638947; doi:10.1038/s41467-025-65178-0)
Supplement: Supplementary file 11 — Supplementary Data 9 [file 41467_2025_65178_MOESM11_ESM.xlsx]

## Sheet: DNAJB6_Colocalization_Exp
filename	Number of FUS Markers	Number of DNAJB6 Markers	Number of DNAJB6 within 0.071 um of FUS	Number of FUS within 0.071 um of DNAJB6
3_ISO_Slice11_1.tif_Results.csv	8	59	2	2
3_ISO_Slice12_1.tif_Results.csv	1	18	1	1
3_ISO_Slice12_2.tif_Results.csv	3	30	0	0
3_ISO_Slice12_3.tif_Results.csv	5	90	0	0
3_ISO_Slice14_1.tif_Results.csv	4	9	0	0
3_ISO_Slice6_1.tif_Results.csv	0	14	0	0
3_ISO_Slice9_1.tif_Results.csv	7	91	0	0
4_ISO_Slice16_1.tif_Results.csv	18	34	0	0
4_ISO_Slice7_1.tif_Results.csv	12	42	0	0
4_ISO_Slice7_2.tif_Results.csv	42	111	0	0
5_ISO_Slice1_1.tif_Results.csv	2	28	1	1
5_ISO_Slice2_1.tif_Results.csv	3	37	0	0
5_ISO_Slice2_2.tif_Results.csv	2	10	0	0
5_ISO_Slice2_3.tif_Results.csv	1	2	0	0
5_ISO_Slice2_4.tif_Results.csv	1	8	0	0
5_ISO_Slice2_5.tif_Results.csv	2	8	0	0
5_ISO_Slice3_1.tif_Results.csv	24	148	0	0
5_ISO_Slice4_1.tif_Results.csv	11	142	0	0
5_ISO_Slice4_2.tif_Results.csv	9	133	0	0
5_ISO_Slice4_3.tif_Results.csv	1	4	0	0
6_ISO_Slice1_1.tif_Results.csv	0	12	0	0
6_ISO_Slice10_1.tif_Results.csv	1	5	0	0
6_ISO_Slice10_2.tif_Results.csv	0	1	0	0
6_ISO_Slice11_1.tif_Results.csv	1	3	0	0
6_ISO_Slice11_2.tif_Results.csv	1	1	0	0
6_ISO_Slice12_1.tif_Results.csv	0	2	0	0
6_ISO_Slice12_2.tif_Results.csv	1	18	0	0
6_ISO_Slice12_3.tif_Results.csv	2	5	0	0
6_ISO_Slice13_1.tif_Results.csv	0	18	0	0
6_ISO_Slice13_2.tif_Results.csv	1	2	0	0
6_ISO_Slice13_3.tif_Results.csv	1	1	0	0
6_ISO_Slice14_1.tif_Results.csv	0	7	0	0
6_ISO_Slice14_2.tif_Results.csv	0	9	0	0
6_ISO_Slice14_3.tif_Results.csv	1	6	0	0
6_ISO_Slice16_1.tif_Results.csv	0	7	0	0
6_ISO_Slice16_2.tif_Results.csv	2	3	0	0
6_ISO_Slice16_3.tif_Results.csv	1	4	0	0
6_ISO_Slice2_1.tif_Results.csv	1	27	0	0
6_ISO_Slice2_2.tif_Results.csv	3	16	0	0
6_ISO_Slice2_3.tif_Results.csv	1	2	0	0
6_ISO_Slice2_4.tif_Results.csv	0	5	0	0
6_ISO_Slice3_1.tif_Results.csv	1	20	0	0
6_ISO_Slice3_2.tif_Results.csv	0	11	0	0
6_ISO_Slice4_1.tif_Results.csv	1	11	0	0
6_ISO_Slice5_1.tif_Results.csv	0	1	0	0
6_ISO_Slice6_1.tif_Results.csv	2	29	0	0
6_ISO_Slice6_2.tif_Results.csv	0	31	0	0
6_ISO_Slice7_1.tif_Results.csv	0	13	0	0
6_ISO_Slice8_1.tif_Results.csv	5	3	1	1
6_ISO_Slice9_1.tif_Results.csv	0	1	0	0
7_ISO_Slice11_1.tif_Results.csv	5	4	0	0
7_ISO_Slice11_2.tif_Results.csv	24	32	1	1
7_ISO_Slice11_3.tif_Results.csv	2	13	1	1
7_ISO_Slice11_4.tif_Results.csv	38	70	1	1
7_ISO_Slice14_1.tif_Results.csv	10	13	0	0
7_ISO_Slice14_2.tif_Results.csv	22	40	0	0
7_ISO_Slice15_1.tif_Results.csv	3	6	0	0
7_ISO_Slice7_1.tif_Results.csv	28	41	1	1
7_ISO_Slice7_2.tif_Results.csv	16	18	2	2
7_ISO_Slice8_1.tif_Results.csv	8	12	0	0
7_ISO_Slice9_1.tif_Results.csv	28	29	1	1
7_ISO_Slice9_2.tif_Results.csv	41	120	1	1
SUM	407		13
Percent colocalized	3.1941
filename	Number of FUS Markers	Number of DNAJB6 Markers	Number of DNAJB6 within 0.071 um of FUS	Number of FUS within 0.071 um of DNAJB6
1_323_Slice10_1.tif_Results.csv	12	119	1	1
1_323_Slice10_2.tif_Results.csv	7	40	1	1
1_323_Slice10_3.tif_Results.csv	4	5	0	0
1_323_Slice10_4.tif_Results.csv	6	1	0	0
1_323_Slice12_1.tif_Results.csv	3	24	0	0
1_323_Slice4_1.tif_Results.csv	7	10	0	0
1_323_Slice4_2.tif_Results.csv	6	9	2	2
1_323_Slice4_3.tif_Results.csv	4	18	1	1
1_323_Slice4_4.tif_Results.csv	5	8	0	0
1_323_Slice4_5.tif_Results.csv	9	47	1	1
1_323_Slice4_6.tif_Results.csv	4	34	0	0
1_323_Slice4_7.tif_Results.csv	8	35	0	0
1_323_Slice5_1.tif_Results.csv	3	15	0	0
1_323_Slice5_2.tif_Results.csv	1	6	0	0
1_323_Slice5_3.tif_Results.csv	20	100	0	0
1_323_Slice5_4.tif_Results.csv	1	1	0	0
1_323_Slice5_5.tif_Results.csv	14	88	2	2
1_323_Slice5_6.tif_Results.csv	4	56	1	1
1_323_Slice5_7.tif_Results.csv	10	26	1	1
1_323_Slice5_8.tif_Results.csv	3	7	0	0
1_323_Slice6_1.tif_Results.csv	2	3	0	0
1_323_Slice6_2.tif_Results.csv	2	25	0	0
1_323_Slice6_3.tif_Results.csv	10	45	0	0
1_323_Slice6_4.tif_Results.csv	3	20	0	0
1_323_Slice6_5.tif_Results.csv	14	69	0	0
1_323_Slice6_6.tif_Results.csv	2	12	0	0
1_323_Slice6_7.tif_Results.csv	1	2	0	0
1_323_Slice6_8.tif_Results.csv	1	0	0	0
1_323_Slice7_1.tif_Results.csv	1	0	0	0
1_323_Slice7_2.tif_Results.csv	1	2	0	0
1_323_Slice7_3.tif_Results.csv	1	7	0	0
1_323_Slice7_4.tif_Results.csv	2	1	0	0
1_323_Slice7_5.tif_Results.csv	9	58	1	1
1_323_Slice7_6.tif_Results.csv	5	65	0	0
1_323_Slice8_1.tif_Results.csv	7	14	0	0
1_323_Slice8_2.tif_Results.csv	10	62	0	0
1_323_Slice8_3.tif_Results.csv	1	6	0	0
1_323_Slice9_1.tif_Results.csv	12	33	0	0
1_323_Slice9_2.tif_Results.csv	11	41	0	0
2_323_Slice10_1.tif_Results.csv	3	161	1	1
2_323_Slice10_2.tif_Results.csv	1	3	0	0
2_323_Slice11_1.tif_Results.csv	1	47	0	0
2_323_Slice14_1.tif_Results.csv	0	1	0	0
2_323_Slice14_2.tif_Results.csv	0	11	0	0
2_323_Slice15_1.tif_Results.csv	4	9	0	0
2_323_Slice16_1.tif_Results.csv	3	28	0	0
2_323_Slice4_1.tif_Results.csv	1	14	0	0
2_323_Slice5_1.tif_Results.csv	8	621	0	0
2_323_Slice5_2.tif_Results.csv	4	131	0	0
2_323_Slice5_3.tif_Results.csv	2	115	0	0
2_323_Slice8_1.tif_Results.csv	5	223	1	1
2_323_Slice8_2.tif_Results.csv	9	414	1	1
2_323_Slice9_1.tif_Results.csv	1	80	1	1
4_323_Slice13_1.tif_Results.csv	6	16	0	0
4_323_Slice13_2.tif_Results.csv	4	15	0	0
4_323_Slice13_3.tif_Results.csv	1	8	0	0
4_323_Slice13_4.tif_Results.csv	6	40	0	0
4_323_Slice13_5.tif_Results.csv	8	43	0	0
4_323_Slice13_6.tif_Results.csv	1	2	0	0
4_323_Slice13_7.tif_Results.csv	1	2	0	0
4_323_Slice13_8.tif_Results.csv	1	8	0	0
4_323_Slice14_1.tif_Results.csv	0	10	0	0
4_323_Slice14_2.tif_Results.csv	5	45	0	0
4_323_Slice14_3.tif_Results.csv	12	35	0	0
4_323_Slice14_4.tif_Results.csv	3	15	0	0
4_323_Slice14_5.tif_Results.csv	1	5	0	0
4_323_Slice15_1.tif_Results.csv	1	10	0	0
4_323_Slice15_2.tif_Results.csv	1	13	0	0
4_323_Slice15_3.tif_Results.csv	6	21	0	0
4_323_Slice17_1.tif_Results.csv	1	4	1	1
6_323_Slice14_1.tif_Results.csv	7	0	0	0
6_323_Slice18_1.tif_Results.csv	2	0	0	0
6_323_Slice19_1.tif_Results.csv	1	0	0	0
6_323_Slice20_1.tif_Results.csv	5	4	0	0
SUM	341		16
Percent colocalized	4.69208
	% FUS colocalizing with DNAJB6	% FUS colocalizing with DNAJB6 by chance
ISO_CS29iALS	3.194	0.5
323-2	4.692	0.6
AVERAGE	3.943	0.55
STDEV	1.05925	0.0707107

## Sheet: Images_1,2,3,4,6_merged_wSim
filename	NumberOfFUSMarkers	NumberOfDNAJB6Markers	NumberOfDNAJB6Within0_071UmOfFUS	NumberOfFUSWithin0_071UmOfDNAJB6	PrecentColo_experiment	NumberofFUScolocalized_simulation_1	NumberofFUScolocalized_simulation_2	NumberofFUScolocalized_simulation_3	NumberofFUScolocalized_simulation_4	NumberofFUScolocalized_simulation_5	NumberofFUScolocalized_simulation_6	NumberofFUScolocalized_simulation_7	NumberofFUScolocalized_simulation_8	NumberofFUScolocalized_simulation_9	NumberofFUScolocalized_simulation_10	NumberofFUScolocalized_simulation_11	NumberofFUScolocalized_simulation_12	NumberofFUScolocalized_simulation_13	NumberofFUScolocalized_simulation_14	NumberofFUScolocalized_simulation_15	NumberofFUScolocalized_simulation_16	NumberofFUScolocalized_simulation_17	NumberofFUScolocalized_simulation_18	NumberofFUScolocalized_simulation_19	NumberofFUScolocalized_simulation_20	AvergNumColoWithIter20_simulation	PrecentColo_withIter20_simulation
1_323_Slice10_1.tif_Results.csv	12	119	1	1	0.0833333	0	0	0	0	1	0	0	0	0	0	0	0	0	0	1	0	0	0	0	0	0.1	0.00833333
1_323_Slice10_2.tif_Results.csv	7	40	1	1	0.142857	0	0	0	0	0	0	0	0	0	0	0	0	0	0	0	0	0	0	0	0	0	0
1_323_Slice10_3.tif_Results.csv	4	5	0	0	0	0	0	0	0	0	0	0	0	0	0	0	0	0	0	0	0	0	0	0	0	0	0
1_323_Slice10_4.tif_Results.csv	6	1	0	0	0	0	0	0	0	0	0	0	0	0	0	0	0	0	0	0	0	0	0	0	0	0	0
1_323_Slice12_1.tif_Results.csv	3	24	0	0	0	0	0	0	0	0	0	0	0	0	0	0	0	0	0	0	0	0	0	0	0	0	0
1_323_Slice4_1.tif_Results.csv	7	10	0	0	0	0	0	0	0	0	0	0	1	0	0	0	0	0	0	1	0	0	0	0	0	0.1	0.0142857
1_323_Slice4_2.tif_Results.csv	6	9	2	2	0.333333	0	0	0	0	0	0	0	0	0	0	0	0	0	0	0	0	0	0	0	0	0	0
1_323_Slice4_3.tif_Results.csv	4	18	1	1	0.25	0	0	0	0	0	0	0	0	0	0	0	0	0	0	0	0	0	0	0	0	0	0
1_323_Slice4_4.tif_Results.csv	5	8	0	0	0	0	0	0	0	0	0	0	0	0	0	0	0	0	2	0	0	0	2	0	0	0.2	0.04
1_323_Slice4_5.tif_Results.csv	9	47	1	1	0.111111	0	0	1	0	0	1	0	0	0	0	0	1	0	0	0	0	0	0	1	0	0.2	0.0222222
1_323_Slice4_6.tif_Results.csv	4	34	0	0	0	0	0	0	0	0	0	0	0	0	0	0	0	0	0	0	0	0	0	0	0	0	0
1_323_Slice4_7.tif_Results.csv	8	35	0	0	0	0	0	0	0	0	0	0	0	0	0	0	0	1	0	0	0	0	0	0	0	0.05	0.00625
1_323_Slice5_1.tif_Results.csv	3	15	0	0	0	0	0	0	0	0	0	0	0	0	0	0	0	0	0	0	0	0	0	0	0	0	0
1_323_Slice5_2.tif_Results.csv	1	6	0	0	0	0	0	0	0	0	0	0	0	0	0	0	0	0	0	0	0	0	0	0	0	0	0
1_323_Slice5_3.tif_Results.csv	20	100	0	0	0	0	0	0	0	0	0	0	0	0	0	1	0	0	0	0	0	0	0	0	0	0.05	0.0025
1_323_Slice5_4.tif_Results.csv	1	1	0	0	0	0	0	0	0	0	0	0	0	0	0	0	0	0	0	0	0	0	0	0	0	0	0
1_323_Slice5_5.tif_Results.csv	14	88	2	2	0.142857	0	0	0	0	0	0	0	0	0	0	0	0	0	0	0	1	0	0	0	0	0.05	0.00357143
1_323_Slice5_6.tif_Results.csv	4	56	1	1	0.25	0	0	0	0	0	0	0	0	0	0	0	0	0	0	0	0	0	0	0	0	0	0
1_323_Slice5_7.tif_Results.csv	10	26	1	1	0.1	0	0	0	0	0	0	0	0	0	0	0	0	0	0	0	0	0	0	0	0	0	0
1_323_Slice5_8.tif_Results.csv	3	7	0	0	0	0	0	0	0	0	0	0	0	0	0	0	0	0	1	0	0	0	1	1	0	0.15	0.05
1_323_Slice6_1.tif_Results.csv	2	3	0	0	0	0	0	0	0	0	0	0	0	0	0	0	0	0	0	0	0	0	0	0	0	0	0
1_323_Slice6_2.tif_Results.csv	2	25	0	0	0	0	0	0	0	0	0	0	1	0	0	0	0	0	0	0	0	0	0	0	0	0.05	0.025
1_323_Slice6_3.tif_Results.csv	10	45	0	0	0	1	0	0	0	0	0	0	0	0	0	0	0	1	0	0	1	0	0	0	0	0.15	0.015
1_323_Slice6_4.tif_Results.csv	3	20	0	0	0	0	0	0	0	0	0	0	0	0	0	1	0	0	0	0	0	0	0	1	0	0.1	0.0333333
1_323_Slice6_5.tif_Results.csv	14	69	0	0	0	0	0	0	0	0	0	0	0	0	0	0	0	0	0	0	0	0	0	0	0	0	0
1_323_Slice6_6.tif_Results.csv	2	12	0	0	0	0	0	0	0	0	0	0	0	0	0	0	0	0	0	0	0	0	0	0	0	0	0
1_323_Slice6_7.tif_Results.csv	1	2	0	0	0	0	0	0	0	0	0	0	0	0	0	0	0	0	0	0	0	0	0	0	0	0	0
1_323_Slice6_8.tif_Results.csv	1	0	0	0	0	0	0	0	0	0	0	0	0	0	0	0	0	0	0	0	0	0	0	0	0	0	0
1_323_Slice7_1.tif_Results.csv	1	0	0	0	0	0	0	0	0	0	0	0	0	0	0	0	0	0	0	0	0	0	0	0	0	0	0
1_323_Slice7_2.tif_Results.csv	1	2	0	0	0	0	0	0	0	0	0	0	0	0	1	0	0	0	0	0	0	0	0	0	0	0.05	0.05
1_323_Slice7_3.tif_Results.csv	1	7	0	0	0	0	0	0	0	0	0	0	0	0	0	0	0	0	0	0	0	0	0	0	0	0	0
1_323_Slice7_4.tif_Results.csv	2	1	0	0	0	0	0	0	0	0	0	0	0	0	0	0	0	0	0	0	0	0	0	0	0	0	0
1_323_Slice7_5.tif_Results.csv	9	58	1	1	0.111111	0	0	0	1	0	0	0	0	0	0	0	0	0	0	0	0	0	0	0	0	0.05	0.00555556
1_323_Slice7_6.tif_Results.csv	5	65	0	0	0	0	0	0	0	0	0	0	0	0	0	0	0	0	0	0	0	0	0	0	0	0	0
1_323_Slice8_1.tif_Results.csv	7	14	0	0	0	0	1	0	0	0	0	0	0	0	0	0	0	0	0	1	0	0	0	1	0	0.15	0.0214286
1_323_Slice8_2.tif_Results.csv	10	62	0	0	0	0	0	0	0	0	0	0	0	0	0	0	1	0	0	0	0	0	0	0	0	0.05	0.005
1_323_Slice8_3.tif_Results.csv	1	6	0	0	0	0	0	0	0	0	0	0	0	0	0	0	0	0	0	0	0	0	0	0	0	0	0
1_323_Slice9_1.tif_Results.csv	12	33	0	0	0	0	0	0	0	0	0	0	0	0	0	0	0	0	0	0	1	0	1	0	0	0.1	0.00833333
1_323_Slice9_2.tif_Results.csv	11	41	0	0	0	0	0	0	0	0	0	0	0	0	0	0	0	0	0	0	0	0	0	0	0	0	0
2_323_Slice10_1.tif_Results.csv	3	161	1	1	0.333333	0	0	0	0	0	0	0	0	0	0	0	0	0	0	0	0	0	0	0	0	0	0
2_323_Slice10_2.tif_Results.csv	1	3	0	0	0	0	0	0	0	0	0	0	0	0	0	0	0	1	0	0	0	0	0	0	0	0.05	0.05
2_323_Slice11_1.tif_Results.csv	1	47	0	0	0	0	0	0	0	0	0	0	0	0	0	0	0	0	0	0	0	0	0	0	0	0	0
2_323_Slice14_1.tif_Results.csv	0	1	0	0	NaN	0	0	0	0	0	0	0	0	0	0	0	0	0	0	0	0	0	0	0	0	0	NaN
2_323_Slice14_2.tif_Results.csv	0	11	0	0	NaN	0	0	0	0	0	0	0	0	0	0	0	0	0	0	0	0	0	0	0	0	0	NaN
2_323_Slice15_1.tif_Results.csv	4	9	0	0	0	0	0	0	0	0	0	0	0	0	0	0	0	0	0	0	1	0	0	0	0	0.05	0.0125
2_323_Slice16_1.tif_Results.csv	3	28	0	0	0	0	0	0	0	0	0	0	0	0	0	0	0	0	0	0	0	0	0	0	0	0	0
2_323_Slice4_1.tif_Results.csv	1	14	0	0	0	0	0	0	0	0	0	0	0	0	0	0	0	0	0	0	0	0	0	0	0	0	0
2_323_Slice5_1.tif_Results.csv	8	621	0	0	0	0	0	0	0	0	0	0	0	0	0	0	0	0	1	0	0	0	0	0	1	0.1	0.0125
2_323_Slice5_2.tif_Results.csv	4	131	0	0	0	0	0	0	0	0	0	0	0	0	0	0	0	0	0	0	0	0	0	0	0	0	0
2_323_Slice5_3.tif_Results.csv	2	115	0	0	0	0	0	0	0	0	0	0	0	0	0	0	0	0	0	0	0	0	0	0	1	0.05	0.025
2_323_Slice8_1.tif_Results.csv	5	223	1	1	0.2	0	0	0	1	0	0	0	0	0	0	0	0	0	0	0	0	0	0	0	0	0.05	0.01
2_323_Slice8_2.tif_Results.csv	9	414	1	1	0.111111	0	0	0	0	0	0	0	0	0	0	0	0	0	0	0	0	0	0	0	0	0	0
2_323_Slice9_1.tif_Results.csv	1	80	1	1	1	0	0	1	0	0	0	0	0	0	0	0	0	0	0	0	0	0	0	0	1	0.1	0.1
4_323_Slice13_1.tif_Results.csv	6	16	0	0	0	0	0	0	0	0	0	0	0	0	0	0	0	0	0	0	0	0	0	0	0	0	0
4_323_Slice13_2.tif_Results.csv	4	15	0	0	0	0	0	0	0	0	0	0	0	0	0	0	0	0	0	0	0	0	0	1	0	0.05	0.0125
4_323_Slice13_3.tif_Results.csv	1	8	0	0	0	0	0	0	0	0	0	0	0	0	0	0	0	1	0	0	0	0	0	0	0	0.05	0.05
4_323_Slice13_4.tif_Results.csv	6	40	0	0	0	0	0	0	0	0	0	0	0	0	0	0	0	0	0	0	0	0	0	0	0	0	0
4_323_Slice13_5.tif_Results.csv	8	43	0	0	0	0	0	0	0	0	0	0	0	0	0	0	0	0	0	0	0	0	0	0	0	0	0
4_323_Slice13_6.tif_Results.csv	1	2	0	0	0	0	0	0	0	0	0	0	0	0	0	0	0	0	0	0	0	0	0	0	0	0	0
4_323_Slice13_7.tif_Results.csv	1	2	0	0	0	0	0	0	0	0	0	0	0	0	0	0	0	0	0	0	0	0	0	0	0	0	0
4_323_Slice13_8.tif_Results.csv	1	8	0	0	0	0	0	0	0	0	0	0	0	0	0	0	0	0	0	0	0	0	0	0	0	0	0
4_323_Slice14_1.tif_Results.csv	0	10	0	0	NaN	0	0	0	0	0	0	0	0	0	0	0	0	0	0	0	0	0	0	0	0	0	NaN
4_323_Slice14_2.tif_Results.csv	5	45	0	0	0	0	0	0	0	0	0	0	0	0	0	0	0	0	0	0	0	0	0	0	0	0	0
4_323_Slice14_3.tif_Results.csv	12	35	0	0	0	0	0	0	0	0	0	0	0	0	0	0	0	0	0	0	0	0	0	0	0	0	0
4_323_Slice14_4.tif_Results.csv	3	15	0	0	0	0	0	0	0	0	0	0	0	0	0	0	0	0	0	0	0	0	0	0	0	0	0
4_323_Slice14_5.tif_Results.csv	1	5	0	0	0	0	0	0	0	0	0	0	0	0	0	0	0	0	0	0	0	0	0	0	0	0	0
4_323_Slice15_1.tif_Results.csv	1	10	0	0	0	0	0	0	0	0	0	0	0	0	0	0	0	0	0	0	0	0	0	0	0	0	0
4_323_Slice15_2.tif_Results.csv	1	13	0	0	0	0	0	0	0	0	0	0	0	0	0	0	0	0	0	0	0	0	0	0	0	0	0
4_323_Slice15_3.tif_Results.csv	6	21	0	0	0	0	0	0	0	0	0	0	0	0	0	0	0	0	0	0	0	0	0	0	0	0	0
4_323_Slice17_1.tif_Results.csv	1	4	1	1	1	0	0	0	0	0	0	0	0	0	0	0	0	0	0	0	0	0	0	0	0	0	0
6_323_Slice14_1.tif_Results.csv	7	0	0	0	0	0	0	0	0	0	0	0	0	0	0	0	0	0	0	0	0	0	0	0	0	0	0
6_323_Slice18_1.tif_Results.csv	2	0	0	0	0	0	0	0	0	0	0	0	0	0	0	0	0	0	0	0	0	0	0	0	0	0	0
6_323_Slice19_1.tif_Results.csv	1	0	0	0	0	0	0	0	0	0	0	0	0	0	0	0	0	0	0	0	0	0	0	0	0	0	0
6_323_Slice20_1.tif_Results.csv	5	4	0	0	0	0	0	0	0	0	0	0	0	0	0	0	0	0	0	0	0	0	0	0	0	0	0

## Sheet: CS29iALS_Isogenic_control_wSim
filename	NumberOfFUSMarkers	NumberOfDNAJB6Markers	NumberOfDNAJB6Within0_071UmOfFUS	NumberOfFUSWithin0_071UmOfDNAJB6	PrecentColo_experiment	NumberofFUScolocalized_simulation_1	NumberofFUScolocalized_simulation_2	NumberofFUScolocalized_simulation_3	NumberofFUScolocalized_simulation_4	NumberofFUScolocalized_simulation_5	NumberofFUScolocalized_simulation_6	NumberofFUScolocalized_simulation_7	NumberofFUScolocalized_simulation_8	NumberofFUScolocalized_simulation_9	NumberofFUScolocalized_simulation_10	NumberofFUScolocalized_simulation_11	NumberofFUScolocalized_simulation_12	NumberofFUScolocalized_simulation_13	NumberofFUScolocalized_simulation_14	NumberofFUScolocalized_simulation_15	NumberofFUScolocalized_simulation_16	NumberofFUScolocalized_simulation_17	NumberofFUScolocalized_simulation_18	NumberofFUScolocalized_simulation_19	NumberofFUScolocalized_simulation_20	AvergNumColoWithIter20_simulation	PrecentColo_withIter20_simulation
3_ISO_Slice11_1.tif_Results.csv	8	59	2	2	0.25	0	0	0	0	1	0	0	0	0	0	1	0	0	0	0	0	0	0	1	0	0.15	0.01875
3_ISO_Slice12_1.tif_Results.csv	1	18	1	1	1	0	0	0	0	0	0	0	0	0	0	0	0	0	0	0	0	0	0	0	0	0	0
3_ISO_Slice12_2.tif_Results.csv	3	30	0	0	0	0	0	0	0	0	0	0	0	0	0	0	0	0	0	0	0	0	0	0	0	0	0
3_ISO_Slice12_3.tif_Results.csv	5	90	0	0	0	0	0	0	0	0	0	0	0	0	0	0	0	0	0	0	0	0	0	0	0	0	0
3_ISO_Slice14_1.tif_Results.csv	4	9	0	0	0	0	0	0	0	0	0	0	0	0	0	0	0	0	0	0	0	0	0	0	0	0	0
3_ISO_Slice6_1.tif_Results.csv	0	14	0	0	NaN	0	0	0	0	0	0	0	0	0	0	0	0	0	0	0	0	0	0	0	0	0	NaN
3_ISO_Slice9_1.tif_Results.csv	7	91	0	0	0	0	0	0	1	0	0	0	0	0	0	0	0	0	1	0	0	0	0	0	0	0.1	0.0142857
4_ISO_Slice16_1.tif_Results.csv	18	34	0	0	0	0	0	0	0	0	0	0	1	0	0	0	0	0	0	0	0	0	0	0	0	0.05	0.00277778
4_ISO_Slice7_1.tif_Results.csv	12	42	0	0	0	0	0	0	0	0	0	0	0	0	0	0	0	0	1	0	0	0	0	0	0	0.05	0.00416667
4_ISO_Slice7_2.tif_Results.csv	42	111	0	0	0	1	0	1	0	0	1	0	0	0	0	0	0	0	0	0	0	0	0	0	0	0.15	0.00357143
5_ISO_Slice1_1.tif_Results.csv	2	28	1	1	0.5	0	0	0	0	0	0	0	0	0	0	0	0	0	0	0	0	0	0	0	0	0	0
5_ISO_Slice2_1.tif_Results.csv	3	37	0	0	0	0	0	0	0	0	0	0	0	0	0	0	0	0	0	0	0	0	0	0	0	0	0
5_ISO_Slice2_2.tif_Results.csv	2	10	0	0	0	0	0	0	0	0	0	0	0	0	0	0	0	0	0	0	0	0	0	0	0	0	0
5_ISO_Slice2_3.tif_Results.csv	1	2	0	0	0	0	0	0	0	0	0	0	0	0	0	0	0	0	0	0	0	0	0	1	0	0.05	0.05
5_ISO_Slice2_4.tif_Results.csv	1	8	0	0	0	0	0	0	0	0	0	0	0	0	0	0	0	0	0	0	0	0	0	0	0	0	0
5_ISO_Slice2_5.tif_Results.csv	2	8	0	0	0	0	0	0	0	0	0	0	0	0	0	0	0	0	0	0	0	0	0	0	0	0	0
5_ISO_Slice3_1.tif_Results.csv	24	148	0	0	0	1	0	0	0	0	0	0	0	0	0	2	0	2	0	0	0	0	0	0	0	0.25	0.0104167
5_ISO_Slice4_1.tif_Results.csv	11	142	0	0	0	0	0	0	0	0	0	0	0	0	0	0	0	0	0	0	0	0	0	0	0	0	0
5_ISO_Slice4_2.tif_Results.csv	9	133	0	0	0	0	1	1	0	0	0	0	0	0	0	0	0	0	0	0	0	0	0	0	0	0.1	0.0111111
5_ISO_Slice4_3.tif_Results.csv	1	4	0	0	0	0	0	0	0	0	0	0	0	0	0	0	0	0	0	0	0	0	0	0	0	0	0
6_ISO_Slice1_1.tif_Results.csv	0	12	0	0	NaN	0	0	0	0	0	0	0	0	0	0	0	0	0	0	0	0	0	0	0	0	0	NaN
6_ISO_Slice10_1.tif_Results.csv	1	5	0	0	0	0	0	0	0	0	0	0	0	0	0	0	0	0	0	0	0	0	0	0	0	0	0
6_ISO_Slice10_2.tif_Results.csv	0	1	0	0	NaN	0	0	0	0	0	0	0	0	0	0	0	0	0	0	0	0	0	0	0	0	0	NaN
6_ISO_Slice11_1.tif_Results.csv	1	3	0	0	0	0	0	0	0	0	0	0	0	0	0	0	0	0	0	0	0	0	0	0	0	0	0
6_ISO_Slice11_2.tif_Results.csv	1	1	0	0	0	0	0	0	0	0	0	0	0	0	0	0	0	0	0	0	0	0	0	0	0	0	0
6_ISO_Slice12_1.tif_Results.csv	0	2	0	0	NaN	0	0	0	0	0	0	0	0	0	0	0	0	0	0	0	0	0	0	0	0	0	NaN
6_ISO_Slice12_2.tif_Results.csv	1	18	0	0	0	0	0	0	0	0	0	0	0	0	0	0	0	0	0	0	0	0	0	0	0	0	0
6_ISO_Slice12_3.tif_Results.csv	2	5	0	0	0	0	0	0	0	0	0	1	0	0	0	0	1	0	0	0	0	0	0	0	0	0.1	0.05
6_ISO_Slice13_1.tif_Results.csv	0	18	0	0	NaN	0	0	0	0	0	0	0	0	0	0	0	0	0	0	0	0	0	0	0	0	0	NaN
6_ISO_Slice13_2.tif_Results.csv	1	2	0	0	0	0	0	0	0	0	0	0	0	0	0	0	0	0	0	0	0	0	0	0	0	0	0
6_ISO_Slice13_3.tif_Results.csv	1	1	0	0	0	0	0	0	0	0	0	0	0	0	0	0	0	0	0	0	0	0	0	0	0	0	0
6_ISO_Slice14_1.tif_Results.csv	0	7	0	0	NaN	0	0	0	0	0	0	0	0	0	0	0	0	0	0	0	0	0	0	0	0	0	NaN
6_ISO_Slice14_2.tif_Results.csv	0	9	0	0	NaN	0	0	0	0	0	0	0	0	0	0	0	0	0	0	0	0	0	0	0	0	0	NaN
6_ISO_Slice14_3.tif_Results.csv	1	6	0	0	0	0	0	0	0	0	0	0	0	0	0	0	0	0	0	0	0	0	0	0	0	0	0
6_ISO_Slice16_1.tif_Results.csv	0	7	0	0	NaN	0	0	0	0	0	0	0	0	0	0	0	0	0	0	0	0	0	0	0	0	0	NaN
6_ISO_Slice16_2.tif_Results.csv	2	3	0	0	0	0	0	0	0	0	1	0	0	0	0	1	0	0	0	0	0	0	1	0	0	0.15	0.075
6_ISO_Slice16_3.tif_Results.csv	1	4	0	0	0	0	0	0	0	0	0	0	0	0	0	1	0	0	0	0	0	0	0	0	0	0.05	0.05
6_ISO_Slice2_1.tif_Results.csv	1	27	0	0	0	0	0	0	0	0	0	0	0	0	0	0	0	0	0	0	0	0	0	0	1	0.05	0.05
6_ISO_Slice2_2.tif_Results.csv	3	16	0	0	0	0	0	0	0	0	0	0	0	0	0	0	0	0	0	0	1	1	0	0	0	0.1	0.0333333
6_ISO_Slice2_3.tif_Results.csv	1	2	0	0	0	0	0	0	0	0	0	0	0	0	0	0	0	0	0	0	0	0	0	0	0	0	0
6_ISO_Slice2_4.tif_Results.csv	0	5	0	0	NaN	0	0	0	0	0	0	0	0	0	0	0	0	0	0	0	0	0	0	0	0	0	NaN
6_ISO_Slice3_1.tif_Results.csv	1	20	0	0	0	0	0	0	0	0	0	0	0	0	0	0	0	0	0	0	0	0	0	0	0	0	0
6_ISO_Slice3_2.tif_Results.csv	0	11	0	0	NaN	0	0	0	0	0	0	0	0	0	0	0	0	0	0	0	0	0	0	0	0	0	NaN
6_ISO_Slice4_1.tif_Results.csv	1	11	0	0	0	0	0	0	0	0	0	0	0	0	0	0	0	0	0	0	0	0	0	0	0	0	0
6_ISO_Slice5_1.tif_Results.csv	0	1	0	0	NaN	0	0	0	0	0	0	0	0	0	0	0	0	0	0	0	0	0	0	0	0	0	NaN
6_ISO_Slice6_1.tif_Results.csv	2	29	0	0	0	0	0	0	0	0	0	0	0	0	0	0	0	0	0	0	0	0	0	0	0	0	0
6_ISO_Slice6_2.tif_Results.csv	0	31	0	0	NaN	0	0	0	0	0	0	0	0	0	0	0	0	0	0	0	0	0	0	0	0	0	NaN
6_ISO_Slice7_1.tif_Results.csv	0	13	0	0	NaN	0	0	0	0	0	0	0	0	0	0	0	0	0	0	0	0	0	0	0	0	0	NaN
6_ISO_Slice8_1.tif_Results.csv	5	3	1	1	0.2	0	0	0	0	0	0	0	0	0	0	0	0	0	0	0	0	0	0	0	0	0	0
6_ISO_Slice9_1.tif_Results.csv	0	1	0	0	NaN	0	0	0	0	0	0	0	0	0	0	0	0	0	0	0	0	0	0	0	0	0	NaN
7_ISO_Slice11_1.tif_Results.csv	5	4	0	0	0	0	0	0	0	0	0	0	0	0	0	0	0	0	0	0	0	0	0	0	0	0	0
7_ISO_Slice11_2.tif_Results.csv	24	32	1	1	0.0416667	0	0	0	0	0	0	0	0	0	0	0	0	0	0	0	0	0	0	0	0	0	0
7_ISO_Slice11_3.tif_Results.csv	2	13	1	1	0.5	0	0	0	0	0	0	0	0	0	0	0	0	0	0	0	0	0	0	0	0	0	0
7_ISO_Slice11_4.tif_Results.csv	38	70	1	1	0.0263158	0	0	1	0	0	0	0	0	0	0	0	0	0	0	0	0	0	0	0	0	0.05	0.00131579
7_ISO_Slice14_1.tif_Results.csv	10	13	0	0	0	0	0	0	0	0	0	0	0	0	0	0	0	0	0	0	0	0	0	0	0	0	0
7_ISO_Slice14_2.tif_Results.csv	22	40	0	0	0	0	0	0	0	0	0	0	0	0	0	2	0	0	0	0	0	0	0	0	0	0.1	0.00454545
7_ISO_Slice15_1.tif_Results.csv	3	6	0	0	0	0	0	0	0	0	0	0	0	0	0	0	0	0	0	0	0	0	0	0	0	0	0
7_ISO_Slice7_1.tif_Results.csv	28	41	1	1	0.0357143	0	0	0	0	0	1	0	0	1	0	1	1	0	1	0	0	0	0	0	0	0.25	0.00892857
7_ISO_Slice7_2.tif_Results.csv	16	18	2	2	0.125	0	0	0	0	0	0	0	0	0	0	0	0	0	0	0	0	0	0	0	0	0	0
7_ISO_Slice8_1.tif_Results.csv	8	12	0	0	0	0	0	0	0	0	0	0	0	0	0	0	0	0	0	0	0	0	0	0	0	0	0
7_ISO_Slice9_1.tif_Results.csv	28	29	1	1	0.0357143	0	0	0	0	0	0	0	0	0	0	0	0	0	0	0	0	0	0	0	0	0	0
7_ISO_Slice9_2.tif_Results.csv	41	120	1	1	0.0243902	0	0	0	0	0	2	0	1	1	0	0	0	0	0	0	0	2	1	1	1	0.45	0.0109756
