# Supplementary material for: Multiplex neurodegeneration proteotoxicity platform reveals DNAJB6 promotes non-toxic FUS condensate gelation and inhibits neurotoxicity
Source: Nat Commun. 2025 Nov 21;16:10285. doi: 10.1038/s41467-025-65178-0 (PMC12638947; doi:10.1038/s41467-025-65178-0)
Supplement: Supplementary file 14 — Source data [file 41467_2025_65178_MOESM14_ESM.xlsx]

## Sheet: Figure 1
Fig 1b				Fig 1c				Fig 1d										Fig 1e				Fig 1f				Fig 1g
Model	Rescuer	Log2FC		Model	Rescuer	FDR		Model	Rescuer	Classification	mCherry Replicate 1	mCherry Replicate 2	mCherry Replicate 3	Rescuer Replicate 1	Rescuer Replicate 2	Rescuer Replicate 3		Model	Rescuer	Log2FC		Model	Rescuer	FDR		Model	Rescuer	Classification	mCherry Replicate 1	mCherry Replicate 2	mCherry Replicate 3	Rescuer Replicate 1	Rescuer Replicate 2	Rescuer Replicate 3
416mcherry	HSP104	-0.195759		416mcherry	HSP104	1		EWSR1	YDJ1	Hit	0.998928	1.0135	0.987568	1.54316	1.64197	1.56095		416mcherry	DNAJC11	-0.558466		416mcherry	DNAJC11	1		hnRNPA2B1	DNAJB1	Hit	1.01133	0.970231	1.01843	1.3566	1.29756	1.34353
426mcherry	HSP104	-0.178176		426mcherry	HSP104	1												426mcherry	DNAJC11	-0.2895		426mcherry	DNAJC11	1
alpha-synuclein-A53T	HSP104	-0.113468		alpha-synuclein-A53T	HSP104	1		FUS	CCT6	Hit	0.992793	1.02585	0.981358	1.38822	1.42959	1.40859		alpha-synuclein-A53T	DNAJC11	-0.36126		alpha-synuclein-A53T	DNAJC11	1		ANG	DNAJC11	Hit	1.04864	0.949125	1.00224	1.57733	1.57733	1.54803
alpha-synuclein-E46K	HSP104	-0.201155		alpha-synuclein-E46K	HSP104	1												alpha-synuclein-E46K	DNAJC11	-0.375895		alpha-synuclein-E46K	DNAJC11	1
alpha-synuclein-H50Q	HSP104	-0.19921		alpha-synuclein-H50Q	HSP104	1		hnRNPA2B1	HSP42	Hit	1.01133	0.970231	1.01843	1.32297	1.25011	1.36819		alpha-synuclein-H50Q	DNAJC11	-0.327506		alpha-synuclein-H50Q	DNAJC11	1		Kar2-Abeta	DNAJC11	Hit	1.02877	0.981998	0.989231	1.68697	1.70626	1.74387
alpha-synuclein-WT	HSP104	-0.382211		alpha-synuclein-WT	HSP104	1												alpha-synuclein-WT	DNAJC11	-0.572717		alpha-synuclein-WT	DNAJC11	1
AMN1	HSP104	-0.809329		AMN1	HSP104	1		OPTN	YPT1	Hit	0.937522	1.05292	1.00956	1.53355	1.68612	1.64023		AMN1	DNAJC11	-0.0435832		AMN1	DNAJC11	1		TMEM106B	DNAJC11	Hit	1.01137	0.974357	1.01428	1.85573	1.84938	1.85335
ANG	HSP104	-1.04752		ANG	HSP104	1												ANG	DNAJC11	1.36047		ANG	DNAJC11	0.0294294		TMEM106B	DNAJB9	Hit	1.01137	0.974357	1.01428	2.4471	2.39792	2.43493
APP-CTF	HSP104	-0.201589		APP-CTF	HSP104	1												APP-CTF	DNAJC11	-0.461591		APP-CTF	DNAJC11	1		TMEM106B	DNAJC5	Hit	1.03533	0.982156	0.982513	2.74834	2.74228	2.71372
ATXN1-Q85	HSP104	0.0296642		ATXN1-Q85	HSP104	1												ATXN1-Q85	DNAJC11	-0.384981		ATXN1-Q85	DNAJC11	1
CHMP2B	HSP104	-0.315555		CHMP2B	HSP104	1												CHMP2B	DNAJC11	-1.15353		CHMP2B	DNAJC11	1
EWSR1	HSP104	0.26903		EWSR1	HSP104	1												EWSR1	DNAJC11	-0.739804		EWSR1	DNAJC11	1
FUS	HSP104	-0.541637		FUS	HSP104	1												FUS	DNAJC11	-0.78597		FUS	DNAJC11	1
FUS-G156E	HSP104	-0.475379		FUS-G156E	HSP104	1												FUS-G156E	DNAJC11	-0.775823		FUS-G156E	DNAJC11	1
FUS-P431L	HSP104	-0.389846		FUS-P431L	HSP104	1												FUS-P431L	DNAJC11	-0.862977		FUS-P431L	DNAJC11	1
FUS-R521C	HSP104	-0.913271		FUS-R521C	HSP104	1												FUS-R521C	DNAJC11	-0.491098		FUS-R521C	DNAJC11	1
GR50	HSP104	-0.29517		GR50	HSP104	1												GR50	DNAJC11	-0.552005		GR50	DNAJC11	1
hnRNPA1	HSP104	-0.0890487		hnRNPA1	HSP104	1												hnRNPA1	DNAJC11	-0.320212		hnRNPA1	DNAJC11	1
hnRNPA2B1	HSP104	-0.418656		hnRNPA2B1	HSP104	1												hnRNPA2B1	DNAJC11	-0.420585		hnRNPA2B1	DNAJC11	1
Kar2-Abeta	HSP104	-0.0624043		Kar2-Abeta	HSP104	1												Kar2-Abeta	DNAJC11	1.41165		Kar2-Abeta	DNAJC11	0
OPTN	HSP104	-0.215063		OPTN	HSP104	1												OPTN	DNAJC11	-0.469408		OPTN	DNAJC11	1
PAB1-17A	HSP104	-0.632019		PAB1-17A	HSP104	1												PAB1-17A	DNAJC11	-0.24481		PAB1-17A	DNAJC11	1
PAB1-20A	HSP104	-0.846664		PAB1-20A	HSP104	1												PAB1-20A	DNAJC11	-0.307418		PAB1-20A	DNAJC11	1
PAB1-8A	HSP104	-0.4127		PAB1-8A	HSP104	1												PAB1-8A	DNAJC11	-0.096613		PAB1-8A	DNAJC11	1
PAP1	HSP104	-0.0936228		PAP1	HSP104	1												PAP1	DNAJC11	-0.257223		PAP1	DNAJC11	1
PolyA	HSP104	-0.124292		PolyA	HSP104	1												PolyA	DNAJC11	-0.369539		PolyA	DNAJC11	1
PolyC	HSP104	-0.0473156		PolyC	HSP104	1												PolyC	DNAJC11	-0.356557		PolyC	DNAJC11	1
PolyL	HSP104	-0.0618702		PolyL	HSP104	1												PolyL	DNAJC11	-0.326198		PolyL	DNAJC11	1
PolyS	HSP104	-0.221724		PolyS	HSP104	1												PolyS	DNAJC11	-0.306367		PolyS	DNAJC11	1
PR50	HSP104	-0.0869525		PR50	HSP104	1												PR50	DNAJC11	-0.128644		PR50	DNAJC11	1
PrePro-3x-Abeta	HSP104	-0.064868		PrePro-3x-Abeta	HSP104	1												PrePro-3x-Abeta	DNAJC11	-0.666985		PrePro-3x-Abeta	DNAJC11	1
PrePro-3x-ADAN	HSP104	-0.0209286		PrePro-3x-ADAN	HSP104	1												PrePro-3x-ADAN	DNAJC11	-0.938219		PrePro-3x-ADAN	DNAJC11	1
REX2	HSP104	-0.362651		REX2	HSP104	1												REX2	DNAJC11	-0.743119		REX2	DNAJC11	1
RNQ1	HSP104	2.06309		RNQ1	HSP104	2.10378e-93												RNQ1	DNAJC11	0.101667		RNQ1	DNAJC11	1
SCO2	HSP104	-0.575047		SCO2	HSP104	1												SCO2	DNAJC11	-0.829958		SCO2	DNAJC11	1
SoxN-A22	HSP104	-0.0879432		SoxN-A22	HSP104	1												SoxN-A22	DNAJC11	-0.226248		SoxN-A22	DNAJC11	1
SUP35	HSP104	0.272684		SUP35	HSP104	1												SUP35	DNAJC11	-0.0311535		SUP35	DNAJC11	1
TAF15	HSP104	0.114851		TAF15	HSP104	1												TAF15	DNAJC11	-0.474754		TAF15	DNAJC11	1
TDP43	HSP104	-0.971131		TDP43	HSP104	1												TDP43	DNAJC11	-1.03733		TDP43	DNAJC11	1
TDP43-M337V	HSP104	0.0279455		TDP43-M337V	HSP104	1												TDP43-M337V	DNAJC11	-0.804975		TDP43-M337V	DNAJC11	1
TDP43-N267S	HSP104	-0.177606		TDP43-N267S	HSP104	1												TDP43-N267S	DNAJC11	-0.88587		TDP43-N267S	DNAJC11	1
TDP43-Q331K	HSP104	-0.448306		TDP43-Q331K	HSP104	1												TDP43-Q331K	DNAJC11	-0.453673		TDP43-Q331K	DNAJC11	1
TMEM106B	HSP104	-0.161134		TMEM106B	HSP104	1												TMEM106B	DNAJC11	0.68133		TMEM106B	DNAJC11	7.07818e-14
UBQLN2	HSP104	-0.191254		UBQLN2	HSP104	1												UBQLN2	DNAJC11	-0.498525		UBQLN2	DNAJC11	1
VAM3	HSP104	-0.742734		VAM3	HSP104	1												VAM3	DNAJC11	-0.752243		VAM3	DNAJC11	1
416mcherry	SSA1	-0.344462		416mcherry	SSA1	1												416mcherry	DNAJC15	0.0437695		416mcherry	DNAJC15	1
426mcherry	SSA1	-0.10299		426mcherry	SSA1	1												426mcherry	DNAJC15	-0.0492414		426mcherry	DNAJC15	1
alpha-synuclein-A53T	SSA1	-0.364707		alpha-synuclein-A53T	SSA1	1												alpha-synuclein-A53T	DNAJC15	-0.165145		alpha-synuclein-A53T	DNAJC15	1
alpha-synuclein-E46K	SSA1	-0.43688		alpha-synuclein-E46K	SSA1	1												alpha-synuclein-E46K	DNAJC15	-0.0929991		alpha-synuclein-E46K	DNAJC15	1
alpha-synuclein-H50Q	SSA1	-0.294575		alpha-synuclein-H50Q	SSA1	1												alpha-synuclein-H50Q	DNAJC15	-0.121277		alpha-synuclein-H50Q	DNAJC15	1
alpha-synuclein-WT	SSA1	-0.449343		alpha-synuclein-WT	SSA1	1												alpha-synuclein-WT	DNAJC15	-0.300532		alpha-synuclein-WT	DNAJC15	1
AMN1	SSA1	-1.48498		AMN1	SSA1	1												AMN1	DNAJC15	-0.187506		AMN1	DNAJC15	1
ANG	SSA1	-0.632508		ANG	SSA1	1												ANG	DNAJC15	-0.613377		ANG	DNAJC15	1
APP-CTF	SSA1	-0.230674		APP-CTF	SSA1	1												APP-CTF	DNAJC15	-0.0693488		APP-CTF	DNAJC15	1
ATXN1-Q85	SSA1	0.0722691		ATXN1-Q85	SSA1	1												ATXN1-Q85	DNAJC15	-0.0318605		ATXN1-Q85	DNAJC15	1
CHMP2B	SSA1	-0.524485		CHMP2B	SSA1	1												CHMP2B	DNAJC15	0.0137052		CHMP2B	DNAJC15	1
EWSR1	SSA1	-0.00182825		EWSR1	SSA1	1												EWSR1	DNAJC15	-0.202254		EWSR1	DNAJC15	1
FUS	SSA1	-0.474421		FUS	SSA1	1												FUS	DNAJC15	-0.265254		FUS	DNAJC15	1
FUS-G156E	SSA1	-0.728123		FUS-G156E	SSA1	1												FUS-G156E	DNAJC15	0.0313891		FUS-G156E	DNAJC15	1
FUS-P431L	SSA1	-0.23744		FUS-P431L	SSA1	1												FUS-P431L	DNAJC15	0.021747		FUS-P431L	DNAJC15	1
FUS-R521C	SSA1	-0.724652		FUS-R521C	SSA1	1												FUS-R521C	DNAJC15	-0.117574		FUS-R521C	DNAJC15	1
GR50	SSA1	-0.263633		GR50	SSA1	1												GR50	DNAJC15	-0.0171403		GR50	DNAJC15	1
hnRNPA1	SSA1	-0.615189		hnRNPA1	SSA1	1												hnRNPA1	DNAJC15	-0.134833		hnRNPA1	DNAJC15	1
hnRNPA2B1	SSA1	-0.422571		hnRNPA2B1	SSA1	1												hnRNPA2B1	DNAJC15	-0.0786882		hnRNPA2B1	DNAJC15	1
Kar2-Abeta	SSA1	-0.156372		Kar2-Abeta	SSA1	1												Kar2-Abeta	DNAJC15	-0.0844032		Kar2-Abeta	DNAJC15	1
OPTN	SSA1	-0.925828		OPTN	SSA1	1												OPTN	DNAJC15	-0.211161		OPTN	DNAJC15	1
PAB1-17A	SSA1	-0.40763		PAB1-17A	SSA1	1												PAB1-17A	DNAJC15	-0.252207		PAB1-17A	DNAJC15	1
PAB1-20A	SSA1	#NAME?		PAB1-20A	SSA1	1												PAB1-20A	DNAJC15	0.181351		PAB1-20A	DNAJC15	1
PAB1-8A	SSA1	-0.536877		PAB1-8A	SSA1	1												PAB1-8A	DNAJC15	0.039113		PAB1-8A	DNAJC15	1
PAP1	SSA1	-0.619884		PAP1	SSA1	1												PAP1	DNAJC15	-0.198187		PAP1	DNAJC15	1
PolyA	SSA1	-0.0993142		PolyA	SSA1	1												PolyA	DNAJC15	-0.0399545		PolyA	DNAJC15	1
PolyC	SSA1	-0.429485		PolyC	SSA1	1												PolyC	DNAJC15	-0.102056		PolyC	DNAJC15	1
PolyL	SSA1	-0.106918		PolyL	SSA1	1												PolyL	DNAJC15	0.0371583		PolyL	DNAJC15	1
PolyS	SSA1	-0.119535		PolyS	SSA1	1												PolyS	DNAJC15	-0.0473145		PolyS	DNAJC15	1
PR50	SSA1	-0.357474		PR50	SSA1	1												PR50	DNAJC15	0.0887421		PR50	DNAJC15	1
PrePro-3x-Abeta	SSA1	-0.317537		PrePro-3x-Abeta	SSA1	1												PrePro-3x-Abeta	DNAJC15	-0.141213		PrePro-3x-Abeta	DNAJC15	1
PrePro-3x-ADAN	SSA1	-0.178941		PrePro-3x-ADAN	SSA1	1												PrePro-3x-ADAN	DNAJC15	-0.0265753		PrePro-3x-ADAN	DNAJC15	1
REX2	SSA1	-0.598731		REX2	SSA1	1												REX2	DNAJC15	-0.132685		REX2	DNAJC15	1
RNQ1	SSA1	-0.991611		RNQ1	SSA1	1												RNQ1	DNAJC15	0.00913746		RNQ1	DNAJC15	1
SCO2	SSA1	-0.747345		SCO2	SSA1	1												SCO2	DNAJC15	-0.153581		SCO2	DNAJC15	1
SoxN-A22	SSA1	-0.465899		SoxN-A22	SSA1	1												SoxN-A22	DNAJC15	0.0820297		SoxN-A22	DNAJC15	1
SUP35	SSA1	-1.62784		SUP35	SSA1	1												SUP35	DNAJC15	-0.0497603		SUP35	DNAJC15	1
TAF15	SSA1	-0.295074		TAF15	SSA1	1												TAF15	DNAJC15	0.00494077		TAF15	DNAJC15	1
TDP43	SSA1	-0.527229		TDP43	SSA1	1												TDP43	DNAJC15	-0.160101		TDP43	DNAJC15	1
TDP43-M337V	SSA1	-0.483201		TDP43-M337V	SSA1	1												TDP43-M337V	DNAJC15	-0.0189693		TDP43-M337V	DNAJC15	1
TDP43-N267S	SSA1	-0.516197		TDP43-N267S	SSA1	1												TDP43-N267S	DNAJC15	0.239468		TDP43-N267S	DNAJC15	1
TDP43-Q331K	SSA1	-1.1357		TDP43-Q331K	SSA1	1												TDP43-Q331K	DNAJC15	-0.15257		TDP43-Q331K	DNAJC15	1
TMEM106B	SSA1	-0.339829		TMEM106B	SSA1	1												TMEM106B	DNAJC15	-0.0685065		TMEM106B	DNAJC15	1
UBQLN2	SSA1	-0.246107		UBQLN2	SSA1	1												UBQLN2	DNAJC15	-0.104195		UBQLN2	DNAJC15	1
VAM3	SSA1	-0.305208		VAM3	SSA1	1												VAM3	DNAJC15	0.0757218		VAM3	DNAJC15	1
416mcherry	HSP42	-0.490639		416mcherry	HSP42	1												416mcherry	DNAJC25	0.057786		416mcherry	DNAJC25	0.99874
426mcherry	HSP42	-0.186617		426mcherry	HSP42	1												426mcherry	DNAJC25	-0.00143981		426mcherry	DNAJC25	0.99874
alpha-synuclein-A53T	HSP42	-0.238833		alpha-synuclein-A53T	HSP42	1												alpha-synuclein-A53T	DNAJC25	0.0376187		alpha-synuclein-A53T	DNAJC25	0.99874
alpha-synuclein-E46K	HSP42	-0.290707		alpha-synuclein-E46K	HSP42	1												alpha-synuclein-E46K	DNAJC25	0.0931391		alpha-synuclein-E46K	DNAJC25	0.99874
alpha-synuclein-H50Q	HSP42	-0.340952		alpha-synuclein-H50Q	HSP42	1												alpha-synuclein-H50Q	DNAJC25	0.0900557		alpha-synuclein-H50Q	DNAJC25	0.99874
alpha-synuclein-WT	HSP42	-0.370241		alpha-synuclein-WT	HSP42	1												alpha-synuclein-WT	DNAJC25	0.000186055		alpha-synuclein-WT	DNAJC25	0.99874
AMN1	HSP42	-1.14809		AMN1	HSP42	1												AMN1	DNAJC25	-0.0489595		AMN1	DNAJC25	0.99874
ANG	HSP42	#NAME?		ANG	HSP42	1												ANG	DNAJC25	-0.0328559		ANG	DNAJC25	0.99874
APP-CTF	HSP42	-0.2378		APP-CTF	HSP42	1												APP-CTF	DNAJC25	-0.00519323		APP-CTF	DNAJC25	0.99874
ATXN1-Q85	HSP42	0.05463		ATXN1-Q85	HSP42	1												ATXN1-Q85	DNAJC25	0.0392495		ATXN1-Q85	DNAJC25	0.99874
CHMP2B	HSP42	0.145688		CHMP2B	HSP42	1												CHMP2B	DNAJC25	0.108236		CHMP2B	DNAJC25	0.99874
EWSR1	HSP42	0.097774		EWSR1	HSP42	1												EWSR1	DNAJC25	0.231976		EWSR1	DNAJC25	0.99874
FUS	HSP42	-0.425875		FUS	HSP42	1												FUS	DNAJC25	0.197241		FUS	DNAJC25	0.99874
FUS-G156E	HSP42	-0.232782		FUS-G156E	HSP42	1												FUS-G156E	DNAJC25	0.150419		FUS-G156E	DNAJC25	0.99874
FUS-P431L	HSP42	-0.479754		FUS-P431L	HSP42	1												FUS-P431L	DNAJC25	0.151032		FUS-P431L	DNAJC25	0.99874
FUS-R521C	HSP42	-0.481685		FUS-R521C	HSP42	1												FUS-R521C	DNAJC25	-0.174514		FUS-R521C	DNAJC25	0.99874
GR50	HSP42	-0.278252		GR50	HSP42	1												GR50	DNAJC25	0.0258247		GR50	DNAJC25	0.99874
hnRNPA1	HSP42	-1.12238		hnRNPA1	HSP42	1												hnRNPA1	DNAJC25	0.251947		hnRNPA1	DNAJC25	0.99874
hnRNPA2B1	HSP42	0.663414		hnRNPA2B1	HSP42	1.60667e-41												hnRNPA2B1	DNAJC25	0.0573641		hnRNPA2B1	DNAJC25	0.99874
Kar2-Abeta	HSP42	-0.212187		Kar2-Abeta	HSP42	1												Kar2-Abeta	DNAJC25	0.0759219		Kar2-Abeta	DNAJC25	0.99874
OPTN	HSP42	-0.0299418		OPTN	HSP42	1												OPTN	DNAJC25	-0.137997		OPTN	DNAJC25	0.99874
PAB1-17A	HSP42	-0.390569		PAB1-17A	HSP42	1												PAB1-17A	DNAJC25	0.249428		PAB1-17A	DNAJC25	0.99874
PAB1-20A	HSP42	#NAME?		PAB1-20A	HSP42	1												PAB1-20A	DNAJC25	#NAME?		PAB1-20A	DNAJC25	0.99874
PAB1-8A	HSP42	-0.361458		PAB1-8A	HSP42	1												PAB1-8A	DNAJC25	-0.0717761		PAB1-8A	DNAJC25	0.99874
PAP1	HSP42	-0.112322		PAP1	HSP42	1												PAP1	DNAJC25	-0.0861015		PAP1	DNAJC25	0.99874
PolyA	HSP42	-0.224318		PolyA	HSP42	1												PolyA	DNAJC25	0.00178886		PolyA	DNAJC25	0.99874
PolyC	HSP42	-0.261233		PolyC	HSP42	1												PolyC	DNAJC25	0.10157		PolyC	DNAJC25	0.99874
PolyL	HSP42	-0.516843		PolyL	HSP42	1												PolyL	DNAJC25	0.0742387		PolyL	DNAJC25	0.99874
PolyS	HSP42	-0.302445		PolyS	HSP42	1												PolyS	DNAJC25	0.0327361		PolyS	DNAJC25	0.99874
PR50	HSP42	-0.293453		PR50	HSP42	1												PR50	DNAJC25	-0.00831553		PR50	DNAJC25	0.99874
PrePro-3x-Abeta	HSP42	-0.161789		PrePro-3x-Abeta	HSP42	1												PrePro-3x-Abeta	DNAJC25	-0.0527489		PrePro-3x-Abeta	DNAJC25	0.99874
PrePro-3x-ADAN	HSP42	-0.166362		PrePro-3x-ADAN	HSP42	1												PrePro-3x-ADAN	DNAJC25	0.0528128		PrePro-3x-ADAN	DNAJC25	0.99874
REX2	HSP42	-1.12717		REX2	HSP42	1												REX2	DNAJC25	0.0103541		REX2	DNAJC25	0.99874
RNQ1	HSP42	-0.953707		RNQ1	HSP42	1												RNQ1	DNAJC25	0.730422		RNQ1	DNAJC25	0.99874
SCO2	HSP42	-1.09307		SCO2	HSP42	1												SCO2	DNAJC25	-0.157567		SCO2	DNAJC25	0.99874
SoxN-A22	HSP42	-0.28032		SoxN-A22	HSP42	1												SoxN-A22	DNAJC25	0.148217		SoxN-A22	DNAJC25	0.99874
SUP35	HSP42	-1.1939		SUP35	HSP42	1												SUP35	DNAJC25	0.242835		SUP35	DNAJC25	0.99874
TAF15	HSP42	-0.683233		TAF15	HSP42	1												TAF15	DNAJC25	-0.0302787		TAF15	DNAJC25	0.99874
TDP43	HSP42	-0.274466		TDP43	HSP42	1												TDP43	DNAJC25	0.389504		TDP43	DNAJC25	0.99874
TDP43-M337V	HSP42	-0.24726		TDP43-M337V	HSP42	1												TDP43-M337V	DNAJC25	0.382026		TDP43-M337V	DNAJC25	0.99874
TDP43-N267S	HSP42	-0.491861		TDP43-N267S	HSP42	1												TDP43-N267S	DNAJC25	-0.0265914		TDP43-N267S	DNAJC25	0.99874
TDP43-Q331K	HSP42	-0.360568		TDP43-Q331K	HSP42	1												TDP43-Q331K	DNAJC25	0.443773		TDP43-Q331K	DNAJC25	0.99874
TMEM106B	HSP42	-0.423041		TMEM106B	HSP42	1												TMEM106B	DNAJC25	0.0701216		TMEM106B	DNAJC25	0.99874
UBQLN2	HSP42	-0.489197		UBQLN2	HSP42	1												UBQLN2	DNAJC25	0.0302162		UBQLN2	DNAJC25	0.99874
VAM3	HSP42	-0.371614		VAM3	HSP42	1												VAM3	DNAJC25	0.105021		VAM3	DNAJC25	0.99874
416mcherry	HSP60	-0.410296		416mcherry	HSP60	1												416mcherry	HSP90AA1	0.0604994		416mcherry	HSP90AA1	1
426mcherry	HSP60	-0.119739		426mcherry	HSP60	1												426mcherry	HSP90AA1	-0.179311		426mcherry	HSP90AA1	1
alpha-synuclein-A53T	HSP60	-0.31244		alpha-synuclein-A53T	HSP60	1												alpha-synuclein-A53T	HSP90AA1	-0.0596819		alpha-synuclein-A53T	HSP90AA1	1
alpha-synuclein-E46K	HSP60	-0.289666		alpha-synuclein-E46K	HSP60	1												alpha-synuclein-E46K	HSP90AA1	-0.197248		alpha-synuclein-E46K	HSP90AA1	1
alpha-synuclein-H50Q	HSP60	-0.306221		alpha-synuclein-H50Q	HSP60	1												alpha-synuclein-H50Q	HSP90AA1	-0.160457		alpha-synuclein-H50Q	HSP90AA1	1
alpha-synuclein-WT	HSP60	-0.349268		alpha-synuclein-WT	HSP60	1												alpha-synuclein-WT	HSP90AA1	-0.080537		alpha-synuclein-WT	HSP90AA1	1
AMN1	HSP60	-0.744525		AMN1	HSP60	1												AMN1	HSP90AA1	0.0252227		AMN1	HSP90AA1	1
ANG	HSP60	-0.407285		ANG	HSP60	1												ANG	HSP90AA1	#NAME?		ANG	HSP90AA1	1
APP-CTF	HSP60	-0.158501		APP-CTF	HSP60	1												APP-CTF	HSP90AA1	0.00503555		APP-CTF	HSP90AA1	1
ATXN1-Q85	HSP60	-0.0833861		ATXN1-Q85	HSP60	1												ATXN1-Q85	HSP90AA1	0.0849349		ATXN1-Q85	HSP90AA1	1
CHMP2B	HSP60	0.162993		CHMP2B	HSP60	1												CHMP2B	HSP90AA1	-0.159598		CHMP2B	HSP90AA1	1
EWSR1	HSP60	-0.0762536		EWSR1	HSP60	1												EWSR1	HSP90AA1	0.145291		EWSR1	HSP90AA1	1
FUS	HSP60	-0.391654		FUS	HSP60	1												FUS	HSP90AA1	-0.275399		FUS	HSP90AA1	1
FUS-G156E	HSP60	-0.364823		FUS-G156E	HSP60	1												FUS-G156E	HSP90AA1	-0.0147934		FUS-G156E	HSP90AA1	1
FUS-P431L	HSP60	-0.310222		FUS-P431L	HSP60	1												FUS-P431L	HSP90AA1	-0.434585		FUS-P431L	HSP90AA1	1
FUS-R521C	HSP60	-0.67801		FUS-R521C	HSP60	1												FUS-R521C	HSP90AA1	0.0453428		FUS-R521C	HSP90AA1	1
GR50	HSP60	-0.273953		GR50	HSP60	1												GR50	HSP90AA1	-0.142893		GR50	HSP90AA1	1
hnRNPA1	HSP60	-0.706545		hnRNPA1	HSP60	1												hnRNPA1	HSP90AA1	-0.0155531		hnRNPA1	HSP90AA1	1
hnRNPA2B1	HSP60	-0.377745		hnRNPA2B1	HSP60	1												hnRNPA2B1	HSP90AA1	-0.0173079		hnRNPA2B1	HSP90AA1	1
Kar2-Abeta	HSP60	-0.291526		Kar2-Abeta	HSP60	1												Kar2-Abeta	HSP90AA1	0.0241794		Kar2-Abeta	HSP90AA1	1
OPTN	HSP60	-0.802448		OPTN	HSP60	1												OPTN	HSP90AA1	-0.159755		OPTN	HSP90AA1	1
PAB1-17A	HSP60	-0.863475		PAB1-17A	HSP60	1												PAB1-17A	HSP90AA1	-0.0174659		PAB1-17A	HSP90AA1	1
PAB1-20A	HSP60	0.0729123		PAB1-20A	HSP60	1												PAB1-20A	HSP90AA1	#NAME?		PAB1-20A	HSP90AA1	1
PAB1-8A	HSP60	-0.473039		PAB1-8A	HSP60	1												PAB1-8A	HSP90AA1	-0.14595		PAB1-8A	HSP90AA1	1
PAP1	HSP60	-0.840962		PAP1	HSP60	1												PAP1	HSP90AA1	#NAME?		PAP1	HSP90AA1	1
PolyA	HSP60	-0.332111		PolyA	HSP60	1												PolyA	HSP90AA1	-0.00992076		PolyA	HSP90AA1	1
PolyC	HSP60	-0.348357		PolyC	HSP60	1												PolyC	HSP90AA1	-0.0324761		PolyC	HSP90AA1	1
PolyL	HSP60	-0.287009		PolyL	HSP60	1												PolyL	HSP90AA1	-0.0686918		PolyL	HSP90AA1	1
PolyS	HSP60	-0.707775		PolyS	HSP60	1												PolyS	HSP90AA1	-0.00936981		PolyS	HSP90AA1	1
PR50	HSP60	-0.121133		PR50	HSP60	1												PR50	HSP90AA1	0.388221		PR50	HSP90AA1	1
PrePro-3x-Abeta	HSP60	-0.131038		PrePro-3x-Abeta	HSP60	1												PrePro-3x-Abeta	HSP90AA1	0.027434		PrePro-3x-Abeta	HSP90AA1	1
PrePro-3x-ADAN	HSP60	-0.173498		PrePro-3x-ADAN	HSP60	1												PrePro-3x-ADAN	HSP90AA1	0.0512218		PrePro-3x-ADAN	HSP90AA1	1
REX2	HSP60	-0.235536		REX2	HSP60	1												REX2	HSP90AA1	-0.231943		REX2	HSP90AA1	1
RNQ1	HSP60	-0.849065		RNQ1	HSP60	1												RNQ1	HSP90AA1	0.0441204		RNQ1	HSP90AA1	1
SCO2	HSP60	-0.591016		SCO2	HSP60	1												SCO2	HSP90AA1	-0.286584		SCO2	HSP90AA1	1
SoxN-A22	HSP60	-0.233261		SoxN-A22	HSP60	1												SoxN-A22	HSP90AA1	-0.0545454		SoxN-A22	HSP90AA1	1
SUP35	HSP60	-0.786202		SUP35	HSP60	1												SUP35	HSP90AA1	0.210175		SUP35	HSP90AA1	1
TAF15	HSP60	-0.275463		TAF15	HSP60	1												TAF15	HSP90AA1	-0.12347		TAF15	HSP90AA1	1
TDP43	HSP60	-0.413457		TDP43	HSP60	1												TDP43	HSP90AA1	0.0659862		TDP43	HSP90AA1	1
TDP43-M337V	HSP60	-0.475507		TDP43-M337V	HSP60	1												TDP43-M337V	HSP90AA1	0.045607		TDP43-M337V	HSP90AA1	1
TDP43-N267S	HSP60	-0.441207		TDP43-N267S	HSP60	1												TDP43-N267S	HSP90AA1	-0.287249		TDP43-N267S	HSP90AA1	1
TDP43-Q331K	HSP60	-0.807615		TDP43-Q331K	HSP60	1												TDP43-Q331K	HSP90AA1	0.116525		TDP43-Q331K	HSP90AA1	1
TMEM106B	HSP60	-0.62855		TMEM106B	HSP60	1												TMEM106B	HSP90AA1	-0.0549803		TMEM106B	HSP90AA1	1
UBQLN2	HSP60	-0.358332		UBQLN2	HSP60	1												UBQLN2	HSP90AA1	-0.00289844		UBQLN2	HSP90AA1	1
VAM3	HSP60	-0.612711		VAM3	HSP60	1												VAM3	HSP90AA1	-0.186255		VAM3	HSP90AA1	1
416mcherry	HSP104-V426L	-0.924905		416mcherry	HSP104-V426L	1												416mcherry	hCCT2	0.0871336		416mcherry	hCCT2	1
426mcherry	HSP104-V426L	-0.651881		426mcherry	HSP104-V426L	1												426mcherry	hCCT2	-0.0354097		426mcherry	hCCT2	1
alpha-synuclein-A53T	HSP104-V426L	0.547432		alpha-synuclein-A53T	HSP104-V426L	4.47791e-15												alpha-synuclein-A53T	hCCT2	0.0995256		alpha-synuclein-A53T	hCCT2	1
alpha-synuclein-E46K	HSP104-V426L	0.474743		alpha-synuclein-E46K	HSP104-V426L	4.58588e-07												alpha-synuclein-E46K	hCCT2	-0.0541249		alpha-synuclein-E46K	hCCT2	1
alpha-synuclein-H50Q	HSP104-V426L	0.508976		alpha-synuclein-H50Q	HSP104-V426L	3.84402e-08												alpha-synuclein-H50Q	hCCT2	-0.108946		alpha-synuclein-H50Q	hCCT2	1
alpha-synuclein-WT	HSP104-V426L	0.395546		alpha-synuclein-WT	HSP104-V426L	6.97939e-06												alpha-synuclein-WT	hCCT2	-0.200838		alpha-synuclein-WT	hCCT2	1
AMN1	HSP104-V426L	1.39737		AMN1	HSP104-V426L	1.96468e-31												AMN1	hCCT2	-0.405494		AMN1	hCCT2	1
ANG	HSP104-V426L	0.445362		ANG	HSP104-V426L	1												ANG	hCCT2	-0.540846		ANG	hCCT2	1
APP-CTF	HSP104-V426L	-0.272242		APP-CTF	HSP104-V426L	1												APP-CTF	hCCT2	0.0232217		APP-CTF	hCCT2	1
ATXN1-Q85	HSP104-V426L	0.0926948		ATXN1-Q85	HSP104-V426L	1												ATXN1-Q85	hCCT2	-0.0299185		ATXN1-Q85	hCCT2	1
CHMP2B	HSP104-V426L	1.47133		CHMP2B	HSP104-V426L	7.37654e-19												CHMP2B	hCCT2	-0.979658		CHMP2B	hCCT2	1
EWSR1	HSP104-V426L	1.05329		EWSR1	HSP104-V426L	4.14554e-62												EWSR1	hCCT2	0.106258		EWSR1	hCCT2	1
FUS	HSP104-V426L	1.40112		FUS	HSP104-V426L	1.2291e-53												FUS	hCCT2	-0.293971		FUS	hCCT2	1
FUS-G156E	HSP104-V426L	1.37148		FUS-G156E	HSP104-V426L	5.96711e-62												FUS-G156E	hCCT2	-0.12989		FUS-G156E	hCCT2	1
FUS-P431L	HSP104-V426L	1.41282		FUS-P431L	HSP104-V426L	4.39394e-58												FUS-P431L	hCCT2	-0.458527		FUS-P431L	hCCT2	1
FUS-R521C	HSP104-V426L	1.64872		FUS-R521C	HSP104-V426L	2.49407e-88												FUS-R521C	hCCT2	0.100845		FUS-R521C	hCCT2	1
GR50	HSP104-V426L	-0.487104		GR50	HSP104-V426L	1												GR50	hCCT2	-0.0740493		GR50	hCCT2	1
hnRNPA1	HSP104-V426L	0.891707		hnRNPA1	HSP104-V426L	1.70335e-07												hnRNPA1	hCCT2	-0.0187136		hnRNPA1	hCCT2	1
hnRNPA2B1	HSP104-V426L	-0.251529		hnRNPA2B1	HSP104-V426L	1												hnRNPA2B1	hCCT2	-0.107976		hnRNPA2B1	hCCT2	1
Kar2-Abeta	HSP104-V426L	0.282465		Kar2-Abeta	HSP104-V426L	2.18229e-05												Kar2-Abeta	hCCT2	0.0368755		Kar2-Abeta	hCCT2	1
OPTN	HSP104-V426L	0.156386		OPTN	HSP104-V426L	1												OPTN	hCCT2	-0.287134		OPTN	hCCT2	1
PAB1-17A	HSP104-V426L	0.624827		PAB1-17A	HSP104-V426L	1.92956e-06												PAB1-17A	hCCT2	0.0699312		PAB1-17A	hCCT2	1
PAB1-20A	HSP104-V426L	#NAME?		PAB1-20A	HSP104-V426L	0.678576												PAB1-20A	hCCT2	-0.518295		PAB1-20A	hCCT2	1
PAB1-8A	HSP104-V426L	0.0493983		PAB1-8A	HSP104-V426L	1												PAB1-8A	hCCT2	-0.283778		PAB1-8A	hCCT2	1
PAP1	HSP104-V426L	1.92872		PAP1	HSP104-V426L	3.86506e-39												PAP1	hCCT2	-0.71599		PAP1	hCCT2	1
PolyA	HSP104-V426L	-0.308149		PolyA	HSP104-V426L	1												PolyA	hCCT2	-0.0315485		PolyA	hCCT2	1
PolyC	HSP104-V426L	0.0203831		PolyC	HSP104-V426L	1												PolyC	hCCT2	-0.0779778		PolyC	hCCT2	1
PolyL	HSP104-V426L	-0.965636		PolyL	HSP104-V426L	1												PolyL	hCCT2	-0.00435888		PolyL	hCCT2	1
PolyS	HSP104-V426L	-0.653074		PolyS	HSP104-V426L	1												PolyS	hCCT2	0.0278635		PolyS	hCCT2	1
PR50	HSP104-V426L	0.403187		PR50	HSP104-V426L	0.0100064												PR50	hCCT2	-0.100035		PR50	hCCT2	1
PrePro-3x-Abeta	HSP104-V426L	0.516156		PrePro-3x-Abeta	HSP104-V426L	2.55197e-15												PrePro-3x-Abeta	hCCT2	-0.000541116		PrePro-3x-Abeta	hCCT2	1
PrePro-3x-ADAN	HSP104-V426L	0.0544467		PrePro-3x-ADAN	HSP104-V426L	1												PrePro-3x-ADAN	hCCT2	-0.0308341		PrePro-3x-ADAN	hCCT2	1
REX2	HSP104-V426L	-1.61272		REX2	HSP104-V426L	1												REX2	hCCT2	-0.253767		REX2	hCCT2	1
RNQ1	HSP104-V426L	-1.88678		RNQ1	HSP104-V426L	1												RNQ1	hCCT2	-0.41699		RNQ1	hCCT2	1
SCO2	HSP104-V426L	-1.258		SCO2	HSP104-V426L	1												SCO2	hCCT2	-0.208889		SCO2	hCCT2	1
SoxN-A22	HSP104-V426L	-0.0980577		SoxN-A22	HSP104-V426L	1												SoxN-A22	hCCT2	-0.0110161		SoxN-A22	hCCT2	1
SUP35	HSP104-V426L	0.645862		SUP35	HSP104-V426L	2.1067e-09												SUP35	hCCT2	-0.12148		SUP35	hCCT2	1
TAF15	HSP104-V426L	-0.889632		TAF15	HSP104-V426L	1												TAF15	hCCT2	-0.0474581		TAF15	hCCT2	1
TDP43	HSP104-V426L	0.1796		TDP43	HSP104-V426L	1												TDP43	hCCT2	0.107391		TDP43	hCCT2	1
TDP43-M337V	HSP104-V426L	0.65486		TDP43-M337V	HSP104-V426L	1												TDP43-M337V	hCCT2	-0.218619		TDP43-M337V	hCCT2	1
TDP43-N267S	HSP104-V426L	0.800328		TDP43-N267S	HSP104-V426L	4.15699e-06												TDP43-N267S	hCCT2	-0.0277842		TDP43-N267S	hCCT2	1
TDP43-Q331K	HSP104-V426L	0.11869		TDP43-Q331K	HSP104-V426L	1												TDP43-Q331K	hCCT2	-0.0618927		TDP43-Q331K	hCCT2	1
TMEM106B	HSP104-V426L	0.728913		TMEM106B	HSP104-V426L	2.7901e-19												TMEM106B	hCCT2	-0.274663		TMEM106B	hCCT2	1
UBQLN2	HSP104-V426L	-0.578399		UBQLN2	HSP104-V426L	1												UBQLN2	hCCT2	-0.0873159		UBQLN2	hCCT2	1
VAM3	HSP104-V426L	0.0251205		VAM3	HSP104-V426L	1												VAM3	hCCT2	-0.0966672		VAM3	hCCT2	1
416mcherry	HSP104-Y507C	-1.71415		416mcherry	HSP104-Y507C	1												416mcherry	hCCT5	-0.055033		416mcherry	hCCT5	1
426mcherry	HSP104-Y507C	-1.01366		426mcherry	HSP104-Y507C	1												426mcherry	hCCT5	-0.0781825		426mcherry	hCCT5	1
alpha-synuclein-A53T	HSP104-Y507C	0.578933		alpha-synuclein-A53T	HSP104-Y507C	1.64215e-15												alpha-synuclein-A53T	hCCT5	0.114261		alpha-synuclein-A53T	hCCT5	1
alpha-synuclein-E46K	HSP104-Y507C	0.556426		alpha-synuclein-E46K	HSP104-Y507C	3.03852e-11												alpha-synuclein-E46K	hCCT5	-0.22416		alpha-synuclein-E46K	hCCT5	1
alpha-synuclein-H50Q	HSP104-Y507C	0.381146		alpha-synuclein-H50Q	HSP104-Y507C	0.0183471												alpha-synuclein-H50Q	hCCT5	0.0448017		alpha-synuclein-H50Q	hCCT5	1
alpha-synuclein-WT	HSP104-Y507C	0.592879		alpha-synuclein-WT	HSP104-Y507C	8.90165e-21												alpha-synuclein-WT	hCCT5	-0.0307312		alpha-synuclein-WT	hCCT5	1
AMN1	HSP104-Y507C	1.38286		AMN1	HSP104-Y507C	2.66924e-38												AMN1	hCCT5	-0.540796		AMN1	hCCT5	1
ANG	HSP104-Y507C	#NAME?		ANG	HSP104-Y507C	1												ANG	hCCT5	-0.770029		ANG	hCCT5	1
APP-CTF	HSP104-Y507C	-0.464196		APP-CTF	HSP104-Y507C	1												APP-CTF	hCCT5	-0.0674468		APP-CTF	hCCT5	1
ATXN1-Q85	HSP104-Y507C	-0.0801944		ATXN1-Q85	HSP104-Y507C	1												ATXN1-Q85	hCCT5	-0.0739242		ATXN1-Q85	hCCT5	1
CHMP2B	HSP104-Y507C	2.03839		CHMP2B	HSP104-Y507C	1.83547e-60												CHMP2B	hCCT5	0.413706		CHMP2B	hCCT5	1
EWSR1	HSP104-Y507C	0.988821		EWSR1	HSP104-Y507C	1.69369e-53												EWSR1	hCCT5	0.0944312		EWSR1	hCCT5	1
FUS	HSP104-Y507C	1.728		FUS	HSP104-Y507C	6.75721e-106												FUS	hCCT5	0.0489677		FUS	hCCT5	1
FUS-G156E	HSP104-Y507C	1.41433		FUS-G156E	HSP104-Y507C	1.83007e-78												FUS-G156E	hCCT5	-0.222298		FUS-G156E	hCCT5	1
FUS-P431L	HSP104-Y507C	1.61397		FUS-P431L	HSP104-Y507C	5.96462e-98												FUS-P431L	hCCT5	-0.168354		FUS-P431L	hCCT5	1
FUS-R521C	HSP104-Y507C	1.47357		FUS-R521C	HSP104-Y507C	4.04284e-61												FUS-R521C	hCCT5	-0.226814		FUS-R521C	hCCT5	1
GR50	HSP104-Y507C	-0.814693		GR50	HSP104-Y507C	1												GR50	hCCT5	-0.0191818		GR50	hCCT5	1
hnRNPA1	HSP104-Y507C	1.30719		hnRNPA1	HSP104-Y507C	1.67962e-25												hnRNPA1	hCCT5	-0.448807		hnRNPA1	hCCT5	1
hnRNPA2B1	HSP104-Y507C	-0.285279		hnRNPA2B1	HSP104-Y507C	1												hnRNPA2B1	hCCT5	-0.163756		hnRNPA2B1	hCCT5	1
Kar2-Abeta	HSP104-Y507C	0.116813		Kar2-Abeta	HSP104-Y507C	1												Kar2-Abeta	hCCT5	-0.0406293		Kar2-Abeta	hCCT5	1
OPTN	HSP104-Y507C	-0.359858		OPTN	HSP104-Y507C	1												OPTN	hCCT5	-0.0998824		OPTN	hCCT5	1
PAB1-17A	HSP104-Y507C	0.0668275		PAB1-17A	HSP104-Y507C	1												PAB1-17A	hCCT5	0.0730495		PAB1-17A	hCCT5	1
PAB1-20A	HSP104-Y507C	0.941129		PAB1-20A	HSP104-Y507C	0.0689013												PAB1-20A	hCCT5	#NAME?		PAB1-20A	hCCT5	1
PAB1-8A	HSP104-Y507C	-0.398661		PAB1-8A	HSP104-Y507C	1												PAB1-8A	hCCT5	-0.0658406		PAB1-8A	hCCT5	1
PAP1	HSP104-Y507C	1.82114		PAP1	HSP104-Y507C	4.64876e-36												PAP1	hCCT5	0.229248		PAP1	hCCT5	1
PolyA	HSP104-Y507C	-0.398746		PolyA	HSP104-Y507C	1												PolyA	hCCT5	0.0317026		PolyA	hCCT5	1
PolyC	HSP104-Y507C	-0.155593		PolyC	HSP104-Y507C	1												PolyC	hCCT5	-0.0608082		PolyC	hCCT5	1
PolyL	HSP104-Y507C	-1.02119		PolyL	HSP104-Y507C	1												PolyL	hCCT5	-0.066256		PolyL	hCCT5	1
PolyS	HSP104-Y507C	-0.917413		PolyS	HSP104-Y507C	1												PolyS	hCCT5	-0.0283811		PolyS	hCCT5	1
PR50	HSP104-Y507C	0.604614		PR50	HSP104-Y507C	1.4232e-08												PR50	hCCT5	-0.0622296		PR50	hCCT5	1
PrePro-3x-Abeta	HSP104-Y507C	0.348716		PrePro-3x-Abeta	HSP104-Y507C	1.91648e-05												PrePro-3x-Abeta	hCCT5	-0.0146416		PrePro-3x-Abeta	hCCT5	1
PrePro-3x-ADAN	HSP104-Y507C	-0.188384		PrePro-3x-ADAN	HSP104-Y507C	1												PrePro-3x-ADAN	hCCT5	-0.00883781		PrePro-3x-ADAN	hCCT5	1
REX2	HSP104-Y507C	-1.97213		REX2	HSP104-Y507C	1												REX2	hCCT5	-0.020459		REX2	hCCT5	1
RNQ1	HSP104-Y507C	-0.119974		RNQ1	HSP104-Y507C	1												RNQ1	hCCT5	-0.645194		RNQ1	hCCT5	1
SCO2	HSP104-Y507C	-1.73551		SCO2	HSP104-Y507C	1												SCO2	hCCT5	0.0139975		SCO2	hCCT5	1
SoxN-A22	HSP104-Y507C	-0.385288		SoxN-A22	HSP104-Y507C	1												SoxN-A22	hCCT5	-0.0809547		SoxN-A22	hCCT5	1
SUP35	HSP104-Y507C	0.355848		SUP35	HSP104-Y507C	1												SUP35	hCCT5	0.00463995		SUP35	hCCT5	1
TAF15	HSP104-Y507C	-1.18473		TAF15	HSP104-Y507C	1												TAF15	hCCT5	0.00135148		TAF15	hCCT5	1
TDP43	HSP104-Y507C	0.381367		TDP43	HSP104-Y507C	1												TDP43	hCCT5	-0.120581		TDP43	hCCT5	1
TDP43-M337V	HSP104-Y507C	0.552196		TDP43-M337V	HSP104-Y507C	1												TDP43-M337V	hCCT5	-0.381985		TDP43-M337V	hCCT5	1
TDP43-N267S	HSP104-Y507C	1.13754		TDP43-N267S	HSP104-Y507C	1.03741e-16												TDP43-N267S	hCCT5	-0.118229		TDP43-N267S	hCCT5	1
TDP43-Q331K	HSP104-Y507C	0.902788		TDP43-Q331K	HSP104-Y507C	3.93517e-06												TDP43-Q331K	hCCT5	0.00226037		TDP43-Q331K	hCCT5	1
TMEM106B	HSP104-Y507C	0.629637		TMEM106B	HSP104-Y507C	1.96923e-08												TMEM106B	hCCT5	-0.357537		TMEM106B	hCCT5	1
UBQLN2	HSP104-Y507C	-0.815859		UBQLN2	HSP104-Y507C	1												UBQLN2	hCCT5	-0.0558719		UBQLN2	hCCT5	1
VAM3	HSP104-Y507C	-0.800664		VAM3	HSP104-Y507C	1												VAM3	hCCT5	-0.15142		VAM3	hCCT5	1
416mcherry	HSP104-N539K	-0.438517		416mcherry	HSP104-N539K	1.96113e-23												416mcherry	hCCT3	0.0716318		416mcherry	hCCT3	1
426mcherry	HSP104-N539K	-0.973299		426mcherry	HSP104-N539K	1												426mcherry	hCCT3	-0.0857338		426mcherry	hCCT3	1
alpha-synuclein-A53T	HSP104-N539K	0.253322		alpha-synuclein-A53T	HSP104-N539K	1												alpha-synuclein-A53T	hCCT3	-0.0645004		alpha-synuclein-A53T	hCCT3	1
alpha-synuclein-E46K	HSP104-N539K	0.244134		alpha-synuclein-E46K	HSP104-N539K	1												alpha-synuclein-E46K	hCCT3	-0.238893		alpha-synuclein-E46K	hCCT3	1
alpha-synuclein-H50Q	HSP104-N539K	0.234683		alpha-synuclein-H50Q	HSP104-N539K	0.15448												alpha-synuclein-H50Q	hCCT3	-0.107573		alpha-synuclein-H50Q	hCCT3	1
alpha-synuclein-WT	HSP104-N539K	0.240601		alpha-synuclein-WT	HSP104-N539K	0.192361												alpha-synuclein-WT	hCCT3	-0.174245		alpha-synuclein-WT	hCCT3	1
AMN1	HSP104-N539K	1.42489		AMN1	HSP104-N539K	4.16482e-31												AMN1	hCCT3	-0.253475		AMN1	hCCT3	1
ANG	HSP104-N539K	#NAME?		ANG	HSP104-N539K	1												ANG	hCCT3	-0.0783654		ANG	hCCT3	1
APP-CTF	HSP104-N539K	-0.850111		APP-CTF	HSP104-N539K	1												APP-CTF	hCCT3	0.108299		APP-CTF	hCCT3	1
ATXN1-Q85	HSP104-N539K	0.144742		ATXN1-Q85	HSP104-N539K	1												ATXN1-Q85	hCCT3	-0.109775		ATXN1-Q85	hCCT3	1
CHMP2B	HSP104-N539K	2.44627		CHMP2B	HSP104-N539K	1.74116e-136												CHMP2B	hCCT3	-1.09649		CHMP2B	hCCT3	1
EWSR1	HSP104-N539K	0.932955		EWSR1	HSP104-N539K	1.2059e-45												EWSR1	hCCT3	-0.0293728		EWSR1	hCCT3	1
FUS	HSP104-N539K	1.35997		FUS	HSP104-N539K	1.06399e-56												FUS	hCCT3	-0.176276		FUS	hCCT3	1
FUS-G156E	HSP104-N539K	1.10473		FUS-G156E	HSP104-N539K	6.54591e-37												FUS-G156E	hCCT3	-0.330584		FUS-G156E	hCCT3	1
FUS-P431L	HSP104-N539K	1.27067		FUS-P431L	HSP104-N539K	1.13447e-41												FUS-P431L	hCCT3	0.0194915		FUS-P431L	hCCT3	1
FUS-R521C	HSP104-N539K	1.28065		FUS-R521C	HSP104-N539K	4.64728e-37												FUS-R521C	hCCT3	-0.386262		FUS-R521C	hCCT3	1
GR50	HSP104-N539K	-0.762565		GR50	HSP104-N539K	1												GR50	hCCT3	-0.1585		GR50	hCCT3	1
hnRNPA1	HSP104-N539K	1.50916		hnRNPA1	HSP104-N539K	8.59266e-45												hnRNPA1	hCCT3	-0.225305		hnRNPA1	hCCT3	1
hnRNPA2B1	HSP104-N539K	-0.440136		hnRNPA2B1	HSP104-N539K	1												hnRNPA2B1	hCCT3	-0.155079		hnRNPA2B1	hCCT3	1
Kar2-Abeta	HSP104-N539K	0.195101		Kar2-Abeta	HSP104-N539K	1												Kar2-Abeta	hCCT3	-0.0255521		Kar2-Abeta	hCCT3	1
OPTN	HSP104-N539K	-0.278914		OPTN	HSP104-N539K	1												OPTN	hCCT3	-0.164304		OPTN	hCCT3	1
PAB1-17A	HSP104-N539K	0.288522		PAB1-17A	HSP104-N539K	1												PAB1-17A	hCCT3	-0.351982		PAB1-17A	hCCT3	1
PAB1-20A	HSP104-N539K	#NAME?		PAB1-20A	HSP104-N539K	1												PAB1-20A	hCCT3	#NAME?		PAB1-20A	hCCT3	1
PAB1-8A	HSP104-N539K	-0.623346		PAB1-8A	HSP104-N539K	1												PAB1-8A	hCCT3	-0.316679		PAB1-8A	hCCT3	1
PAP1	HSP104-N539K	1.91795		PAP1	HSP104-N539K	1.13447e-41												PAP1	hCCT3	-0.285966		PAP1	hCCT3	1
PolyA	HSP104-N539K	-0.378422		PolyA	HSP104-N539K	1												PolyA	hCCT3	-0.139604		PolyA	hCCT3	1
PolyC	HSP104-N539K	-0.302699		PolyC	HSP104-N539K	1												PolyC	hCCT3	-0.151421		PolyC	hCCT3	1
PolyL	HSP104-N539K	-1.29362		PolyL	HSP104-N539K	1												PolyL	hCCT3	0.0196924		PolyL	hCCT3	1
PolyS	HSP104-N539K	-0.90473		PolyS	HSP104-N539K	1												PolyS	hCCT3	-0.0795315		PolyS	hCCT3	1
PR50	HSP104-N539K	0.706402		PR50	HSP104-N539K	3.01458e-07												PR50	hCCT3	-0.157987		PR50	hCCT3	1
PrePro-3x-Abeta	HSP104-N539K	0.407771		PrePro-3x-Abeta	HSP104-N539K	1												PrePro-3x-Abeta	hCCT3	0.022514		PrePro-3x-Abeta	hCCT3	1
PrePro-3x-ADAN	HSP104-N539K	-0.577448		PrePro-3x-ADAN	HSP104-N539K	1												PrePro-3x-ADAN	hCCT3	0.063029		PrePro-3x-ADAN	hCCT3	1
REX2	HSP104-N539K	-2.18088		REX2	HSP104-N539K	1												REX2	hCCT3	-0.143587		REX2	hCCT3	1
RNQ1	HSP104-N539K	1.34675		RNQ1	HSP104-N539K	1.09648e-49												RNQ1	hCCT3	-0.480206		RNQ1	hCCT3	1
SCO2	HSP104-N539K	-1.0698		SCO2	HSP104-N539K	1												SCO2	hCCT3	-0.18973		SCO2	hCCT3	1
SoxN-A22	HSP104-N539K	-0.454291		SoxN-A22	HSP104-N539K	1												SoxN-A22	hCCT3	-0.228248		SoxN-A22	hCCT3	1
SUP35	HSP104-N539K	0.472894		SUP35	HSP104-N539K	1												SUP35	hCCT3	0.115083		SUP35	hCCT3	1
TAF15	HSP104-N539K	-1.43458		TAF15	HSP104-N539K	1												TAF15	hCCT3	-0.037443		TAF15	hCCT3	1
TDP43	HSP104-N539K	0.681069		TDP43	HSP104-N539K	2.86609e-06												TDP43	hCCT3	0.109947		TDP43	hCCT3	1
TDP43-M337V	HSP104-N539K	0.569775		TDP43-M337V	HSP104-N539K	0.0838422												TDP43-M337V	hCCT3	-0.315811		TDP43-M337V	hCCT3	1
TDP43-N267S	HSP104-N539K	0.0694915		TDP43-N267S	HSP104-N539K	1												TDP43-N267S	hCCT3	-0.0661745		TDP43-N267S	hCCT3	1
TDP43-Q331K	HSP104-N539K	0.0611492		TDP43-Q331K	HSP104-N539K	1												TDP43-Q331K	hCCT3	-0.195145		TDP43-Q331K	hCCT3	1
TMEM106B	HSP104-N539K	0.483366		TMEM106B	HSP104-N539K	2.99459e-05												TMEM106B	hCCT3	-0.358808		TMEM106B	hCCT3	1
UBQLN2	HSP104-N539K	-0.81359		UBQLN2	HSP104-N539K	1												UBQLN2	hCCT3	-0.0360638		UBQLN2	hCCT3	1
VAM3	HSP104-N539K	-0.649997		VAM3	HSP104-N539K	1												VAM3	hCCT3	-0.419735		VAM3	hCCT3	1
416mcherry	SSE2	-0.370151		416mcherry	SSE2	1												416mcherry	hCCT7	-1.2476		416mcherry	hCCT7	1
426mcherry	SSE2	-0.126482		426mcherry	SSE2	1												426mcherry	hCCT7	-0.77466		426mcherry	hCCT7	1
alpha-synuclein-A53T	SSE2	-0.287056		alpha-synuclein-A53T	SSE2	1												alpha-synuclein-A53T	hCCT7	-0.378239		alpha-synuclein-A53T	hCCT7	1
alpha-synuclein-E46K	SSE2	-0.39241		alpha-synuclein-E46K	SSE2	1												alpha-synuclein-E46K	hCCT7	-0.374015		alpha-synuclein-E46K	hCCT7	1
alpha-synuclein-H50Q	SSE2	-0.244333		alpha-synuclein-H50Q	SSE2	1												alpha-synuclein-H50Q	hCCT7	-0.246039		alpha-synuclein-H50Q	hCCT7	1
alpha-synuclein-WT	SSE2	-0.274067		alpha-synuclein-WT	SSE2	1												alpha-synuclein-WT	hCCT7	-0.401985		alpha-synuclein-WT	hCCT7	1
AMN1	SSE2	-1.05929		AMN1	SSE2	1												AMN1	hCCT7	0.58164		AMN1	hCCT7	1
ANG	SSE2	-0.523338		ANG	SSE2	1												ANG	hCCT7	#NAME?		ANG	hCCT7	1
APP-CTF	SSE2	-0.0383298		APP-CTF	SSE2	1												APP-CTF	hCCT7	-0.997139		APP-CTF	hCCT7	1
ATXN1-Q85	SSE2	-0.353102		ATXN1-Q85	SSE2	1												ATXN1-Q85	hCCT7	-0.14071		ATXN1-Q85	hCCT7	1
CHMP2B	SSE2	-0.510347		CHMP2B	SSE2	1												CHMP2B	hCCT7	0.522559		CHMP2B	hCCT7	1
EWSR1	SSE2	-0.0319685		EWSR1	SSE2	1												EWSR1	hCCT7	-0.944815		EWSR1	hCCT7	1
FUS	SSE2	-0.651747		FUS	SSE2	1												FUS	hCCT7	-0.59848		FUS	hCCT7	1
FUS-G156E	SSE2	-0.699451		FUS-G156E	SSE2	1												FUS-G156E	hCCT7	-0.243021		FUS-G156E	hCCT7	1
FUS-P431L	SSE2	-1.15971		FUS-P431L	SSE2	1												FUS-P431L	hCCT7	-0.562413		FUS-P431L	hCCT7	1
FUS-R521C	SSE2	-1.0664		FUS-R521C	SSE2	1												FUS-R521C	hCCT7	-0.402981		FUS-R521C	hCCT7	1
GR50	SSE2	-0.358963		GR50	SSE2	1												GR50	hCCT7	-0.499186		GR50	hCCT7	1
hnRNPA1	SSE2	-0.863196		hnRNPA1	SSE2	1												hnRNPA1	hCCT7	0.274356		hnRNPA1	hCCT7	1
hnRNPA2B1	SSE2	-0.372952		hnRNPA2B1	SSE2	1												hnRNPA2B1	hCCT7	-0.848925		hnRNPA2B1	hCCT7	1
Kar2-Abeta	SSE2	-0.391389		Kar2-Abeta	SSE2	1												Kar2-Abeta	hCCT7	-1.40533		Kar2-Abeta	hCCT7	1
OPTN	SSE2	-0.174641		OPTN	SSE2	1												OPTN	hCCT7	-0.488212		OPTN	hCCT7	1
PAB1-17A	SSE2	-1.07578		PAB1-17A	SSE2	1												PAB1-17A	hCCT7	0.468096		PAB1-17A	hCCT7	1
PAB1-20A	SSE2	-0.648798		PAB1-20A	SSE2	1												PAB1-20A	hCCT7	#NAME?		PAB1-20A	hCCT7	1
PAB1-8A	SSE2	-1.05781		PAB1-8A	SSE2	1												PAB1-8A	hCCT7	0.463946		PAB1-8A	hCCT7	1
PAP1	SSE2	-1.53624		PAP1	SSE2	1												PAP1	hCCT7	#NAME?		PAP1	hCCT7	1
PolyA	SSE2	-0.254075		PolyA	SSE2	1												PolyA	hCCT7	-1.08826		PolyA	hCCT7	1
PolyC	SSE2	-0.322609		PolyC	SSE2	1												PolyC	hCCT7	-0.669843		PolyC	hCCT7	1
PolyL	SSE2	-0.17639		PolyL	SSE2	1												PolyL	hCCT7	-0.589862		PolyL	hCCT7	1
PolyS	SSE2	-0.258363		PolyS	SSE2	1												PolyS	hCCT7	-0.786541		PolyS	hCCT7	1
PR50	SSE2	-0.357199		PR50	SSE2	1												PR50	hCCT7	0.615103		PR50	hCCT7	1
PrePro-3x-Abeta	SSE2	-0.455673		PrePro-3x-Abeta	SSE2	1												PrePro-3x-Abeta	hCCT7	-0.669266		PrePro-3x-Abeta	hCCT7	1
PrePro-3x-ADAN	SSE2	-0.260769		PrePro-3x-ADAN	SSE2	1												PrePro-3x-ADAN	hCCT7	-0.817577		PrePro-3x-ADAN	hCCT7	1
REX2	SSE2	-0.655471		REX2	SSE2	1												REX2	hCCT7	-1.13437		REX2	hCCT7	1
RNQ1	SSE2	#NAME?		RNQ1	SSE2	1												RNQ1	hCCT7	0.336959		RNQ1	hCCT7	1
SCO2	SSE2	-0.844045		SCO2	SSE2	1												SCO2	hCCT7	-1.00767		SCO2	hCCT7	1
SoxN-A22	SSE2	-0.304042		SoxN-A22	SSE2	1												SoxN-A22	hCCT7	-0.610316		SoxN-A22	hCCT7	1
SUP35	SSE2	-1.50804		SUP35	SSE2	1												SUP35	hCCT7	-0.474974		SUP35	hCCT7	1
TAF15	SSE2	0.0659675		TAF15	SSE2	1												TAF15	hCCT7	-1.30751		TAF15	hCCT7	1
TDP43	SSE2	-0.628704		TDP43	SSE2	1												TDP43	hCCT7	0.246053		TDP43	hCCT7	1
TDP43-M337V	SSE2	-0.665099		TDP43-M337V	SSE2	1												TDP43-M337V	hCCT7	0.303829		TDP43-M337V	hCCT7	1
TDP43-N267S	SSE2	-0.789432		TDP43-N267S	SSE2	1												TDP43-N267S	hCCT7	0.80245		TDP43-N267S	hCCT7	0.372911
TDP43-Q331K	SSE2	-0.527455		TDP43-Q331K	SSE2	1												TDP43-Q331K	hCCT7	-0.30536		TDP43-Q331K	hCCT7	1
TMEM106B	SSE2	#NAME?		TMEM106B	SSE2	1												TMEM106B	hCCT7	-1.43583		TMEM106B	hCCT7	1
UBQLN2	SSE2	-0.580274		UBQLN2	SSE2	1												UBQLN2	hCCT7	-1.70111		UBQLN2	hCCT7	1
VAM3	SSE2	-0.67617		VAM3	SSE2	1												VAM3	hCCT7	-0.750378		VAM3	hCCT7	1
416mcherry	XDJ1	-4.08971		416mcherry	XDJ1	1												416mcherry	BAG1	-0.0662567		416mcherry	BAG1	1
426mcherry	XDJ1	-3.71232		426mcherry	XDJ1	1												426mcherry	BAG1	0.0181478		426mcherry	BAG1	1
alpha-synuclein-A53T	XDJ1	-2.60337		alpha-synuclein-A53T	XDJ1	1												alpha-synuclein-A53T	BAG1	-0.0562289		alpha-synuclein-A53T	BAG1	1
alpha-synuclein-E46K	XDJ1	-2.35902		alpha-synuclein-E46K	XDJ1	1												alpha-synuclein-E46K	BAG1	-0.0819899		alpha-synuclein-E46K	BAG1	1
alpha-synuclein-H50Q	XDJ1	-2.65318		alpha-synuclein-H50Q	XDJ1	1												alpha-synuclein-H50Q	BAG1	-0.0441202		alpha-synuclein-H50Q	BAG1	1
alpha-synuclein-WT	XDJ1	-2.46494		alpha-synuclein-WT	XDJ1	1												alpha-synuclein-WT	BAG1	-0.197778		alpha-synuclein-WT	BAG1	1
AMN1	XDJ1	-2.64371		AMN1	XDJ1	1												AMN1	BAG1	-0.558645		AMN1	BAG1	1
ANG	XDJ1	-0.405665		ANG	XDJ1	1												ANG	BAG1	#NAME?		ANG	BAG1	1
APP-CTF	XDJ1	-3.41245		APP-CTF	XDJ1	1												APP-CTF	BAG1	0.057737		APP-CTF	BAG1	1
ATXN1-Q85	XDJ1	-2.97455		ATXN1-Q85	XDJ1	1												ATXN1-Q85	BAG1	-0.124055		ATXN1-Q85	BAG1	1
CHMP2B	XDJ1	-0.0842252		CHMP2B	XDJ1	1												CHMP2B	BAG1	-0.266825		CHMP2B	BAG1	1
EWSR1	XDJ1	-2.31195		EWSR1	XDJ1	1												EWSR1	BAG1	-0.20004		EWSR1	BAG1	1
FUS	XDJ1	-2.88216		FUS	XDJ1	1												FUS	BAG1	-0.0900383		FUS	BAG1	1
FUS-G156E	XDJ1	-2.37452		FUS-G156E	XDJ1	1												FUS-G156E	BAG1	0.235029		FUS-G156E	BAG1	1
FUS-P431L	XDJ1	-3.02914		FUS-P431L	XDJ1	1												FUS-P431L	BAG1	0.0355797		FUS-P431L	BAG1	1
FUS-R521C	XDJ1	-2.90229		FUS-R521C	XDJ1	1												FUS-R521C	BAG1	-0.190886		FUS-R521C	BAG1	1
GR50	XDJ1	-3.42177		GR50	XDJ1	1												GR50	BAG1	-0.00921628		GR50	BAG1	1
hnRNPA1	XDJ1	-1.80212		hnRNPA1	XDJ1	1												hnRNPA1	BAG1	0.254249		hnRNPA1	BAG1	1
hnRNPA2B1	XDJ1	-3.84836		hnRNPA2B1	XDJ1	1												hnRNPA2B1	BAG1	-0.0803582		hnRNPA2B1	BAG1	1
Kar2-Abeta	XDJ1	-3.2524		Kar2-Abeta	XDJ1	1												Kar2-Abeta	BAG1	-0.0673133		Kar2-Abeta	BAG1	1
OPTN	XDJ1	-3.24152		OPTN	XDJ1	1												OPTN	BAG1	-0.20008		OPTN	BAG1	1
PAB1-17A	XDJ1	-2.63615		PAB1-17A	XDJ1	1												PAB1-17A	BAG1	0.129965		PAB1-17A	BAG1	1
PAB1-20A	XDJ1	#NAME?		PAB1-20A	XDJ1	1												PAB1-20A	BAG1	0.604739		PAB1-20A	BAG1	1
PAB1-8A	XDJ1	-2.9904		PAB1-8A	XDJ1	1												PAB1-8A	BAG1	-0.181893		PAB1-8A	BAG1	1
PAP1	XDJ1	#NAME?		PAP1	XDJ1	1												PAP1	BAG1	0.83072		PAP1	BAG1	1
PolyA	XDJ1	-3.41446		PolyA	XDJ1	1												PolyA	BAG1	0.0509091		PolyA	BAG1	1
PolyC	XDJ1	-2.92125		PolyC	XDJ1	1												PolyC	BAG1	-0.127721		PolyC	BAG1	1
PolyL	XDJ1	-3.84669		PolyL	XDJ1	1												PolyL	BAG1	-0.0305468		PolyL	BAG1	1
PolyS	XDJ1	-3.98215		PolyS	XDJ1	1												PolyS	BAG1	-0.058804		PolyS	BAG1	1
PR50	XDJ1	-1.35736		PR50	XDJ1	1												PR50	BAG1	-0.0174079		PR50	BAG1	1
PrePro-3x-Abeta	XDJ1	-2.95838		PrePro-3x-Abeta	XDJ1	1												PrePro-3x-Abeta	BAG1	-0.271663		PrePro-3x-Abeta	BAG1	1
PrePro-3x-ADAN	XDJ1	-3.38719		PrePro-3x-ADAN	XDJ1	1												PrePro-3x-ADAN	BAG1	-0.0606149		PrePro-3x-ADAN	BAG1	1
REX2	XDJ1	-3.88252		REX2	XDJ1	1												REX2	BAG1	-0.019425		REX2	BAG1	1
RNQ1	XDJ1	-1.03789		RNQ1	XDJ1	1												RNQ1	BAG1	-0.326984		RNQ1	BAG1	1
SCO2	XDJ1	-4.86011		SCO2	XDJ1	1												SCO2	BAG1	-0.0186883		SCO2	BAG1	1
SoxN-A22	XDJ1	-3.18011		SoxN-A22	XDJ1	1												SoxN-A22	BAG1	-0.0200059		SoxN-A22	BAG1	1
SUP35	XDJ1	-2.48065		SUP35	XDJ1	1												SUP35	BAG1	-0.153965		SUP35	BAG1	1
TAF15	XDJ1	-4.25234		TAF15	XDJ1	1												TAF15	BAG1	0.0744375		TAF15	BAG1	1
TDP43	XDJ1	-3.21143		TDP43	XDJ1	1												TDP43	BAG1	-0.04656		TDP43	BAG1	1
TDP43-M337V	XDJ1	-1.88485		TDP43-M337V	XDJ1	1												TDP43-M337V	BAG1	0.0523457		TDP43-M337V	BAG1	1
TDP43-N267S	XDJ1	#NAME?		TDP43-N267S	XDJ1	1												TDP43-N267S	BAG1	-0.217318		TDP43-N267S	BAG1	1
TDP43-Q331K	XDJ1	-2.2491		TDP43-Q331K	XDJ1	1												TDP43-Q331K	BAG1	-0.0286882		TDP43-Q331K	BAG1	1
TMEM106B	XDJ1	#NAME?		TMEM106B	XDJ1	1												TMEM106B	BAG1	0.0244523		TMEM106B	BAG1	1
UBQLN2	XDJ1	-3.8377		UBQLN2	XDJ1	1												UBQLN2	BAG1	-0.0276529		UBQLN2	BAG1	1
VAM3	XDJ1	-3.512		VAM3	XDJ1	1												VAM3	BAG1	-0.0817428		VAM3	BAG1	1
416mcherry	SIS1	-0.380531		416mcherry	SIS1	1												416mcherry	PSMG1	0.0580043		416mcherry	PSMG1	0.999999
426mcherry	SIS1	-0.137508		426mcherry	SIS1	1												426mcherry	PSMG1	-0.00894695		426mcherry	PSMG1	0.999999
alpha-synuclein-A53T	SIS1	0.123037		alpha-synuclein-A53T	SIS1	1												alpha-synuclein-A53T	PSMG1	-0.0591552		alpha-synuclein-A53T	PSMG1	0.999999
alpha-synuclein-E46K	SIS1	0.226461		alpha-synuclein-E46K	SIS1	1												alpha-synuclein-E46K	PSMG1	-0.0322454		alpha-synuclein-E46K	PSMG1	0.999999
alpha-synuclein-H50Q	SIS1	0.223098		alpha-synuclein-H50Q	SIS1	1												alpha-synuclein-H50Q	PSMG1	0.12294		alpha-synuclein-H50Q	PSMG1	0.999999
alpha-synuclein-WT	SIS1	0.0615391		alpha-synuclein-WT	SIS1	1												alpha-synuclein-WT	PSMG1	-0.0742072		alpha-synuclein-WT	PSMG1	0.999999
AMN1	SIS1	#NAME?		AMN1	SIS1	1												AMN1	PSMG1	0.0746136		AMN1	PSMG1	0.999999
ANG	SIS1	#NAME?		ANG	SIS1	1												ANG	PSMG1	0.388246		ANG	PSMG1	0.999999
APP-CTF	SIS1	-0.159271		APP-CTF	SIS1	1												APP-CTF	PSMG1	0.070129		APP-CTF	PSMG1	0.999999
ATXN1-Q85	SIS1	0.148044		ATXN1-Q85	SIS1	1												ATXN1-Q85	PSMG1	-0.0816659		ATXN1-Q85	PSMG1	0.999999
CHMP2B	SIS1	-1.3284		CHMP2B	SIS1	1												CHMP2B	PSMG1	0.133542		CHMP2B	PSMG1	0.999999
EWSR1	SIS1	-0.292464		EWSR1	SIS1	1												EWSR1	PSMG1	0.210127		EWSR1	PSMG1	0.999999
FUS	SIS1	0.163287		FUS	SIS1	1												FUS	PSMG1	-0.284025		FUS	PSMG1	0.999999
FUS-G156E	SIS1	-0.113072		FUS-G156E	SIS1	1												FUS-G156E	PSMG1	-0.111639		FUS-G156E	PSMG1	0.999999
FUS-P431L	SIS1	0.0653021		FUS-P431L	SIS1	1												FUS-P431L	PSMG1	-0.00842872		FUS-P431L	PSMG1	0.999999
FUS-R521C	SIS1	-0.154342		FUS-R521C	SIS1	1												FUS-R521C	PSMG1	0.26327		FUS-R521C	PSMG1	0.999999
GR50	SIS1	-0.319741		GR50	SIS1	1												GR50	PSMG1	0.0816719		GR50	PSMG1	0.999999
hnRNPA1	SIS1	-0.611374		hnRNPA1	SIS1	1												hnRNPA1	PSMG1	-0.169097		hnRNPA1	PSMG1	0.999999
hnRNPA2B1	SIS1	0.266141		hnRNPA2B1	SIS1	1												hnRNPA2B1	PSMG1	-0.00666178		hnRNPA2B1	PSMG1	0.999999
Kar2-Abeta	SIS1	0.0216333		Kar2-Abeta	SIS1	1												Kar2-Abeta	PSMG1	-0.0662689		Kar2-Abeta	PSMG1	0.999999
OPTN	SIS1	-0.153677		OPTN	SIS1	1												OPTN	PSMG1	-0.162428		OPTN	PSMG1	0.999999
PAB1-17A	SIS1	-0.590191		PAB1-17A	SIS1	1												PAB1-17A	PSMG1	0.0597304		PAB1-17A	PSMG1	0.999999
PAB1-20A	SIS1	-0.18634		PAB1-20A	SIS1	1												PAB1-20A	PSMG1	#NAME?		PAB1-20A	PSMG1	0.999999
PAB1-8A	SIS1	-0.597976		PAB1-8A	SIS1	1												PAB1-8A	PSMG1	0.0142675		PAB1-8A	PSMG1	0.999999
PAP1	SIS1	-0.316871		PAP1	SIS1	1												PAP1	PSMG1	-0.450441		PAP1	PSMG1	0.999999
PolyA	SIS1	0.0921524		PolyA	SIS1	1												PolyA	PSMG1	-0.0306996		PolyA	PSMG1	0.999999
PolyC	SIS1	0.749036		PolyC	SIS1	2.61804e-39												PolyC	PSMG1	0.0535795		PolyC	PSMG1	0.999999
PolyL	SIS1	0.0163972		PolyL	SIS1	1												PolyL	PSMG1	0.00350748		PolyL	PSMG1	0.999999
PolyS	SIS1	-0.0278582		PolyS	SIS1	1												PolyS	PSMG1	-0.0412303		PolyS	PSMG1	0.999999
PR50	SIS1	-0.422854		PR50	SIS1	1												PR50	PSMG1	0.425009		PR50	PSMG1	0.999999
PrePro-3x-Abeta	SIS1	-1.02106		PrePro-3x-Abeta	SIS1	1												PrePro-3x-Abeta	PSMG1	0.145139		PrePro-3x-Abeta	PSMG1	0.999999
PrePro-3x-ADAN	SIS1	-0.201855		PrePro-3x-ADAN	SIS1	1												PrePro-3x-ADAN	PSMG1	0.0374069		PrePro-3x-ADAN	PSMG1	0.999999
REX2	SIS1	-0.585754		REX2	SIS1	1												REX2	PSMG1	0.104662		REX2	PSMG1	0.999999
RNQ1	SIS1	3.33296		RNQ1	SIS1	0												RNQ1	PSMG1	0.193175		RNQ1	PSMG1	0.999999
SCO2	SIS1	-0.802186		SCO2	SIS1	1												SCO2	PSMG1	0.00227364		SCO2	PSMG1	0.999999
SoxN-A22	SIS1	-0.149182		SoxN-A22	SIS1	1												SoxN-A22	PSMG1	-0.147494		SoxN-A22	PSMG1	0.999999
SUP35	SIS1	0.52747		SUP35	SIS1	1												SUP35	PSMG1	0.0736532		SUP35	PSMG1	0.999999
TAF15	SIS1	-0.36882		TAF15	SIS1	1												TAF15	PSMG1	-0.0273534		TAF15	PSMG1	0.999999
TDP43	SIS1	-0.436688		TDP43	SIS1	1												TDP43	PSMG1	-0.23624		TDP43	PSMG1	0.999999
TDP43-M337V	SIS1	-0.92088		TDP43-M337V	SIS1	1												TDP43-M337V	PSMG1	-0.0359809		TDP43-M337V	PSMG1	0.999999
TDP43-N267S	SIS1	-0.535431		TDP43-N267S	SIS1	1												TDP43-N267S	PSMG1	-0.169579		TDP43-N267S	PSMG1	0.999999
TDP43-Q331K	SIS1	-0.816756		TDP43-Q331K	SIS1	1												TDP43-Q331K	PSMG1	-0.89641		TDP43-Q331K	PSMG1	0.999999
TMEM106B	SIS1	-0.97003		TMEM106B	SIS1	1												TMEM106B	PSMG1	0.311405		TMEM106B	PSMG1	0.999999
UBQLN2	SIS1	-0.56484		UBQLN2	SIS1	1												UBQLN2	PSMG1	-0.0363951		UBQLN2	PSMG1	0.999999
VAM3	SIS1	-0.012336		VAM3	SIS1	1												VAM3	PSMG1	-0.00211527		VAM3	PSMG1	0.999999
416mcherry	HSP31	0.0160785		416mcherry	HSP31	1												416mcherry	ERAL1	-0.0070349		416mcherry	ERAL1	1
426mcherry	HSP31	-0.141928		426mcherry	HSP31	1												426mcherry	ERAL1	0.0227376		426mcherry	ERAL1	1
alpha-synuclein-A53T	HSP31	0.0765904		alpha-synuclein-A53T	HSP31	1												alpha-synuclein-A53T	ERAL1	-0.095797		alpha-synuclein-A53T	ERAL1	1
alpha-synuclein-E46K	HSP31	0.0942665		alpha-synuclein-E46K	HSP31	1												alpha-synuclein-E46K	ERAL1	-0.216018		alpha-synuclein-E46K	ERAL1	1
alpha-synuclein-H50Q	HSP31	-0.0528538		alpha-synuclein-H50Q	HSP31	1												alpha-synuclein-H50Q	ERAL1	0.15356		alpha-synuclein-H50Q	ERAL1	1
alpha-synuclein-WT	HSP31	0.00369506		alpha-synuclein-WT	HSP31	1												alpha-synuclein-WT	ERAL1	-0.201106		alpha-synuclein-WT	ERAL1	1
AMN1	HSP31	-0.282666		AMN1	HSP31	1												AMN1	ERAL1	-0.58901		AMN1	ERAL1	1
ANG	HSP31	-0.865774		ANG	HSP31	1												ANG	ERAL1	#NAME?		ANG	ERAL1	1
APP-CTF	HSP31	0.143313		APP-CTF	HSP31	1												APP-CTF	ERAL1	0.088819		APP-CTF	ERAL1	1
ATXN1-Q85	HSP31	-0.0615498		ATXN1-Q85	HSP31	1												ATXN1-Q85	ERAL1	-0.216357		ATXN1-Q85	ERAL1	1
CHMP2B	HSP31	0.328017		CHMP2B	HSP31	1												CHMP2B	ERAL1	-0.16187		CHMP2B	ERAL1	1
EWSR1	HSP31	-0.175214		EWSR1	HSP31	1												EWSR1	ERAL1	-0.239159		EWSR1	ERAL1	1
FUS	HSP31	-0.114372		FUS	HSP31	1												FUS	ERAL1	-0.261605		FUS	ERAL1	1
FUS-G156E	HSP31	-0.196926		FUS-G156E	HSP31	1												FUS-G156E	ERAL1	-0.0499955		FUS-G156E	ERAL1	1
FUS-P431L	HSP31	-0.00274023		FUS-P431L	HSP31	1												FUS-P431L	ERAL1	-0.0983019		FUS-P431L	ERAL1	1
FUS-R521C	HSP31	0.104721		FUS-R521C	HSP31	1												FUS-R521C	ERAL1	-0.166114		FUS-R521C	ERAL1	1
GR50	HSP31	-0.0477549		GR50	HSP31	1												GR50	ERAL1	-0.01385		GR50	ERAL1	1
hnRNPA1	HSP31	-0.323629		hnRNPA1	HSP31	1												hnRNPA1	ERAL1	0.310478		hnRNPA1	ERAL1	1
hnRNPA2B1	HSP31	-0.0973249		hnRNPA2B1	HSP31	1												hnRNPA2B1	ERAL1	-0.0281536		hnRNPA2B1	ERAL1	1
Kar2-Abeta	HSP31	-0.0847498		Kar2-Abeta	HSP31	1												Kar2-Abeta	ERAL1	-0.0565863		Kar2-Abeta	ERAL1	1
OPTN	HSP31	-0.534146		OPTN	HSP31	1												OPTN	ERAL1	-0.156583		OPTN	ERAL1	1
PAB1-17A	HSP31	-0.34825		PAB1-17A	HSP31	1												PAB1-17A	ERAL1	0.133052		PAB1-17A	ERAL1	1
PAB1-20A	HSP31	#NAME?		PAB1-20A	HSP31	1												PAB1-20A	ERAL1	-0.504675		PAB1-20A	ERAL1	1
PAB1-8A	HSP31	-0.283036		PAB1-8A	HSP31	1												PAB1-8A	ERAL1	-0.306107		PAB1-8A	ERAL1	1
PAP1	HSP31	#NAME?		PAP1	HSP31	1												PAP1	ERAL1	0.269525		PAP1	ERAL1	1
PolyA	HSP31	-0.0795028		PolyA	HSP31	1												PolyA	ERAL1	-0.0660758		PolyA	ERAL1	1
PolyC	HSP31	0.0226936		PolyC	HSP31	1												PolyC	ERAL1	-0.163749		PolyC	ERAL1	1
PolyL	HSP31	0.0448156		PolyL	HSP31	1												PolyL	ERAL1	-0.0408604		PolyL	ERAL1	1
PolyS	HSP31	0.0215805		PolyS	HSP31	1												PolyS	ERAL1	-0.0798318		PolyS	ERAL1	1
PR50	HSP31	-0.00233424		PR50	HSP31	1												PR50	ERAL1	0.202974		PR50	ERAL1	1
PrePro-3x-Abeta	HSP31	-0.0305055		PrePro-3x-Abeta	HSP31	1												PrePro-3x-Abeta	ERAL1	-0.0291839		PrePro-3x-Abeta	ERAL1	1
PrePro-3x-ADAN	HSP31	-0.143536		PrePro-3x-ADAN	HSP31	1												PrePro-3x-ADAN	ERAL1	-0.0570716		PrePro-3x-ADAN	ERAL1	1
REX2	HSP31	-0.125769		REX2	HSP31	1												REX2	ERAL1	0.143448		REX2	ERAL1	1
RNQ1	HSP31	-0.447574		RNQ1	HSP31	1												RNQ1	ERAL1	0.491481		RNQ1	ERAL1	1
SCO2	HSP31	-0.0971275		SCO2	HSP31	1												SCO2	ERAL1	-0.145229		SCO2	ERAL1	1
SoxN-A22	HSP31	-0.0834216		SoxN-A22	HSP31	1												SoxN-A22	ERAL1	-0.21787		SoxN-A22	ERAL1	1
SUP35	HSP31	-0.386164		SUP35	HSP31	1												SUP35	ERAL1	-0.229405		SUP35	ERAL1	1
TAF15	HSP31	-0.0894817		TAF15	HSP31	1												TAF15	ERAL1	0.0106421		TAF15	ERAL1	1
TDP43	HSP31	-0.726651		TDP43	HSP31	1												TDP43	ERAL1	-0.0539741		TDP43	ERAL1	1
TDP43-M337V	HSP31	-0.767678		TDP43-M337V	HSP31	1												TDP43-M337V	ERAL1	-0.074723		TDP43-M337V	ERAL1	1
TDP43-N267S	HSP31	-0.692114		TDP43-N267S	HSP31	1												TDP43-N267S	ERAL1	-0.0649168		TDP43-N267S	ERAL1	1
TDP43-Q331K	HSP31	-0.431223		TDP43-Q331K	HSP31	1												TDP43-Q331K	ERAL1	-0.43869		TDP43-Q331K	ERAL1	1
TMEM106B	HSP31	-0.15419		TMEM106B	HSP31	1												TMEM106B	ERAL1	0.172311		TMEM106B	ERAL1	1
UBQLN2	HSP31	-0.0396905		UBQLN2	HSP31	1												UBQLN2	ERAL1	0.0732457		UBQLN2	ERAL1	1
VAM3	HSP31	-0.162524		VAM3	HSP31	1												VAM3	ERAL1	0.184921		VAM3	ERAL1	1
416mcherry	HSP26	-0.191182		416mcherry	HSP26	1												416mcherry	DNAJC5	-0.0471752		416mcherry	DNAJC5	1
426mcherry	HSP26	-0.115416		426mcherry	HSP26	1												426mcherry	DNAJC5	-0.00722407		426mcherry	DNAJC5	1
alpha-synuclein-A53T	HSP26	-0.424341		alpha-synuclein-A53T	HSP26	1												alpha-synuclein-A53T	DNAJC5	-0.353846		alpha-synuclein-A53T	DNAJC5	1
alpha-synuclein-E46K	HSP26	-0.131207		alpha-synuclein-E46K	HSP26	1												alpha-synuclein-E46K	DNAJC5	-0.370641		alpha-synuclein-E46K	DNAJC5	1
alpha-synuclein-H50Q	HSP26	-0.0552632		alpha-synuclein-H50Q	HSP26	1												alpha-synuclein-H50Q	DNAJC5	-0.0692019		alpha-synuclein-H50Q	DNAJC5	1
alpha-synuclein-WT	HSP26	-0.0735563		alpha-synuclein-WT	HSP26	1												alpha-synuclein-WT	DNAJC5	-0.273973		alpha-synuclein-WT	DNAJC5	1
AMN1	HSP26	-0.148217		AMN1	HSP26	1												AMN1	DNAJC5	-0.155737		AMN1	DNAJC5	1
ANG	HSP26	0.398442		ANG	HSP26	1												ANG	DNAJC5	-0.140129		ANG	DNAJC5	1
APP-CTF	HSP26	-0.0180803		APP-CTF	HSP26	1												APP-CTF	DNAJC5	0.0290803		APP-CTF	DNAJC5	1
ATXN1-Q85	HSP26	-0.195987		ATXN1-Q85	HSP26	1												ATXN1-Q85	DNAJC5	-0.165311		ATXN1-Q85	DNAJC5	1
CHMP2B	HSP26	-0.777674		CHMP2B	HSP26	1												CHMP2B	DNAJC5	0.306351		CHMP2B	DNAJC5	1
EWSR1	HSP26	-0.126311		EWSR1	HSP26	1												EWSR1	DNAJC5	-0.359518		EWSR1	DNAJC5	1
FUS	HSP26	-0.156253		FUS	HSP26	1												FUS	DNAJC5	-0.0556778		FUS	DNAJC5	1
FUS-G156E	HSP26	-0.44212		FUS-G156E	HSP26	1												FUS-G156E	DNAJC5	-0.241274		FUS-G156E	DNAJC5	1
FUS-P431L	HSP26	-0.202073		FUS-P431L	HSP26	1												FUS-P431L	DNAJC5	-0.519251		FUS-P431L	DNAJC5	1
FUS-R521C	HSP26	0.0221363		FUS-R521C	HSP26	1												FUS-R521C	DNAJC5	-0.217708		FUS-R521C	DNAJC5	1
GR50	HSP26	-0.080633		GR50	HSP26	1												GR50	DNAJC5	0.0522299		GR50	DNAJC5	1
hnRNPA1	HSP26	-0.466022		hnRNPA1	HSP26	1												hnRNPA1	DNAJC5	0.068035		hnRNPA1	DNAJC5	1
hnRNPA2B1	HSP26	-0.203531		hnRNPA2B1	HSP26	1												hnRNPA2B1	DNAJC5	-0.262717		hnRNPA2B1	DNAJC5	1
Kar2-Abeta	HSP26	-0.0754327		Kar2-Abeta	HSP26	1												Kar2-Abeta	DNAJC5	-0.184954		Kar2-Abeta	DNAJC5	1
OPTN	HSP26	-0.128359		OPTN	HSP26	1												OPTN	DNAJC5	-0.209785		OPTN	DNAJC5	1
PAB1-17A	HSP26	-0.585249		PAB1-17A	HSP26	1												PAB1-17A	DNAJC5	-0.201528		PAB1-17A	DNAJC5	1
PAB1-20A	HSP26	-0.846822		PAB1-20A	HSP26	1												PAB1-20A	DNAJC5	-0.503323		PAB1-20A	DNAJC5	1
PAB1-8A	HSP26	-0.263701		PAB1-8A	HSP26	1												PAB1-8A	DNAJC5	-0.0241457		PAB1-8A	DNAJC5	1
PAP1	HSP26	-0.618752		PAP1	HSP26	1												PAP1	DNAJC5	0.242865		PAP1	DNAJC5	1
PolyA	HSP26	0.0159685		PolyA	HSP26	1												PolyA	DNAJC5	-0.362635		PolyA	DNAJC5	1
PolyC	HSP26	-0.094801		PolyC	HSP26	1												PolyC	DNAJC5	-0.201529		PolyC	DNAJC5	1
PolyL	HSP26	-0.00597401		PolyL	HSP26	1												PolyL	DNAJC5	-0.18326		PolyL	DNAJC5	1
PolyS	HSP26	-0.00529444		PolyS	HSP26	1												PolyS	DNAJC5	-0.0776069		PolyS	DNAJC5	1
PR50	HSP26	-0.167024		PR50	HSP26	1												PR50	DNAJC5	-0.133715		PR50	DNAJC5	1
PrePro-3x-Abeta	HSP26	-0.163621		PrePro-3x-Abeta	HSP26	1												PrePro-3x-Abeta	DNAJC5	-0.248982		PrePro-3x-Abeta	DNAJC5	1
PrePro-3x-ADAN	HSP26	-0.0832506		PrePro-3x-ADAN	HSP26	1												PrePro-3x-ADAN	DNAJC5	-0.0154425		PrePro-3x-ADAN	DNAJC5	1
REX2	HSP26	-0.199135		REX2	HSP26	1												REX2	DNAJC5	0.0598924		REX2	DNAJC5	1
RNQ1	HSP26	#NAME?		RNQ1	HSP26	1												RNQ1	DNAJC5	0.133226		RNQ1	DNAJC5	1
SCO2	HSP26	-0.449899		SCO2	HSP26	1												SCO2	DNAJC5	0.126136		SCO2	DNAJC5	1
SoxN-A22	HSP26	-0.124382		SoxN-A22	HSP26	1												SoxN-A22	DNAJC5	-0.121203		SoxN-A22	DNAJC5	1
SUP35	HSP26	-0.462086		SUP35	HSP26	1												SUP35	DNAJC5	-0.262814		SUP35	DNAJC5	1
TAF15	HSP26	0.107062		TAF15	HSP26	1												TAF15	DNAJC5	-0.0655427		TAF15	DNAJC5	1
TDP43	HSP26	-0.30648		TDP43	HSP26	1												TDP43	DNAJC5	0.0935393		TDP43	DNAJC5	1
TDP43-M337V	HSP26	-0.544176		TDP43-M337V	HSP26	1												TDP43-M337V	DNAJC5	0.121748		TDP43-M337V	DNAJC5	1
TDP43-N267S	HSP26	-0.98701		TDP43-N267S	HSP26	1												TDP43-N267S	DNAJC5	-0.876845		TDP43-N267S	DNAJC5	1
TDP43-Q331K	HSP26	-0.558045		TDP43-Q331K	HSP26	1												TDP43-Q331K	DNAJC5	0.163996		TDP43-Q331K	DNAJC5	1
TMEM106B	HSP26	0.220089		TMEM106B	HSP26	1												TMEM106B	DNAJC5	0.858194		TMEM106B	DNAJC5	4.52022e-38
UBQLN2	HSP26	-0.0978768		UBQLN2	HSP26	1												UBQLN2	DNAJC5	-0.0529491		UBQLN2	DNAJC5	1
VAM3	HSP26	-0.151073		VAM3	HSP26	1												VAM3	DNAJC5	0.242892		VAM3	DNAJC5	1
416mcherry	CCT4	-0.14098		416mcherry	CCT4	1												416mcherry	DNAJB3	0.11898		416mcherry	DNAJB3	1
426mcherry	CCT4	-0.115987		426mcherry	CCT4	1												426mcherry	DNAJB3	0.0719394		426mcherry	DNAJB3	1
alpha-synuclein-A53T	CCT4	-0.129345		alpha-synuclein-A53T	CCT4	1												alpha-synuclein-A53T	DNAJB3	-0.155036		alpha-synuclein-A53T	DNAJB3	1
alpha-synuclein-E46K	CCT4	-0.251514		alpha-synuclein-E46K	CCT4	1												alpha-synuclein-E46K	DNAJB3	-0.109314		alpha-synuclein-E46K	DNAJB3	1
alpha-synuclein-H50Q	CCT4	-0.332761		alpha-synuclein-H50Q	CCT4	1												alpha-synuclein-H50Q	DNAJB3	-0.144702		alpha-synuclein-H50Q	DNAJB3	1
alpha-synuclein-WT	CCT4	-0.548988		alpha-synuclein-WT	CCT4	1												alpha-synuclein-WT	DNAJB3	-0.198705		alpha-synuclein-WT	DNAJB3	1
AMN1	CCT4	-1.14567		AMN1	CCT4	1												AMN1	DNAJB3	0.200527		AMN1	DNAJB3	1
ANG	CCT4	#NAME?		ANG	CCT4	1												ANG	DNAJB3	-0.696502		ANG	DNAJB3	1
APP-CTF	CCT4	0.113189		APP-CTF	CCT4	1												APP-CTF	DNAJB3	-0.0860524		APP-CTF	DNAJB3	1
ATXN1-Q85	CCT4	-0.134435		ATXN1-Q85	CCT4	1												ATXN1-Q85	DNAJB3	-0.0834898		ATXN1-Q85	DNAJB3	1
CHMP2B	CCT4	#NAME?		CHMP2B	CCT4	1												CHMP2B	DNAJB3	-0.19479		CHMP2B	DNAJB3	1
EWSR1	CCT4	-0.464113		EWSR1	CCT4	1												EWSR1	DNAJB3	-0.207523		EWSR1	DNAJB3	1
FUS	CCT4	-0.611002		FUS	CCT4	1												FUS	DNAJB3	-0.256658		FUS	DNAJB3	1
FUS-G156E	CCT4	-0.506653		FUS-G156E	CCT4	1												FUS-G156E	DNAJB3	-0.278029		FUS-G156E	DNAJB3	1
FUS-P431L	CCT4	-0.80747		FUS-P431L	CCT4	1												FUS-P431L	DNAJB3	0.0706271		FUS-P431L	DNAJB3	1
FUS-R521C	CCT4	-0.600492		FUS-R521C	CCT4	1												FUS-R521C	DNAJB3	-0.27171		FUS-R521C	DNAJB3	1
GR50	CCT4	-0.223454		GR50	CCT4	1												GR50	DNAJB3	-0.0418216		GR50	DNAJB3	1
hnRNPA1	CCT4	-0.219049		hnRNPA1	CCT4	1												hnRNPA1	DNAJB3	-0.321482		hnRNPA1	DNAJB3	1
hnRNPA2B1	CCT4	-0.275594		hnRNPA2B1	CCT4	1												hnRNPA2B1	DNAJB3	-0.0560729		hnRNPA2B1	DNAJB3	1
Kar2-Abeta	CCT4	-0.199843		Kar2-Abeta	CCT4	1												Kar2-Abeta	DNAJB3	-0.12861		Kar2-Abeta	DNAJB3	1
OPTN	CCT4	-0.684106		OPTN	CCT4	1												OPTN	DNAJB3	-0.226946		OPTN	DNAJB3	1
PAB1-17A	CCT4	-1.03076		PAB1-17A	CCT4	1												PAB1-17A	DNAJB3	0.0142736		PAB1-17A	DNAJB3	1
PAB1-20A	CCT4	#NAME?		PAB1-20A	CCT4	1												PAB1-20A	DNAJB3	0.111626		PAB1-20A	DNAJB3	1
PAB1-8A	CCT4	-0.818498		PAB1-8A	CCT4	1												PAB1-8A	DNAJB3	-0.131142		PAB1-8A	DNAJB3	1
PAP1	CCT4	#NAME?		PAP1	CCT4	1												PAP1	DNAJB3	-0.967021		PAP1	DNAJB3	1
PolyA	CCT4	-0.298587		PolyA	CCT4	1												PolyA	DNAJB3	-0.0548966		PolyA	DNAJB3	1
PolyC	CCT4	-0.0619243		PolyC	CCT4	1												PolyC	DNAJB3	-0.0136735		PolyC	DNAJB3	1
PolyL	CCT4	-0.1692		PolyL	CCT4	1												PolyL	DNAJB3	-0.0616365		PolyL	DNAJB3	1
PolyS	CCT4	-0.0106046		PolyS	CCT4	1												PolyS	DNAJB3	-0.0252348		PolyS	DNAJB3	1
PR50	CCT4	-0.268868		PR50	CCT4	1												PR50	DNAJB3	0.105714		PR50	DNAJB3	1
PrePro-3x-Abeta	CCT4	-0.239621		PrePro-3x-Abeta	CCT4	1												PrePro-3x-Abeta	DNAJB3	-0.0946255		PrePro-3x-Abeta	DNAJB3	1
PrePro-3x-ADAN	CCT4	-0.125986		PrePro-3x-ADAN	CCT4	1												PrePro-3x-ADAN	DNAJB3	-0.115123		PrePro-3x-ADAN	DNAJB3	1
REX2	CCT4	-0.419459		REX2	CCT4	1												REX2	DNAJB3	0.110423		REX2	DNAJB3	1
RNQ1	CCT4	#NAME?		RNQ1	CCT4	1												RNQ1	DNAJB3	0.131296		RNQ1	DNAJB3	1
SCO2	CCT4	-0.63291		SCO2	CCT4	1												SCO2	DNAJB3	-0.113974		SCO2	DNAJB3	1
SoxN-A22	CCT4	-0.497984		SoxN-A22	CCT4	1												SoxN-A22	DNAJB3	-0.134403		SoxN-A22	DNAJB3	1
SUP35	CCT4	-0.397003		SUP35	CCT4	1												SUP35	DNAJB3	0.291118		SUP35	DNAJB3	1
TAF15	CCT4	-0.200935		TAF15	CCT4	1												TAF15	DNAJB3	-0.00847604		TAF15	DNAJB3	1
TDP43	CCT4	-0.388122		TDP43	CCT4	1												TDP43	DNAJB3	-0.11878		TDP43	DNAJB3	1
TDP43-M337V	CCT4	-0.542267		TDP43-M337V	CCT4	1												TDP43-M337V	DNAJB3	-0.559938		TDP43-M337V	DNAJB3	1
TDP43-N267S	CCT4	-0.242949		TDP43-N267S	CCT4	1												TDP43-N267S	DNAJB3	-0.0289448		TDP43-N267S	DNAJB3	1
TDP43-Q331K	CCT4	#NAME?		TDP43-Q331K	CCT4	1												TDP43-Q331K	DNAJB3	-0.0840268		TDP43-Q331K	DNAJB3	1
TMEM106B	CCT4	-1.06246		TMEM106B	CCT4	1												TMEM106B	DNAJB3	-0.0272945		TMEM106B	DNAJB3	1
UBQLN2	CCT4	-0.35766		UBQLN2	CCT4	1												UBQLN2	DNAJB3	-0.0442773		UBQLN2	DNAJB3	1
VAM3	CCT4	-0.240383		VAM3	CCT4	1												VAM3	DNAJB3	0.0230829		VAM3	DNAJB3	1
416mcherry	CCT6	-0.107554		416mcherry	CCT6	1												416mcherry	HSPA1A	0.0730193		416mcherry	HSPA1A	0.941544
426mcherry	CCT6	-0.167507		426mcherry	CCT6	1												426mcherry	HSPA1A	-0.0516768		426mcherry	HSPA1A	0.994025
alpha-synuclein-A53T	CCT6	-0.0573605		alpha-synuclein-A53T	CCT6	1												alpha-synuclein-A53T	HSPA1A	0.128367		alpha-synuclein-A53T	HSPA1A	0.941544
alpha-synuclein-E46K	CCT6	-0.190082		alpha-synuclein-E46K	CCT6	1												alpha-synuclein-E46K	HSPA1A	0.0964657		alpha-synuclein-E46K	HSPA1A	0.941544
alpha-synuclein-H50Q	CCT6	-0.0654542		alpha-synuclein-H50Q	CCT6	1												alpha-synuclein-H50Q	HSPA1A	-0.0440403		alpha-synuclein-H50Q	HSPA1A	0.941544
alpha-synuclein-WT	CCT6	-0.413491		alpha-synuclein-WT	CCT6	1												alpha-synuclein-WT	HSPA1A	0.0279736		alpha-synuclein-WT	HSPA1A	0.941544
AMN1	CCT6	0.259599		AMN1	CCT6	1												AMN1	HSPA1A	0.071157		AMN1	HSPA1A	0.941544
ANG	CCT6	#NAME?		ANG	CCT6	1												ANG	HSPA1A	-0.181873		ANG	HSPA1A	0.941544
APP-CTF	CCT6	-0.0221036		APP-CTF	CCT6	1												APP-CTF	HSPA1A	0.0421453		APP-CTF	HSPA1A	0.941544
ATXN1-Q85	CCT6	-0.125628		ATXN1-Q85	CCT6	1												ATXN1-Q85	HSPA1A	0.0138464		ATXN1-Q85	HSPA1A	0.941544
CHMP2B	CCT6	-0.932655		CHMP2B	CCT6	1												CHMP2B	HSPA1A	0.357976		CHMP2B	HSPA1A	0.941544
EWSR1	CCT6	-0.0905609		EWSR1	CCT6	1												EWSR1	HSPA1A	0.193813		EWSR1	HSPA1A	0.941544
FUS	CCT6	0.82427		FUS	CCT6	0.000388397												FUS	HSPA1A	0.309069		FUS	HSPA1A	0.941544
FUS-G156E	CCT6	0.595974		FUS-G156E	CCT6	1												FUS-G156E	HSPA1A	0.324439		FUS-G156E	HSPA1A	0.941544
FUS-P431L	CCT6	0.391839		FUS-P431L	CCT6	1												FUS-P431L	HSPA1A	0.180465		FUS-P431L	HSPA1A	0.941544
FUS-R521C	CCT6	0.474758		FUS-R521C	CCT6	1												FUS-R521C	HSPA1A	0.499343		FUS-R521C	HSPA1A	0.941544
GR50	CCT6	-0.205729		GR50	CCT6	1												GR50	HSPA1A	0.0321891		GR50	HSPA1A	0.941544
hnRNPA1	CCT6	-0.387299		hnRNPA1	CCT6	1												hnRNPA1	HSPA1A	-0.0373049		hnRNPA1	HSPA1A	0.941544
hnRNPA2B1	CCT6	-0.0689546		hnRNPA2B1	CCT6	1												hnRNPA2B1	HSPA1A	0.129938		hnRNPA2B1	HSPA1A	0.941544
Kar2-Abeta	CCT6	-0.54284		Kar2-Abeta	CCT6	1												Kar2-Abeta	HSPA1A	0.0974555		Kar2-Abeta	HSPA1A	0.941544
OPTN	CCT6	0.183781		OPTN	CCT6	1												OPTN	HSPA1A	0.277166		OPTN	HSPA1A	0.941544
PAB1-17A	CCT6	-0.0126208		PAB1-17A	CCT6	1												PAB1-17A	HSPA1A	0.133032		PAB1-17A	HSPA1A	0.941544
PAB1-20A	CCT6	-0.00882721		PAB1-20A	CCT6	1												PAB1-20A	HSPA1A	#NAME?		PAB1-20A	HSPA1A	0.941544
PAB1-8A	CCT6	-0.0640058		PAB1-8A	CCT6	1												PAB1-8A	HSPA1A	0.0028558		PAB1-8A	HSPA1A	0.941544
PAP1	CCT6	-0.438295		PAP1	CCT6	1												PAP1	HSPA1A	0.246177		PAP1	HSPA1A	0.941544
PolyA	CCT6	-0.300256		PolyA	CCT6	1												PolyA	HSPA1A	0.0772736		PolyA	HSPA1A	0.941544
PolyC	CCT6	-0.428999		PolyC	CCT6	1												PolyC	HSPA1A	0.0168218		PolyC	HSPA1A	0.941544
PolyL	CCT6	-0.188616		PolyL	CCT6	1												PolyL	HSPA1A	0.05964		PolyL	HSPA1A	0.941544
PolyS	CCT6	0.0316921		PolyS	CCT6	1												PolyS	HSPA1A	-0.000543121		PolyS	HSPA1A	0.949492
PR50	CCT6	-0.171965		PR50	CCT6	1												PR50	HSPA1A	0.243767		PR50	HSPA1A	0.941544
PrePro-3x-Abeta	CCT6	-0.378988		PrePro-3x-Abeta	CCT6	1												PrePro-3x-Abeta	HSPA1A	0.20587		PrePro-3x-Abeta	HSPA1A	0.941544
PrePro-3x-ADAN	CCT6	-0.396253		PrePro-3x-ADAN	CCT6	1												PrePro-3x-ADAN	HSPA1A	0.0587425		PrePro-3x-ADAN	HSPA1A	0.941544
REX2	CCT6	-0.269769		REX2	CCT6	1												REX2	HSPA1A	0.15264		REX2	HSPA1A	0.941544
RNQ1	CCT6	0.04116		RNQ1	CCT6	1												RNQ1	HSPA1A	0.506756		RNQ1	HSPA1A	0.941544
SCO2	CCT6	-0.340275		SCO2	CCT6	1												SCO2	HSPA1A	0.182576		SCO2	HSPA1A	0.941544
SoxN-A22	CCT6	-0.236754		SoxN-A22	CCT6	1												SoxN-A22	HSPA1A	0.00205074		SoxN-A22	HSPA1A	0.941544
SUP35	CCT6	0.809788		SUP35	CCT6	3.27531e-05												SUP35	HSPA1A	0.211023		SUP35	HSPA1A	0.941544
TAF15	CCT6	-0.14376		TAF15	CCT6	1												TAF15	HSPA1A	0.0277934		TAF15	HSPA1A	0.941544
TDP43	CCT6	0.0930338		TDP43	CCT6	1												TDP43	HSPA1A	0.311092		TDP43	HSPA1A	0.941544
TDP43-M337V	CCT6	-0.244608		TDP43-M337V	CCT6	1												TDP43-M337V	HSPA1A	0.34517		TDP43-M337V	HSPA1A	0.941544
TDP43-N267S	CCT6	0.356344		TDP43-N267S	CCT6	1												TDP43-N267S	HSPA1A	0.187106		TDP43-N267S	HSPA1A	0.941544
TDP43-Q331K	CCT6	-0.335824		TDP43-Q331K	CCT6	1												TDP43-Q331K	HSPA1A	0.314474		TDP43-Q331K	HSPA1A	0.941544
TMEM106B	CCT6	0.135443		TMEM106B	CCT6	1												TMEM106B	HSPA1A	-0.659232		TMEM106B	HSPA1A	0.949492
UBQLN2	CCT6	-0.111125		UBQLN2	CCT6	1												UBQLN2	HSPA1A	0.147005		UBQLN2	HSPA1A	0.941544
VAM3	CCT6	0.00396172		VAM3	CCT6	1												VAM3	HSPA1A	0.286942		VAM3	HSPA1A	0.941544
416mcherry	YDJ1	-1.0719		416mcherry	YDJ1	1												416mcherry	HSPA2	0.0629618		416mcherry	HSPA2	0.999998
426mcherry	YDJ1	-0.78679		426mcherry	YDJ1	1												426mcherry	HSPA2	0.00827629		426mcherry	HSPA2	0.999998
alpha-synuclein-A53T	YDJ1	-0.470208		alpha-synuclein-A53T	YDJ1	1												alpha-synuclein-A53T	HSPA2	-0.0674639		alpha-synuclein-A53T	HSPA2	0.999998
alpha-synuclein-E46K	YDJ1	-0.368308		alpha-synuclein-E46K	YDJ1	1												alpha-synuclein-E46K	HSPA2	-0.00293715		alpha-synuclein-E46K	HSPA2	0.999998
alpha-synuclein-H50Q	YDJ1	-0.465698		alpha-synuclein-H50Q	YDJ1	1												alpha-synuclein-H50Q	HSPA2	0.12463		alpha-synuclein-H50Q	HSPA2	0.999998
alpha-synuclein-WT	YDJ1	-0.428738		alpha-synuclein-WT	YDJ1	1												alpha-synuclein-WT	HSPA2	-0.0361163		alpha-synuclein-WT	HSPA2	0.999998
AMN1	YDJ1	-0.52703		AMN1	YDJ1	1												AMN1	HSPA2	0.335604		AMN1	HSPA2	0.999998
ANG	YDJ1	#NAME?		ANG	YDJ1	1												ANG	HSPA2	#NAME?		ANG	HSPA2	0.999998
APP-CTF	YDJ1	-0.543253		APP-CTF	YDJ1	1												APP-CTF	HSPA2	-0.0860715		APP-CTF	HSPA2	0.999998
ATXN1-Q85	YDJ1	-0.337684		ATXN1-Q85	YDJ1	1												ATXN1-Q85	HSPA2	0.00252465		ATXN1-Q85	HSPA2	0.999998
CHMP2B	YDJ1	-2.39297		CHMP2B	YDJ1	1												CHMP2B	HSPA2	-4.66478e-05		CHMP2B	HSPA2	0.999998
EWSR1	YDJ1	0.606726		EWSR1	YDJ1	0.000813534												EWSR1	HSPA2	-0.0694753		EWSR1	HSPA2	0.999998
FUS	YDJ1	0.0375342		FUS	YDJ1	1												FUS	HSPA2	-0.27896		FUS	HSPA2	0.999998
FUS-G156E	YDJ1	0.0580592		FUS-G156E	YDJ1	1												FUS-G156E	HSPA2	-0.0857809		FUS-G156E	HSPA2	0.999998
FUS-P431L	YDJ1	-0.426131		FUS-P431L	YDJ1	1												FUS-P431L	HSPA2	-0.0930652		FUS-P431L	HSPA2	0.999998
FUS-R521C	YDJ1	-0.678621		FUS-R521C	YDJ1	1												FUS-R521C	HSPA2	0.279168		FUS-R521C	HSPA2	0.999998
GR50	YDJ1	-0.815059		GR50	YDJ1	1												GR50	HSPA2	-0.0172486		GR50	HSPA2	0.999998
hnRNPA1	YDJ1	-1.07114		hnRNPA1	YDJ1	1												hnRNPA1	HSPA2	-0.150318		hnRNPA1	HSPA2	0.999998
hnRNPA2B1	YDJ1	-0.912133		hnRNPA2B1	YDJ1	1												hnRNPA2B1	HSPA2	-0.0367166		hnRNPA2B1	HSPA2	0.999998
Kar2-Abeta	YDJ1	-0.65897		Kar2-Abeta	YDJ1	1												Kar2-Abeta	HSPA2	0.0760449		Kar2-Abeta	HSPA2	0.999998
OPTN	YDJ1	-0.252791		OPTN	YDJ1	1												OPTN	HSPA2	-0.0552176		OPTN	HSPA2	0.999998
PAB1-17A	YDJ1	-1.23776		PAB1-17A	YDJ1	1												PAB1-17A	HSPA2	-0.110897		PAB1-17A	HSPA2	0.999998
PAB1-20A	YDJ1	#NAME?		PAB1-20A	YDJ1	1												PAB1-20A	HSPA2	#NAME?		PAB1-20A	HSPA2	0.999998
PAB1-8A	YDJ1	-0.964388		PAB1-8A	YDJ1	1												PAB1-8A	HSPA2	0.19987		PAB1-8A	HSPA2	0.999998
PAP1	YDJ1	#NAME?		PAP1	YDJ1	1												PAP1	HSPA2	-0.167961		PAP1	HSPA2	0.999998
PolyA	YDJ1	-1.01498		PolyA	YDJ1	1												PolyA	HSPA2	0.0462136		PolyA	HSPA2	0.999998
PolyC	YDJ1	-0.34168		PolyC	YDJ1	1												PolyC	HSPA2	0.0240631		PolyC	HSPA2	0.999998
PolyL	YDJ1	-0.983001		PolyL	YDJ1	1												PolyL	HSPA2	0.0354473		PolyL	HSPA2	0.999998
PolyS	YDJ1	-0.899414		PolyS	YDJ1	1												PolyS	HSPA2	0.0477356		PolyS	HSPA2	0.999998
PR50	YDJ1	0.11151		PR50	YDJ1	1												PR50	HSPA2	0.0586729		PR50	HSPA2	0.999998
PrePro-3x-Abeta	YDJ1	-1.36585		PrePro-3x-Abeta	YDJ1	1												PrePro-3x-Abeta	HSPA2	-0.10952		PrePro-3x-Abeta	HSPA2	0.999998
PrePro-3x-ADAN	YDJ1	-0.825715		PrePro-3x-ADAN	YDJ1	1												PrePro-3x-ADAN	HSPA2	0.00722745		PrePro-3x-ADAN	HSPA2	0.999998
REX2	YDJ1	-1.39641		REX2	YDJ1	1												REX2	HSPA2	-0.0416756		REX2	HSPA2	0.999998
RNQ1	YDJ1	#NAME?		RNQ1	YDJ1	1												RNQ1	HSPA2	0.235358		RNQ1	HSPA2	0.999998
SCO2	YDJ1	-1.42061		SCO2	YDJ1	1												SCO2	HSPA2	0.0302293		SCO2	HSPA2	0.999998
SoxN-A22	YDJ1	-0.8413		SoxN-A22	YDJ1	1												SoxN-A22	HSPA2	0.147573		SoxN-A22	HSPA2	0.999998
SUP35	YDJ1	-1.02892		SUP35	YDJ1	1												SUP35	HSPA2	0.233259		SUP35	HSPA2	0.999998
TAF15	YDJ1	-0.633286		TAF15	YDJ1	1												TAF15	HSPA2	-0.00658919		TAF15	HSPA2	0.999998
TDP43	YDJ1	-1.11292		TDP43	YDJ1	1												TDP43	HSPA2	0.14515		TDP43	HSPA2	0.999998
TDP43-M337V	YDJ1	-0.226294		TDP43-M337V	YDJ1	1												TDP43-M337V	HSPA2	0.296037		TDP43-M337V	HSPA2	0.999998
TDP43-N267S	YDJ1	-0.514431		TDP43-N267S	YDJ1	1												TDP43-N267S	HSPA2	0.297042		TDP43-N267S	HSPA2	0.999998
TDP43-Q331K	YDJ1	-0.98231		TDP43-Q331K	YDJ1	1												TDP43-Q331K	HSPA2	-0.558577		TDP43-Q331K	HSPA2	0.999998
TMEM106B	YDJ1	#NAME?		TMEM106B	YDJ1	1												TMEM106B	HSPA2	0.25655		TMEM106B	HSPA2	0.999998
UBQLN2	YDJ1	-1.37561		UBQLN2	YDJ1	1												UBQLN2	HSPA2	-0.0670252		UBQLN2	HSPA2	0.999998
VAM3	YDJ1	-0.911045		VAM3	YDJ1	1												VAM3	HSPA2	0.111411		VAM3	HSPA2	0.999998
416mcherry	HSP12	0.537253		416mcherry	HSP12	6.29754e-67												416mcherry	HSPA8	0.0528332		416mcherry	HSPA8	1
426mcherry	HSP12	0.00774256		426mcherry	HSP12	1												426mcherry	HSPA8	-0.10295		426mcherry	HSPA8	1
alpha-synuclein-A53T	HSP12	-0.106707		alpha-synuclein-A53T	HSP12	1												alpha-synuclein-A53T	HSPA8	-0.235798		alpha-synuclein-A53T	HSPA8	1
alpha-synuclein-E46K	HSP12	-0.229007		alpha-synuclein-E46K	HSP12	1												alpha-synuclein-E46K	HSPA8	-0.210938		alpha-synuclein-E46K	HSPA8	1
alpha-synuclein-H50Q	HSP12	-0.562482		alpha-synuclein-H50Q	HSP12	1												alpha-synuclein-H50Q	HSPA8	-0.0525578		alpha-synuclein-H50Q	HSPA8	1
alpha-synuclein-WT	HSP12	-0.184829		alpha-synuclein-WT	HSP12	1												alpha-synuclein-WT	HSPA8	-0.352056		alpha-synuclein-WT	HSPA8	1
AMN1	HSP12	0.287299		AMN1	HSP12	1												AMN1	HSPA8	-0.428068		AMN1	HSPA8	1
ANG	HSP12	-0.92286		ANG	HSP12	1												ANG	HSPA8	-0.495421		ANG	HSPA8	1
APP-CTF	HSP12	-0.303657		APP-CTF	HSP12	1												APP-CTF	HSPA8	0.0154046		APP-CTF	HSPA8	1
ATXN1-Q85	HSP12	0.0750949		ATXN1-Q85	HSP12	1												ATXN1-Q85	HSPA8	0.018133		ATXN1-Q85	HSPA8	1
CHMP2B	HSP12	-0.131725		CHMP2B	HSP12	1												CHMP2B	HSPA8	-0.68503		CHMP2B	HSPA8	1
EWSR1	HSP12	-0.263567		EWSR1	HSP12	1												EWSR1	HSPA8	0.0458889		EWSR1	HSPA8	1
FUS	HSP12	-0.12975		FUS	HSP12	1												FUS	HSPA8	-0.486983		FUS	HSPA8	1
FUS-G156E	HSP12	-0.60518		FUS-G156E	HSP12	1												FUS-G156E	HSPA8	-0.372506		FUS-G156E	HSPA8	1
FUS-P431L	HSP12	-0.119818		FUS-P431L	HSP12	1												FUS-P431L	HSPA8	-0.133507		FUS-P431L	HSPA8	1
FUS-R521C	HSP12	-0.234866		FUS-R521C	HSP12	1												FUS-R521C	HSPA8	-0.154338		FUS-R521C	HSPA8	1
GR50	HSP12	-0.0319782		GR50	HSP12	1												GR50	HSPA8	-0.149194		GR50	HSPA8	1
hnRNPA1	HSP12	-0.282119		hnRNPA1	HSP12	1												hnRNPA1	HSPA8	0.076285		hnRNPA1	HSPA8	1
hnRNPA2B1	HSP12	-0.10081		hnRNPA2B1	HSP12	1												hnRNPA2B1	HSPA8	-0.0708068		hnRNPA2B1	HSPA8	1
Kar2-Abeta	HSP12	0.0110167		Kar2-Abeta	HSP12	1												Kar2-Abeta	HSPA8	0.00783028		Kar2-Abeta	HSPA8	1
OPTN	HSP12	0.141468		OPTN	HSP12	1												OPTN	HSPA8	-0.293849		OPTN	HSPA8	1
PAB1-17A	HSP12	-0.258618		PAB1-17A	HSP12	1												PAB1-17A	HSPA8	-0.221284		PAB1-17A	HSPA8	1
PAB1-20A	HSP12	1.01013		PAB1-20A	HSP12	1												PAB1-20A	HSPA8	#NAME?		PAB1-20A	HSPA8	1
PAB1-8A	HSP12	-0.247786		PAB1-8A	HSP12	1												PAB1-8A	HSPA8	-0.203709		PAB1-8A	HSPA8	1
PAP1	HSP12	#NAME?		PAP1	HSP12	1												PAP1	HSPA8	#NAME?		PAP1	HSPA8	1
PolyA	HSP12	-0.0232184		PolyA	HSP12	1												PolyA	HSPA8	0.0419623		PolyA	HSPA8	1
PolyC	HSP12	-0.019364		PolyC	HSP12	1												PolyC	HSPA8	-0.0838963		PolyC	HSPA8	1
PolyL	HSP12	-0.141763		PolyL	HSP12	1												PolyL	HSPA8	-0.0470972		PolyL	HSPA8	1
PolyS	HSP12	-0.0724782		PolyS	HSP12	1												PolyS	HSPA8	-0.069882		PolyS	HSPA8	1
PR50	HSP12	0.0298833		PR50	HSP12	1												PR50	HSPA8	-0.150615		PR50	HSPA8	1
PrePro-3x-Abeta	HSP12	0.189818		PrePro-3x-Abeta	HSP12	1												PrePro-3x-Abeta	HSPA8	0.0281095		PrePro-3x-Abeta	HSPA8	1
PrePro-3x-ADAN	HSP12	-0.19679		PrePro-3x-ADAN	HSP12	1												PrePro-3x-ADAN	HSPA8	0.0131568		PrePro-3x-ADAN	HSPA8	1
REX2	HSP12	-0.250097		REX2	HSP12	1												REX2	HSPA8	-0.30334		REX2	HSPA8	1
RNQ1	HSP12	0.418292		RNQ1	HSP12	1												RNQ1	HSPA8	-0.3059		RNQ1	HSPA8	1
SCO2	HSP12	0.0628586		SCO2	HSP12	1												SCO2	HSPA8	-0.384195		SCO2	HSPA8	1
SoxN-A22	HSP12	-0.212075		SoxN-A22	HSP12	1												SoxN-A22	HSPA8	-0.227862		SoxN-A22	HSPA8	1
SUP35	HSP12	0.173477		SUP35	HSP12	1												SUP35	HSPA8	-0.222019		SUP35	HSPA8	1
TAF15	HSP12	-0.144654		TAF15	HSP12	1												TAF15	HSPA8	0.0114741		TAF15	HSPA8	1
TDP43	HSP12	-0.0403533		TDP43	HSP12	1												TDP43	HSPA8	-0.453556		TDP43	HSPA8	1
TDP43-M337V	HSP12	-1.3997		TDP43-M337V	HSP12	1												TDP43-M337V	HSPA8	-0.316873		TDP43-M337V	HSPA8	1
TDP43-N267S	HSP12	-0.748043		TDP43-N267S	HSP12	1												TDP43-N267S	HSPA8	-0.438577		TDP43-N267S	HSPA8	1
TDP43-Q331K	HSP12	-0.645803		TDP43-Q331K	HSP12	1												TDP43-Q331K	HSPA8	0.166636		TDP43-Q331K	HSPA8	1
TMEM106B	HSP12	-0.156367		TMEM106B	HSP12	1												TMEM106B	HSPA8	-0.128867		TMEM106B	HSPA8	1
UBQLN2	HSP12	-0.109875		UBQLN2	HSP12	1												UBQLN2	HSPA8	-0.0804971		UBQLN2	HSPA8	1
VAM3	HSP12	-0.429984		VAM3	HSP12	1												VAM3	HSPA8	-0.0596585		VAM3	HSPA8	1
416mcherry	HSP32	-0.0404086		416mcherry	HSP32	1												416mcherry	hCCT6A	0.0893218		416mcherry	hCCT6A	1
426mcherry	HSP32	-0.13891		426mcherry	HSP32	1												426mcherry	hCCT6A	-0.0640968		426mcherry	hCCT6A	1
alpha-synuclein-A53T	HSP32	-0.237451		alpha-synuclein-A53T	HSP32	1												alpha-synuclein-A53T	hCCT6A	-0.107045		alpha-synuclein-A53T	hCCT6A	1
alpha-synuclein-E46K	HSP32	-0.169996		alpha-synuclein-E46K	HSP32	1												alpha-synuclein-E46K	hCCT6A	-0.294771		alpha-synuclein-E46K	hCCT6A	1
alpha-synuclein-H50Q	HSP32	0.287344		alpha-synuclein-H50Q	HSP32	1												alpha-synuclein-H50Q	hCCT6A	-0.137849		alpha-synuclein-H50Q	hCCT6A	1
alpha-synuclein-WT	HSP32	-0.252414		alpha-synuclein-WT	HSP32	1												alpha-synuclein-WT	hCCT6A	-0.313134		alpha-synuclein-WT	hCCT6A	1
AMN1	HSP32	#NAME?		AMN1	HSP32	1												AMN1	hCCT6A	-0.854589		AMN1	hCCT6A	1
ANG	HSP32	-0.391593		ANG	HSP32	1												ANG	hCCT6A	#NAME?		ANG	hCCT6A	1
APP-CTF	HSP32	0.0168996		APP-CTF	HSP32	1												APP-CTF	hCCT6A	-0.156998		APP-CTF	hCCT6A	1
ATXN1-Q85	HSP32	-0.0387628		ATXN1-Q85	HSP32	1												ATXN1-Q85	hCCT6A	-0.0596377		ATXN1-Q85	hCCT6A	1
CHMP2B	HSP32	-0.281417		CHMP2B	HSP32	1												CHMP2B	hCCT6A	0.293591		CHMP2B	hCCT6A	1
EWSR1	HSP32	-0.778834		EWSR1	HSP32	1												EWSR1	hCCT6A	0.146314		EWSR1	hCCT6A	1
FUS	HSP32	0.0539234		FUS	HSP32	1												FUS	hCCT6A	-0.495816		FUS	hCCT6A	1
FUS-G156E	HSP32	0.394551		FUS-G156E	HSP32	1												FUS-G156E	hCCT6A	-0.261885		FUS-G156E	hCCT6A	1
FUS-P431L	HSP32	0.206398		FUS-P431L	HSP32	1												FUS-P431L	hCCT6A	-0.0656402		FUS-P431L	hCCT6A	1
FUS-R521C	HSP32	0.293272		FUS-R521C	HSP32	1												FUS-R521C	hCCT6A	-0.122428		FUS-R521C	hCCT6A	1
GR50	HSP32	-0.106972		GR50	HSP32	1												GR50	hCCT6A	-0.16528		GR50	hCCT6A	1
hnRNPA1	HSP32	-0.448626		hnRNPA1	HSP32	1												hnRNPA1	hCCT6A	-0.224251		hnRNPA1	hCCT6A	1
hnRNPA2B1	HSP32	0.0333174		hnRNPA2B1	HSP32	1												hnRNPA2B1	hCCT6A	-0.225825		hnRNPA2B1	hCCT6A	1
Kar2-Abeta	HSP32	-0.0995239		Kar2-Abeta	HSP32	1												Kar2-Abeta	hCCT6A	0.0426039		Kar2-Abeta	hCCT6A	1
OPTN	HSP32	0.173443		OPTN	HSP32	1												OPTN	hCCT6A	-0.307205		OPTN	hCCT6A	1
PAB1-17A	HSP32	0.0499283		PAB1-17A	HSP32	1												PAB1-17A	hCCT6A	-0.0319022		PAB1-17A	hCCT6A	1
PAB1-20A	HSP32	-0.501105		PAB1-20A	HSP32	1												PAB1-20A	hCCT6A	0.128783		PAB1-20A	hCCT6A	1
PAB1-8A	HSP32	-0.216164		PAB1-8A	HSP32	1												PAB1-8A	hCCT6A	0.130651		PAB1-8A	hCCT6A	1
PAP1	HSP32	-0.331006		PAP1	HSP32	1												PAP1	hCCT6A	0.229205		PAP1	hCCT6A	1
PolyA	HSP32	-0.0614919		PolyA	HSP32	1												PolyA	hCCT6A	-0.0209639		PolyA	hCCT6A	1
PolyC	HSP32	-0.0429064		PolyC	HSP32	1												PolyC	hCCT6A	-0.0978619		PolyC	hCCT6A	1
PolyL	HSP32	-0.140562		PolyL	HSP32	1												PolyL	hCCT6A	-0.0119926		PolyL	hCCT6A	1
PolyS	HSP32	-0.183434		PolyS	HSP32	1												PolyS	hCCT6A	0.0110522		PolyS	hCCT6A	1
PR50	HSP32	-0.060176		PR50	HSP32	1												PR50	hCCT6A	-0.0457142		PR50	hCCT6A	1
PrePro-3x-Abeta	HSP32	-0.0217291		PrePro-3x-Abeta	HSP32	1												PrePro-3x-Abeta	hCCT6A	0.111109		PrePro-3x-Abeta	hCCT6A	1
PrePro-3x-ADAN	HSP32	-0.103237		PrePro-3x-ADAN	HSP32	1												PrePro-3x-ADAN	hCCT6A	0.000544452		PrePro-3x-ADAN	hCCT6A	1
REX2	HSP32	-0.0915951		REX2	HSP32	1												REX2	hCCT6A	-0.139802		REX2	hCCT6A	1
RNQ1	HSP32	-1.09869		RNQ1	HSP32	1												RNQ1	hCCT6A	0.102932		RNQ1	hCCT6A	1
SCO2	HSP32	-0.22498		SCO2	HSP32	1												SCO2	hCCT6A	-0.191827		SCO2	hCCT6A	1
SoxN-A22	HSP32	-0.0962466		SoxN-A22	HSP32	1												SoxN-A22	hCCT6A	-0.00723736		SoxN-A22	hCCT6A	1
SUP35	HSP32	0.294359		SUP35	HSP32	1												SUP35	hCCT6A	-0.160161		SUP35	hCCT6A	1
TAF15	HSP32	-0.128248		TAF15	HSP32	1												TAF15	hCCT6A	0.00187895		TAF15	hCCT6A	1
TDP43	HSP32	-1.17959		TDP43	HSP32	1												TDP43	hCCT6A	-0.473403		TDP43	hCCT6A	1
TDP43-M337V	HSP32	-1.52515		TDP43-M337V	HSP32	1												TDP43-M337V	hCCT6A	-0.29216		TDP43-M337V	hCCT6A	1
TDP43-N267S	HSP32	-0.823953		TDP43-N267S	HSP32	1												TDP43-N267S	hCCT6A	-0.0720847		TDP43-N267S	hCCT6A	1
TDP43-Q331K	HSP32	-0.543532		TDP43-Q331K	HSP32	1												TDP43-Q331K	hCCT6A	-0.0638048		TDP43-Q331K	hCCT6A	1
TMEM106B	HSP32	#NAME?		TMEM106B	HSP32	1												TMEM106B	hCCT6A	0.0636872		TMEM106B	hCCT6A	1
UBQLN2	HSP32	-0.0488011		UBQLN2	HSP32	1												UBQLN2	hCCT6A	0.00359453		UBQLN2	hCCT6A	1
VAM3	HSP32	-0.0526271		VAM3	HSP32	1												VAM3	hCCT6A	-0.0426765		VAM3	hCCT6A	1
416mcherry	CCT7	-0.158411		416mcherry	CCT7	1												416mcherry	HSPA4	-0.0037		416mcherry	HSPA4	1
426mcherry	CCT7	-0.091359		426mcherry	CCT7	1												426mcherry	HSPA4	-0.00262674		426mcherry	HSPA4	1
alpha-synuclein-A53T	CCT7	0.0456005		alpha-synuclein-A53T	CCT7	1												alpha-synuclein-A53T	HSPA4	-0.139837		alpha-synuclein-A53T	HSPA4	1
alpha-synuclein-E46K	CCT7	0.214446		alpha-synuclein-E46K	CCT7	1												alpha-synuclein-E46K	HSPA4	-0.307976		alpha-synuclein-E46K	HSPA4	1
alpha-synuclein-H50Q	CCT7	0.163585		alpha-synuclein-H50Q	CCT7	1												alpha-synuclein-H50Q	HSPA4	-0.10714		alpha-synuclein-H50Q	HSPA4	1
alpha-synuclein-WT	CCT7	-0.127517		alpha-synuclein-WT	CCT7	1												alpha-synuclein-WT	HSPA4	-0.140135		alpha-synuclein-WT	HSPA4	1
AMN1	CCT7	-0.0665214		AMN1	CCT7	1												AMN1	HSPA4	-0.471663		AMN1	HSPA4	1
ANG	CCT7	#NAME?		ANG	CCT7	1												ANG	HSPA4	-1.0101		ANG	HSPA4	1
APP-CTF	CCT7	-0.106468		APP-CTF	CCT7	1												APP-CTF	HSPA4	-0.137869		APP-CTF	HSPA4	1
ATXN1-Q85	CCT7	-0.130762		ATXN1-Q85	CCT7	1												ATXN1-Q85	HSPA4	-0.131227		ATXN1-Q85	HSPA4	1
CHMP2B	CCT7	-0.22782		CHMP2B	CCT7	1												CHMP2B	HSPA4	-0.138696		CHMP2B	HSPA4	1
EWSR1	CCT7	0.279519		EWSR1	CCT7	1												EWSR1	HSPA4	0.074488		EWSR1	HSPA4	1
FUS	CCT7	-0.684325		FUS	CCT7	1												FUS	HSPA4	0.163113		FUS	HSPA4	1
FUS-G156E	CCT7	-0.130632		FUS-G156E	CCT7	1												FUS-G156E	HSPA4	-0.23687		FUS-G156E	HSPA4	1
FUS-P431L	CCT7	-0.378155		FUS-P431L	CCT7	1												FUS-P431L	HSPA4	-0.154473		FUS-P431L	HSPA4	1
FUS-R521C	CCT7	-0.37907		FUS-R521C	CCT7	1												FUS-R521C	HSPA4	-0.206531		FUS-R521C	HSPA4	1
GR50	CCT7	-0.16933		GR50	CCT7	1												GR50	HSPA4	0.0253454		GR50	HSPA4	1
hnRNPA1	CCT7	-0.558948		hnRNPA1	CCT7	1												hnRNPA1	HSPA4	-0.0926617		hnRNPA1	HSPA4	1
hnRNPA2B1	CCT7	-0.211925		hnRNPA2B1	CCT7	1												hnRNPA2B1	HSPA4	0.0127442		hnRNPA2B1	HSPA4	1
Kar2-Abeta	CCT7	-0.100415		Kar2-Abeta	CCT7	1												Kar2-Abeta	HSPA4	-0.0192404		Kar2-Abeta	HSPA4	1
OPTN	CCT7	-0.14704		OPTN	CCT7	1												OPTN	HSPA4	-0.0506484		OPTN	HSPA4	1
PAB1-17A	CCT7	-0.486707		PAB1-17A	CCT7	1												PAB1-17A	HSPA4	-0.0885494		PAB1-17A	HSPA4	1
PAB1-20A	CCT7	0.067565		PAB1-20A	CCT7	1												PAB1-20A	HSPA4	#NAME?		PAB1-20A	HSPA4	1
PAB1-8A	CCT7	-0.174677		PAB1-8A	CCT7	1												PAB1-8A	HSPA4	0.0488249		PAB1-8A	HSPA4	1
PAP1	CCT7	#NAME?		PAP1	CCT7	1												PAP1	HSPA4	-0.215547		PAP1	HSPA4	1
PolyA	CCT7	-0.0539752		PolyA	CCT7	1												PolyA	HSPA4	-0.00145479		PolyA	HSPA4	1
PolyC	CCT7	-0.0119438		PolyC	CCT7	1												PolyC	HSPA4	0.00765739		PolyC	HSPA4	1
PolyL	CCT7	-0.0145067		PolyL	CCT7	1												PolyL	HSPA4	-0.0116336		PolyL	HSPA4	1
PolyS	CCT7	-0.0855543		PolyS	CCT7	1												PolyS	HSPA4	-0.0240935		PolyS	HSPA4	1
PR50	CCT7	-0.175332		PR50	CCT7	1												PR50	HSPA4	-0.131961		PR50	HSPA4	1
PrePro-3x-Abeta	CCT7	-0.116748		PrePro-3x-Abeta	CCT7	1												PrePro-3x-Abeta	HSPA4	0.019734		PrePro-3x-Abeta	HSPA4	1
PrePro-3x-ADAN	CCT7	-0.0641896		PrePro-3x-ADAN	CCT7	1												PrePro-3x-ADAN	HSPA4	-0.118503		PrePro-3x-ADAN	HSPA4	1
REX2	CCT7	-0.330009		REX2	CCT7	1												REX2	HSPA4	-0.110342		REX2	HSPA4	1
RNQ1	CCT7	-0.923094		RNQ1	CCT7	1												RNQ1	HSPA4	-0.102855		RNQ1	HSPA4	1
SCO2	CCT7	-0.279931		SCO2	CCT7	1												SCO2	HSPA4	-0.0411728		SCO2	HSPA4	1
SoxN-A22	CCT7	-0.151832		SoxN-A22	CCT7	1												SoxN-A22	HSPA4	-0.0580877		SoxN-A22	HSPA4	1
SUP35	CCT7	-0.0862305		SUP35	CCT7	1												SUP35	HSPA4	-0.271518		SUP35	HSPA4	1
TAF15	CCT7	-0.102019		TAF15	CCT7	1												TAF15	HSPA4	-0.0997414		TAF15	HSPA4	1
TDP43	CCT7	-0.0649504		TDP43	CCT7	1												TDP43	HSPA4	-0.197275		TDP43	HSPA4	1
TDP43-M337V	CCT7	-0.136004		TDP43-M337V	CCT7	1												TDP43-M337V	HSPA4	0.0612729		TDP43-M337V	HSPA4	1
TDP43-N267S	CCT7	-0.674301		TDP43-N267S	CCT7	1												TDP43-N267S	HSPA4	0.20932		TDP43-N267S	HSPA4	1
TDP43-Q331K	CCT7	-0.480687		TDP43-Q331K	CCT7	1												TDP43-Q331K	HSPA4	-0.307367		TDP43-Q331K	HSPA4	1
TMEM106B	CCT7	-0.13081		TMEM106B	CCT7	1												TMEM106B	HSPA4	-0.576865		TMEM106B	HSPA4	1
UBQLN2	CCT7	-0.196913		UBQLN2	CCT7	1												UBQLN2	HSPA4	0.0755813		UBQLN2	HSPA4	1
VAM3	CCT7	-0.264575		VAM3	CCT7	1												VAM3	HSPA4	-0.228515		VAM3	HSPA4	1
416mcherry	HSP33	-0.037391		416mcherry	HSP33	1												416mcherry	DNAJA1	-0.0655924		416mcherry	DNAJA1	1
426mcherry	HSP33	0.0488475		426mcherry	HSP33	1												426mcherry	DNAJA1	-0.109603		426mcherry	DNAJA1	1
alpha-synuclein-A53T	HSP33	0.0373018		alpha-synuclein-A53T	HSP33	1												alpha-synuclein-A53T	DNAJA1	-0.0935248		alpha-synuclein-A53T	DNAJA1	1
alpha-synuclein-E46K	HSP33	0.108782		alpha-synuclein-E46K	HSP33	1												alpha-synuclein-E46K	DNAJA1	-0.200548		alpha-synuclein-E46K	DNAJA1	1
alpha-synuclein-H50Q	HSP33	-0.0199411		alpha-synuclein-H50Q	HSP33	1												alpha-synuclein-H50Q	DNAJA1	-0.0187581		alpha-synuclein-H50Q	DNAJA1	1
alpha-synuclein-WT	HSP33	-0.192656		alpha-synuclein-WT	HSP33	1												alpha-synuclein-WT	DNAJA1	-0.00206572		alpha-synuclein-WT	DNAJA1	1
AMN1	HSP33	-0.0541703		AMN1	HSP33	1												AMN1	DNAJA1	-0.533849		AMN1	DNAJA1	1
ANG	HSP33	#NAME?		ANG	HSP33	1												ANG	DNAJA1	0.098512		ANG	DNAJA1	1
APP-CTF	HSP33	0.0938438		APP-CTF	HSP33	1												APP-CTF	DNAJA1	-0.0460719		APP-CTF	DNAJA1	1
ATXN1-Q85	HSP33	-0.126046		ATXN1-Q85	HSP33	1												ATXN1-Q85	DNAJA1	-0.13313		ATXN1-Q85	DNAJA1	1
CHMP2B	HSP33	-0.749013		CHMP2B	HSP33	1												CHMP2B	DNAJA1	-0.762201		CHMP2B	DNAJA1	1
EWSR1	HSP33	-0.701634		EWSR1	HSP33	1												EWSR1	DNAJA1	0.175435		EWSR1	DNAJA1	1
FUS	HSP33	0.470542		FUS	HSP33	1												FUS	DNAJA1	0.180092		FUS	DNAJA1	1
FUS-G156E	HSP33	0.427399		FUS-G156E	HSP33	1												FUS-G156E	DNAJA1	0.0122333		FUS-G156E	DNAJA1	1
FUS-P431L	HSP33	0.409921		FUS-P431L	HSP33	1												FUS-P431L	DNAJA1	-0.504653		FUS-P431L	DNAJA1	1
FUS-R521C	HSP33	0.20245		FUS-R521C	HSP33	1												FUS-R521C	DNAJA1	-0.0811759		FUS-R521C	DNAJA1	1
GR50	HSP33	0.0441647		GR50	HSP33	1												GR50	DNAJA1	-0.165323		GR50	DNAJA1	1
hnRNPA1	HSP33	-0.184705		hnRNPA1	HSP33	1												hnRNPA1	DNAJA1	-0.264009		hnRNPA1	DNAJA1	1
hnRNPA2B1	HSP33	0.0100951		hnRNPA2B1	HSP33	1												hnRNPA2B1	DNAJA1	-0.200625		hnRNPA2B1	DNAJA1	1
Kar2-Abeta	HSP33	-0.0290553		Kar2-Abeta	HSP33	1												Kar2-Abeta	DNAJA1	-0.143592		Kar2-Abeta	DNAJA1	1
OPTN	HSP33	0.380705		OPTN	HSP33	1												OPTN	DNAJA1	-0.324405		OPTN	DNAJA1	1
PAB1-17A	HSP33	0.115708		PAB1-17A	HSP33	1												PAB1-17A	DNAJA1	-0.0270693		PAB1-17A	DNAJA1	1
PAB1-20A	HSP33	#NAME?		PAB1-20A	HSP33	1												PAB1-20A	DNAJA1	#NAME?		PAB1-20A	DNAJA1	1
PAB1-8A	HSP33	-0.0979573		PAB1-8A	HSP33	1												PAB1-8A	DNAJA1	0.0756815		PAB1-8A	DNAJA1	1
PAP1	HSP33	-0.145939		PAP1	HSP33	1												PAP1	DNAJA1	-0.86648		PAP1	DNAJA1	1
PolyA	HSP33	0.0405254		PolyA	HSP33	1												PolyA	DNAJA1	-0.086743		PolyA	DNAJA1	1
PolyC	HSP33	-0.0831734		PolyC	HSP33	1												PolyC	DNAJA1	0.0869797		PolyC	DNAJA1	1
PolyL	HSP33	-0.0176891		PolyL	HSP33	1												PolyL	DNAJA1	-0.114408		PolyL	DNAJA1	1
PolyS	HSP33	-0.0528624		PolyS	HSP33	1												PolyS	DNAJA1	-0.092856		PolyS	DNAJA1	1
PR50	HSP33	-0.112078		PR50	HSP33	1												PR50	DNAJA1	0.184951		PR50	DNAJA1	1
PrePro-3x-Abeta	HSP33	0.000625474		PrePro-3x-Abeta	HSP33	1												PrePro-3x-Abeta	DNAJA1	-0.101154		PrePro-3x-Abeta	DNAJA1	1
PrePro-3x-ADAN	HSP33	-0.182437		PrePro-3x-ADAN	HSP33	1												PrePro-3x-ADAN	DNAJA1	-0.0213138		PrePro-3x-ADAN	DNAJA1	1
REX2	HSP33	-0.0444348		REX2	HSP33	1												REX2	DNAJA1	-0.202358		REX2	DNAJA1	1
RNQ1	HSP33	0.00946466		RNQ1	HSP33	1												RNQ1	DNAJA1	#NAME?		RNQ1	DNAJA1	1
SCO2	HSP33	-0.040134		SCO2	HSP33	1												SCO2	DNAJA1	-0.105885		SCO2	DNAJA1	1
SoxN-A22	HSP33	0.0110071		SoxN-A22	HSP33	1												SoxN-A22	DNAJA1	-0.393526		SoxN-A22	DNAJA1	1
SUP35	HSP33	0.286012		SUP35	HSP33	1												SUP35	DNAJA1	-0.195343		SUP35	DNAJA1	1
TAF15	HSP33	-0.14601		TAF15	HSP33	1												TAF15	DNAJA1	0.0100882		TAF15	DNAJA1	1
TDP43	HSP33	-0.316548		TDP43	HSP33	1												TDP43	DNAJA1	-0.145608		TDP43	DNAJA1	1
TDP43-M337V	HSP33	-0.704851		TDP43-M337V	HSP33	1												TDP43-M337V	DNAJA1	-0.654847		TDP43-M337V	DNAJA1	1
TDP43-N267S	HSP33	-0.234985		TDP43-N267S	HSP33	1												TDP43-N267S	DNAJA1	0.0335093		TDP43-N267S	DNAJA1	1
TDP43-Q331K	HSP33	-0.36975		TDP43-Q331K	HSP33	1												TDP43-Q331K	DNAJA1	0.571528		TDP43-Q331K	DNAJA1	1
TMEM106B	HSP33	-0.79189		TMEM106B	HSP33	1												TMEM106B	DNAJA1	0.27307		TMEM106B	DNAJA1	1
UBQLN2	HSP33	-0.0227158		UBQLN2	HSP33	1												UBQLN2	DNAJA1	-0.156928		UBQLN2	DNAJA1	1
VAM3	HSP33	-0.0255519		VAM3	HSP33	1												VAM3	DNAJA1	-0.233562		VAM3	DNAJA1	1
416mcherry	SNO4	-0.0883102		416mcherry	SNO4	1												416mcherry	DNAJB5	-0.110469		416mcherry	DNAJB5	1
426mcherry	SNO4	-0.141668		426mcherry	SNO4	1												426mcherry	DNAJB5	-0.0705408		426mcherry	DNAJB5	1
alpha-synuclein-A53T	SNO4	-0.131728		alpha-synuclein-A53T	SNO4	1												alpha-synuclein-A53T	DNAJB5	-0.0336491		alpha-synuclein-A53T	DNAJB5	1
alpha-synuclein-E46K	SNO4	-0.128724		alpha-synuclein-E46K	SNO4	1												alpha-synuclein-E46K	DNAJB5	-0.108514		alpha-synuclein-E46K	DNAJB5	1
alpha-synuclein-H50Q	SNO4	-0.275107		alpha-synuclein-H50Q	SNO4	1												alpha-synuclein-H50Q	DNAJB5	0.0106067		alpha-synuclein-H50Q	DNAJB5	1
alpha-synuclein-WT	SNO4	-0.242703		alpha-synuclein-WT	SNO4	1												alpha-synuclein-WT	DNAJB5	-0.0912747		alpha-synuclein-WT	DNAJB5	1
AMN1	SNO4	0.0799684		AMN1	SNO4	1												AMN1	DNAJB5	-0.579965		AMN1	DNAJB5	1
ANG	SNO4	-0.00677599		ANG	SNO4	1												ANG	DNAJB5	-0.122393		ANG	DNAJB5	1
APP-CTF	SNO4	0.00711379		APP-CTF	SNO4	1												APP-CTF	DNAJB5	0.0185829		APP-CTF	DNAJB5	1
ATXN1-Q85	SNO4	-0.0244663		ATXN1-Q85	SNO4	1												ATXN1-Q85	DNAJB5	-0.188228		ATXN1-Q85	DNAJB5	1
CHMP2B	SNO4	-0.264847		CHMP2B	SNO4	1												CHMP2B	DNAJB5	0.207914		CHMP2B	DNAJB5	1
EWSR1	SNO4	-0.71408		EWSR1	SNO4	1												EWSR1	DNAJB5	-0.328173		EWSR1	DNAJB5	1
FUS	SNO4	0.329157		FUS	SNO4	1												FUS	DNAJB5	0.214242		FUS	DNAJB5	1
FUS-G156E	SNO4	0.154328		FUS-G156E	SNO4	1												FUS-G156E	DNAJB5	-0.151682		FUS-G156E	DNAJB5	1
FUS-P431L	SNO4	0.725361		FUS-P431L	SNO4	1												FUS-P431L	DNAJB5	0.0540971		FUS-P431L	DNAJB5	1
FUS-R521C	SNO4	0.15938		FUS-R521C	SNO4	1												FUS-R521C	DNAJB5	0.0497023		FUS-R521C	DNAJB5	1
GR50	SNO4	-0.0869966		GR50	SNO4	1												GR50	DNAJB5	-0.0322508		GR50	DNAJB5	1
hnRNPA1	SNO4	-0.525984		hnRNPA1	SNO4	1												hnRNPA1	DNAJB5	-0.0650836		hnRNPA1	DNAJB5	1
hnRNPA2B1	SNO4	-0.163031		hnRNPA2B1	SNO4	1												hnRNPA2B1	DNAJB5	-0.0148832		hnRNPA2B1	DNAJB5	1
Kar2-Abeta	SNO4	-0.0704369		Kar2-Abeta	SNO4	1												Kar2-Abeta	DNAJB5	-0.0160996		Kar2-Abeta	DNAJB5	1
OPTN	SNO4	-0.11863		OPTN	SNO4	1												OPTN	DNAJB5	0.110069		OPTN	DNAJB5	1
PAB1-17A	SNO4	-0.249371		PAB1-17A	SNO4	1												PAB1-17A	DNAJB5	-0.262812		PAB1-17A	DNAJB5	1
PAB1-20A	SNO4	#NAME?		PAB1-20A	SNO4	1												PAB1-20A	DNAJB5	#NAME?		PAB1-20A	DNAJB5	1
PAB1-8A	SNO4	-0.377435		PAB1-8A	SNO4	1												PAB1-8A	DNAJB5	0.0132862		PAB1-8A	DNAJB5	1
PAP1	SNO4	-0.707335		PAP1	SNO4	1												PAP1	DNAJB5	#NAME?		PAP1	DNAJB5	1
PolyA	SNO4	-0.189639		PolyA	SNO4	1												PolyA	DNAJB5	0.032147		PolyA	DNAJB5	1
PolyC	SNO4	-0.0662638		PolyC	SNO4	1												PolyC	DNAJB5	0.381154		PolyC	DNAJB5	0.0181913
PolyL	SNO4	-0.0625766		PolyL	SNO4	1												PolyL	DNAJB5	-0.097627		PolyL	DNAJB5	1
PolyS	SNO4	-0.12504		PolyS	SNO4	1												PolyS	DNAJB5	0.020369		PolyS	DNAJB5	1
PR50	SNO4	0.0198423		PR50	SNO4	1												PR50	DNAJB5	-0.265923		PR50	DNAJB5	1
PrePro-3x-Abeta	SNO4	-0.0435911		PrePro-3x-Abeta	SNO4	1												PrePro-3x-Abeta	DNAJB5	0.038052		PrePro-3x-Abeta	DNAJB5	1
PrePro-3x-ADAN	SNO4	-0.220931		PrePro-3x-ADAN	SNO4	1												PrePro-3x-ADAN	DNAJB5	-0.0756387		PrePro-3x-ADAN	DNAJB5	1
REX2	SNO4	-0.197968		REX2	SNO4	1												REX2	DNAJB5	-0.113901		REX2	DNAJB5	1
RNQ1	SNO4	-0.208933		RNQ1	SNO4	1												RNQ1	DNAJB5	0.110557		RNQ1	DNAJB5	1
SCO2	SNO4	-0.243576		SCO2	SNO4	1												SCO2	DNAJB5	-0.0500909		SCO2	DNAJB5	1
SoxN-A22	SNO4	-0.339293		SoxN-A22	SNO4	1												SoxN-A22	DNAJB5	-0.184777		SoxN-A22	DNAJB5	1
SUP35	SNO4	0.102119		SUP35	SNO4	1												SUP35	DNAJB5	0.226263		SUP35	DNAJB5	1
TAF15	SNO4	-0.173082		TAF15	SNO4	1												TAF15	DNAJB5	-0.0202002		TAF15	DNAJB5	1
TDP43	SNO4	-0.405844		TDP43	SNO4	1												TDP43	DNAJB5	-0.309688		TDP43	DNAJB5	1
TDP43-M337V	SNO4	-1.27864		TDP43-M337V	SNO4	1												TDP43-M337V	DNAJB5	-0.545618		TDP43-M337V	DNAJB5	1
TDP43-N267S	SNO4	#NAME?		TDP43-N267S	SNO4	1												TDP43-N267S	DNAJB5	0.213373		TDP43-N267S	DNAJB5	1
TDP43-Q331K	SNO4	-0.974339		TDP43-Q331K	SNO4	1												TDP43-Q331K	DNAJB5	-0.415517		TDP43-Q331K	DNAJB5	1
TMEM106B	SNO4	#NAME?		TMEM106B	SNO4	1												TMEM106B	DNAJB5	-0.0425223		TMEM106B	DNAJB5	1
UBQLN2	SNO4	-0.208303		UBQLN2	SNO4	1												UBQLN2	DNAJB5	-0.00824682		UBQLN2	DNAJB5	1
VAM3	SNO4	-0.05985		VAM3	SNO4	1												VAM3	DNAJB5	-0.0773522		VAM3	DNAJB5	1
416mcherry	JEM1	-0.181672		416mcherry	JEM1	1												416mcherry	DNAJA2	-0.12677		416mcherry	DNAJA2	1
426mcherry	JEM1	-0.114398		426mcherry	JEM1	1												426mcherry	DNAJA2	-0.0718035		426mcherry	DNAJA2	1
alpha-synuclein-A53T	JEM1	-0.46736		alpha-synuclein-A53T	JEM1	1												alpha-synuclein-A53T	DNAJA2	-0.0345091		alpha-synuclein-A53T	DNAJA2	1
alpha-synuclein-E46K	JEM1	-0.205336		alpha-synuclein-E46K	JEM1	1												alpha-synuclein-E46K	DNAJA2	-0.179415		alpha-synuclein-E46K	DNAJA2	1
alpha-synuclein-H50Q	JEM1	-0.66011		alpha-synuclein-H50Q	JEM1	1												alpha-synuclein-H50Q	DNAJA2	0.0226106		alpha-synuclein-H50Q	DNAJA2	1
alpha-synuclein-WT	JEM1	-0.517079		alpha-synuclein-WT	JEM1	1												alpha-synuclein-WT	DNAJA2	-0.184717		alpha-synuclein-WT	DNAJA2	1
AMN1	JEM1	-0.548068		AMN1	JEM1	1												AMN1	DNAJA2	-0.311751		AMN1	DNAJA2	1
ANG	JEM1	0.793026		ANG	JEM1	1												ANG	DNAJA2	-0.838624		ANG	DNAJA2	1
APP-CTF	JEM1	-0.155521		APP-CTF	JEM1	1												APP-CTF	DNAJA2	0.0110684		APP-CTF	DNAJA2	1
ATXN1-Q85	JEM1	-0.0981797		ATXN1-Q85	JEM1	1												ATXN1-Q85	DNAJA2	0.156641		ATXN1-Q85	DNAJA2	1
CHMP2B	JEM1	-0.320242		CHMP2B	JEM1	1												CHMP2B	DNAJA2	-0.667392		CHMP2B	DNAJA2	1
EWSR1	JEM1	-0.121926		EWSR1	JEM1	1												EWSR1	DNAJA2	0.306139		EWSR1	DNAJA2	1
FUS	JEM1	-0.339447		FUS	JEM1	1												FUS	DNAJA2	0.032107		FUS	DNAJA2	1
FUS-G156E	JEM1	-0.457683		FUS-G156E	JEM1	1												FUS-G156E	DNAJA2	0.218711		FUS-G156E	DNAJA2	1
FUS-P431L	JEM1	-0.270266		FUS-P431L	JEM1	1												FUS-P431L	DNAJA2	0.204573		FUS-P431L	DNAJA2	1
FUS-R521C	JEM1	-0.53776		FUS-R521C	JEM1	1												FUS-R521C	DNAJA2	0.33316		FUS-R521C	DNAJA2	1
GR50	JEM1	-0.236697		GR50	JEM1	1												GR50	DNAJA2	-0.0567753		GR50	DNAJA2	1
hnRNPA1	JEM1	-0.787256		hnRNPA1	JEM1	1												hnRNPA1	DNAJA2	-0.454878		hnRNPA1	DNAJA2	1
hnRNPA2B1	JEM1	-0.210191		hnRNPA2B1	JEM1	1												hnRNPA2B1	DNAJA2	-0.082157		hnRNPA2B1	DNAJA2	1
Kar2-Abeta	JEM1	0.107081		Kar2-Abeta	JEM1	1												Kar2-Abeta	DNAJA2	0.00769343		Kar2-Abeta	DNAJA2	1
OPTN	JEM1	-0.333681		OPTN	JEM1	1												OPTN	DNAJA2	-0.226238		OPTN	DNAJA2	1
PAB1-17A	JEM1	-0.44394		PAB1-17A	JEM1	1												PAB1-17A	DNAJA2	-0.297599		PAB1-17A	DNAJA2	1
PAB1-20A	JEM1	-0.76767		PAB1-20A	JEM1	1												PAB1-20A	DNAJA2	0.706886		PAB1-20A	DNAJA2	1
PAB1-8A	JEM1	-0.419629		PAB1-8A	JEM1	1												PAB1-8A	DNAJA2	-0.00262235		PAB1-8A	DNAJA2	1
PAP1	JEM1	-0.349379		PAP1	JEM1	1												PAP1	DNAJA2	#NAME?		PAP1	DNAJA2	1
PolyA	JEM1	-0.0377616		PolyA	JEM1	1												PolyA	DNAJA2	0.00506879		PolyA	DNAJA2	1
PolyC	JEM1	-0.214934		PolyC	JEM1	1												PolyC	DNAJA2	0.225243		PolyC	DNAJA2	1
PolyL	JEM1	-0.115489		PolyL	JEM1	1												PolyL	DNAJA2	-0.115071		PolyL	DNAJA2	1
PolyS	JEM1	-0.149713		PolyS	JEM1	1												PolyS	DNAJA2	-0.0505962		PolyS	DNAJA2	1
PR50	JEM1	-0.177135		PR50	JEM1	1												PR50	DNAJA2	0.125334		PR50	DNAJA2	1
PrePro-3x-Abeta	JEM1	-0.648517		PrePro-3x-Abeta	JEM1	1												PrePro-3x-Abeta	DNAJA2	-0.244321		PrePro-3x-Abeta	DNAJA2	1
PrePro-3x-ADAN	JEM1	-0.570013		PrePro-3x-ADAN	JEM1	1												PrePro-3x-ADAN	DNAJA2	-0.00580625		PrePro-3x-ADAN	DNAJA2	1
REX2	JEM1	-0.564873		REX2	JEM1	1												REX2	DNAJA2	-0.327886		REX2	DNAJA2	1
RNQ1	JEM1	-0.811398		RNQ1	JEM1	1												RNQ1	DNAJA2	-0.197368		RNQ1	DNAJA2	1
SCO2	JEM1	-0.527922		SCO2	JEM1	1												SCO2	DNAJA2	-0.239013		SCO2	DNAJA2	1
SoxN-A22	JEM1	-0.0709603		SoxN-A22	JEM1	1												SoxN-A22	DNAJA2	-0.0568977		SoxN-A22	DNAJA2	1
SUP35	JEM1	-0.507409		SUP35	JEM1	1												SUP35	DNAJA2	0.011454		SUP35	DNAJA2	1
TAF15	JEM1	-0.146184		TAF15	JEM1	1												TAF15	DNAJA2	-0.0403686		TAF15	DNAJA2	1
TDP43	JEM1	-0.556651		TDP43	JEM1	1												TDP43	DNAJA2	0.189674		TDP43	DNAJA2	1
TDP43-M337V	JEM1	0.0557502		TDP43-M337V	JEM1	1												TDP43-M337V	DNAJA2	0.182693		TDP43-M337V	DNAJA2	1
TDP43-N267S	JEM1	-0.846865		TDP43-N267S	JEM1	1												TDP43-N267S	DNAJA2	0.0841046		TDP43-N267S	DNAJA2	1
TDP43-Q331K	JEM1	-0.754407		TDP43-Q331K	JEM1	1												TDP43-Q331K	DNAJA2	-0.41117		TDP43-Q331K	DNAJA2	1
TMEM106B	JEM1	0.647		TMEM106B	JEM1	3.46611e-08												TMEM106B	DNAJA2	0.0818547		TMEM106B	DNAJA2	1
UBQLN2	JEM1	0.0790576		UBQLN2	JEM1	1												UBQLN2	DNAJA2	-0.0864886		UBQLN2	DNAJA2	1
VAM3	JEM1	-0.0999575		VAM3	JEM1	1												VAM3	DNAJA2	0.0501259		VAM3	DNAJA2	1
416mcherry	HSP78	-0.0753318		416mcherry	HSP78	1												416mcherry	DNAJA3	0.0611388		416mcherry	DNAJA3	1
426mcherry	HSP78	-0.280155		426mcherry	HSP78	1												426mcherry	DNAJA3	-0.0726832		426mcherry	DNAJA3	1
alpha-synuclein-A53T	HSP78	-0.297748		alpha-synuclein-A53T	HSP78	1												alpha-synuclein-A53T	DNAJA3	-0.090854		alpha-synuclein-A53T	DNAJA3	1
alpha-synuclein-E46K	HSP78	-0.0450412		alpha-synuclein-E46K	HSP78	1												alpha-synuclein-E46K	DNAJA3	-0.174371		alpha-synuclein-E46K	DNAJA3	1
alpha-synuclein-H50Q	HSP78	-0.0245275		alpha-synuclein-H50Q	HSP78	1												alpha-synuclein-H50Q	DNAJA3	-0.0334754		alpha-synuclein-H50Q	DNAJA3	1
alpha-synuclein-WT	HSP78	-0.32948		alpha-synuclein-WT	HSP78	1												alpha-synuclein-WT	DNAJA3	-0.167981		alpha-synuclein-WT	DNAJA3	1
AMN1	HSP78	#NAME?		AMN1	HSP78	1												AMN1	DNAJA3	-0.112754		AMN1	DNAJA3	1
ANG	HSP78	-0.789481		ANG	HSP78	1												ANG	DNAJA3	-0.234305		ANG	DNAJA3	1
APP-CTF	HSP78	-0.628957		APP-CTF	HSP78	1												APP-CTF	DNAJA3	0.143386		APP-CTF	DNAJA3	1
ATXN1-Q85	HSP78	-0.152403		ATXN1-Q85	HSP78	1												ATXN1-Q85	DNAJA3	-0.0091718		ATXN1-Q85	DNAJA3	1
CHMP2B	HSP78	-0.297292		CHMP2B	HSP78	1												CHMP2B	DNAJA3	-0.136586		CHMP2B	DNAJA3	1
EWSR1	HSP78	0.0252996		EWSR1	HSP78	1												EWSR1	DNAJA3	-0.0239461		EWSR1	DNAJA3	1
FUS	HSP78	-0.624451		FUS	HSP78	1												FUS	DNAJA3	-0.217561		FUS	DNAJA3	1
FUS-G156E	HSP78	-0.612709		FUS-G156E	HSP78	1												FUS-G156E	DNAJA3	-0.130585		FUS-G156E	DNAJA3	1
FUS-P431L	HSP78	-0.44839		FUS-P431L	HSP78	1												FUS-P431L	DNAJA3	-0.227648		FUS-P431L	DNAJA3	1
FUS-R521C	HSP78	-0.575707		FUS-R521C	HSP78	1												FUS-R521C	DNAJA3	-0.27787		FUS-R521C	DNAJA3	1
GR50	HSP78	-0.389264		GR50	HSP78	1												GR50	DNAJA3	-0.0311247		GR50	DNAJA3	1
hnRNPA1	HSP78	-1.0692		hnRNPA1	HSP78	1												hnRNPA1	DNAJA3	-0.12323		hnRNPA1	DNAJA3	1
hnRNPA2B1	HSP78	-0.272376		hnRNPA2B1	HSP78	1												hnRNPA2B1	DNAJA3	-0.0019034		hnRNPA2B1	DNAJA3	1
Kar2-Abeta	HSP78	-0.0632226		Kar2-Abeta	HSP78	1												Kar2-Abeta	DNAJA3	0.00659328		Kar2-Abeta	DNAJA3	1
OPTN	HSP78	-0.410811		OPTN	HSP78	1												OPTN	DNAJA3	-0.114616		OPTN	DNAJA3	1
PAB1-17A	HSP78	-0.68721		PAB1-17A	HSP78	1												PAB1-17A	DNAJA3	-0.192511		PAB1-17A	DNAJA3	1
PAB1-20A	HSP78	#NAME?		PAB1-20A	HSP78	1												PAB1-20A	DNAJA3	#NAME?		PAB1-20A	DNAJA3	1
PAB1-8A	HSP78	-0.37613		PAB1-8A	HSP78	1												PAB1-8A	DNAJA3	-0.145329		PAB1-8A	DNAJA3	1
PAP1	HSP78	-0.781819		PAP1	HSP78	1												PAP1	DNAJA3	-0.597905		PAP1	DNAJA3	1
PolyA	HSP78	-0.213081		PolyA	HSP78	1												PolyA	DNAJA3	0.0293735		PolyA	DNAJA3	1
PolyC	HSP78	-0.139412		PolyC	HSP78	1												PolyC	DNAJA3	-0.0751922		PolyC	DNAJA3	1
PolyL	HSP78	-0.166362		PolyL	HSP78	1												PolyL	DNAJA3	0.00848612		PolyL	DNAJA3	1
PolyS	HSP78	-0.140522		PolyS	HSP78	1												PolyS	DNAJA3	-0.0595446		PolyS	DNAJA3	1
PR50	HSP78	-0.406669		PR50	HSP78	1												PR50	DNAJA3	0.0829204		PR50	DNAJA3	1
PrePro-3x-Abeta	HSP78	-0.244751		PrePro-3x-Abeta	HSP78	1												PrePro-3x-Abeta	DNAJA3	0.0128796		PrePro-3x-Abeta	DNAJA3	1
PrePro-3x-ADAN	HSP78	-0.104833		PrePro-3x-ADAN	HSP78	1												PrePro-3x-ADAN	DNAJA3	0.0241807		PrePro-3x-ADAN	DNAJA3	1
REX2	HSP78	-0.225214		REX2	HSP78	1												REX2	DNAJA3	0.0738317		REX2	DNAJA3	1
RNQ1	HSP78	-0.524993		RNQ1	HSP78	1												RNQ1	DNAJA3	#NAME?		RNQ1	DNAJA3	1
SCO2	HSP78	-0.650093		SCO2	HSP78	1												SCO2	DNAJA3	-0.0902359		SCO2	DNAJA3	1
SoxN-A22	HSP78	-0.194006		SoxN-A22	HSP78	1												SoxN-A22	DNAJA3	-0.172701		SoxN-A22	DNAJA3	1
SUP35	HSP78	-0.654095		SUP35	HSP78	1												SUP35	DNAJA3	0.0106827		SUP35	DNAJA3	1
TAF15	HSP78	-0.214441		TAF15	HSP78	1												TAF15	DNAJA3	-0.0648407		TAF15	DNAJA3	1
TDP43	HSP78	-0.513615		TDP43	HSP78	1												TDP43	DNAJA3	0.206282		TDP43	DNAJA3	1
TDP43-M337V	HSP78	-1.54831		TDP43-M337V	HSP78	1												TDP43-M337V	DNAJA3	-0.110485		TDP43-M337V	DNAJA3	1
TDP43-N267S	HSP78	-1.06699		TDP43-N267S	HSP78	1												TDP43-N267S	DNAJA3	-0.322383		TDP43-N267S	DNAJA3	1
TDP43-Q331K	HSP78	-1.06341		TDP43-Q331K	HSP78	1												TDP43-Q331K	DNAJA3	0.0224635		TDP43-Q331K	DNAJA3	1
TMEM106B	HSP78	-0.0987548		TMEM106B	HSP78	1												TMEM106B	DNAJA3	-0.365327		TMEM106B	DNAJA3	1
UBQLN2	HSP78	-0.151409		UBQLN2	HSP78	1												UBQLN2	DNAJA3	-0.0522407		UBQLN2	DNAJA3	1
VAM3	HSP78	-0.418813		VAM3	HSP78	1												VAM3	DNAJA3	0.020623		VAM3	DNAJA3	1
416mcherry	ERJ5	-0.609389		416mcherry	ERJ5	1												416mcherry	DNAJB1	0.0224114		416mcherry	DNAJB1	1
426mcherry	ERJ5	-0.321833		426mcherry	ERJ5	1												426mcherry	DNAJB1	-0.0325209		426mcherry	DNAJB1	1
alpha-synuclein-A53T	ERJ5	-0.337207		alpha-synuclein-A53T	ERJ5	1												alpha-synuclein-A53T	DNAJB1	0.0781664		alpha-synuclein-A53T	DNAJB1	1
alpha-synuclein-E46K	ERJ5	-0.281434		alpha-synuclein-E46K	ERJ5	1												alpha-synuclein-E46K	DNAJB1	0.201408		alpha-synuclein-E46K	DNAJB1	1
alpha-synuclein-H50Q	ERJ5	-0.444031		alpha-synuclein-H50Q	ERJ5	1												alpha-synuclein-H50Q	DNAJB1	0.159438		alpha-synuclein-H50Q	DNAJB1	1
alpha-synuclein-WT	ERJ5	-0.558237		alpha-synuclein-WT	ERJ5	1												alpha-synuclein-WT	DNAJB1	-0.0229921		alpha-synuclein-WT	DNAJB1	1
AMN1	ERJ5	#NAME?		AMN1	ERJ5	1												AMN1	DNAJB1	-0.0862494		AMN1	DNAJB1	1
ANG	ERJ5	0.0274768		ANG	ERJ5	1												ANG	DNAJB1	-0.0940113		ANG	DNAJB1	1
APP-CTF	ERJ5	-0.143057		APP-CTF	ERJ5	1												APP-CTF	DNAJB1	-0.0490668		APP-CTF	DNAJB1	1
ATXN1-Q85	ERJ5	-0.297723		ATXN1-Q85	ERJ5	1												ATXN1-Q85	DNAJB1	-0.00577187		ATXN1-Q85	DNAJB1	1
CHMP2B	ERJ5	#NAME?		CHMP2B	ERJ5	1												CHMP2B	DNAJB1	0.381711		CHMP2B	DNAJB1	1
EWSR1	ERJ5	-0.0517438		EWSR1	ERJ5	1												EWSR1	DNAJB1	-0.141236		EWSR1	DNAJB1	1
FUS	ERJ5	0.0759855		FUS	ERJ5	1												FUS	DNAJB1	0.23255		FUS	DNAJB1	1
FUS-G156E	ERJ5	-0.278529		FUS-G156E	ERJ5	1												FUS-G156E	DNAJB1	0.2301		FUS-G156E	DNAJB1	1
FUS-P431L	ERJ5	-0.15475		FUS-P431L	ERJ5	1												FUS-P431L	DNAJB1	0.403121		FUS-P431L	DNAJB1	1
FUS-R521C	ERJ5	0.0712156		FUS-R521C	ERJ5	1												FUS-R521C	DNAJB1	0.229165		FUS-R521C	DNAJB1	1
GR50	ERJ5	-0.532133		GR50	ERJ5	1												GR50	DNAJB1	-0.0380389		GR50	DNAJB1	1
hnRNPA1	ERJ5	-1.05324		hnRNPA1	ERJ5	1												hnRNPA1	DNAJB1	0.329037		hnRNPA1	DNAJB1	1
hnRNPA2B1	ERJ5	-0.348935		hnRNPA2B1	ERJ5	1												hnRNPA2B1	DNAJB1	0.282222		hnRNPA2B1	DNAJB1	0.00781005
Kar2-Abeta	ERJ5	-1.33926		Kar2-Abeta	ERJ5	1												Kar2-Abeta	DNAJB1	-0.148821		Kar2-Abeta	DNAJB1	1
OPTN	ERJ5	-0.270669		OPTN	ERJ5	1												OPTN	DNAJB1	0.163919		OPTN	DNAJB1	1
PAB1-17A	ERJ5	-0.690709		PAB1-17A	ERJ5	1												PAB1-17A	DNAJB1	0.217478		PAB1-17A	DNAJB1	1
PAB1-20A	ERJ5	-0.124926		PAB1-20A	ERJ5	1												PAB1-20A	DNAJB1	#NAME?		PAB1-20A	DNAJB1	1
PAB1-8A	ERJ5	-0.93636		PAB1-8A	ERJ5	1												PAB1-8A	DNAJB1	-0.0112267		PAB1-8A	DNAJB1	1
PAP1	ERJ5	#NAME?		PAP1	ERJ5	1												PAP1	DNAJB1	0.105333		PAP1	DNAJB1	1
PolyA	ERJ5	-0.544186		PolyA	ERJ5	1												PolyA	DNAJB1	0.040437		PolyA	DNAJB1	1
PolyC	ERJ5	-0.0996788		PolyC	ERJ5	1												PolyC	DNAJB1	0.300239		PolyC	DNAJB1	0.0321351
PolyL	ERJ5	-0.604556		PolyL	ERJ5	1												PolyL	DNAJB1	-0.128844		PolyL	DNAJB1	1
PolyS	ERJ5	-0.393678		PolyS	ERJ5	1												PolyS	DNAJB1	-0.00775907		PolyS	DNAJB1	1
PR50	ERJ5	0.0420372		PR50	ERJ5	1												PR50	DNAJB1	-0.00883242		PR50	DNAJB1	1
PrePro-3x-Abeta	ERJ5	-0.717313		PrePro-3x-Abeta	ERJ5	1												PrePro-3x-Abeta	DNAJB1	-0.111862		PrePro-3x-Abeta	DNAJB1	1
PrePro-3x-ADAN	ERJ5	-1.12753		PrePro-3x-ADAN	ERJ5	1												PrePro-3x-ADAN	DNAJB1	-0.0305634		PrePro-3x-ADAN	DNAJB1	1
REX2	ERJ5	-0.837728		REX2	ERJ5	1												REX2	DNAJB1	0.00477969		REX2	DNAJB1	1
RNQ1	ERJ5	0.155971		RNQ1	ERJ5	1												RNQ1	DNAJB1	2.17163		RNQ1	DNAJB1	9.56064e-100
SCO2	ERJ5	-0.956071		SCO2	ERJ5	1												SCO2	DNAJB1	-0.138725		SCO2	DNAJB1	1
SoxN-A22	ERJ5	-0.519056		SoxN-A22	ERJ5	1												SoxN-A22	DNAJB1	-0.0473119		SoxN-A22	DNAJB1	1
SUP35	ERJ5	-0.608463		SUP35	ERJ5	1												SUP35	DNAJB1	0.794118		SUP35	DNAJB1	2.0543e-11
TAF15	ERJ5	-0.659654		TAF15	ERJ5	1												TAF15	DNAJB1	0.0450618		TAF15	DNAJB1	1
TDP43	ERJ5	0.0492887		TDP43	ERJ5	1												TDP43	DNAJB1	0.138958		TDP43	DNAJB1	1
TDP43-M337V	ERJ5	-0.0627331		TDP43-M337V	ERJ5	1												TDP43-M337V	DNAJB1	-0.507505		TDP43-M337V	DNAJB1	1
TDP43-N267S	ERJ5	-0.62534		TDP43-N267S	ERJ5	1												TDP43-N267S	DNAJB1	0.0446622		TDP43-N267S	DNAJB1	1
TDP43-Q331K	ERJ5	0.215499		TDP43-Q331K	ERJ5	1												TDP43-Q331K	DNAJB1	0.132078		TDP43-Q331K	DNAJB1	1
TMEM106B	ERJ5	#NAME?		TMEM106B	ERJ5	1												TMEM106B	DNAJB1	0.145712		TMEM106B	DNAJB1	1
UBQLN2	ERJ5	-0.395469		UBQLN2	ERJ5	1												UBQLN2	DNAJB1	0.0332542		UBQLN2	DNAJB1	1
VAM3	ERJ5	-0.727136		VAM3	ERJ5	1												VAM3	DNAJB1	0.198249		VAM3	DNAJB1	1
416mcherry	HSP82	-0.363072		416mcherry	HSP82	1												416mcherry	DNAJB2	-0.0375415		416mcherry	DNAJB2	1
426mcherry	HSP82	-0.314628		426mcherry	HSP82	1												426mcherry	DNAJB2	-0.00835194		426mcherry	DNAJB2	1
alpha-synuclein-A53T	HSP82	-0.116448		alpha-synuclein-A53T	HSP82	1												alpha-synuclein-A53T	DNAJB2	0.0699584		alpha-synuclein-A53T	DNAJB2	1
alpha-synuclein-E46K	HSP82	-0.324636		alpha-synuclein-E46K	HSP82	1												alpha-synuclein-E46K	DNAJB2	0.122261		alpha-synuclein-E46K	DNAJB2	1
alpha-synuclein-H50Q	HSP82	-0.0751995		alpha-synuclein-H50Q	HSP82	1												alpha-synuclein-H50Q	DNAJB2	0.143763		alpha-synuclein-H50Q	DNAJB2	1
alpha-synuclein-WT	HSP82	-0.029448		alpha-synuclein-WT	HSP82	1												alpha-synuclein-WT	DNAJB2	-0.0699376		alpha-synuclein-WT	DNAJB2	1
AMN1	HSP82	-0.613562		AMN1	HSP82	1												AMN1	DNAJB2	0.21457		AMN1	DNAJB2	1
ANG	HSP82	0.286825		ANG	HSP82	1												ANG	DNAJB2	-1.26277		ANG	DNAJB2	1
APP-CTF	HSP82	-0.150529		APP-CTF	HSP82	1												APP-CTF	DNAJB2	0.0229051		APP-CTF	DNAJB2	1
ATXN1-Q85	HSP82	-0.0694071		ATXN1-Q85	HSP82	1												ATXN1-Q85	DNAJB2	0.108265		ATXN1-Q85	DNAJB2	1
CHMP2B	HSP82	-0.726524		CHMP2B	HSP82	1												CHMP2B	DNAJB2	0.0841461		CHMP2B	DNAJB2	1
EWSR1	HSP82	-0.10787		EWSR1	HSP82	1												EWSR1	DNAJB2	-0.274082		EWSR1	DNAJB2	1
FUS	HSP82	-1.14139		FUS	HSP82	1												FUS	DNAJB2	0.151642		FUS	DNAJB2	1
FUS-G156E	HSP82	-0.867665		FUS-G156E	HSP82	1												FUS-G156E	DNAJB2	0.140458		FUS-G156E	DNAJB2	1
FUS-P431L	HSP82	-0.224776		FUS-P431L	HSP82	1												FUS-P431L	DNAJB2	0.30763		FUS-P431L	DNAJB2	1
FUS-R521C	HSP82	0.0460545		FUS-R521C	HSP82	1												FUS-R521C	DNAJB2	0.165712		FUS-R521C	DNAJB2	1
GR50	HSP82	-0.205842		GR50	HSP82	1												GR50	DNAJB2	0.017142		GR50	DNAJB2	1
hnRNPA1	HSP82	-0.540763		hnRNPA1	HSP82	1												hnRNPA1	DNAJB2	-0.0799245		hnRNPA1	DNAJB2	1
hnRNPA2B1	HSP82	-0.218559		hnRNPA2B1	HSP82	1												hnRNPA2B1	DNAJB2	0.0415958		hnRNPA2B1	DNAJB2	1
Kar2-Abeta	HSP82	-0.18611		Kar2-Abeta	HSP82	1												Kar2-Abeta	DNAJB2	-0.15624		Kar2-Abeta	DNAJB2	1
OPTN	HSP82	0.168652		OPTN	HSP82	1												OPTN	DNAJB2	0.230895		OPTN	DNAJB2	1
PAB1-17A	HSP82	-0.663507		PAB1-17A	HSP82	1												PAB1-17A	DNAJB2	0.056311		PAB1-17A	DNAJB2	1
PAB1-20A	HSP82	#NAME?		PAB1-20A	HSP82	1												PAB1-20A	DNAJB2	#NAME?		PAB1-20A	DNAJB2	1
PAB1-8A	HSP82	-0.804722		PAB1-8A	HSP82	1												PAB1-8A	DNAJB2	-0.0793395		PAB1-8A	DNAJB2	1
PAP1	HSP82	-0.472524		PAP1	HSP82	1												PAP1	DNAJB2	-0.0159885		PAP1	DNAJB2	1
PolyA	HSP82	-0.278675		PolyA	HSP82	1												PolyA	DNAJB2	0.0144975		PolyA	DNAJB2	1
PolyC	HSP82	-0.0791533		PolyC	HSP82	1												PolyC	DNAJB2	0.182516		PolyC	DNAJB2	1
PolyL	HSP82	-0.255067		PolyL	HSP82	1												PolyL	DNAJB2	-0.16533		PolyL	DNAJB2	1
PolyS	HSP82	-0.24539		PolyS	HSP82	1												PolyS	DNAJB2	-0.116949		PolyS	DNAJB2	1
PR50	HSP82	-0.0687517		PR50	HSP82	1												PR50	DNAJB2	0.342804		PR50	DNAJB2	1
PrePro-3x-Abeta	HSP82	-0.164033		PrePro-3x-Abeta	HSP82	1												PrePro-3x-Abeta	DNAJB2	-0.0427847		PrePro-3x-Abeta	DNAJB2	1
PrePro-3x-ADAN	HSP82	-0.140447		PrePro-3x-ADAN	HSP82	1												PrePro-3x-ADAN	DNAJB2	-0.0587465		PrePro-3x-ADAN	DNAJB2	1
REX2	HSP82	-0.717084		REX2	HSP82	1												REX2	DNAJB2	-0.133325		REX2	DNAJB2	1
RNQ1	HSP82	-0.340828		RNQ1	HSP82	1												RNQ1	DNAJB2	1.26799		RNQ1	DNAJB2	3.2814e-11
SCO2	HSP82	-0.38045		SCO2	HSP82	1												SCO2	DNAJB2	0.043919		SCO2	DNAJB2	1
SoxN-A22	HSP82	-0.381367		SoxN-A22	HSP82	1												SoxN-A22	DNAJB2	-0.12391		SoxN-A22	DNAJB2	1
SUP35	HSP82	-0.572538		SUP35	HSP82	1												SUP35	DNAJB2	0.688378		SUP35	DNAJB2	1.64607e-05
TAF15	HSP82	-0.26375		TAF15	HSP82	1												TAF15	DNAJB2	0.227616		TAF15	DNAJB2	2.5517e-06
TDP43	HSP82	-0.00853544		TDP43	HSP82	1												TDP43	DNAJB2	0.128673		TDP43	DNAJB2	1
TDP43-M337V	HSP82	0.279656		TDP43-M337V	HSP82	1												TDP43-M337V	DNAJB2	-0.261839		TDP43-M337V	DNAJB2	1
TDP43-N267S	HSP82	-0.511326		TDP43-N267S	HSP82	1												TDP43-N267S	DNAJB2	-0.906466		TDP43-N267S	DNAJB2	1
TDP43-Q331K	HSP82	-0.503405		TDP43-Q331K	HSP82	1												TDP43-Q331K	DNAJB2	0.3851		TDP43-Q331K	DNAJB2	1
TMEM106B	HSP82	-0.251371		TMEM106B	HSP82	1												TMEM106B	DNAJB2	-0.161074		TMEM106B	DNAJB2	1
UBQLN2	HSP82	-0.262319		UBQLN2	HSP82	1												UBQLN2	DNAJB2	0.227008		UBQLN2	DNAJB2	0.0971292
VAM3	HSP82	-0.553574		VAM3	HSP82	1												VAM3	DNAJB2	0.027985		VAM3	DNAJB2	1
416mcherry	SSA4	-0.273814		416mcherry	SSA4	1												416mcherry	DNAJB4	-0.0689249		416mcherry	DNAJB4	1
426mcherry	SSA4	-0.258168		426mcherry	SSA4	1												426mcherry	DNAJB4	-0.0185446		426mcherry	DNAJB4	1
alpha-synuclein-A53T	SSA4	-0.122191		alpha-synuclein-A53T	SSA4	1												alpha-synuclein-A53T	DNAJB4	0.0406322		alpha-synuclein-A53T	DNAJB4	1
alpha-synuclein-E46K	SSA4	-0.224238		alpha-synuclein-E46K	SSA4	1												alpha-synuclein-E46K	DNAJB4	-0.0306558		alpha-synuclein-E46K	DNAJB4	1
alpha-synuclein-H50Q	SSA4	-0.0863132		alpha-synuclein-H50Q	SSA4	1												alpha-synuclein-H50Q	DNAJB4	-0.0742391		alpha-synuclein-H50Q	DNAJB4	1
alpha-synuclein-WT	SSA4	-0.591435		alpha-synuclein-WT	SSA4	1												alpha-synuclein-WT	DNAJB4	-0.0783488		alpha-synuclein-WT	DNAJB4	1
AMN1	SSA4	-0.391153		AMN1	SSA4	1												AMN1	DNAJB4	-0.3817		AMN1	DNAJB4	1
ANG	SSA4	#NAME?		ANG	SSA4	1												ANG	DNAJB4	-0.0109016		ANG	DNAJB4	1
APP-CTF	SSA4	-0.0244597		APP-CTF	SSA4	1												APP-CTF	DNAJB4	-0.0412975		APP-CTF	DNAJB4	1
ATXN1-Q85	SSA4	-0.00534727		ATXN1-Q85	SSA4	1												ATXN1-Q85	DNAJB4	-0.0742663		ATXN1-Q85	DNAJB4	1
CHMP2B	SSA4	-0.0901447		CHMP2B	SSA4	1												CHMP2B	DNAJB4	0.203423		CHMP2B	DNAJB4	1
EWSR1	SSA4	0.184348		EWSR1	SSA4	1												EWSR1	DNAJB4	-0.124639		EWSR1	DNAJB4	1
FUS	SSA4	-0.783377		FUS	SSA4	1												FUS	DNAJB4	-0.00902811		FUS	DNAJB4	1
FUS-G156E	SSA4	-0.263262		FUS-G156E	SSA4	1												FUS-G156E	DNAJB4	-0.101631		FUS-G156E	DNAJB4	1
FUS-P431L	SSA4	-0.57483		FUS-P431L	SSA4	1												FUS-P431L	DNAJB4	-0.0232307		FUS-P431L	DNAJB4	1
FUS-R521C	SSA4	#NAME?		FUS-R521C	SSA4	1												FUS-R521C	DNAJB4	-0.0213713		FUS-R521C	DNAJB4	1
GR50	SSA4	-0.381884		GR50	SSA4	1												GR50	DNAJB4	-0.110524		GR50	DNAJB4	1
hnRNPA1	SSA4	0.0872165		hnRNPA1	SSA4	1												hnRNPA1	DNAJB4	-0.284353		hnRNPA1	DNAJB4	1
hnRNPA2B1	SSA4	-0.417527		hnRNPA2B1	SSA4	1												hnRNPA2B1	DNAJB4	0.193511		hnRNPA2B1	DNAJB4	1
Kar2-Abeta	SSA4	-0.0991402		Kar2-Abeta	SSA4	1												Kar2-Abeta	DNAJB4	-0.0758392		Kar2-Abeta	DNAJB4	1
OPTN	SSA4	-0.300847		OPTN	SSA4	1												OPTN	DNAJB4	-0.0263906		OPTN	DNAJB4	1
PAB1-17A	SSA4	-0.734787		PAB1-17A	SSA4	1												PAB1-17A	DNAJB4	-0.198277		PAB1-17A	DNAJB4	1
PAB1-20A	SSA4	#NAME?		PAB1-20A	SSA4	1												PAB1-20A	DNAJB4	#NAME?		PAB1-20A	DNAJB4	1
PAB1-8A	SSA4	-0.43893		PAB1-8A	SSA4	1												PAB1-8A	DNAJB4	-0.226973		PAB1-8A	DNAJB4	1
PAP1	SSA4	-1.08734		PAP1	SSA4	1												PAP1	DNAJB4	#NAME?		PAP1	DNAJB4	1
PolyA	SSA4	-0.222598		PolyA	SSA4	1												PolyA	DNAJB4	-0.122555		PolyA	DNAJB4	1
PolyC	SSA4	-0.388313		PolyC	SSA4	1												PolyC	DNAJB4	0.0899221		PolyC	DNAJB4	1
PolyL	SSA4	-0.0657687		PolyL	SSA4	1												PolyL	DNAJB4	-0.135357		PolyL	DNAJB4	1
PolyS	SSA4	-0.00281985		PolyS	SSA4	1												PolyS	DNAJB4	0.0125596		PolyS	DNAJB4	1
PR50	SSA4	-0.119467		PR50	SSA4	1												PR50	DNAJB4	-0.270882		PR50	DNAJB4	1
PrePro-3x-Abeta	SSA4	-0.0557364		PrePro-3x-Abeta	SSA4	1												PrePro-3x-Abeta	DNAJB4	0.0180666		PrePro-3x-Abeta	DNAJB4	1
PrePro-3x-ADAN	SSA4	-0.202424		PrePro-3x-ADAN	SSA4	1												PrePro-3x-ADAN	DNAJB4	-0.103025		PrePro-3x-ADAN	DNAJB4	1
REX2	SSA4	-0.290648		REX2	SSA4	1												REX2	DNAJB4	-0.258609		REX2	DNAJB4	1
RNQ1	SSA4	-0.556792		RNQ1	SSA4	1												RNQ1	DNAJB4	0.888831		RNQ1	DNAJB4	1
SCO2	SSA4	-0.697207		SCO2	SSA4	1												SCO2	DNAJB4	-0.34083		SCO2	DNAJB4	1
SoxN-A22	SSA4	-0.195074		SoxN-A22	SSA4	1												SoxN-A22	DNAJB4	0.104104		SoxN-A22	DNAJB4	1
SUP35	SSA4	-2.15155		SUP35	SSA4	1												SUP35	DNAJB4	0.363882		SUP35	DNAJB4	1
TAF15	SSA4	-0.145839		TAF15	SSA4	1												TAF15	DNAJB4	-0.0132509		TAF15	DNAJB4	1
TDP43	SSA4	-0.284775		TDP43	SSA4	1												TDP43	DNAJB4	-0.24531		TDP43	DNAJB4	1
TDP43-M337V	SSA4	-1.16243		TDP43-M337V	SSA4	1												TDP43-M337V	DNAJB4	-0.206741		TDP43-M337V	DNAJB4	1
TDP43-N267S	SSA4	-0.378217		TDP43-N267S	SSA4	1												TDP43-N267S	DNAJB4	-0.515933		TDP43-N267S	DNAJB4	1
TDP43-Q331K	SSA4	0.0401111		TDP43-Q331K	SSA4	1												TDP43-Q331K	DNAJB4	-0.299076		TDP43-Q331K	DNAJB4	1
TMEM106B	SSA4	-0.0309595		TMEM106B	SSA4	1												TMEM106B	DNAJB4	-0.719698		TMEM106B	DNAJB4	1
UBQLN2	SSA4	-0.252982		UBQLN2	SSA4	1												UBQLN2	DNAJB4	-0.0577963		UBQLN2	DNAJB4	1
VAM3	SSA4	-0.398956		VAM3	SSA4	1												VAM3	DNAJB4	-0.0444271		VAM3	DNAJB4	1
416mcherry	HSP104-A503V	-1.09298		416mcherry	HSP104-A503V	1												416mcherry	DNAJB9	-0.185528		416mcherry	DNAJB9	1
426mcherry	HSP104-A503V	-0.826954		426mcherry	HSP104-A503V	1												426mcherry	DNAJB9	-0.093622		426mcherry	DNAJB9	1
alpha-synuclein-A53T	HSP104-A503V	0.53992		alpha-synuclein-A53T	HSP104-A503V	3.36469e-10												alpha-synuclein-A53T	DNAJB9	-0.249627		alpha-synuclein-A53T	DNAJB9	1
alpha-synuclein-E46K	HSP104-A503V	0.53485		alpha-synuclein-E46K	HSP104-A503V	0.00504741												alpha-synuclein-E46K	DNAJB9	-0.263239		alpha-synuclein-E46K	DNAJB9	1
alpha-synuclein-H50Q	HSP104-A503V	0.291486		alpha-synuclein-H50Q	HSP104-A503V	0.193301												alpha-synuclein-H50Q	DNAJB9	-0.268834		alpha-synuclein-H50Q	DNAJB9	1
alpha-synuclein-WT	HSP104-A503V	0.523585		alpha-synuclein-WT	HSP104-A503V	2.43794e-10												alpha-synuclein-WT	DNAJB9	-0.328205		alpha-synuclein-WT	DNAJB9	1
AMN1	HSP104-A503V	1.6483		AMN1	HSP104-A503V	4.26956e-30												AMN1	DNAJB9	-0.314538		AMN1	DNAJB9	1
ANG	HSP104-A503V	#NAME?		ANG	HSP104-A503V	1												ANG	DNAJB9	-0.435765		ANG	DNAJB9	1
APP-CTF	HSP104-A503V	-0.574884		APP-CTF	HSP104-A503V	1												APP-CTF	DNAJB9	0.230138		APP-CTF	DNAJB9	1
ATXN1-Q85	HSP104-A503V	0.028291		ATXN1-Q85	HSP104-A503V	1												ATXN1-Q85	DNAJB9	-0.108869		ATXN1-Q85	DNAJB9	1
CHMP2B	HSP104-A503V	1.53466		CHMP2B	HSP104-A503V	5.55883e-14												CHMP2B	DNAJB9	-0.469135		CHMP2B	DNAJB9	1
EWSR1	HSP104-A503V	0.988109		EWSR1	HSP104-A503V	9.69121e-39												EWSR1	DNAJB9	-0.0234621		EWSR1	DNAJB9	1
FUS	HSP104-A503V	1.33356		FUS	HSP104-A503V	2.23018e-38												FUS	DNAJB9	-0.194506		FUS	DNAJB9	1
FUS-G156E	HSP104-A503V	1.3164		FUS-G156E	HSP104-A503V	1.82e-38												FUS-G156E	DNAJB9	-0.373095		FUS-G156E	DNAJB9	1
FUS-P431L	HSP104-A503V	1.20763		FUS-P431L	HSP104-A503V	3.0495e-27												FUS-P431L	DNAJB9	-0.244406		FUS-P431L	DNAJB9	1
FUS-R521C	HSP104-A503V	1.3542		FUS-R521C	HSP104-A503V	2.17223e-38												FUS-R521C	DNAJB9	-0.603214		FUS-R521C	DNAJB9	1
GR50	HSP104-A503V	-0.691995		GR50	HSP104-A503V	1												GR50	DNAJB9	-0.149635		GR50	DNAJB9	1
hnRNPA1	HSP104-A503V	0.479613		hnRNPA1	HSP104-A503V	1												hnRNPA1	DNAJB9	-0.0300336		hnRNPA1	DNAJB9	1
hnRNPA2B1	HSP104-A503V	-0.328539		hnRNPA2B1	HSP104-A503V	1												hnRNPA2B1	DNAJB9	-0.366038		hnRNPA2B1	DNAJB9	1
Kar2-Abeta	HSP104-A503V	0.19487		Kar2-Abeta	HSP104-A503V	1												Kar2-Abeta	DNAJB9	-0.353263		Kar2-Abeta	DNAJB9	1
OPTN	HSP104-A503V	0.204377		OPTN	HSP104-A503V	1												OPTN	DNAJB9	-0.0930307		OPTN	DNAJB9	1
PAB1-17A	HSP104-A503V	0.299995		PAB1-17A	HSP104-A503V	1												PAB1-17A	DNAJB9	-0.188422		PAB1-17A	DNAJB9	1
PAB1-20A	HSP104-A503V	0.375552		PAB1-20A	HSP104-A503V	1												PAB1-20A	DNAJB9	#NAME?		PAB1-20A	DNAJB9	1
PAB1-8A	HSP104-A503V	-0.529887		PAB1-8A	HSP104-A503V	1												PAB1-8A	DNAJB9	-0.0476521		PAB1-8A	DNAJB9	1
PAP1	HSP104-A503V	#NAME?		PAP1	HSP104-A503V	1												PAP1	DNAJB9	-0.317008		PAP1	DNAJB9	1
PolyA	HSP104-A503V	-0.387117		PolyA	HSP104-A503V	1												PolyA	DNAJB9	-0.269039		PolyA	DNAJB9	1
PolyC	HSP104-A503V	-0.166725		PolyC	HSP104-A503V	1												PolyC	DNAJB9	0.171938		PolyC	DNAJB9	1
PolyL	HSP104-A503V	-0.967149		PolyL	HSP104-A503V	1												PolyL	DNAJB9	-0.215678		PolyL	DNAJB9	1
PolyS	HSP104-A503V	-0.671173		PolyS	HSP104-A503V	1												PolyS	DNAJB9	-0.102033		PolyS	DNAJB9	1
PR50	HSP104-A503V	0.478855		PR50	HSP104-A503V	0.00591053												PR50	DNAJB9	-0.102886		PR50	DNAJB9	1
PrePro-3x-Abeta	HSP104-A503V	0.319113		PrePro-3x-Abeta	HSP104-A503V	0.00308248												PrePro-3x-Abeta	DNAJB9	-0.581811		PrePro-3x-Abeta	DNAJB9	1
PrePro-3x-ADAN	HSP104-A503V	-0.27619		PrePro-3x-ADAN	HSP104-A503V	1												PrePro-3x-ADAN	DNAJB9	-0.795435		PrePro-3x-ADAN	DNAJB9	1
REX2	HSP104-A503V	-1.7072		REX2	HSP104-A503V	1												REX2	DNAJB9	-0.265974		REX2	DNAJB9	1
RNQ1	HSP104-A503V	0.225227		RNQ1	HSP104-A503V	1												RNQ1	DNAJB9	-0.245964		RNQ1	DNAJB9	1
SCO2	HSP104-A503V	-1.14984		SCO2	HSP104-A503V	1												SCO2	DNAJB9	-0.361542		SCO2	DNAJB9	1
SoxN-A22	HSP104-A503V	-0.0269201		SoxN-A22	HSP104-A503V	1												SoxN-A22	DNAJB9	-0.330591		SoxN-A22	DNAJB9	1
SUP35	HSP104-A503V	-0.10233		SUP35	HSP104-A503V	1												SUP35	DNAJB9	-0.476362		SUP35	DNAJB9	1
TAF15	HSP104-A503V	-1.03954		TAF15	HSP104-A503V	1												TAF15	DNAJB9	-0.121915		TAF15	DNAJB9	1
TDP43	HSP104-A503V	0.272833		TDP43	HSP104-A503V	1												TDP43	DNAJB9	-0.0186684		TDP43	DNAJB9	1
TDP43-M337V	HSP104-A503V	0.755871		TDP43-M337V	HSP104-A503V	0.00591053												TDP43-M337V	DNAJB9	-0.20103		TDP43-M337V	DNAJB9	1
TDP43-N267S	HSP104-A503V	0.0651071		TDP43-N267S	HSP104-A503V	1												TDP43-N267S	DNAJB9	-0.472318		TDP43-N267S	DNAJB9	1
TDP43-Q331K	HSP104-A503V	0.330061		TDP43-Q331K	HSP104-A503V	1												TDP43-Q331K	DNAJB9	-0.142135		TDP43-Q331K	DNAJB9	1
TMEM106B	HSP104-A503V	0.965702		TMEM106B	HSP104-A503V	2.35262e-16												TMEM106B	DNAJB9	1.46224		TMEM106B	DNAJB9	6.86924e-119
UBQLN2	HSP104-A503V	-0.692491		UBQLN2	HSP104-A503V	1												UBQLN2	DNAJB9	-0.0270046		UBQLN2	DNAJB9	1
VAM3	HSP104-A503V	-0.0228472		VAM3	HSP104-A503V	1												VAM3	DNAJB9	-0.329922		VAM3	DNAJB9	1
416mcherry	HSP104-A503S	-1.04951		416mcherry	HSP104-A503S	1												416mcherry	SEC63	-0.710783		416mcherry	SEC63	1
426mcherry	HSP104-A503S	-0.834135		426mcherry	HSP104-A503S	1												426mcherry	SEC63	-0.291591		426mcherry	SEC63	1
alpha-synuclein-A53T	HSP104-A503S	0.559274		alpha-synuclein-A53T	HSP104-A503S	7.47283e-11												alpha-synuclein-A53T	SEC63	-0.0555125		alpha-synuclein-A53T	SEC63	1
alpha-synuclein-E46K	HSP104-A503S	0.526917		alpha-synuclein-E46K	HSP104-A503S	8.40915e-07												alpha-synuclein-E46K	SEC63	0.0310373		alpha-synuclein-E46K	SEC63	1
alpha-synuclein-H50Q	HSP104-A503S	0.55777		alpha-synuclein-H50Q	HSP104-A503S	5.23671e-06												alpha-synuclein-H50Q	SEC63	-0.118926		alpha-synuclein-H50Q	SEC63	1
alpha-synuclein-WT	HSP104-A503S	0.216585		alpha-synuclein-WT	HSP104-A503S	1												alpha-synuclein-WT	SEC63	-0.0277457		alpha-synuclein-WT	SEC63	1
AMN1	HSP104-A503S	1.06626		AMN1	HSP104-A503S	1.04172e-07												AMN1	SEC63	-0.00578535		AMN1	SEC63	1
ANG	HSP104-A503S	0.571507		ANG	HSP104-A503S	1												ANG	SEC63	-0.214337		ANG	SEC63	1
APP-CTF	HSP104-A503S	-0.100657		APP-CTF	HSP104-A503S	1												APP-CTF	SEC63	0.0675064		APP-CTF	SEC63	1
ATXN1-Q85	HSP104-A503S	0.141177		ATXN1-Q85	HSP104-A503S	1												ATXN1-Q85	SEC63	-0.0601551		ATXN1-Q85	SEC63	1
CHMP2B	HSP104-A503S	1.44765		CHMP2B	HSP104-A503S	2.62856e-08												CHMP2B	SEC63	#NAME?		CHMP2B	SEC63	1
EWSR1	HSP104-A503S	0.885028		EWSR1	HSP104-A503S	3.96086e-32												EWSR1	SEC63	-0.0399921		EWSR1	SEC63	1
FUS	HSP104-A503S	1.37482		FUS	HSP104-A503S	1.89132e-35												FUS	SEC63	-0.216544		FUS	SEC63	1
FUS-G156E	HSP104-A503S	1.27998		FUS-G156E	HSP104-A503S	2.50791e-34												FUS-G156E	SEC63	-0.183741		FUS-G156E	SEC63	1
FUS-P431L	HSP104-A503S	1.47664		FUS-P431L	HSP104-A503S	1.60695e-45												FUS-P431L	SEC63	-0.0376128		FUS-P431L	SEC63	1
FUS-R521C	HSP104-A503S	0.945809		FUS-R521C	HSP104-A503S	7.47283e-11												FUS-R521C	SEC63	-0.784991		FUS-R521C	SEC63	1
GR50	HSP104-A503S	-0.472739		GR50	HSP104-A503S	1												GR50	SEC63	-0.508791		GR50	SEC63	1
hnRNPA1	HSP104-A503S	0.623658		hnRNPA1	HSP104-A503S	0.0775829												hnRNPA1	SEC63	-0.400851		hnRNPA1	SEC63	1
hnRNPA2B1	HSP104-A503S	-0.521941		hnRNPA2B1	HSP104-A503S	1												hnRNPA2B1	SEC63	-0.112831		hnRNPA2B1	SEC63	1
Kar2-Abeta	HSP104-A503S	0.271041		Kar2-Abeta	HSP104-A503S	0.00179904												Kar2-Abeta	SEC63	-0.413903		Kar2-Abeta	SEC63	1
OPTN	HSP104-A503S	0.088949		OPTN	HSP104-A503S	1												OPTN	SEC63	-0.45985		OPTN	SEC63	1
PAB1-17A	HSP104-A503S	0.627529		PAB1-17A	HSP104-A503S	0.238018												PAB1-17A	SEC63	-0.750101		PAB1-17A	SEC63	1
PAB1-20A	HSP104-A503S	0.643436		PAB1-20A	HSP104-A503S	1												PAB1-20A	SEC63	-1.03322		PAB1-20A	SEC63	1
PAB1-8A	HSP104-A503S	-0.114122		PAB1-8A	HSP104-A503S	1												PAB1-8A	SEC63	-1.66052		PAB1-8A	SEC63	1
PAP1	HSP104-A503S	0.945585		PAP1	HSP104-A503S	0.3578												PAP1	SEC63	-0.278448		PAP1	SEC63	1
PolyA	HSP104-A503S	-0.328801		PolyA	HSP104-A503S	1												PolyA	SEC63	-0.394893		PolyA	SEC63	1
PolyC	HSP104-A503S	-0.278122		PolyC	HSP104-A503S	1												PolyC	SEC63	-0.263675		PolyC	SEC63	1
PolyL	HSP104-A503S	-0.816696		PolyL	HSP104-A503S	1												PolyL	SEC63	-0.453068		PolyL	SEC63	1
PolyS	HSP104-A503S	-0.667908		PolyS	HSP104-A503S	1												PolyS	SEC63	-0.459313		PolyS	SEC63	1
PR50	HSP104-A503S	0.240259		PR50	HSP104-A503S	1												PR50	SEC63	-0.215079		PR50	SEC63	1
PrePro-3x-Abeta	HSP104-A503S	0.42848		PrePro-3x-Abeta	HSP104-A503S	1.09613e-07												PrePro-3x-Abeta	SEC63	0.379803		PrePro-3x-Abeta	SEC63	1
PrePro-3x-ADAN	HSP104-A503S	-0.0847405		PrePro-3x-ADAN	HSP104-A503S	1												PrePro-3x-ADAN	SEC63	-0.698736		PrePro-3x-ADAN	SEC63	1
REX2	HSP104-A503S	-1.47505		REX2	HSP104-A503S	1												REX2	SEC63	-1.0682		REX2	SEC63	1
RNQ1	HSP104-A503S	-0.20239		RNQ1	HSP104-A503S	1												RNQ1	SEC63	-0.0832965		RNQ1	SEC63	1
SCO2	HSP104-A503S	-1.01101		SCO2	HSP104-A503S	1												SCO2	SEC63	-1.31501		SCO2	SEC63	1
SoxN-A22	HSP104-A503S	-0.573023		SoxN-A22	HSP104-A503S	1												SoxN-A22	SEC63	-0.297559		SoxN-A22	SEC63	1
SUP35	HSP104-A503S	0.00474535		SUP35	HSP104-A503S	1												SUP35	SEC63	-0.587365		SUP35	SEC63	1
TAF15	HSP104-A503S	-0.836483		TAF15	HSP104-A503S	1												TAF15	SEC63	-0.618163		TAF15	SEC63	1
TDP43	HSP104-A503S	0.383365		TDP43	HSP104-A503S	1												TDP43	SEC63	-0.755385		TDP43	SEC63	1
TDP43-M337V	HSP104-A503S	0.313223		TDP43-M337V	HSP104-A503S	1												TDP43-M337V	SEC63	-1.53739		TDP43-M337V	SEC63	1
TDP43-N267S	HSP104-A503S	0.00606786		TDP43-N267S	HSP104-A503S	1												TDP43-N267S	SEC63	#NAME?		TDP43-N267S	SEC63	1
TDP43-Q331K	HSP104-A503S	0.558893		TDP43-Q331K	HSP104-A503S	1												TDP43-Q331K	SEC63	-0.912266		TDP43-Q331K	SEC63	1
TMEM106B	HSP104-A503S	0.573452		TMEM106B	HSP104-A503S	6.15004e-06												TMEM106B	SEC63	0.244418		TMEM106B	SEC63	1
UBQLN2	HSP104-A503S	-0.385101		UBQLN2	HSP104-A503S	1												UBQLN2	SEC63	-0.605085		UBQLN2	SEC63	1
VAM3	HSP104-A503S	-0.349392		VAM3	HSP104-A503S	1												VAM3	SEC63	-1.02076		VAM3	SEC63	1
416mcherry	YPT1	-0.04239		416mcherry	YPT1	1												416mcherry	DNAJC4	0.0244921		416mcherry	DNAJC4	1
426mcherry	YPT1	-0.0188848		426mcherry	YPT1	1												426mcherry	DNAJC4	-0.057375		426mcherry	DNAJC4	1
alpha-synuclein-A53T	YPT1	-0.128042		alpha-synuclein-A53T	YPT1	1												alpha-synuclein-A53T	DNAJC4	-0.294346		alpha-synuclein-A53T	DNAJC4	1
alpha-synuclein-E46K	YPT1	-0.108708		alpha-synuclein-E46K	YPT1	1												alpha-synuclein-E46K	DNAJC4	-0.322202		alpha-synuclein-E46K	DNAJC4	1
alpha-synuclein-H50Q	YPT1	-0.00402339		alpha-synuclein-H50Q	YPT1	1												alpha-synuclein-H50Q	DNAJC4	0.0952767		alpha-synuclein-H50Q	DNAJC4	1
alpha-synuclein-WT	YPT1	0.0321288		alpha-synuclein-WT	YPT1	1												alpha-synuclein-WT	DNAJC4	-0.221766		alpha-synuclein-WT	DNAJC4	1
AMN1	YPT1	0.166483		AMN1	YPT1	1												AMN1	DNAJC4	-0.673409		AMN1	DNAJC4	1
ANG	YPT1	0.7422		ANG	YPT1	1												ANG	DNAJC4	#NAME?		ANG	DNAJC4	1
APP-CTF	YPT1	-0.0192644		APP-CTF	YPT1	1												APP-CTF	DNAJC4	0.0199791		APP-CTF	DNAJC4	1
ATXN1-Q85	YPT1	0.0659191		ATXN1-Q85	YPT1	1												ATXN1-Q85	DNAJC4	-0.142491		ATXN1-Q85	DNAJC4	1
CHMP2B	YPT1	-0.229124		CHMP2B	YPT1	1												CHMP2B	DNAJC4	0.399483		CHMP2B	DNAJC4	1
EWSR1	YPT1	-0.0451071		EWSR1	YPT1	1												EWSR1	DNAJC4	-0.231864		EWSR1	DNAJC4	1
FUS	YPT1	-0.0536169		FUS	YPT1	1												FUS	DNAJC4	-0.304174		FUS	DNAJC4	1
FUS-G156E	YPT1	-0.18984		FUS-G156E	YPT1	1												FUS-G156E	DNAJC4	-0.312163		FUS-G156E	DNAJC4	1
FUS-P431L	YPT1	-0.105319		FUS-P431L	YPT1	1												FUS-P431L	DNAJC4	-0.144808		FUS-P431L	DNAJC4	1
FUS-R521C	YPT1	0.12968		FUS-R521C	YPT1	1												FUS-R521C	DNAJC4	-0.617003		FUS-R521C	DNAJC4	1
GR50	YPT1	-0.0378885		GR50	YPT1	1												GR50	DNAJC4	-0.0912376		GR50	DNAJC4	1
hnRNPA1	YPT1	-0.40912		hnRNPA1	YPT1	1												hnRNPA1	DNAJC4	-0.40588		hnRNPA1	DNAJC4	1
hnRNPA2B1	YPT1	-0.175045		hnRNPA2B1	YPT1	1												hnRNPA2B1	DNAJC4	-0.189259		hnRNPA2B1	DNAJC4	1
Kar2-Abeta	YPT1	-0.0974535		Kar2-Abeta	YPT1	1												Kar2-Abeta	DNAJC4	-0.0225722		Kar2-Abeta	DNAJC4	1
OPTN	YPT1	0.894358		OPTN	YPT1	5.17196e-13												OPTN	DNAJC4	-0.145446		OPTN	DNAJC4	1
PAB1-17A	YPT1	-0.262587		PAB1-17A	YPT1	1												PAB1-17A	DNAJC4	-0.114795		PAB1-17A	DNAJC4	1
PAB1-20A	YPT1	#NAME?		PAB1-20A	YPT1	1												PAB1-20A	DNAJC4	-0.275027		PAB1-20A	DNAJC4	1
PAB1-8A	YPT1	-0.310885		PAB1-8A	YPT1	1												PAB1-8A	DNAJC4	0.000276299		PAB1-8A	DNAJC4	1
PAP1	YPT1	#NAME?		PAP1	YPT1	1												PAP1	DNAJC4	-1.47899		PAP1	DNAJC4	1
PolyA	YPT1	0.0510297		PolyA	YPT1	1												PolyA	DNAJC4	-0.155171		PolyA	DNAJC4	1
PolyC	YPT1	0.0202253		PolyC	YPT1	1												PolyC	DNAJC4	-0.306373		PolyC	DNAJC4	1
PolyL	YPT1	-0.0523072		PolyL	YPT1	1												PolyL	DNAJC4	-0.0189983		PolyL	DNAJC4	1
PolyS	YPT1	0.0420792		PolyS	YPT1	1												PolyS	DNAJC4	-0.0825114		PolyS	DNAJC4	1
PR50	YPT1	-0.230883		PR50	YPT1	1												PR50	DNAJC4	-0.314962		PR50	DNAJC4	1
PrePro-3x-Abeta	YPT1	-0.150741		PrePro-3x-Abeta	YPT1	1												PrePro-3x-Abeta	DNAJC4	-0.137836		PrePro-3x-Abeta	DNAJC4	1
PrePro-3x-ADAN	YPT1	-0.253891		PrePro-3x-ADAN	YPT1	1												PrePro-3x-ADAN	DNAJC4	-0.140242		PrePro-3x-ADAN	DNAJC4	1
REX2	YPT1	-0.189186		REX2	YPT1	1												REX2	DNAJC4	-0.0512805		REX2	DNAJC4	1
RNQ1	YPT1	-0.164545		RNQ1	YPT1	1												RNQ1	DNAJC4	-0.550213		RNQ1	DNAJC4	1
SCO2	YPT1	-0.0988691		SCO2	YPT1	1												SCO2	DNAJC4	-0.313723		SCO2	DNAJC4	1
SoxN-A22	YPT1	0.0137093		SoxN-A22	YPT1	1												SoxN-A22	DNAJC4	-0.0361188		SoxN-A22	DNAJC4	1
SUP35	YPT1	-0.0451597		SUP35	YPT1	1												SUP35	DNAJC4	-0.207437		SUP35	DNAJC4	1
TAF15	YPT1	-0.0127976		TAF15	YPT1	1												TAF15	DNAJC4	0.0522676		TAF15	DNAJC4	1
TDP43	YPT1	-0.405051		TDP43	YPT1	1												TDP43	DNAJC4	-0.403173		TDP43	DNAJC4	1
TDP43-M337V	YPT1	-0.073288		TDP43-M337V	YPT1	1												TDP43-M337V	DNAJC4	-0.152937		TDP43-M337V	DNAJC4	1
TDP43-N267S	YPT1	-0.86236		TDP43-N267S	YPT1	1												TDP43-N267S	DNAJC4	-0.298935		TDP43-N267S	DNAJC4	1
TDP43-Q331K	YPT1	-0.899652		TDP43-Q331K	YPT1	1												TDP43-Q331K	DNAJC4	-1.17785		TDP43-Q331K	DNAJC4	1
TMEM106B	YPT1	-0.425607		TMEM106B	YPT1	1												TMEM106B	DNAJC4	-0.670535		TMEM106B	DNAJC4	1
UBQLN2	YPT1	-0.24131		UBQLN2	YPT1	1												UBQLN2	DNAJC4	-0.165759		UBQLN2	DNAJC4	1
VAM3	YPT1	-0.663648		VAM3	YPT1	1												VAM3	DNAJC4	-0.091288		VAM3	DNAJC4	1
416mcherry	SSA2	-0.450145		416mcherry	SSA2	1												416mcherry	DNAJC5B	0.0857883		416mcherry	DNAJC5B	1
426mcherry	SSA2	-0.162239		426mcherry	SSA2	1												426mcherry	DNAJC5B	-0.031891		426mcherry	DNAJC5B	1
alpha-synuclein-A53T	SSA2	-0.268873		alpha-synuclein-A53T	SSA2	1												alpha-synuclein-A53T	DNAJC5B	-0.534771		alpha-synuclein-A53T	DNAJC5B	1
alpha-synuclein-E46K	SSA2	-0.200838		alpha-synuclein-E46K	SSA2	1												alpha-synuclein-E46K	DNAJC5B	-0.218385		alpha-synuclein-E46K	DNAJC5B	1
alpha-synuclein-H50Q	SSA2	-0.0907006		alpha-synuclein-H50Q	SSA2	1												alpha-synuclein-H50Q	DNAJC5B	-0.267046		alpha-synuclein-H50Q	DNAJC5B	1
alpha-synuclein-WT	SSA2	-0.237231		alpha-synuclein-WT	SSA2	1												alpha-synuclein-WT	DNAJC5B	-0.307824		alpha-synuclein-WT	DNAJC5B	1
AMN1	SSA2	-0.95742		AMN1	SSA2	1												AMN1	DNAJC5B	-0.323287		AMN1	DNAJC5B	1
ANG	SSA2	0.707417		ANG	SSA2	1												ANG	DNAJC5B	-1.38587		ANG	DNAJC5B	1
APP-CTF	SSA2	0.0524252		APP-CTF	SSA2	1												APP-CTF	DNAJC5B	-0.0200471		APP-CTF	DNAJC5B	1
ATXN1-Q85	SSA2	0.0816656		ATXN1-Q85	SSA2	1												ATXN1-Q85	DNAJC5B	-0.259427		ATXN1-Q85	DNAJC5B	1
CHMP2B	SSA2	-0.851315		CHMP2B	SSA2	1												CHMP2B	DNAJC5B	-0.738817		CHMP2B	DNAJC5B	1
EWSR1	SSA2	-0.0430895		EWSR1	SSA2	1												EWSR1	DNAJC5B	-0.182431		EWSR1	DNAJC5B	1
FUS	SSA2	-0.85472		FUS	SSA2	1												FUS	DNAJC5B	-1.14762		FUS	DNAJC5B	1
FUS-G156E	SSA2	-0.840681		FUS-G156E	SSA2	1												FUS-G156E	DNAJC5B	-0.53678		FUS-G156E	DNAJC5B	1
FUS-P431L	SSA2	-0.426316		FUS-P431L	SSA2	1												FUS-P431L	DNAJC5B	-0.602079		FUS-P431L	DNAJC5B	1
FUS-R521C	SSA2	-0.614276		FUS-R521C	SSA2	1												FUS-R521C	DNAJC5B	-0.534266		FUS-R521C	DNAJC5B	1
GR50	SSA2	-0.22794		GR50	SSA2	1												GR50	DNAJC5B	-0.158754		GR50	DNAJC5B	1
hnRNPA1	SSA2	-0.258222		hnRNPA1	SSA2	1												hnRNPA1	DNAJC5B	-0.928648		hnRNPA1	DNAJC5B	1
hnRNPA2B1	SSA2	-0.439884		hnRNPA2B1	SSA2	1												hnRNPA2B1	DNAJC5B	-0.385146		hnRNPA2B1	DNAJC5B	1
Kar2-Abeta	SSA2	-0.26931		Kar2-Abeta	SSA2	1												Kar2-Abeta	DNAJC5B	-0.227855		Kar2-Abeta	DNAJC5B	1
OPTN	SSA2	-0.570375		OPTN	SSA2	1												OPTN	DNAJC5B	-0.229005		OPTN	DNAJC5B	1
PAB1-17A	SSA2	-0.507247		PAB1-17A	SSA2	1												PAB1-17A	DNAJC5B	-0.666609		PAB1-17A	DNAJC5B	1
PAB1-20A	SSA2	-0.934051		PAB1-20A	SSA2	1												PAB1-20A	DNAJC5B	0.614562		PAB1-20A	DNAJC5B	1
PAB1-8A	SSA2	-0.644421		PAB1-8A	SSA2	1												PAB1-8A	DNAJC5B	-0.56497		PAB1-8A	DNAJC5B	1
PAP1	SSA2	#NAME?		PAP1	SSA2	1												PAP1	DNAJC5B	-1.51922		PAP1	DNAJC5B	1
PolyA	SSA2	-0.103852		PolyA	SSA2	1												PolyA	DNAJC5B	-0.430916		PolyA	DNAJC5B	1
PolyC	SSA2	-0.0684553		PolyC	SSA2	1												PolyC	DNAJC5B	-0.427908		PolyC	DNAJC5B	1
PolyL	SSA2	-0.190348		PolyL	SSA2	1												PolyL	DNAJC5B	-0.100073		PolyL	DNAJC5B	1
PolyS	SSA2	-0.128765		PolyS	SSA2	1												PolyS	DNAJC5B	-0.139914		PolyS	DNAJC5B	1
PR50	SSA2	-0.139476		PR50	SSA2	1												PR50	DNAJC5B	-0.410153		PR50	DNAJC5B	1
PrePro-3x-Abeta	SSA2	-0.0648418		PrePro-3x-Abeta	SSA2	1												PrePro-3x-Abeta	DNAJC5B	-0.593101		PrePro-3x-Abeta	DNAJC5B	1
PrePro-3x-ADAN	SSA2	-0.132842		PrePro-3x-ADAN	SSA2	1												PrePro-3x-ADAN	DNAJC5B	-0.161402		PrePro-3x-ADAN	DNAJC5B	1
REX2	SSA2	-0.567087		REX2	SSA2	1												REX2	DNAJC5B	-0.0658361		REX2	DNAJC5B	1
RNQ1	SSA2	-0.655073		RNQ1	SSA2	1												RNQ1	DNAJC5B	-0.244743		RNQ1	DNAJC5B	1
SCO2	SSA2	-0.613493		SCO2	SSA2	1												SCO2	DNAJC5B	-0.303358		SCO2	DNAJC5B	1
SoxN-A22	SSA2	-0.0994677		SoxN-A22	SSA2	1												SoxN-A22	DNAJC5B	-0.256214		SoxN-A22	DNAJC5B	1
SUP35	SSA2	-1.69256		SUP35	SSA2	1												SUP35	DNAJC5B	-0.222224		SUP35	DNAJC5B	1
TAF15	SSA2	-0.354619		TAF15	SSA2	1												TAF15	DNAJC5B	-0.0731934		TAF15	DNAJC5B	1
TDP43	SSA2	-0.253533		TDP43	SSA2	1												TDP43	DNAJC5B	-0.355312		TDP43	DNAJC5B	1
TDP43-M337V	SSA2	-0.0821863		TDP43-M337V	SSA2	1												TDP43-M337V	DNAJC5B	-0.262161		TDP43-M337V	DNAJC5B	1
TDP43-N267S	SSA2	-0.388176		TDP43-N267S	SSA2	1												TDP43-N267S	DNAJC5B	-0.297788		TDP43-N267S	DNAJC5B	1
TDP43-Q331K	SSA2	-0.98206		TDP43-Q331K	SSA2	1												TDP43-Q331K	DNAJC5B	-0.525431		TDP43-Q331K	DNAJC5B	1
TMEM106B	SSA2	-0.335621		TMEM106B	SSA2	1												TMEM106B	DNAJC5B	0.0572047		TMEM106B	DNAJC5B	1
UBQLN2	SSA2	-0.13317		UBQLN2	SSA2	1												UBQLN2	DNAJC5B	-0.0881985		UBQLN2	DNAJC5B	1
VAM3	SSA2	-0.581843		VAM3	SSA2	1												VAM3	DNAJC5B	-0.173001		VAM3	DNAJC5B	1
416mcherry	SSA3	-0.283703		416mcherry	SSA3	1												416mcherry	DNAJC6	-0.0275547		416mcherry	DNAJC6	1
426mcherry	SSA3	-0.177355		426mcherry	SSA3	1												426mcherry	DNAJC6	-0.131752		426mcherry	DNAJC6	1
alpha-synuclein-A53T	SSA3	-0.532531		alpha-synuclein-A53T	SSA3	1												alpha-synuclein-A53T	DNAJC6	0.0544373		alpha-synuclein-A53T	DNAJC6	1
alpha-synuclein-E46K	SSA3	-0.123025		alpha-synuclein-E46K	SSA3	1												alpha-synuclein-E46K	DNAJC6	-0.0161592		alpha-synuclein-E46K	DNAJC6	1
alpha-synuclein-H50Q	SSA3	-0.010902		alpha-synuclein-H50Q	SSA3	1												alpha-synuclein-H50Q	DNAJC6	0.108295		alpha-synuclein-H50Q	DNAJC6	1
alpha-synuclein-WT	SSA3	-0.106816		alpha-synuclein-WT	SSA3	1												alpha-synuclein-WT	DNAJC6	-0.196377		alpha-synuclein-WT	DNAJC6	1
AMN1	SSA3	-1.31333		AMN1	SSA3	1												AMN1	DNAJC6	-0.471542		AMN1	DNAJC6	1
ANG	SSA3	#NAME?		ANG	SSA3	1												ANG	DNAJC6	-1.21002		ANG	DNAJC6	1
APP-CTF	SSA3	-0.14288		APP-CTF	SSA3	1												APP-CTF	DNAJC6	0.198863		APP-CTF	DNAJC6	1
ATXN1-Q85	SSA3	-0.0627998		ATXN1-Q85	SSA3	1												ATXN1-Q85	DNAJC6	-0.0697529		ATXN1-Q85	DNAJC6	1
CHMP2B	SSA3	-0.696964		CHMP2B	SSA3	1												CHMP2B	DNAJC6	0.0928329		CHMP2B	DNAJC6	1
EWSR1	SSA3	0.085618		EWSR1	SSA3	1												EWSR1	DNAJC6	-0.0196178		EWSR1	DNAJC6	1
FUS	SSA3	-0.342091		FUS	SSA3	1												FUS	DNAJC6	-0.19436		FUS	DNAJC6	1
FUS-G156E	SSA3	-0.638452		FUS-G156E	SSA3	1												FUS-G156E	DNAJC6	-0.0245185		FUS-G156E	DNAJC6	1
FUS-P431L	SSA3	-0.197517		FUS-P431L	SSA3	1												FUS-P431L	DNAJC6	0.153241		FUS-P431L	DNAJC6	1
FUS-R521C	SSA3	-0.766542		FUS-R521C	SSA3	1												FUS-R521C	DNAJC6	-0.119698		FUS-R521C	DNAJC6	1
GR50	SSA3	-0.35701		GR50	SSA3	1												GR50	DNAJC6	-0.222626		GR50	DNAJC6	1
hnRNPA1	SSA3	-0.761151		hnRNPA1	SSA3	1												hnRNPA1	DNAJC6	-0.383622		hnRNPA1	DNAJC6	1
hnRNPA2B1	SSA3	-0.510497		hnRNPA2B1	SSA3	1												hnRNPA2B1	DNAJC6	0.0596693		hnRNPA2B1	DNAJC6	1
Kar2-Abeta	SSA3	-0.191167		Kar2-Abeta	SSA3	1												Kar2-Abeta	DNAJC6	0.14661		Kar2-Abeta	DNAJC6	1
OPTN	SSA3	-0.580516		OPTN	SSA3	1												OPTN	DNAJC6	-0.504398		OPTN	DNAJC6	1
PAB1-17A	SSA3	-0.492325		PAB1-17A	SSA3	1												PAB1-17A	DNAJC6	-0.285772		PAB1-17A	DNAJC6	1
PAB1-20A	SSA3	-0.256664		PAB1-20A	SSA3	1												PAB1-20A	DNAJC6	#NAME?		PAB1-20A	DNAJC6	1
PAB1-8A	SSA3	-0.392628		PAB1-8A	SSA3	1												PAB1-8A	DNAJC6	-0.335409		PAB1-8A	DNAJC6	1
PAP1	SSA3	#NAME?		PAP1	SSA3	1												PAP1	DNAJC6	-0.31237		PAP1	DNAJC6	1
PolyA	SSA3	-0.314757		PolyA	SSA3	1												PolyA	DNAJC6	0.0192414		PolyA	DNAJC6	1
PolyC	SSA3	-0.100723		PolyC	SSA3	1												PolyC	DNAJC6	-0.112187		PolyC	DNAJC6	1
PolyL	SSA3	-0.114395		PolyL	SSA3	1												PolyL	DNAJC6	0.0270592		PolyL	DNAJC6	1
PolyS	SSA3	-0.0184797		PolyS	SSA3	1												PolyS	DNAJC6	-0.0284372		PolyS	DNAJC6	1
PR50	SSA3	-0.0731446		PR50	SSA3	1												PR50	DNAJC6	0.0701431		PR50	DNAJC6	1
PrePro-3x-Abeta	SSA3	0.11469		PrePro-3x-Abeta	SSA3	1												PrePro-3x-Abeta	DNAJC6	0.201598		PrePro-3x-Abeta	DNAJC6	1
PrePro-3x-ADAN	SSA3	-0.242584		PrePro-3x-ADAN	SSA3	1												PrePro-3x-ADAN	DNAJC6	0.00611145		PrePro-3x-ADAN	DNAJC6	1
REX2	SSA3	-0.335794		REX2	SSA3	1												REX2	DNAJC6	-0.020874		REX2	DNAJC6	1
RNQ1	SSA3	-0.37886		RNQ1	SSA3	1												RNQ1	DNAJC6	#NAME?		RNQ1	DNAJC6	1
SCO2	SSA3	-0.517049		SCO2	SSA3	1												SCO2	DNAJC6	-0.0796621		SCO2	DNAJC6	1
SoxN-A22	SSA3	-0.266948		SoxN-A22	SSA3	1												SoxN-A22	DNAJC6	-0.113682		SoxN-A22	DNAJC6	1
SUP35	SSA3	-1.19513		SUP35	SSA3	1												SUP35	DNAJC6	0.104913		SUP35	DNAJC6	1
TAF15	SSA3	-0.381703		TAF15	SSA3	1												TAF15	DNAJC6	-0.0147066		TAF15	DNAJC6	1
TDP43	SSA3	-0.216463		TDP43	SSA3	1												TDP43	DNAJC6	-0.187747		TDP43	DNAJC6	1
TDP43-M337V	SSA3	-0.298241		TDP43-M337V	SSA3	1												TDP43-M337V	DNAJC6	0.0411809		TDP43-M337V	DNAJC6	1
TDP43-N267S	SSA3	-0.531219		TDP43-N267S	SSA3	1												TDP43-N267S	DNAJC6	-0.391697		TDP43-N267S	DNAJC6	1
TDP43-Q331K	SSA3	-0.642873		TDP43-Q331K	SSA3	1												TDP43-Q331K	DNAJC6	-0.191451		TDP43-Q331K	DNAJC6	1
TMEM106B	SSA3	#NAME?		TMEM106B	SSA3	1												TMEM106B	DNAJC6	0.12317		TMEM106B	DNAJC6	1
UBQLN2	SSA3	-0.175193		UBQLN2	SSA3	1												UBQLN2	DNAJC6	-0.0761649		UBQLN2	DNAJC6	1
VAM3	SSA3	-0.599918		VAM3	SSA3	1												VAM3	DNAJC6	-0.0877721		VAM3	DNAJC6	1
416mcherry	SSB1	-0.255543		416mcherry	SSB1	1												416mcherry	DNAJB8	0.00071774		416mcherry	DNAJB8	1
426mcherry	SSB1	-0.186908		426mcherry	SSB1	1												426mcherry	DNAJB8	0.0210826		426mcherry	DNAJB8	1
alpha-synuclein-A53T	SSB1	-0.0394393		alpha-synuclein-A53T	SSB1	1												alpha-synuclein-A53T	DNAJB8	-0.0441894		alpha-synuclein-A53T	DNAJB8	1
alpha-synuclein-E46K	SSB1	-0.0713634		alpha-synuclein-E46K	SSB1	1												alpha-synuclein-E46K	DNAJB8	0.0622061		alpha-synuclein-E46K	DNAJB8	1
alpha-synuclein-H50Q	SSB1	-0.0278694		alpha-synuclein-H50Q	SSB1	1												alpha-synuclein-H50Q	DNAJB8	-0.455883		alpha-synuclein-H50Q	DNAJB8	1
alpha-synuclein-WT	SSB1	-0.443281		alpha-synuclein-WT	SSB1	1												alpha-synuclein-WT	DNAJB8	-0.120675		alpha-synuclein-WT	DNAJB8	1
AMN1	SSB1	-0.76292		AMN1	SSB1	1												AMN1	DNAJB8	0.216833		AMN1	DNAJB8	1
ANG	SSB1	-0.227414		ANG	SSB1	1												ANG	DNAJB8	-0.0601606		ANG	DNAJB8	1
APP-CTF	SSB1	-0.0973156		APP-CTF	SSB1	1												APP-CTF	DNAJB8	-0.10647		APP-CTF	DNAJB8	1
ATXN1-Q85	SSB1	-0.129722		ATXN1-Q85	SSB1	1												ATXN1-Q85	DNAJB8	-0.102846		ATXN1-Q85	DNAJB8	1
CHMP2B	SSB1	-0.653753		CHMP2B	SSB1	1												CHMP2B	DNAJB8	-0.518961		CHMP2B	DNAJB8	1
EWSR1	SSB1	0.0849173		EWSR1	SSB1	1												EWSR1	DNAJB8	-0.342984		EWSR1	DNAJB8	1
FUS	SSB1	-0.400775		FUS	SSB1	1												FUS	DNAJB8	-0.231887		FUS	DNAJB8	1
FUS-G156E	SSB1	-0.0876663		FUS-G156E	SSB1	1												FUS-G156E	DNAJB8	-0.00303597		FUS-G156E	DNAJB8	1
FUS-P431L	SSB1	-0.444764		FUS-P431L	SSB1	1												FUS-P431L	DNAJB8	-0.0660347		FUS-P431L	DNAJB8	1
FUS-R521C	SSB1	0.0543539		FUS-R521C	SSB1	1												FUS-R521C	DNAJB8	0.241152		FUS-R521C	DNAJB8	1
GR50	SSB1	-0.188846		GR50	SSB1	1												GR50	DNAJB8	-0.0105685		GR50	DNAJB8	1
hnRNPA1	SSB1	-0.389643		hnRNPA1	SSB1	1												hnRNPA1	DNAJB8	-0.412119		hnRNPA1	DNAJB8	1
hnRNPA2B1	SSB1	-0.220337		hnRNPA2B1	SSB1	1												hnRNPA2B1	DNAJB8	0.0410123		hnRNPA2B1	DNAJB8	1
Kar2-Abeta	SSB1	-0.120768		Kar2-Abeta	SSB1	1												Kar2-Abeta	DNAJB8	-0.0952587		Kar2-Abeta	DNAJB8	1
OPTN	SSB1	0.0102338		OPTN	SSB1	1												OPTN	DNAJB8	0.0912529		OPTN	DNAJB8	1
PAB1-17A	SSB1	-0.211446		PAB1-17A	SSB1	1												PAB1-17A	DNAJB8	-0.552582		PAB1-17A	DNAJB8	1
PAB1-20A	SSB1	-0.291339		PAB1-20A	SSB1	1												PAB1-20A	DNAJB8	-0.459419		PAB1-20A	DNAJB8	1
PAB1-8A	SSB1	-0.738259		PAB1-8A	SSB1	1												PAB1-8A	DNAJB8	-0.108127		PAB1-8A	DNAJB8	1
PAP1	SSB1	#NAME?		PAP1	SSB1	1												PAP1	DNAJB8	0.0307161		PAP1	DNAJB8	1
PolyA	SSB1	-0.186016		PolyA	SSB1	1												PolyA	DNAJB8	0.080545		PolyA	DNAJB8	1
PolyC	SSB1	0.0140577		PolyC	SSB1	1												PolyC	DNAJB8	0.237261		PolyC	DNAJB8	1
PolyL	SSB1	-0.216771		PolyL	SSB1	1												PolyL	DNAJB8	-0.0710166		PolyL	DNAJB8	1
PolyS	SSB1	-0.23775		PolyS	SSB1	1												PolyS	DNAJB8	0.0104755		PolyS	DNAJB8	1
PR50	SSB1	-0.112198		PR50	SSB1	1												PR50	DNAJB8	-0.150471		PR50	DNAJB8	1
PrePro-3x-Abeta	SSB1	-0.435241		PrePro-3x-Abeta	SSB1	1												PrePro-3x-Abeta	DNAJB8	-0.17341		PrePro-3x-Abeta	DNAJB8	1
PrePro-3x-ADAN	SSB1	-0.176852		PrePro-3x-ADAN	SSB1	1												PrePro-3x-ADAN	DNAJB8	-0.0803325		PrePro-3x-ADAN	DNAJB8	1
REX2	SSB1	-0.285954		REX2	SSB1	1												REX2	DNAJB8	0.144945		REX2	DNAJB8	1
RNQ1	SSB1	-1.31427		RNQ1	SSB1	1												RNQ1	DNAJB8	2.04136		RNQ1	DNAJB8	3.18277e-56
SCO2	SSB1	-0.38932		SCO2	SSB1	1												SCO2	DNAJB8	-0.086748		SCO2	DNAJB8	1
SoxN-A22	SSB1	-0.193538		SoxN-A22	SSB1	1												SoxN-A22	DNAJB8	0.0126273		SoxN-A22	DNAJB8	1
SUP35	SSB1	-0.154683		SUP35	SSB1	1												SUP35	DNAJB8	0.6909		SUP35	DNAJB8	0.00630922
TAF15	SSB1	-0.25019		TAF15	SSB1	1												TAF15	DNAJB8	0.259578		TAF15	DNAJB8	8.17131e-09
TDP43	SSB1	-0.385342		TDP43	SSB1	1												TDP43	DNAJB8	-0.125688		TDP43	DNAJB8	1
TDP43-M337V	SSB1	-0.391911		TDP43-M337V	SSB1	1												TDP43-M337V	DNAJB8	-0.386888		TDP43-M337V	DNAJB8	1
TDP43-N267S	SSB1	-0.890572		TDP43-N267S	SSB1	1												TDP43-N267S	DNAJB8	-0.146653		TDP43-N267S	DNAJB8	1
TDP43-Q331K	SSB1	#NAME?		TDP43-Q331K	SSB1	1												TDP43-Q331K	DNAJB8	-0.474142		TDP43-Q331K	DNAJB8	1
TMEM106B	SSB1	-0.0607583		TMEM106B	SSB1	1												TMEM106B	DNAJB8	#NAME?		TMEM106B	DNAJB8	1
UBQLN2	SSB1	-0.28608		UBQLN2	SSB1	1												UBQLN2	DNAJB8	-0.103316		UBQLN2	DNAJB8	1
VAM3	SSB1	-0.444954		VAM3	SSB1	1												VAM3	DNAJB8	-0.0200446		VAM3	DNAJB8	1
416mcherry	SSE1	-0.643125		416mcherry	SSE1	1												416mcherry	DNAJB6	-0.569861		416mcherry	DNAJB6	1
426mcherry	SSE1	-0.425637		426mcherry	SSE1	1												426mcherry	DNAJB6	-0.230844		426mcherry	DNAJB6	1
alpha-synuclein-A53T	SSE1	-0.45248		alpha-synuclein-A53T	SSE1	1												alpha-synuclein-A53T	DNAJB6	0.0488974		alpha-synuclein-A53T	DNAJB6	1
alpha-synuclein-E46K	SSE1	-0.405745		alpha-synuclein-E46K	SSE1	1												alpha-synuclein-E46K	DNAJB6	-5.19439e-05		alpha-synuclein-E46K	DNAJB6	1
alpha-synuclein-H50Q	SSE1	-0.512409		alpha-synuclein-H50Q	SSE1	1												alpha-synuclein-H50Q	DNAJB6	-0.0593427		alpha-synuclein-H50Q	DNAJB6	1
alpha-synuclein-WT	SSE1	-0.491218		alpha-synuclein-WT	SSE1	1												alpha-synuclein-WT	DNAJB6	0.117233		alpha-synuclein-WT	DNAJB6	1
AMN1	SSE1	-1.48575		AMN1	SSE1	1												AMN1	DNAJB6	0.675265		AMN1	DNAJB6	1
ANG	SSE1	-0.902972		ANG	SSE1	1												ANG	DNAJB6	#NAME?		ANG	DNAJB6	1
APP-CTF	SSE1	-0.195789		APP-CTF	SSE1	1												APP-CTF	DNAJB6	-0.22111		APP-CTF	DNAJB6	1
ATXN1-Q85	SSE1	-0.582453		ATXN1-Q85	SSE1	1												ATXN1-Q85	DNAJB6	-0.164118		ATXN1-Q85	DNAJB6	1
CHMP2B	SSE1	0.0705466		CHMP2B	SSE1	1												CHMP2B	DNAJB6	1.00435		CHMP2B	DNAJB6	0.0721851
EWSR1	SSE1	-0.438141		EWSR1	SSE1	1												EWSR1	DNAJB6	-0.847536		EWSR1	DNAJB6	1
FUS	SSE1	-1.1278		FUS	SSE1	1												FUS	DNAJB6	0.477946		FUS	DNAJB6	1
FUS-G156E	SSE1	-0.724054		FUS-G156E	SSE1	1												FUS-G156E	DNAJB6	0.221259		FUS-G156E	DNAJB6	1
FUS-P431L	SSE1	-1.07416		FUS-P431L	SSE1	1												FUS-P431L	DNAJB6	0.518911		FUS-P431L	DNAJB6	1
FUS-R521C	SSE1	-0.544903		FUS-R521C	SSE1	1												FUS-R521C	DNAJB6	0.337837		FUS-R521C	DNAJB6	1
GR50	SSE1	-0.788839		GR50	SSE1	1												GR50	DNAJB6	-0.270356		GR50	DNAJB6	1
hnRNPA1	SSE1	-0.638543		hnRNPA1	SSE1	1												hnRNPA1	DNAJB6	0.649344		hnRNPA1	DNAJB6	1
hnRNPA2B1	SSE1	-0.579599		hnRNPA2B1	SSE1	1												hnRNPA2B1	DNAJB6	-0.223406		hnRNPA2B1	DNAJB6	1
Kar2-Abeta	SSE1	-0.622437		Kar2-Abeta	SSE1	1												Kar2-Abeta	DNAJB6	-0.248151		Kar2-Abeta	DNAJB6	1
OPTN	SSE1	-0.57379		OPTN	SSE1	1												OPTN	DNAJB6	0.0837081		OPTN	DNAJB6	1
PAB1-17A	SSE1	-1.08981		PAB1-17A	SSE1	1												PAB1-17A	DNAJB6	0.0902785		PAB1-17A	DNAJB6	1
PAB1-20A	SSE1	#NAME?		PAB1-20A	SSE1	1												PAB1-20A	DNAJB6	0.781748		PAB1-20A	DNAJB6	1
PAB1-8A	SSE1	-1.10489		PAB1-8A	SSE1	1												PAB1-8A	DNAJB6	-0.318643		PAB1-8A	DNAJB6	1
PAP1	SSE1	#NAME?		PAP1	SSE1	1												PAP1	DNAJB6	-0.580101		PAP1	DNAJB6	1
PolyA	SSE1	-0.580801		PolyA	SSE1	1												PolyA	DNAJB6	-0.43751		PolyA	DNAJB6	1
PolyC	SSE1	-0.665083		PolyC	SSE1	1												PolyC	DNAJB6	0.243289		PolyC	DNAJB6	0.432253
PolyL	SSE1	-0.647743		PolyL	SSE1	1												PolyL	DNAJB6	-0.443867		PolyL	DNAJB6	1
PolyS	SSE1	-0.537452		PolyS	SSE1	1												PolyS	DNAJB6	-0.192239		PolyS	DNAJB6	1
PR50	SSE1	-0.324995		PR50	SSE1	1												PR50	DNAJB6	0.0913177		PR50	DNAJB6	1
PrePro-3x-Abeta	SSE1	-0.671857		PrePro-3x-Abeta	SSE1	1												PrePro-3x-Abeta	DNAJB6	-0.372119		PrePro-3x-Abeta	DNAJB6	1
PrePro-3x-ADAN	SSE1	-0.45584		PrePro-3x-ADAN	SSE1	1												PrePro-3x-ADAN	DNAJB6	-0.425067		PrePro-3x-ADAN	DNAJB6	1
REX2	SSE1	-0.836388		REX2	SSE1	1												REX2	DNAJB6	-1.69098		REX2	DNAJB6	1
RNQ1	SSE1	-1.19579		RNQ1	SSE1	1												RNQ1	DNAJB6	3.09867		RNQ1	DNAJB6	0
SCO2	SSE1	-0.788466		SCO2	SSE1	1												SCO2	DNAJB6	-1.02414		SCO2	DNAJB6	1
SoxN-A22	SSE1	-0.427695		SoxN-A22	SSE1	1												SoxN-A22	DNAJB6	-0.285229		SoxN-A22	DNAJB6	1
SUP35	SSE1	-0.998513		SUP35	SSE1	1												SUP35	DNAJB6	0.852948		SUP35	DNAJB6	1.55119e-09
TAF15	SSE1	-0.35142		TAF15	SSE1	1												TAF15	DNAJB6	0.127876		TAF15	DNAJB6	1
TDP43	SSE1	-0.876876		TDP43	SSE1	1												TDP43	DNAJB6	0.843357		TDP43	DNAJB6	2.64322e-05
TDP43-M337V	SSE1	-0.813481		TDP43-M337V	SSE1	1												TDP43-M337V	DNAJB6	0.706312		TDP43-M337V	DNAJB6	1
TDP43-N267S	SSE1	-0.520654		TDP43-N267S	SSE1	1												TDP43-N267S	DNAJB6	0.78249		TDP43-N267S	DNAJB6	0.0710348
TDP43-Q331K	SSE1	-1.04093		TDP43-Q331K	SSE1	1												TDP43-Q331K	DNAJB6	0.874278		TDP43-Q331K	DNAJB6	0.712483
TMEM106B	SSE1	0.536738		TMEM106B	SSE1	1												TMEM106B	DNAJB6	#NAME?		TMEM106B	DNAJB6	1
UBQLN2	SSE1	-0.926441		UBQLN2	SSE1	1												UBQLN2	DNAJB6	-0.795941		UBQLN2	DNAJB6	1
VAM3	SSE1	-0.673712		VAM3	SSE1	1												VAM3	DNAJB6	-0.088715		VAM3	DNAJB6	1
416mcherry	ATOX1	0.0444215																416mcherry	DNAJB11	-0.0502962		416mcherry	DNAJB11	1
426mcherry	ATOX1	0.0220619																426mcherry	DNAJB11	-0.0314357		426mcherry	DNAJB11	1
alpha-synuclein-A53T	ATOX1	-0.140136																alpha-synuclein-A53T	DNAJB11	-0.314233		alpha-synuclein-A53T	DNAJB11	1
alpha-synuclein-E46K	ATOX1	-0.223201																alpha-synuclein-E46K	DNAJB11	-0.317754		alpha-synuclein-E46K	DNAJB11	1
alpha-synuclein-H50Q	ATOX1	-0.139488																alpha-synuclein-H50Q	DNAJB11	-0.110888		alpha-synuclein-H50Q	DNAJB11	1
alpha-synuclein-WT	ATOX1	-0.31432																alpha-synuclein-WT	DNAJB11	-0.476704		alpha-synuclein-WT	DNAJB11	1
AMN1	ATOX1	0.154323																AMN1	DNAJB11	-0.929827		AMN1	DNAJB11	1
ANG	ATOX1	-0.430045																ANG	DNAJB11	#NAME?		ANG	DNAJB11	1
APP-CTF	ATOX1	-0.044637																APP-CTF	DNAJB11	-0.16579		APP-CTF	DNAJB11	1
ATXN1-Q85	ATOX1	-0.199401																ATXN1-Q85	DNAJB11	-0.170886		ATXN1-Q85	DNAJB11	1
CHMP2B	ATOX1	-0.61373																CHMP2B	DNAJB11	-1.02553		CHMP2B	DNAJB11	1
EWSR1	ATOX1	-0.142415																EWSR1	DNAJB11	-0.303727		EWSR1	DNAJB11	1
FUS	ATOX1	-0.347005																FUS	DNAJB11	-0.578655		FUS	DNAJB11	1
FUS-G156E	ATOX1	-0.363374																FUS-G156E	DNAJB11	-0.235734		FUS-G156E	DNAJB11	1
FUS-P431L	ATOX1	-0.523069																FUS-P431L	DNAJB11	-0.38533		FUS-P431L	DNAJB11	1
FUS-R521C	ATOX1	-0.801735																FUS-R521C	DNAJB11	-0.768045		FUS-R521C	DNAJB11	1
GR50	ATOX1	0.0528518																GR50	DNAJB11	-0.10217		GR50	DNAJB11	1
hnRNPA1	ATOX1	0.12319																hnRNPA1	DNAJB11	-0.369987		hnRNPA1	DNAJB11	1
hnRNPA2B1	ATOX1	-0.0586392																hnRNPA2B1	DNAJB11	-0.318667		hnRNPA2B1	DNAJB11	1
Kar2-Abeta	ATOX1	-0.136443																Kar2-Abeta	DNAJB11	-0.0826462		Kar2-Abeta	DNAJB11	1
OPTN	ATOX1	-0.108019																OPTN	DNAJB11	-0.289381		OPTN	DNAJB11	1
PAB1-17A	ATOX1	0.181273																PAB1-17A	DNAJB11	-0.679789		PAB1-17A	DNAJB11	1
PAB1-20A	ATOX1	-0.491811																PAB1-20A	DNAJB11	-0.164825		PAB1-20A	DNAJB11	1
PAB1-8A	ATOX1	-0.0236315																PAB1-8A	DNAJB11	-0.326971		PAB1-8A	DNAJB11	1
PAP1	ATOX1	-0.153374																PAP1	DNAJB11	#NAME?		PAP1	DNAJB11	1
PolyA	ATOX1	-0.0971383																PolyA	DNAJB11	-0.198036		PolyA	DNAJB11	1
PolyC	ATOX1	-0.0642959																PolyC	DNAJB11	-0.231522		PolyC	DNAJB11	1
PolyL	ATOX1	0.0112556																PolyL	DNAJB11	-0.0871163		PolyL	DNAJB11	1
PolyS	ATOX1	-0.0606652																PolyS	DNAJB11	-0.0578008		PolyS	DNAJB11	1
PR50	ATOX1	-0.278376																PR50	DNAJB11	-0.37943		PR50	DNAJB11	1
PrePro-3x-Abeta	ATOX1	-0.137751																PrePro-3x-Abeta	DNAJB11	-0.110059		PrePro-3x-Abeta	DNAJB11	1
PrePro-3x-ADAN	ATOX1	-0.0833586																PrePro-3x-ADAN	DNAJB11	-0.0751244		PrePro-3x-ADAN	DNAJB11	1
REX2	ATOX1	-0.132938																REX2	DNAJB11	-0.233915		REX2	DNAJB11	1
RNQ1	ATOX1	-0.0985448																RNQ1	DNAJB11	0.138832		RNQ1	DNAJB11	1
SCO2	ATOX1	-0.109327																SCO2	DNAJB11	-0.146631		SCO2	DNAJB11	1
SoxN-A22	ATOX1	-0.0881931																SoxN-A22	DNAJB11	-0.0384565		SoxN-A22	DNAJB11	1
SUP35	ATOX1	-0.056224																SUP35	DNAJB11	-0.360191		SUP35	DNAJB11	1
TAF15	ATOX1	0.00168654																TAF15	DNAJB11	-0.0660013		TAF15	DNAJB11	1
TDP43	ATOX1	-0.78193																TDP43	DNAJB11	-0.701019		TDP43	DNAJB11	1
TDP43-M337V	ATOX1	-0.326594																TDP43-M337V	DNAJB11	-0.448087		TDP43-M337V	DNAJB11	1
TDP43-N267S	ATOX1	0.120594																TDP43-N267S	DNAJB11	-0.664902		TDP43-N267S	DNAJB11	1
TDP43-Q331K	ATOX1	-0.708652																TDP43-Q331K	DNAJB11	-0.688564		TDP43-Q331K	DNAJB11	1
TMEM106B	ATOX1	-0.235769																TMEM106B	DNAJB11	-0.203784		TMEM106B	DNAJB11	1
UBQLN2	ATOX1	-0.0284164																UBQLN2	DNAJB11	-0.160669		UBQLN2	DNAJB11	1
VAM3	ATOX1	-0.0984786																VAM3	DNAJB11	-0.389827		VAM3	DNAJB11	1
416mcherry	ASF1A	-1.546																416mcherry	DNAJB12	0.121666		416mcherry	DNAJB12	1
426mcherry	ASF1A	-1.25659																426mcherry	DNAJB12	-0.0089924		426mcherry	DNAJB12	1
alpha-synuclein-A53T	ASF1A	-0.42334																alpha-synuclein-A53T	DNAJB12	0.145388		alpha-synuclein-A53T	DNAJB12	1
alpha-synuclein-E46K	ASF1A	-0.553075																alpha-synuclein-E46K	DNAJB12	0.129869		alpha-synuclein-E46K	DNAJB12	1
alpha-synuclein-H50Q	ASF1A	-0.442009																alpha-synuclein-H50Q	DNAJB12	0.201827		alpha-synuclein-H50Q	DNAJB12	1
alpha-synuclein-WT	ASF1A	-0.521081																alpha-synuclein-WT	DNAJB12	0.0132697		alpha-synuclein-WT	DNAJB12	1
AMN1	ASF1A	0.412684																AMN1	DNAJB12	0.430176		AMN1	DNAJB12	1
ANG	ASF1A	#NAME?																ANG	DNAJB12	#NAME?		ANG	DNAJB12	1
APP-CTF	ASF1A	-0.851038																APP-CTF	DNAJB12	-0.390285		APP-CTF	DNAJB12	1
ATXN1-Q85	ASF1A	-0.982822																ATXN1-Q85	DNAJB12	0.119217		ATXN1-Q85	DNAJB12	1
CHMP2B	ASF1A	0.874007																CHMP2B	DNAJB12	-0.523278		CHMP2B	DNAJB12	1
EWSR1	ASF1A	-0.543121																EWSR1	DNAJB12	0.125228		EWSR1	DNAJB12	1
FUS	ASF1A	-0.0991448																FUS	DNAJB12	0.209664		FUS	DNAJB12	1
FUS-G156E	ASF1A	-0.461725																FUS-G156E	DNAJB12	-0.0791625		FUS-G156E	DNAJB12	1
FUS-P431L	ASF1A	-0.490392																FUS-P431L	DNAJB12	0.0850774		FUS-P431L	DNAJB12	1
FUS-R521C	ASF1A	0.0610898																FUS-R521C	DNAJB12	-0.154705		FUS-R521C	DNAJB12	1
GR50	ASF1A	-1.09036																GR50	DNAJB12	0.0977285		GR50	DNAJB12	1
hnRNPA1	ASF1A	-0.0250161																hnRNPA1	DNAJB12	0.145216		hnRNPA1	DNAJB12	1
hnRNPA2B1	ASF1A	-1.14652																hnRNPA2B1	DNAJB12	-0.0537837		hnRNPA2B1	DNAJB12	1
Kar2-Abeta	ASF1A	-1.04477																Kar2-Abeta	DNAJB12	-0.10266		Kar2-Abeta	DNAJB12	1
OPTN	ASF1A	-0.960435																OPTN	DNAJB12	0.0311987		OPTN	DNAJB12	1
PAB1-17A	ASF1A	-1.52802																PAB1-17A	DNAJB12	0.235771		PAB1-17A	DNAJB12	1
PAB1-20A	ASF1A	#NAME?																PAB1-20A	DNAJB12	-0.440648		PAB1-20A	DNAJB12	1
PAB1-8A	ASF1A	-1.11766																PAB1-8A	DNAJB12	0.306629		PAB1-8A	DNAJB12	1
PAP1	ASF1A	#NAME?																PAP1	DNAJB12	-1.12395		PAP1	DNAJB12	1
PolyA	ASF1A	-1.19313																PolyA	DNAJB12	-0.0822374		PolyA	DNAJB12	1
PolyC	ASF1A	-0.883877																PolyC	DNAJB12	0.0742344		PolyC	DNAJB12	1
PolyL	ASF1A	-2.12521																PolyL	DNAJB12	-0.0207912		PolyL	DNAJB12	1
PolyS	ASF1A	-1.23875																PolyS	DNAJB12	0.0203852		PolyS	DNAJB12	1
PR50	ASF1A	-0.0493425																PR50	DNAJB12	0.0940092		PR50	DNAJB12	1
PrePro-3x-Abeta	ASF1A	-0.540906																PrePro-3x-Abeta	DNAJB12	0.0810598		PrePro-3x-Abeta	DNAJB12	1
PrePro-3x-ADAN	ASF1A	-0.801366																PrePro-3x-ADAN	DNAJB12	-0.0562771		PrePro-3x-ADAN	DNAJB12	1
REX2	ASF1A	-1.41749																REX2	DNAJB12	-0.061695		REX2	DNAJB12	1
RNQ1	ASF1A	-0.183181																RNQ1	DNAJB12	0.499144		RNQ1	DNAJB12	1
SCO2	ASF1A	-1.42571																SCO2	DNAJB12	-0.0912645		SCO2	DNAJB12	1
SoxN-A22	ASF1A	-1.35018																SoxN-A22	DNAJB12	0.0136514		SoxN-A22	DNAJB12	1
SUP35	ASF1A	-0.84979																SUP35	DNAJB12	0.0923062		SUP35	DNAJB12	1
TAF15	ASF1A	-1.46631																TAF15	DNAJB12	-0.0200944		TAF15	DNAJB12	1
TDP43	ASF1A	-1.32282																TDP43	DNAJB12	0.187192		TDP43	DNAJB12	1
TDP43-M337V	ASF1A	-1.78856																TDP43-M337V	DNAJB12	-0.141272		TDP43-M337V	DNAJB12	1
TDP43-N267S	ASF1A	-1.32188																TDP43-N267S	DNAJB12	-0.228123		TDP43-N267S	DNAJB12	1
TDP43-Q331K	ASF1A	-1.02554																TDP43-Q331K	DNAJB12	0.00389738		TDP43-Q331K	DNAJB12	1
TMEM106B	ASF1A	0.0870046																TMEM106B	DNAJB12	-0.424499		TMEM106B	DNAJB12	1
UBQLN2	ASF1A	-0.996763																UBQLN2	DNAJB12	0.071695		UBQLN2	DNAJB12	1
VAM3	ASF1A	-1.38113																VAM3	DNAJB12	0.00139743		VAM3	DNAJB12	1
416mcherry	PSMG1	0.0580043																416mcherry	DNAJB14	0.00994984		416mcherry	DNAJB14	1
426mcherry	PSMG1	-0.00894695																426mcherry	DNAJB14	-0.0909104		426mcherry	DNAJB14	1
alpha-synuclein-A53T	PSMG1	-0.0591552																alpha-synuclein-A53T	DNAJB14	-0.102223		alpha-synuclein-A53T	DNAJB14	1
alpha-synuclein-E46K	PSMG1	-0.0322454																alpha-synuclein-E46K	DNAJB14	-0.0150733		alpha-synuclein-E46K	DNAJB14	1
alpha-synuclein-H50Q	PSMG1	0.12294																alpha-synuclein-H50Q	DNAJB14	-0.163942		alpha-synuclein-H50Q	DNAJB14	1
alpha-synuclein-WT	PSMG1	-0.0742072																alpha-synuclein-WT	DNAJB14	-0.238787		alpha-synuclein-WT	DNAJB14	1
AMN1	PSMG1	0.0746136																AMN1	DNAJB14	-0.508079		AMN1	DNAJB14	1
ANG	PSMG1	0.388246																ANG	DNAJB14	-0.584457		ANG	DNAJB14	1
APP-CTF	PSMG1	0.070129																APP-CTF	DNAJB14	-0.0934327		APP-CTF	DNAJB14	1
ATXN1-Q85	PSMG1	-0.0816659																ATXN1-Q85	DNAJB14	-0.224757		ATXN1-Q85	DNAJB14	1
CHMP2B	PSMG1	0.133542																CHMP2B	DNAJB14	-0.139025		CHMP2B	DNAJB14	1
EWSR1	PSMG1	0.210127																EWSR1	DNAJB14	0.00997791		EWSR1	DNAJB14	1
FUS	PSMG1	-0.284025																FUS	DNAJB14	-0.0221824		FUS	DNAJB14	1
FUS-G156E	PSMG1	-0.111639																FUS-G156E	DNAJB14	-0.332475		FUS-G156E	DNAJB14	1
FUS-P431L	PSMG1	-0.00842872																FUS-P431L	DNAJB14	0.279567		FUS-P431L	DNAJB14	1
FUS-R521C	PSMG1	0.26327																FUS-R521C	DNAJB14	0.0705154		FUS-R521C	DNAJB14	1
GR50	PSMG1	0.0816719																GR50	DNAJB14	-0.155482		GR50	DNAJB14	1
hnRNPA1	PSMG1	-0.169097																hnRNPA1	DNAJB14	-0.471362		hnRNPA1	DNAJB14	1
hnRNPA2B1	PSMG1	-0.00666178																hnRNPA2B1	DNAJB14	-0.149722		hnRNPA2B1	DNAJB14	1
Kar2-Abeta	PSMG1	-0.0662689																Kar2-Abeta	DNAJB14	-0.180643		Kar2-Abeta	DNAJB14	1
OPTN	PSMG1	-0.162428																OPTN	DNAJB14	0.146545		OPTN	DNAJB14	1
PAB1-17A	PSMG1	0.0597304																PAB1-17A	DNAJB14	-0.219367		PAB1-17A	DNAJB14	1
PAB1-20A	PSMG1	#NAME?																PAB1-20A	DNAJB14	-0.121328		PAB1-20A	DNAJB14	1
PAB1-8A	PSMG1	0.0142675																PAB1-8A	DNAJB14	-0.0845326		PAB1-8A	DNAJB14	1
PAP1	PSMG1	-0.450441																PAP1	DNAJB14	-1.02567		PAP1	DNAJB14	1
PolyA	PSMG1	-0.0306996																PolyA	DNAJB14	-0.262087		PolyA	DNAJB14	1
PolyC	PSMG1	0.0535795																PolyC	DNAJB14	-0.2519		PolyC	DNAJB14	1
PolyL	PSMG1	0.00350748																PolyL	DNAJB14	-0.1309		PolyL	DNAJB14	1
PolyS	PSMG1	-0.0412303																PolyS	DNAJB14	-0.014646		PolyS	DNAJB14	1
PR50	PSMG1	0.425009																PR50	DNAJB14	-0.441259		PR50	DNAJB14	1
PrePro-3x-Abeta	PSMG1	0.145139																PrePro-3x-Abeta	DNAJB14	0.085481		PrePro-3x-Abeta	DNAJB14	1
PrePro-3x-ADAN	PSMG1	0.0374069																PrePro-3x-ADAN	DNAJB14	0.117614		PrePro-3x-ADAN	DNAJB14	1
REX2	PSMG1	0.104662																REX2	DNAJB14	-0.0256694		REX2	DNAJB14	1
RNQ1	PSMG1	0.193175																RNQ1	DNAJB14	-0.305857		RNQ1	DNAJB14	1
SCO2	PSMG1	0.00227364																SCO2	DNAJB14	-0.319584		SCO2	DNAJB14	1
SoxN-A22	PSMG1	-0.147494																SoxN-A22	DNAJB14	0.0284793		SoxN-A22	DNAJB14	1
SUP35	PSMG1	0.0736532																SUP35	DNAJB14	-0.0845399		SUP35	DNAJB14	1
TAF15	PSMG1	-0.0273534																TAF15	DNAJB14	0.0227917		TAF15	DNAJB14	1
TDP43	PSMG1	-0.23624																TDP43	DNAJB14	-0.749809		TDP43	DNAJB14	1
TDP43-M337V	PSMG1	-0.0359809																TDP43-M337V	DNAJB14	-0.311423		TDP43-M337V	DNAJB14	1
TDP43-N267S	PSMG1	-0.169579																TDP43-N267S	DNAJB14	-0.543545		TDP43-N267S	DNAJB14	1
TDP43-Q331K	PSMG1	-0.89641																TDP43-Q331K	DNAJB14	-1.15512		TDP43-Q331K	DNAJB14	1
TMEM106B	PSMG1	0.311405																TMEM106B	DNAJB14	-0.450576		TMEM106B	DNAJB14	1
UBQLN2	PSMG1	-0.0363951																UBQLN2	DNAJB14	-0.111975		UBQLN2	DNAJB14	1
VAM3	PSMG1	-0.00211527																VAM3	DNAJB14	-0.198286		VAM3	DNAJB14	1
416mcherry	UBE24D	0.116327
426mcherry	UBE24D	-0.0349778
alpha-synuclein-A53T	UBE24D	-0.127748
alpha-synuclein-E46K	UBE24D	-0.0665246
alpha-synuclein-H50Q	UBE24D	-0.0785842
alpha-synuclein-WT	UBE24D	0.0715233
AMN1	UBE24D	0.744108
ANG	UBE24D	-1.06361
APP-CTF	UBE24D	0.00331158
ATXN1-Q85	UBE24D	-0.0665316
CHMP2B	UBE24D	0.15957
EWSR1	UBE24D	-0.268117
FUS	UBE24D	0.395411
FUS-G156E	UBE24D	-0.154364
FUS-P431L	UBE24D	0.220066
FUS-R521C	UBE24D	0.131601
GR50	UBE24D	-0.0862467
hnRNPA1	UBE24D	0.0618109
hnRNPA2B1	UBE24D	-0.0323481
Kar2-Abeta	UBE24D	-0.0677468
OPTN	UBE24D	-0.1031
PAB1-17A	UBE24D	0.458262
PAB1-20A	UBE24D	-0.560053
PAB1-8A	UBE24D	-0.122788
PAP1	UBE24D	0.191489
PolyA	UBE24D	-0.0667062
PolyC	UBE24D	-0.0888322
PolyL	UBE24D	0.0240745
PolyS	UBE24D	-0.0409032
PR50	UBE24D	-0.213487
PrePro-3x-Abeta	UBE24D	-0.0401154
PrePro-3x-ADAN	UBE24D	-0.093205
REX2	UBE24D	-0.168477
RNQ1	UBE24D	0.497367
SCO2	UBE24D	-0.271568
SoxN-A22	UBE24D	-0.140771
SUP35	UBE24D	0.272987
TAF15	UBE24D	-0.180908
TDP43	UBE24D	-0.234727
TDP43-M337V	UBE24D	-0.221893
TDP43-N267S	UBE24D	-0.163093
TDP43-Q331K	UBE24D	0.0272123
TMEM106B	UBE24D	-0.296936
UBQLN2	UBE24D	-0.0399341
VAM3	UBE24D	0.106198
416mcherry	ERAL1	-0.0070349
426mcherry	ERAL1	0.0227376
alpha-synuclein-A53T	ERAL1	-0.095797
alpha-synuclein-E46K	ERAL1	-0.216018
alpha-synuclein-H50Q	ERAL1	0.15356
alpha-synuclein-WT	ERAL1	-0.201106
AMN1	ERAL1	-0.58901
ANG	ERAL1	#NAME?
APP-CTF	ERAL1	0.088819
ATXN1-Q85	ERAL1	-0.216357
CHMP2B	ERAL1	-0.16187
EWSR1	ERAL1	-0.239159
FUS	ERAL1	-0.261605
FUS-G156E	ERAL1	-0.0499955
FUS-P431L	ERAL1	-0.0983019
FUS-R521C	ERAL1	-0.166114
GR50	ERAL1	-0.01385
hnRNPA1	ERAL1	0.310478
hnRNPA2B1	ERAL1	-0.0281536
Kar2-Abeta	ERAL1	-0.0565863
OPTN	ERAL1	-0.156583
PAB1-17A	ERAL1	0.133052
PAB1-20A	ERAL1	-0.504675
PAB1-8A	ERAL1	-0.306107
PAP1	ERAL1	0.269525
PolyA	ERAL1	-0.0660758
PolyC	ERAL1	-0.163749
PolyL	ERAL1	-0.0408604
PolyS	ERAL1	-0.0798318
PR50	ERAL1	0.202974
PrePro-3x-Abeta	ERAL1	-0.0291839
PrePro-3x-ADAN	ERAL1	-0.0570716
REX2	ERAL1	0.143448
RNQ1	ERAL1	0.491481
SCO2	ERAL1	-0.145229
SoxN-A22	ERAL1	-0.21787
SUP35	ERAL1	-0.229405
TAF15	ERAL1	0.0106421
TDP43	ERAL1	-0.0539741
TDP43-M337V	ERAL1	-0.074723
TDP43-N267S	ERAL1	-0.0649168
TDP43-Q331K	ERAL1	-0.43869
TMEM106B	ERAL1	0.172311
UBQLN2	ERAL1	0.0732457
VAM3	ERAL1	0.184921
416mcherry	HSP60	-0.410296
426mcherry	HSP60	-0.119739
alpha-synuclein-A53T	HSP60	-0.31244
alpha-synuclein-E46K	HSP60	-0.289666
alpha-synuclein-H50Q	HSP60	-0.306221
alpha-synuclein-WT	HSP60	-0.349268
AMN1	HSP60	-0.744525
ANG	HSP60	-0.407285
APP-CTF	HSP60	-0.158501
ATXN1-Q85	HSP60	-0.0833861
CHMP2B	HSP60	0.162993
EWSR1	HSP60	-0.0762536
FUS	HSP60	-0.391654
FUS-G156E	HSP60	-0.364823
FUS-P431L	HSP60	-0.310222
FUS-R521C	HSP60	-0.67801
GR50	HSP60	-0.273953
hnRNPA1	HSP60	-0.706545
hnRNPA2B1	HSP60	-0.377745
Kar2-Abeta	HSP60	-0.291526
OPTN	HSP60	-0.802448
PAB1-17A	HSP60	-0.863475
PAB1-20A	HSP60	0.0729123
PAB1-8A	HSP60	-0.473039
PAP1	HSP60	-0.840962
PolyA	HSP60	-0.332111
PolyC	HSP60	-0.348357
PolyL	HSP60	-0.287009
PolyS	HSP60	-0.707775
PR50	HSP60	-0.121133
PrePro-3x-Abeta	HSP60	-0.131038
PrePro-3x-ADAN	HSP60	-0.173498
REX2	HSP60	-0.235536
RNQ1	HSP60	-0.849065
SCO2	HSP60	-0.591016
SoxN-A22	HSP60	-0.233261
SUP35	HSP60	-0.786202
TAF15	HSP60	-0.275463
TDP43	HSP60	-0.413457
TDP43-M337V	HSP60	-0.475507
TDP43-N267S	HSP60	-0.441207
TDP43-Q331K	HSP60	-0.807615
TMEM106B	HSP60	-0.62855
UBQLN2	HSP60	-0.358332
VAM3	HSP60	-0.612711
416mcherry	RIC3	0.0797295
426mcherry	RIC3	0.0253609
alpha-synuclein-A53T	RIC3	0.0238414
alpha-synuclein-E46K	RIC3	0.0799589
alpha-synuclein-H50Q	RIC3	0.0410367
alpha-synuclein-WT	RIC3	-0.104228
AMN1	RIC3	0.141813
ANG	RIC3	0.0242483
APP-CTF	RIC3	-0.00750222
ATXN1-Q85	RIC3	0.0192025
CHMP2B	RIC3	0.196886
EWSR1	RIC3	-0.109634
FUS	RIC3	0.149644
FUS-G156E	RIC3	-0.0156749
FUS-P431L	RIC3	-0.104651
FUS-R521C	RIC3	-0.243154
GR50	RIC3	0.0137616
hnRNPA1	RIC3	-0.0241692
hnRNPA2B1	RIC3	-0.0145754
Kar2-Abeta	RIC3	-0.0851673
OPTN	RIC3	0.184835
PAB1-17A	RIC3	0.152208
PAB1-20A	RIC3	-0.351933
PAB1-8A	RIC3	-0.108932
PAP1	RIC3	-0.28952
PolyA	RIC3	0.0163943
PolyC	RIC3	-0.0512776
PolyL	RIC3	-0.0362356
PolyS	RIC3	0.0264025
PR50	RIC3	0.00338669
PrePro-3x-Abeta	RIC3	0.0060152
PrePro-3x-ADAN	RIC3	0.0230757
REX2	RIC3	0.115231
RNQ1	RIC3	0.0859187
SCO2	RIC3	-0.0329918
SoxN-A22	RIC3	0.0458239
SUP35	RIC3	0.178979
TAF15	RIC3	-0.0523311
TDP43	RIC3	-0.144656
TDP43-M337V	RIC3	-0.209171
TDP43-N267S	RIC3	0.0918283
TDP43-Q331K	RIC3	0.154989
TMEM106B	RIC3	-0.507528
UBQLN2	RIC3	0.0182866
VAM3	RIC3	0.130827
416mcherry	SCAP1	-0.018546
426mcherry	SCAP1	0.0415779
alpha-synuclein-A53T	SCAP1	-0.0521065
alpha-synuclein-E46K	SCAP1	-0.0381593
alpha-synuclein-H50Q	SCAP1	0.139242
alpha-synuclein-WT	SCAP1	0.0108116
AMN1	SCAP1	-0.160941
ANG	SCAP1	-0.603545
APP-CTF	SCAP1	-0.182178
ATXN1-Q85	SCAP1	-0.0540445
CHMP2B	SCAP1	-0.486557
EWSR1	SCAP1	0.139045
FUS	SCAP1	0.175806
FUS-G156E	SCAP1	-0.00975251
FUS-P431L	SCAP1	-0.0533273
FUS-R521C	SCAP1	0.178154
GR50	SCAP1	0.00214754
hnRNPA1	SCAP1	-0.46644
hnRNPA2B1	SCAP1	-0.0749897
Kar2-Abeta	SCAP1	0.0637479
OPTN	SCAP1	-0.263731
PAB1-17A	SCAP1	0.0461558
PAB1-20A	SCAP1	#NAME?
PAB1-8A	SCAP1	0.0890991
PAP1	SCAP1	#NAME?
PolyA	SCAP1	-0.0290044
PolyC	SCAP1	-0.0742288
PolyL	SCAP1	-0.0287593
PolyS	SCAP1	-0.015195
PR50	SCAP1	-0.0360082
PrePro-3x-Abeta	SCAP1	-0.238321
PrePro-3x-ADAN	SCAP1	-0.0939071
REX2	SCAP1	0.0425798
RNQ1	SCAP1	0.109303
SCO2	SCAP1	0.0492425
SoxN-A22	SCAP1	-0.0727599
SUP35	SCAP1	-0.146631
TAF15	SCAP1	-0.028321
TDP43	SCAP1	-0.349396
TDP43-M337V	SCAP1	0.201994
TDP43-N267S	SCAP1	0.115409
TDP43-Q331K	SCAP1	0.0847998
TMEM106B	SCAP1	-0.0548188
UBQLN2	SCAP1	-0.0112529
VAM3	SCAP1	0.165215
416mcherry	DNAJC5	-0.0471752
426mcherry	DNAJC5	-0.00722407
alpha-synuclein-A53T	DNAJC5	-0.353846
alpha-synuclein-E46K	DNAJC5	-0.370641
alpha-synuclein-H50Q	DNAJC5	-0.0692019
alpha-synuclein-WT	DNAJC5	-0.273973
AMN1	DNAJC5	-0.155737
ANG	DNAJC5	-0.140129
APP-CTF	DNAJC5	0.0290803
ATXN1-Q85	DNAJC5	-0.165311
CHMP2B	DNAJC5	0.306351
EWSR1	DNAJC5	-0.359518
FUS	DNAJC5	-0.0556778
FUS-G156E	DNAJC5	-0.241274
FUS-P431L	DNAJC5	-0.519251
FUS-R521C	DNAJC5	-0.217708
GR50	DNAJC5	0.0522299
hnRNPA1	DNAJC5	0.068035
hnRNPA2B1	DNAJC5	-0.262717
Kar2-Abeta	DNAJC5	-0.184954
OPTN	DNAJC5	-0.209785
PAB1-17A	DNAJC5	-0.201528
PAB1-20A	DNAJC5	-0.503323
PAB1-8A	DNAJC5	-0.0241457
PAP1	DNAJC5	0.242865
PolyA	DNAJC5	-0.362635
PolyC	DNAJC5	-0.201529
PolyL	DNAJC5	-0.18326
PolyS	DNAJC5	-0.0776069
PR50	DNAJC5	-0.133715
PrePro-3x-Abeta	DNAJC5	-0.248982
PrePro-3x-ADAN	DNAJC5	-0.0154425
REX2	DNAJC5	0.0598924
RNQ1	DNAJC5	0.133226
SCO2	DNAJC5	0.126136
SoxN-A22	DNAJC5	-0.121203
SUP35	DNAJC5	-0.262814
TAF15	DNAJC5	-0.0655427
TDP43	DNAJC5	0.0935393
TDP43-M337V	DNAJC5	0.121748
TDP43-N267S	DNAJC5	-0.876845
TDP43-Q331K	DNAJC5	0.163996
TMEM106B	DNAJC5	0.858194
UBQLN2	DNAJC5	-0.0529491
VAM3	DNAJC5	0.242892
416mcherry	DNAJB3	0.11898
426mcherry	DNAJB3	0.0719394
alpha-synuclein-A53T	DNAJB3	-0.155036
alpha-synuclein-E46K	DNAJB3	-0.109314
alpha-synuclein-H50Q	DNAJB3	-0.144702
alpha-synuclein-WT	DNAJB3	-0.198705
AMN1	DNAJB3	0.200527
ANG	DNAJB3	-0.696502
APP-CTF	DNAJB3	-0.0860524
ATXN1-Q85	DNAJB3	-0.0834898
CHMP2B	DNAJB3	-0.19479
EWSR1	DNAJB3	-0.207523
FUS	DNAJB3	-0.256658
FUS-G156E	DNAJB3	-0.278029
FUS-P431L	DNAJB3	0.0706271
FUS-R521C	DNAJB3	-0.27171
GR50	DNAJB3	-0.0418216
hnRNPA1	DNAJB3	-0.321482
hnRNPA2B1	DNAJB3	-0.0560729
Kar2-Abeta	DNAJB3	-0.12861
OPTN	DNAJB3	-0.226946
PAB1-17A	DNAJB3	0.0142736
PAB1-20A	DNAJB3	0.111626
PAB1-8A	DNAJB3	-0.131142
PAP1	DNAJB3	-0.967021
PolyA	DNAJB3	-0.0548966
PolyC	DNAJB3	-0.0136735
PolyL	DNAJB3	-0.0616365
PolyS	DNAJB3	-0.0252348
PR50	DNAJB3	0.105714
PrePro-3x-Abeta	DNAJB3	-0.0946255
PrePro-3x-ADAN	DNAJB3	-0.115123
REX2	DNAJB3	0.110423
RNQ1	DNAJB3	0.131296
SCO2	DNAJB3	-0.113974
SoxN-A22	DNAJB3	-0.134403
SUP35	DNAJB3	0.291118
TAF15	DNAJB3	-0.00847604
TDP43	DNAJB3	-0.11878
TDP43-M337V	DNAJB3	-0.559938
TDP43-N267S	DNAJB3	-0.0289448
TDP43-Q331K	DNAJB3	-0.0840268
TMEM106B	DNAJB3	-0.0272945
UBQLN2	DNAJB3	-0.0442773
VAM3	DNAJB3	0.0230829
416mcherry	HSP90AB1	-0.0786787
426mcherry	HSP90AB1	-0.0986456
alpha-synuclein-A53T	HSP90AB1	-0.159204
alpha-synuclein-E46K	HSP90AB1	-0.0642562
alpha-synuclein-H50Q	HSP90AB1	-0.203961
alpha-synuclein-WT	HSP90AB1	-0.167841
AMN1	HSP90AB1	-0.14091
ANG	HSP90AB1	-0.643875
APP-CTF	HSP90AB1	-0.133918
ATXN1-Q85	HSP90AB1	-0.180458
CHMP2B	HSP90AB1	0.12855
EWSR1	HSP90AB1	-0.0862748
FUS	HSP90AB1	-0.112551
FUS-G156E	HSP90AB1	-0.235674
FUS-P431L	HSP90AB1	-0.0301809
FUS-R521C	HSP90AB1	0.0944124
GR50	HSP90AB1	-0.243158
hnRNPA1	HSP90AB1	0.016211
hnRNPA2B1	HSP90AB1	-0.0511192
Kar2-Abeta	HSP90AB1	-0.0898128
OPTN	HSP90AB1	-0.289007
PAB1-17A	HSP90AB1	-0.470097
PAB1-20A	HSP90AB1	#NAME?
PAB1-8A	HSP90AB1	-0.323406
PAP1	HSP90AB1	#NAME?
PolyA	HSP90AB1	-0.131257
PolyC	HSP90AB1	-0.0928095
PolyL	HSP90AB1	-0.0547342
PolyS	HSP90AB1	-0.0751593
PR50	HSP90AB1	0.0172624
PrePro-3x-Abeta	HSP90AB1	0.107406
PrePro-3x-ADAN	HSP90AB1	-0.0499716
REX2	HSP90AB1	-0.114772
RNQ1	HSP90AB1	0.19107
SCO2	HSP90AB1	-0.359245
SoxN-A22	HSP90AB1	-0.26052
SUP35	HSP90AB1	-0.391512
TAF15	HSP90AB1	-0.049912
TDP43	HSP90AB1	-0.539056
TDP43-M337V	HSP90AB1	-0.554136
TDP43-N267S	HSP90AB1	-1.08099
TDP43-Q331K	HSP90AB1	-0.271015
TMEM106B	HSP90AB1	0.340239
UBQLN2	HSP90AB1	-0.109817
VAM3	HSP90AB1	-0.260097
416mcherry	HYOU1	-0.0164494
426mcherry	HYOU1	-0.0105411
alpha-synuclein-A53T	HYOU1	-0.225936
alpha-synuclein-E46K	HYOU1	-0.0142904
alpha-synuclein-H50Q	HYOU1	-0.0254997
alpha-synuclein-WT	HYOU1	-0.278625
AMN1	HYOU1	-0.0564624
ANG	HYOU1	-0.949416
APP-CTF	HYOU1	-0.212067
ATXN1-Q85	HYOU1	-0.270482
CHMP2B	HYOU1	-0.0109528
EWSR1	HYOU1	-0.36037
FUS	HYOU1	-0.294418
FUS-G156E	HYOU1	-0.39591
FUS-P431L	HYOU1	-0.575807
FUS-R521C	HYOU1	-0.595744
GR50	HYOU1	-0.0350664
hnRNPA1	HYOU1	-0.134658
hnRNPA2B1	HYOU1	0.0156383
Kar2-Abeta	HYOU1	-0.256877
OPTN	HYOU1	-0.248228
PAB1-17A	HYOU1	-0.117348
PAB1-20A	HYOU1	-0.562544
PAB1-8A	HYOU1	-0.174547
PAP1	HYOU1	#NAME?
PolyA	HYOU1	-0.0509407
PolyC	HYOU1	-0.0571925
PolyL	HYOU1	-0.0280903
PolyS	HYOU1	-0.124195
PR50	HYOU1	-0.266152
PrePro-3x-Abeta	HYOU1	-0.00641897
PrePro-3x-ADAN	HYOU1	-0.0290489
REX2	HYOU1	-0.167941
RNQ1	HYOU1	-0.39046
SCO2	HYOU1	-0.160176
SoxN-A22	HYOU1	-0.121422
SUP35	HYOU1	-0.128333
TAF15	HYOU1	0.0121441
TDP43	HYOU1	-0.65154
TDP43-M337V	HYOU1	-0.488369
TDP43-N267S	HYOU1	-0.324338
TDP43-Q331K	HYOU1	-0.270542
TMEM106B	HYOU1	-0.616312
UBQLN2	HYOU1	-0.0820857
VAM3	HYOU1	-0.270364
416mcherry	DNAJC10	-0.527468
426mcherry	DNAJC10	-0.436133
alpha-synuclein-A53T	DNAJC10	-0.569151
alpha-synuclein-E46K	DNAJC10	-0.486605
alpha-synuclein-H50Q	DNAJC10	-0.501513
alpha-synuclein-WT	DNAJC10	-0.622344
AMN1	DNAJC10	-0.416195
ANG	DNAJC10	-0.239267
APP-CTF	DNAJC10	-0.31019
ATXN1-Q85	DNAJC10	-0.414339
CHMP2B	DNAJC10	-0.12829
EWSR1	DNAJC10	-0.651336
FUS	DNAJC10	-0.74927
FUS-G156E	DNAJC10	-1.01979
FUS-P431L	DNAJC10	-0.637513
FUS-R521C	DNAJC10	-0.533806
GR50	DNAJC10	-0.804027
hnRNPA1	DNAJC10	-0.247498
[truncated: 3,852 more rows]

## Sheet: Figure 2
Fig 2a									Fig 2b		Fig 2c		Fig 2e									Fig 2f		Fig 2g		Fig 2h		Fig 2i		Fig 2j
FUS			TDP-43			hnRNPA1			Unprocessed blot provided in Supplementary Figure 15		Unprocessed blot provided in Supplementary Figure 15		FUS			TDP-43			hnRNPA1			Unprocessed blot provided in Supplementary Figure 15		Unprocessed blot provided in Supplementary Figure 19		Unprocessed blot provided in Supplementary Figure 19		Unprocessed blot provided in Supplementary Figure 19		FUS					TDP-43					hnRNPA1
mCherry	DNAJB6		mCherry	DNAJB6		mCherry	DNAJB6						EYFP	DNAJB6		EYFP	DNAJB6		EYFP	DNAJB6										NTC #1	DNAJB6 KO #1	NTC #2	DNAJB6 KO #2		NTC #1	DNAJB6 KO #1	NTC #2	DNAJB6 KO #2		NTC #1	DNAJB6 KO #1	NTC #2	DNAJB6 KO #2
0.992024	1.47844		0.961456	1.33101		1.03503	1.99218						1	0.164041		1	0.443616		1	0.265129										1	1.96754	1	1.85095		1	1.81353	1	2.06828		1	2.92035	1	2.00577
0.995442	1.47468		1.00482	1.32242		0.990891	1.87166						1	0.088199		1	0.616471		1	0.408485										1	1.79802	1	2.34505		1	1.71361	1	2.38623		1	3.44037	1	2.45264
1.01253	1.47741		1.03373	1.28335		0.974075	1.92841						1	0.0496939		1	0.542675		1	0.334638										1	2.33248	1	2.15299		1	1.77605	1	2.16754		1	2.37593	1	1.88535

## Sheet: Figure 4
Fig 4b					Fig 4c													Fig 4d
FUS 20 Min	FUS + DNAJB6 20 Min	FUS 24 hr	FUS + DNAJB6 24 hr		20 min	2 hr	24 hr	48 hr	20 min	2 hr	24 hr	48 hr	20 min	2 hr	24 hr	48 hr		DNAJB6 Concentration / nM	µ 1.6 uM FUS	σ 1.6 uM FUS	µ 1.2 uM FUS	σ 1.2 uM FUS
2.802	8.979	15.649	12.71		2.46784	2.26589	2.04158	2.10409	2.65386	2.42651	2.46145	2.61085	2.63	2.56	2.45	2.73		0	1.29749	0.0193181	1.1526	0.0188562
3.84	4.261	5.48	21.26		2.48394	2.30419	2.01937	2.20238	2.55321	2.47448	2.38034	2.58385	2.66	2.56	2.44	2.52		0.188	1.25912	0.0194121	1.1088	0.0172155
15.548	6.896	54.075	3.724		2.33058	2.34902	2.10181	2.12996	2.61999	2.48555	2.35637	2.50952	2.79	2.37	2.61	2.56		0.375	1.24468	0.0193273	1.01772	0.01645
2.424	8.696	33.178	11.599		2.36963	2.2985	2.10953	2.15797	2.62718	2.5083	2.60044	2.56949	2.58	2.45	2.46	2.66		0.938	1.09613	0.0202051	0.973005	0.0159233
16.578	5.756	15.598	1.401		2.40231	2.32815	2.08508	2.03894	2.62293	2.49474	2.47675	2.60678	2.7	2.55	2.54	2.54		1.875	0.921738	0.0187656	0.839481	0.0321156
2.678	10.198	21.536	1.597		2.42951	2.25724	2.05648	1.98416	2.59087	2.47884	2.41649	2.57843						3.75	0.835064	0.0213205	0.493685	0.014659
8.267	2.954	12.818	1.307		2.41596	2.236	2.07648	2.13142	2.55919	2.47428	2.50169	2.6025
15.424	5.117	1.807	13.022		2.42836	2.34256	2.02722	1.99684	2.59713	2.50044	2.41101	2.59443
5.016	2.315	2.511	7.854		2.45869	2.26164	2.043	2.15462	2.52216	2.45745	2.39873	2.63337
13.421	8.558	7.658	1.735		2.42441	2.26839	2.11924	2.03858	2.59633	2.46122	2.39214	2.58472
2.207	1.401	15.91	2.127		2.3624	2.25131	2.15224	2.21101	2.5719	2.38064	2.37396	2.59351
1.757	8.282	16.302	5.72		2.41891	2.36887	2.14225	2.35649	2.5934	2.41979	2.50537	2.62079
2.374	7.2	23.612	11.207		2.35891	2.26593	2.08534	2.16451	2.56898	2.4468	2.42872	2.6389
2.983	2.686	47.485	11.127		2.3174	2.34206	2.00384	2.17204	2.58138	2.61014	2.46731	2.62347
30.536	1.938	3.542	3.687		2.45831	2.40192	2.13491	2.28959	2.60879	2.55448	2.53287	2.49424
4.747	6.816	4.537	12.013		2.36835	2.25097	2.14152	2.13309	2.60317	2.48091	2.38518	2.59517
17.21	8.158	43.238	10.416		2.34302	2.24172	2.00184	2.07976	2.55021	2.4603	2.41575	2.54906
7.672	7.077	12.39	7.578		2.38681	2.286	2.24208	2.01997	2.55549	2.44199	2.39975	2.56116
2.925	2.925	17.957	4.101		2.46623	2.29794	2.04496	2.28129	2.61676	2.4567	2.47725	2.59418
2.54	1.147	15.598	15.519		2.4398	2.34734	2.00603	2.24762	2.63085	2.44156	2.36583	2.63267
3.295	1.829	29.085	15.598		2.36042	2.26629	2.01219	1.99426	2.55671	2.45781	2.47279	2.57477
5.502	9.465	19.257	16.419		2.30152	2.3219	2.02528	2.16683	2.54417	2.45215	2.43797	2.53247
13.283	5.625	13.276	2.076		2.51736	2.24257	2.07102	2.04702	2.56831	2.39582	2.51422	2.51407
2.098	5.219	66.436	5.923		2.3681	2.28074	2.03439	2.11639	2.57913	2.47513	2.42963	2.56551
7.6	2.054	12.84	4.261		2.40765	2.23461	2.15167	1.98765	2.55285	2.46401	2.42332	2.58154
3.44	5.952	35.595	3.23		2.41057	2.2458	2.07412	2.06145	2.52825	2.48202	2.49152	2.48729
2.236	4.943	25.934	8.115		2.43121	2.34993	2.16461	2.19523	2.56066	2.49213	2.4966	2.64575
14.771	1.473	1.096	8.761		2.48786	2.35849	2.00327	2.09497	2.59996	2.49366	2.45521	2.52152
3.411	1.648	16.702	13.385		2.41661	2.31494	1.99077	2.30824	2.61903	2.4964	2.44135	2.55403
1.147	1.502	4.689	1.844		2.43959	2.39784	2.02635	2.25278	2.52386	2.54496	2.44265	2.60491
8.913	4.885	11.178	3.303		2.45668	2.29192	2.17514	2.04893	2.56886	2.45171	2.48138	2.64044
3.615	10.989	18.857	7.977		2.43204	2.24256	2.13631	2.04887	2.52366	2.37929	2.50804	2.56611
15.148	5.778	11.664	12.782		2.37386	2.30554	2.13132	2.13931	2.54516	2.44385	2.43907	2.63762
3.724	3.259	20.135	16.905		2.51394	2.32017	2.10781	2.00125	2.57694	2.5014	2.44858	2.62912
16.738	1.248	1.314	14.793		2.40494	2.28372	2.16403	2.07938	2.59814	2.43359	2.52682	2.63512
5.466	1.844	27.219	3.23		2.46015	2.26318	1.98773	2.21699	2.63291	2.42558	2.45567	2.53672
2.954	1.996	18.161	9.153		2.39042	2.34085	1.98417	2.20537	2.60673	2.45582	2.42824	2.55783
8.376	1.619	22.995	4.391		2.36031	2.36473	2.0088	1.959	2.61734	2.4414	2.46205	2.59125
4.805	4.282	18.509	28.214		2.32098	2.29958	2.0749	2.05226	2.57913	2.49821	2.52312	2.57594
11.418	1.212	27.901	3.825		2.41254	2.34433	2.09272	2.26599	2.55726	2.42436	2.45047	2.58473
15.315	1.35	8.913	9.523		2.39151	2.32232	2.00089	2.1859	2.57398	2.46113	2.45792	2.64257
9.705	4.907	29.702	8.253		2.36087	2.27018	2.23676	2.10486	2.61094	2.43497	2.53358	2.52411
6.496	12.651	11.802	40.292		2.45214	2.30593	2.00639	2.16895	2.55106	2.47395	2.48106	2.58839
2.584	6.692	12.768	5.248		2.38291	2.26899	2.02694	2.12124	2.5951	2.42298	2.54368	2.65387
7.621	2.395	23.786	9.69		2.44572	2.24531	2.321	2.25377	2.63629	2.43626	2.4715	2.58076
22.131	1.575	4.043	5.357		2.45722	2.26862	2.01099	2.06741	2.54563	2.47357	2.51528	2.62332
2.272	5.974	9.32	15.424		2.436	2.29577	2.05498	2.12643	2.57499	2.52325	2.52946	2.5826
10.837	1.103	8.608	22.646		2.31421	2.25803	2.19263	2.38418	2.60894	2.43713	2.51169	2.68848
10.953	2.853	11.047	1.502		2.31937	2.25994	2.21899	2.23392	2.56738	2.41895	2.46076	2.61565
1.59	4.478	10.365	11.962		2.41525	2.36606	2.24884	2.21985	2.50337	2.47848	2.4669	2.51959
1.111	6.155	15.373	3.898		2.40172	2.254	2.3403	1.97609	2.54823	2.43433	2.49942	2.47504
4.333	1.88	9.886	7.796		2.33507	2.29395	2.01494	2.30893	2.58396	2.44809	2.46849	2.66643
16.244	4.29	38.52	3.426		2.35621	2.33758	2.26612	2.07285	2.59566	2.47604	2.48845	2.61405
14.626	11.969	6.954	5.161		2.41583	2.27089	2.27988	2.0499	2.58619	2.44316	2.4359	2.51897
2.403	1.307	3.44	1.19		2.36028	2.30175	2.07867	2.02721	2.60048	2.49308	2.49218	2.58648
4.965	6.438	40.11	6.656		2.37336	2.31569	2.29063	1.96232	2.64669	2.38186	2.47055	2.65888
3.186	2.591	27.48	7.258		2.4957	2.29578	2.19502	2.05103	2.57788	2.40249	2.43482	2.58936
1.742	6.112	20.302	2.867		2.44967	2.2872	2.0853	2.05558	2.63878	2.46748	2.53716	2.59921
4.544	5.981	25.034	3.07		2.37924	2.19857	2.00374	2.21662	2.53376	2.4471	2.46681	2.53202
2.076	1.8	27.415	1.35		2.50451	2.24412	2.27859	2.07693	2.51147	2.4479	2.55475	2.63884
6.939	5.4	12.485	3.535		2.52494	2.31641	2.30741	2.17511	2.56741	2.4246	2.50304	2.61006
5.966	2.504	13.392	15.337		2.3919	2.24322	2.00987	2.2592	2.66822	2.45405	2.45266	2.54612
7.614	1.974	10.278	5.618		2.36017	2.24191	2.23016	1.96259	2.57053	2.46514	2.49973	2.6308
6.141	12.492	25.39	1.858		2.41056	2.31622	2.26531	2.20432	2.59919	2.42712	2.49078	2.54595
13.131	3.23	30.935	4.42		2.40441	2.4324	2.26169	1.95931	2.55808	2.57318	2.48956	2.64876
1.851	5.284	11.461	6.46		2.40235	2.20565	2.28756	2.10267	2.66394	2.48943	2.44672	2.65693
3.245	2.787	9.32	8.471		2.28113	2.39183	2.23892	2.24063	2.65346	2.415	2.47357	2.65069
22.037	11.214	22.595	16.658		2.44736	2.35679	2.24981	2.04	2.5626	2.48668	2.5206	2.60926
16.89	8.318	5.27	2.562		2.38553	2.24925	2.24783	2.11208	2.62931	2.48351	2.47442	2.6392
3.499	4.551	25.84	9.124		2.435	2.31055	2.23923	1.97766	2.62784	2.47049	2.43614	2.66889
1.713	6.162	23.583	5.255		2.28457	2.21304	2.24786	1.9994	2.58317	2.44756	2.50292	2.6532
1.35	5.444	19.765	12.448		2.44763	2.19845	2.23624	1.9431	2.6132	2.5108	2.47599	2.60605
18.349	3.085	4.101	4.529		2.38904	2.25965	2.24848	2.02942	2.59588	2.4244	2.46009	2.49955
4.341	4.297	10.394	9.574		2.32454	2.36654	2.27851	1.95916	2.51761	2.49715	2.53929	2.53356
1.982	1.481	30.841	4.478		2.38237	2.36235	2.27275	1.94358	2.62487	2.44665	2.47316	2.60018
2.99	6.25	37.439	4.921		2.40552	2.32324	2.23405	2.12554	2.55863	2.52227	2.47033	2.57482
1.873	3.252	27.139	10.982		2.36227	2.29196	2.3012	2.14968	2.51466	2.40642	2.55804	2.67422
7.367	2.591	59.149	7.701		2.37079	2.39431	2.34803	2.05205	2.62639	2.49866	2.49147	2.60717
6.779	4.653	9.901	16.324		2.37159	2.2969	2.28942	2.34003	2.61416	2.44527	2.40875	2.66748
7.977	2.882	20.309	6.126		2.383	2.28805	2.34483	2.03992	2.52576	2.47629	2.53555	2.53571
2.475	4.007	7.142	5.945		2.40123	2.23526	2.21638	2.23739	2.5939	2.43215	2.4233	2.57724
5.495	11.86	28.25	2.432		2.40423	2.38066	2.26667	2.05818	2.54114	2.52579	2.53975	2.54343
22.545	20.912	11.178	2.461		2.32158	2.30943	2.25846	1.9984	2.54382	2.42626	2.42498	2.58323
18.966	11.672	39.747	5.001		2.32571	2.2574	2.22924	2.04974	2.57398	2.39493	2.47899	2.46738
28.693	1.539	17.761	17.406		2.30198	2.4527	2.2811	2.09721	2.53573	2.51414	2.46991	2.60958
1.764	3.078	2.628	5.618		2.25363	2.35199	2.24759	2.1369	2.52485	2.46469	2.49391	2.55333
2.787	1.691	8.079	11.701			2.34457	2.2372	2.30569	2.64728	2.46376	2.49579	2.5752
38.245	2.032	9.24	12.659			2.33769	2.2251	2.28965	2.59061	2.51333	2.47437	2.51102
2.657	3.259	23.292	9.204			2.42611	2.2749	2.02235	2.57331	2.4669	2.47626	2.64788
9.284	2.947	7.701	7.077			2.34815	2.21178	2.10231	2.63941	2.39424	2.4499	2.58932
4.595	6.511	12.122	7.433			2.34878	2.2511	2.00043	2.59354	2.50334	2.45088	2.62287
1.27	6.685	25.332	9.545			2.42321	2.25954	2.27231	2.57341	2.48747	2.51584	2.65257
18.269	12.724	7.708	1.067			2.29481	2.26966	1.99292	2.60354	2.36404	2.4609	2.63643
4.653	5.916	13.566	5.662			2.34759	2.29834	2.18947	2.56324	2.40499	2.52668	2.50022
18.211	2.127	13.9	8.035			2.4396	2.23302	2.09662	2.48852	2.4806	2.46032	2.67436
1.328	1.031	8.565	17.427			2.29835	2.23336	2.14206	2.56741	2.46333	2.53146	2.63011
2.686	6.925	8.347	5.299			2.37079	2.29152	2.07041	2.52426	2.42651	2.4976	2.64542
11.301	2.279	4.5	12.042			2.38061	2.25058	2.27072	2.53164	2.53052	2.46437	2.57012
5.654	11.374	21.543	8.311			2.27645	2.35252	2.039	2.52677	2.4219	2.45158	2.62258
41.896	2.09	29.542	1.372			2.28072	2.21618	2.01246	2.61742	2.40824	2.46556	2.5997
7.142	2.359	7.759	13.791
8.696	6.612	31.734	5.647
26.406	4.079	4.399	4.609
9.596	5.204	2.824	3.76
11.701	2.265	35.399	16.999
3.549	2.802	16.484	1.865
1.887	1.408	15.352	6.199
3.274	5.916	5.422	11.686
3.215	1.953	25.637	2.765
23.699	3.005	25.238	10.133
7.992	7.534	13.762	8.79
2.272	1.611	59.548	34.877
4.653	4.224	18.269	2.802
7.854	5.683	27.611	9.24
28.134	2.395	27.466	3.121
5.524	1.415	8.942	7.52
1.423	8.841	5.966	21.209
7.418	3.448	25.063	11.316
2.344	1.336	31.088	1.125
4.537	3.353	39.123	2.453
3.949	3.172	22.762	10.445
7.737	8.354	14.873	4.362
28.061	3.259	24.548	38.383
14.981	6.09	5.429	13.602
27.299	1.691	17.848	3.796
4.195	4.885	8.942	8.217
6.743	4.645	20.694	9.073
5.734	6.518	36.198	11.439
19.315	2.853	1.858	2.584
14.314	1.147	9.204	26.254
2.148	4.442	20.534	18.538
2.511	3.513	2.098	7.73
10.51	5.32	54.583	7.672
1.916	6.794	2.439	5.807
20.048	2.765	16.491	12.651
4.798	8.449	29.542	11.802
10.576	2.925	9.523	1.655
7.28	4.181	7.759	6.525
7.121	1.582	16.172	2.657
16.861	9.559	30.609	3.172
2.41	5.799	13.82	18.037
1.669	4.783	2.432	16.106
14.981	8.514	10.22	7.396
1.248	2.657	27.393	1.669
5.335	4.631	28.947	5.974
2.265	2.003	27.43	13.74
1.314	10.525	7.012	2.802
24.294	11.084	4.863	1.938
1.982	1.169	5.473	5.923
15.069	3.564	4.965	10.329
3.869	4.203	12.405	9.138
6.641	2.838	7.897	6.496
2.903	3.324	16.781	29.607
29.905	1.561	18.204	8.456
14.335	5.349	10.067	9.363
2.519	15.736	6.46	17.848
2.954	8.819	39.515	9.204
15.301	5.03	7.07	3.629
15.127	2.533	6.939	53.792
10.83	5.124	36.517	4.297
6.308	3.477	23.517	10.605
1.597	8.028	15.831	9.871
7.977	9.276	2.635	16.948
6.816	10.213	9.741	2.838
3.666	2.381	26.551	12.114
4.965	1.154	18.959	7.571
2.032	7.193	11.526	2.352
12.833	1.452	2.366	10.009
4.82	8.87	20.353	21.028
40.691	2.497	24.592	12.129
3.245	6.344	9.153	8.289
7.737	2.569	10.808	3.607
12.492	5.582	6.228	5.545
26.334	4.05	17.921	3.448
16.331	1.466	29.164	18.799
6.308	8.587	57.044	11.57
8.993	2.584	2.628	12.884
9.661	5.328	33.142	1.002
11.889	3.324	12.412	3.194
40.437	11.069	23.517	13.842
4.878	2.156	38.55	2.395
1.481	8.173	10.263	14.06
25.071	2.439	28.01	8.021
4.812	6.874	77.244	7.121
4.544	1.365	22.683	9.247
9.639	7.229	7.055	7.258
12.985	11.73	7.186	5.444
19.67	1.706	4.413	10.387
5.901	9.015	40.255	9.53
	6.67	3.252	5.56
3.949	9.755	3.912	4.696
6.293	6.148	15.896	11.664
3.76	10.997	20.178	2.192
2.294	2.41	26.246	18.306
	2.011	32.794	21.608
1.35	1.285	17.544	4.464
5.829	9.443	15.235	4.224
15.214	1.597	28.671	6.061
9.211	8.376	33.548	2.686
	1.19	30.166	2.054
7.396	6.758	22.886	14.277
2.649	1.415	5.074	3.15
19.54	1.974	10.902	9.668
2.635	5.625	26.907	5.923
	1.59	7.97	5.966
1.176	3.172	3.883	15.221
5.821	14.873	3.143	2.439
8.325	2.011	22.283	2.54
1.894	4.457	17.282	13.363
	2.475	72.817	1.248
4.094	9.893	30.805	24.962
3.056	9.204	8.224	8.703
	3.31	21.086	14.459
11.94	1.314	10.394	7.062
	6.685	28.206	3.92
1.894	1.64	16.455	21.964
12.013	10.409	12.782	4.123
	1.023	32.794	15.947
1.074	1.067	38.179	7.832
	2.642	21.804	3.709
6.576	9.668	5.408	3.658
2.838	11.744	37.657	1.473
	4.624	24.076	19.395
2.41	2.315	15.715	17.101
	3.056	49.532	5.262
15.177	4.609	28.25	2.323
10.967	1.764	21.855	8.514
	6.366	9.472	3.165
24.076	2.664	20.578	7.817
	4.558	31.487	16.985
12.1	4.268	3.128	4.21
15.105	2.678	6.097	14.314
	8.783	35.61	1.88
24.875	4.667	21.267	2.511
	2.664	7.222	10.525
5.19	1.408	14.916	4.667
2.33	3.266	15.627	11.65
	1.669	49.466	6.787
2.729	1.423	15.671	9.719
	4.624	3.622	6.206
10.031	4.116	40.938	9.574
7.041	11.679	58.474	8.645
	14.771	13.885	7.832
3.353	5.749	27.357	12.463
	1.423	38.658	10.822
11.534	8.376	12.666	12.368
12.876	11.222	21.971	9.291
	1.902	14.582	7.52
1.038	7.425	15.584	20.476
	4.624	21.688	14.662
6.424	1.06	14.873	7.346
8.63	7.999	10.031	6.054
	9.886	49.328	10.953
	4.74	17.5	12.876
	3.803	38.056	2.606
2.141	6.329	14.684	12.826
2.671	14.873	20.026	9.073
	2.33	17.769	2.765
	2.047	47.724	5.168
	1.031	24.766	9.109
1.982	1.495	19.003	5.016
4.065	3.774	11.548	10.808
	4.667	34.456	16.745
	3.107	25.673	3.121
	1.967	9.138	43.013
12.252	5.444	31.081	10.372
8.652	1.067	11.026	8.674
	7.992	40.19	7.817
	8.587	10.648	3.796
	2.642	15.214	6.547
3.999	2.99	13.82	13.029
5.27	2.577	5.894	15.99
	4.82	6.097	9.211
	4.486	47.223	9.349
	4.994	22.545	5.495
2.323	1.851	32.641	13.174
2.446	3.782	5.582	1.336
	4.638	24.265	4.66
	11.962	8.942	11.316
	2.119	13.385	3.593
3.832	5.299	12.332	5.625
1.198	14.996	10.198	11.947
	1.386	29.476	4.486
	6.475	8.18	11.418
	3.274	45.75	1.706
16.752	3.259	4.573	22.646
1.59	8.442	13.747	6.576
	8.449	29.564	4.435
	1.125	14.459	25.23
	2.983	25.956	5.487
4.312	2.998	9.291	11.011
11.381	10.162	13.356	6.511
	4.239	8.993	9.646
	3.564	45.982	6.475
	2.424	57.596	9.4
2.649	1.089	23.496	10.038
2.286	6.38	26.508	13.138
	1.713	26.609	7.955
	4.5	12.543	15.809
	1.706	42.767	3.854
4.036	7.287	4.384	2.403
4.239	3.012	5.778	2.315
	4.892	8.304	1.372
	1.822	52.486	10.764
	1.749	20.65	4.783
11.686	4.958	1.64	12.905
1.082	1.023	4.667	4.718
	2.816	24.947	5.081
	1.241	14.285	1.314
	4.362	33.207	15.744
7.962	7.07	23.343	17.994
10.982	8.376	16.811	12.209
	2.794	21.231	6.199
	2.86	8.325	9.871
	3.107	47.223	5.509
2.482	3.353	1.706	12.564
2.903	4.544	16.411	16.665
	4.377	11.897	4.108
	3.397	27.553	3.898
	2.969	16.716	2.388
2.09	6.917	9.059	20.222
1.626	23.67	16.448	16.723
	1.111	3.999	9.588
	1.923	12.042	1.815
	2.816	11.28	4.261
4.159	5.749	6.837	9.552
4.558	21.108	36.996	12.63
	1.8	9.893	7.193
	4.682	9.291	16.774
	2.025	24.642	6.743
11.722	5.792	2.432	10.67
5.502	4.95	45.394	12.535
	5.487	8.151	5.008
	5.117	6.017	5.756
	1.336	20.011	14.945
4.899	4.312	20.716	5.153
1.263	7.266	18.19	5.262
	3.063	10.772	10.895
	3.709	26.965	21.224
	3.484	24.098	4.435
3.07	3.317	62.771	2.04
2.896	3.317	16.941	18.553
	1.452	32.939	2.417
	11.65	17.232	31.378
	4.435	32.14	9.211
4.798	8.471	6.946	11.621
6.279	8.013	7.447	16.034
	4.544	13.885	10.917
	3.063	12.71	4.769
	2.896	3.012	2.678
14.11	3.644	26.196	5.124
2.417	4.493	14.945	7.948
	7.004	32.307	3.128
	1.452	47.042	1.103
	1.016	13.675	11.011
2.983	4.195	18.589	1.938
1.009	3.586	23.858	7.701
	6.315	24.737	11.693
	6.866	26.907	7.781
	1.031	4.558	3.615
6.975	1.016	17.994	5.582
18.255	8.775	3.912	9.059
	10.67	18.233	8.188
	2.011	20.091	7.324
	3.012	16.956	18.306
3.245	4.253	12.129	7.28
1.836	4.355	2.185	6.917
	1.619	11.802	5.974
	1.481	7.324	3.215
	5.908	41.337	10.844
2.635	4.145	49.473	1.248
3.92	11.461	23.735	1.8
	5.139	4.057	15.41
	5.611	65.819	8.173
	7.048	26.181	8.877
1.844	4.529	12.448	10.053
3.23	1.365	29.745	14.524
	4.696	25.862	13.813
	2.896	31.262	1.082
	4.326	39.842	12.985
4.863	9.233	27.793	4.522
5.233	4.007	22.777	15.765
	9.305	8.427	12.187
	2.707	7.295	4.87
	1.909	12.332	4.137
26.442	4.899	14.074	6.445
4.856	6.729	8.616	4.573
	1.219	17.275	30.994
	1.793	6.569	2.686
	2.315	24.817	5.778
1.982	1.19	16.302	12.564
1.466	2.41	7.592	5.647
	9.305	5.908	10.104
	4.108	9.617	8.34
	2.497	79.799	10.786
1.677	2.199	26.341	16.68
3.063	6.54	20.585	3.796
	1.982	16.52	11.534
	6.99	6.112	25.049
	1.009	22.937	3.375
6.504	7.338	11.352	8.217
1.735	6.983	10.946	13.566
	4.399	44.168	6.554
	1.916	8.231	5.074
	1.002	12.441	5.553
7.091	4.87	9.988	4.878
2.533	1.394	6.787	11.621
	6.54	11.773	25.615
	5.466	3.041	10.096
	4.907	36.887	15.076
11.236	3.005	6.547	8.071
7.832	4.304	29.099	5.161
	3.237	11.381	6.598
	4.769	43.536	4.515
	1.111	60.238	13.965
5.095	7.854	14.677	8.354
2.62	12.034	8.304	1.27
	8.667	18.93	5.052
	1.002	21.942	5.64
	2.424	15.119	1.43
2.018	1.161	13.239	1.35
3.905	6.91	33.868	6.366
	11.563	22.436	3.709
	8.383	27.502	34.441
	3.005	24.686	2.127
8.021	4.406	7.012	3.963
1.161	2.686	10.924	11.301
	4.014	31.523	2.119
	3.056	2.424	3.949
	1.698	17.086	12.768
2.722	8.18	17.166	11.265
1.539	10.648	13.682	6.104
	4.428	12.274	30.783
	3.571	34.855	5.146
	1.394	35.661	11.505
3.049	5.306	6.235	10.859
1.052	1.365	3.092	15.243
	11.49	11.897	8.289
	8.775	14.669	4.624
	4.101	17.631	1.626
	7.375	20.135	6.235
4.072	5.836	2.011	15.468
	3.382	30.681	18.132
	4.769	19.438	4.362
	4.014	8.674	6.308
	17.994	13.051	20.65
1.365	6.678	7.81	6.061
	6.641	1.51	11.49
	1.662	6.583	3.832
	9.008	22.058	4.435
	6.852	6.808	8.652
3.593	8.325	21.514	2.896
	9.4	7.019	2.874
	4.87	23.757	6.823
	8.413	2.504	1.328
	3.869	8.594	13.965
2.569	7.186	53.741	3.811
	3.956	10.851	1.248
	1.219	19.75	1.234
	2.715	33.374	3.724
	9.189	9.574	11.149
2.214	14.996	49.669	22.748
	4.711	15.323	6.373
	6.366	26.116	2.613
	2.874	15.831	9.225
	10.663	24.642	9.915
12.717	7.179	1.256	10.496
	6.431	21.187	19.859
	2.562	6.605	17.725
	1.858	27.858	15.606
	7.955	18.698	13.268
1.749	7.433	11.243	18.117
	4.747	3.782	1.553
	3.049	22.697	11.476
	5.175	41.467	7.737
	7.15	9.596	8.275
3.745	4.384	14.43	18.56
	12.252	24.033	13.065
	5.313	33.512	3.528
	1.822	8.601	26.435
	3.999	11.352	11.592
6.576	3.274	9.763	3.891
	14.684	10.263	5.124
	1.147	12.136	19.75
	3.063	4.841	13.965
	10.931	13.74	10.75
3.368	1.691	5.879	8.093
	6.99	8.333	9.661
	1.662	4.921	2.315
	4.101	32.126	13.965
	1.452	30.464	19.271
7.433	6.17	10.292	16.919
	4.762	6.954	1.299
	4.29	59.41	6.467
	1.473	41.518	11.163
	8.166	41.613	14.139
1.082	1.648	3.985	12.63
	10.931	2.403	2.366
	5.378	13.007	10.917
	1.307	8.623	7.97
	5.262	13.334	7.121
4.732	5.335	31.64	10.488
	7.215	12.361	6.612
	6.431	4.827	18.719
	2.715	26.617	5.763
	5.386	31.371	4.849
4.558	2.54	9.305	22.654
	13.254	10.772	7.607
	1.067	71.111	14.415
	2.693	17.776	3.999
	1.626	7.208	2.787
2.119	14.8	8.093	10.655
	1.277	14.212	22.087
	2.903	25.02	4.275
	1.532	1.415	22.116
	3.731	1.59	8.471
1.336	1.125	7.781	12.572
	5.741	12.172	18.386
	3.84	7.999	15.047
	2.722	7.258	2.998
	6.09	8.558	11.563
11.229	1.51	24.621	6.983
	11.178	7.229	9.305
	9.175	29.048	7.229
	1.125	21.942	8.834
	2.308	1.256	10.017
11.185	5.691	32.46	14.176
	1.147	8.362	14.139
	3.215	60.76	34.39
	2.99	8.942	9.262
	2.751	46.49	4.442
3.709	3.39	14.488	12.318
	5.212	18.284	10.837
	2.874	6.213	3.883
	8.151	18.494	11.519
	2.94	16.745	7.926
1.8	2.896	17.079	2.54
	8.035	6.467	10.416
	3.803	10.278	2.758
	8.775	25.702	9.284
	3.172	6.242	4.624
3.564	6.032	10.88	6.17
	7.941	13.777	1.299
	5.103	6.366	2.976
	9.421	1.161	3.941
	16.752	10.568	8.652
3.121	2.932	43.442	13.871
	5.981	5.553	9.668
	2.86	13.972	14.038
	2.424	2.17	3.339
	3.404	14.466	2.606
11.969	8.413	15.773	16.709
	6.83	83.414	3.31
	1.016	59.374	1.793
	1.887	37.105	18.661
	10.394	22	8.471
3.208	9.102	9.806	5.016
	2.482	12.608	1.662
	6.068	21.652	10.873
	2.243	18.378	2.722
	3.803	15.33	14.219
1.089	6.91	22.436	8.754
	4.682	7.287	11.439
	1.379	23.561	4.377
	1.807	22.378	18.415
	2.04	6.7	3.295
1.793	6.235	23.815	8.492
	2.011	20.73	9.029
	2.497	15.46	6.329
	4.82	17.515	16.767
	5.364	10.111	2.722
1.394	11.824	13.443	6.22
	1.437	19.845	14.364
	4.312	3.644	15.555
	1.292	10.619	18.059
	3.063	18.814	11.875
3.281	1.125	4.841	2.214
	4.203	27.785	10.837
	6.772	6.692	27.023
	5.023	4.762	3.288
	3.165	5.19	2.294
9.117	1.002	3.157	17.449
	1.031	2.185	7.948
	1.59	1.532	10.43
	6.547	20.36	2.562
	1.844	3.709	7.817
6.308	4.195	18.995	3.027
	2.17	3.208	12.042
	7.759	20.498	4.268
	4.355	3.368	5.865
	1.561	21.855	6.794
3.426	6.373	11.171	26.776
	1.219	41.192	13.682
	6.061	14.372	5.212
	3.15	4.312	16.143
	1.887	6.576	8.579
1.481	1.161	18.843	5.553
	13.653	15.555	8.035
	3.68	6.54	14.031
	6.286	12.332	4.529
	6.126	7.462	4.791
1.669	7.346	19.453	22.08
	7.774	26.384	7.926
	8.485	62.183	3.092
	1.502	14.118	3.426
	2.678	20.432	9.748
2.148	3.237	30.159	4.217
	3.375	9.088	10.764
	3.339	26.457	13.014
	8.478	48.327	7.52
	5.03	11.359	9.015
1.466	2.439	19.489	11.693
	3.099	20.527	7.578
	3.23	3.622	1.945
	2.794	7.447	2.069
	3.005	20.57	9.516
3.419	11.759	12.397	8.841
	12.463		20.926
	5.458	31.197	4.21
	1.219	33.723	11.505
	5.161	2.736	11.439
4.065	8.739	19.881	6.358
	3.07		3.186
	13.247	28.751	6.22
	5.959	16.941	7.324
	6.939	1.176	10.851
3.411	9.334	15.192	10.365
	9.509		5.335
	3.68	27.676	8.95
	2.148	20.447	2.686
	1.764	25.651	13.16
	1.052	28.17	15.751
	7.781		3.382
	3.535	7.992	5.64
	2.148	10.67	31.625
	6.01	18.103	1.154
	2.337	14.089	18.023
	5.908		10.227
	1.452	24.149	18.269
	2.236	37.192	11.497
	9.617	16.527	5.124
	2.25	17.224	8.884
	1.582		4.638
	3.68	30.326	11.78
	5.952	34.775	8.899
	4.174	18.153	29.273
	5.429	11.432	12.782
	7.534		7.788
	6.133	16.31	5.328
	7.019	28.584	5.582
	12.39	6.083	6.649
	5.175	1.067	6.961
	4.253		20.353
	5.175	13.457	3.593
	4.057	5.19	5.444
	1.604	51.419	14.96
	22.871	25.114	3.978
	1.604		7.135
	1.974	6.511	8.006
	3.259	14.902	3.52
	5.64	8.746	4.769
	6.896	20.824	14.836
	4.674		1.161
	3.397	20.861	25.738
	5.545	21.666	3.477
	12.143	4.573	7.113
	6.932	18.436	4.972
	1.887		1.299
	5.045	11.889	7.309
	4.261	18.117	7.033
	1.88	23.474	8.202
	9.378	9.951	5.676
	6.257		5.306
	4.333		7.904
	8.594	22.53	10.096
	9.153	29.6	15.787
	2.083	14.241	10.808
	5.204		1.793
	4.268		5.923
	6.445	28.547	12.463
	7.796	18.988	6.22
	1.241	20.795	6.235
	4.195		4.703
	3.295		10.706
	6.525	3.041	7.941
	5.197	34.151	5.974
	5.618	25.506	3.157
	2.04		10.351
	3.411		7.324
	4.544	45.242	9.037
	3.39	15.533	5.153
	17.703	9.596	1.031
	3.274		7.999
	9.995		14.168
	7.258	29.114	6.032
	4.304	9.806	3.782
	2.548	20.237	8.768
	11.004		2.969
	11.12		6.714
	5.277	14.662	8.819
	4.13	11.955	21.558
	2.519	22.951	17.486
	1.415		10.416
	3.673		3.92
	3.034	8.195	4.152
	3.099	17.413	9.175
	17.478	19.649	11.592
	9.516		10.409
	1.067		4.638
	1.386	1.923	10.416
	2.424	8.34	5.378
	3.963	8.405	9.559
	2.112		8.325
	4.856		11.12
	2.315	16.302	26.043
	3.586	19.75	33.483
	8.529	8.957	20.948
	4.239		9.059
	1.655		3.745
	2.323	51.528	24.004
	5.168	6.562	2.686
	6.416	15.41	1.662
	2.388		11.831
	4.036		3.513
	5.023	30.064	6.445
	4.5	11.403	25.397
	2.482	26.116	8.231
	3.644		30.043
	3.905		2.78
	1.655	11.439	7.382
	4.725	19.837	1.408
	4.428	3.978	6.627
	3.941		6.533
	6.721		6.083
	3.876	15.025	10.372
	2.323	43.013	13.508
	3.564	1.488	11.94
	3.535		12.528
	2.047		9.763
	3.941	21.971	4.798
	3.644	29.222	7.672
	10.779	9.625	1.749
	5.879		14.72
	2.337		14.277
	5.03	3.128	20.447
	5.168	17.036	18.175
	2.649	4.747	15.09
	8.405		6.199
	1.074		3.607
	4.703	3.724	1.009
	2.25	21.456	3.237
	13.348	7.012	2.794
	1.176		43.057
	1.336		2.127
	2.003	5.4	1.408
	5.872	23.241	5.241
	2.424	10.038	6.736
	3.832		7.041
	2.192		8.18
	5.495	10.474	15.519
	1.444	17.703	6.823
	3.012	34.674	1.125
	5.059		9.632
	4.551		6.997
	3.934	3.056	1.771
	2.148	5.712	4.478
	1.038	15.584	10.851
	1.64		15.482
	1.321		14.031
	2.446		23.154
	1.357	13.98	6.569
	4.841	39.609	2.94
	5.008		6.685
	4.587		13.131
	2.432		5.117
	3.02	34.935	10.764
	2.083	18.357	3.484
	1.815		2.018
	3.056		2.04
	1.662		4.566
	3.353	9.32	14.843
	7.854	2.09	5.378
	1.285		5.879
	2.911		11.454
	3.883		10.525
	7.723	18.574	2.86
	1.27	7.636	23.786
	2.352		2.664
	6.46		14.423
	2.352		5.952
	6.656	27.684	2.061
	4.972	9.255	16.361
	5.908		8.834
	15.94		12.695
	1.052		2.199
	6.228	9.494	7.955
	9.131	11.49	9.334
	3.157		7.186
	3.92		1.256
	2.54		3.774
	13.479	3.956	6.017
	11.773	12.31	5.872
	3.992		5.669
	2.94		2.671
	4.021		15.94
	5.821	3.245	8.587
	1.568	12.434	1.982
	1.597		12.492
	7.469		10.133
	1.096		7.128
	1.437	24.229	12.151
	9.777	8.188	2.403
	4.834		11.635
	3.332		11.94
	1.611		17.507
	5.161	4.515	10.554
	3.303	1.394	17.355
	3.593		13.312
	3.114		14.836
	3.607		4.725
	7.091	13.145	21.783
	6.511	6.896	9.421
	1.662		8.405
	7.643		10.292
	2.294		18.211
	6.162	20.766	6.358
	7.948	11.403	9.088
	4.021		51.027
	6.264		19.155
	6.191		7.904
	7.759	14.814	4.544
	11.018	28.322	15.598
	6.242		2.388
	4.21		20.853
	3.818		5.357
	1.728	30.268	2.25
	3.687	10.423	9.69
	1.51		7.041
	3.165		4.892
	1.844		7.164
	2.657	28.33	40.524
	10.88	41.75	21.949
	6.366		17.623
	2.729		2.78
	5.741		6.707
	2.141	19.532	6.852
	9.552	17.965	10.481
	1.111		13.726
	3.136		17.021
	2.054		3.085
	3.745	18.059	8.921
	1.923	27.313	7.904
	7.65		1.96
	4.602		4.624
	7.723		4.827
	4.275	36.822	14.241
	3.513	9.995	15.794
	6.707		5.437
	3.245		5.923
	5.074		4.609
	2.105	25.775	19.67
	2.214	21.993	3.586
	7.135		17.653
	9.269		9.538
	4.137		2.417
	6.068	19.772	5.981
	2.577	11.882	3.23
	3.557		7.868
	1.786		4.682
	1.386		6.344
	1.343	12.76	12.122
	5.153	3.934	4.551
	3.165		6.547
	1.894		1.51
	4.943		6.714
	7.716	16.781	3.303
	4.384	13.965	16.361
	5.509		20.723
	5.328		1.669
	4.086		13.268
	4.587	21.34	12.223
	1.372	4.5	4.203
	2.199		8.311
	7.375		19.453
	1.307		7.708
	5.016	6.932	18.749
	4.95	9.886	7.512
	1.706		5.284
	17.769		2.78
	2.105		3.049
	1.401	29.056	11.396
	3.274	23.038	7.273
	2.969		3.528
	3.223		8.282
	4.994		1.517
	4.036	9.073	13.109
	1.35	11.214	14.132
	4.907		7.933
	2.519		6.475
	4.094		13.66
	5.952	12.993	1.241
	4.188	20.491	9.53
	7.992		37.49
	2.352		13.007
	4.987		4.638
	14.154	18.923	3.092
	1.314	11.229	3.266
	10.88		2.591
	3.941		6.395
	1.945		10.046
	1.59	24.483	8.463
	8.021	5.567	7.447
	2.911		10.14
	4.253		2.845
	1.241		7.091
	1.989	26.508	16.419
	7.505	12.31	12.209
	2.294		3.049
	5.4		5.016
	3.063		1.793
	3.382	27.393	4.914
	5.509	23.314	12.143
	1.909		9.668
	5.161		5.204
	4.086		9.98
	5.596	13.675	25.608
	17.798	7.781	5.981
	3.07		7.396
	2.649		11.664
	1.524		8.492
	2.526	10.089	14.727
	5.037	1.713	18.153
	6.569		4.312
	8.376		2.577
	3.215		24.171
	10.3	26.602	7.237
	21.768	3.832	4.711
	10.946		1.923
	4.021		7.411
	1.444		3.687
	7.411	12.209	6.431
	7.331	8.456	21.979
	6.424		4.145
	2.119		8.754
	3.506		15.214
	2.961	3.847	23.931
	10.474		6.083
	1.757		2.671
	11.171		18.611
	4.043		18.77
	2.432	22.675	11.839
	11.476		6.119
	4.355		12.47
	1.205		1.423
	5.408		12.695
	5.676	15.976	11.222
	7.737		11.846
	2.722		2.628
	7.106		6.925
	1.873		5.604
	4.834	25.615	6.997
	3.753		15.061
	1.299		42.505
	3.992		2.439
	2.954		3.673
	1.212		2.976
	4.442		11.94
	3.999		14.393
	2.54		10.568
	3.259		14.756
	10.692		21.34
	1.444		22.262
	2.061		16.876
	1.553		2.925
	3.15		2.018
	1.198		3.774
	2.199		16.898
	1.082		26.638
	1.728		5.393
	1.793		3.455
	3.477		4.297
	15.918		8.296
	2.134		10.844
	4.464		16.419
	3.6		6.199
	1.916		7.309
	5.604		6.22
	6.046		19.336
	2.207		1.212
	4.74		14.052
	5.502		5.045
	7.316		6.997
	6.692		6.504
	4.943		7.309
	3.259		1.488
	11.643		5.277
	1.706		2.482
	3.861		1.633
	1.35		7.817
	1.365		4.834
	4.428		8.188
	13.885		9.668
	3.978		27.843
	5.611		18.262
	4.827		10.067
	5.538		5.262
	8.681		11.701
	14.067		5.335
	1.757		10.895
	1.473		9.646
	3.136		2.272
	10.191		14.96
	2.562		8.964
	4.478		9.646
	4.471		12.165
	1.677
	26.276		17.711
	3.259		7.861
	9.842		12.586
	2.577		1.19
	7.52
	1.553		14.459
	4.348		8.369
	5.654		1.103
	5.124		7.716
	5.647
	14.408		3.695
	6.257		17.384
	3.324		7.542
	5.371		3.528
	2.453
	7.549		13.508
	18.248		3.68
	8.267		3.702
	2.802		10.641
	4.58
	7.012		9.146
	1.336		2.003
	5.204		7.745
	3.23		9.225
	2.366
	12.47		3.658
	2.119		17.384
	4.086		20.962
	4.74		7.382
	1.089
	8.05		27.466
	2.519		15.671
	4.304		6.729
	3.796		6.787
	1.757
	7.07		11.185
	2.054		11.505
	1.052		5.887
	2.649		10.423
	2.773
	13.363		3.673
	8.819		10.191
	7.135		16.52
	3.165		1.031
	1.234
	1.321		4.551
	1.256		12.891
	6.344		10.372
	6.612		18.494
	1.728
	13.101		12.172
	2.693		6.068
	5.291		13.675
	2.395		6.395
	5.756
	6.358		16.281
	5.139		15.228
	2.555		12.993
	4.348		31.872
	1.771
	1.648		24.584
	6.779		6.518
	12.39		6.75
	2.374		6.373
	7.004
	2.156		8.057
	5.153		7.273
	4.399		9.741
	2.446		9.792
	7.396
			3.288
	8.231		3.194
	9.61		6.264
	1.786		12.622
	1.045
			18.763
	1.386		6.286
	2.148		5.858
	3.891		17.74
	17.304
			10.997
	1.067		4.798
	3.564		10.873
	10.038		1.539
	2.569
			3.078
	2.236		7.222
	4.297		19.17
	4.82		12.528
	8.986
			18.117
	7.665		6.946
	5.952		12.274
	3.404		23.307
	4.435
			13.951
	7.346		1.931
	6.758		9.864
	2.344		8.863
	7.237
			4.014
	12.318		11.991
	2.824		1.488
	3.651		10.924
	1.234
			2.018
	4.624		13.116
	4.391		8.093
	5.807		2.599
	7.121
	3.607		14.118
	5.132		5.959
	6.032		8.768
	1.887
	1.597		9.08
	4.754		12.064
	1.757		8.565
	4.849
	7.534		20.353
	8.195		20.374
	3.607		13.406
	8.623
	2.838		18.872
	5.386		11.998
	3.201		3.368
	10.677
	7.854		10.271
	10.605		6.061
	1.931		8.601
	1.502
	10.082		4.449
	8.957		3.695
	3.571		3.876
	8.246
	5.074		2.286
	4.319		6.351
	1.815		4.674
	2.511
	1.626		11.643
	11.613		4.108
	1.974		5.785
	4.079
	2.141		4.878
	5.923		5.059
	7.491		7.476
	2.011
	7.033		11.105
	6.612		1.285
	1.473		1.996
	3.339
	2.555		6.91
	4.181		14.045
	4.769		7.803
	9.734
	1.132		5.016
	5.052		9.487
	3.506		24.461
	6.569
	4.079		5.524
			1.771
	1.176		11.185
	1.916
	1.662		5.937
			12.506
	2.185		5.117
	1.633
	6.772		43.594
			8.391
	3.731		4.587
	2.003
	11.672		6.104
			30.304
	4.74		11.04
	3.39
	9.871		2.961
			9.255
	4.384		21.325
	5.066
	4.798		10.358
			3.506
	4.261		7.026
	2.765
	6.141		8.405
			22.625
	6.736		8.558
	3.782
	1.321		11.751
			32.489
	7.375		23.016
	4.609
	1.72		6.692
			3.433
	2.04		4.399
	8.231
	5.836		5.908
			4.232
	2.468		10.924
	4.653
	4.58		6.3
			9.392
	3.927		15.947
	4.885
	4.13		7.367
			3.455
	4.478		1.757
	4.464
	11.062		29.897
			16.281
	2.874		8.775
	8.928
	7.556		4.384
			6.939
	8.659		7.825
	1.394
	1.002		14.851
			15.163
	3.324		8.325
	15.642
	5.074		1.836
			5.429
	3.353		9.53
	3.6
	6.489		9.821
			17.464
	3.52		10.242
	2.279
	7.331		22.436
			3.557
	2.178		6.482
	2.998
	1.844		14.517
			16.353
	1.111		8.913
	2.054
	5.001		9.625
			22.494
	5.807		14.851
	9.022
	4.878		3.92
			12.942
	4.718		11.418
	3.491
	1.466		4.471
			6.141
	2.352		30.565
	1.887
	1.096		15.86
			12.862
	4.674		9.988
	6.54
	2.613		9.944
			10.597
	6.641		1.96
	1.205
	2.78		4.341
			13.145
	3.52		8.942
	4.326
	9.973		11.976
			10.946
	1.408		9.879
	1.597
	1.067		16.469
			6.475
	1.466		5.604
	5.393
	3.731		9.552
			6.068
	4.812		17.544
	5.981
	4.776		13.101
			2.707
	5.045		3.978
	1.502
	4.188		6.917
			8.376
	1.328		1.764
	5.647
	5.357		9.726
			12.622
	6.983		20.636
	6.344
	7.912		8.492
			23.096
	3.956		12.47
	7.534
	1.568		9.908
			8.703
	2.337		14.074
	1.089
	6.482		10.038
			6.242
	1.8		15.555
	3.288
	7.447		8.318
			1.285
	1.764		5.77
	13.798
	10.83		11.505
			7.614
	3.455		9.269
	14.335
	8.26		6.46
			17.863
	6.315		3.673
	1.023
	2.707		12.55
			3.506
	7.425		1.989
	8.318
	1.8		7.215
			2.773
	2.918		1.561
	5.415
			11.476
			1.125
	5.183		7.825
	4.217
			3.949
			4.413
	3.528		1.953
	16.578
			11.969
			6.62
	3.099		4.268
	4.812
			4.624
			5.349
	2.083		5.524
	7.6
			30.035
			1.35
	1.394		4.783
	5.248
			5.175
			3.121
	2.983		1.401
	9.813
			13.747
			18.407
	4.333		4.333
	5.72
			21.529
			10.474
	2.236		31.03
	3.68
			7.614
			4.057
	1.728		1.757
	3.847
			14.321
			5.662
	4.152		11.04
	13.305
			23.866
			1.611
	1.539		12.049
	1.64
			10.409
			13.312
	2.134		9.661
	5.988
			6.489
			23.459
	5.299		2.642
	10.576
			11.868
			11.207
	3.949		3.194
	3.477
			11.425
			11.468
	3.571		6.213
	1.357
			12.608
			20.984
	5.799		4.312
	2.09
			1.06
			6.714
	2.896		9.908
	3.201
			10.038
			9.48
	3.753		8.485
	2.599
			33.019
			1.698
	1.677		13.827
	4.449
			6.344
			10.285
	2.526		16.099
	6.046
			25.884
			22.552
	1.111		4.907
	11.425
			12.042
			5.088
	6.162		17.907
	1.836
			17.13
			11.418
	8.616		22.436
	5.284
			5.538
			24.737
	1.684		7.505
	4.362
			18.444
			24.279
	4.921		16.433
	6.046
			1.459
			1.248
	2.794		14.379
	3.956
			4.239
			1.343
	1.27		21.086
	7.839
			1.735
			5.183
	3.245		11.163
	1.444
			7.44
			12.876
	1.945		5.393
	8.725
			3.934
			6.213
	6.395		2.257
	6.039
			3.666
	5.204		7.796
	2.758
			21.891
	2.199		3.404
	4.972
			4.007
	3.303		8.064
	10.43
			5.538
	7.556		8.238
	2.635
			8.26
	4.507		12.818
	2.083
			6.852
	5.008		5.255
	3.339
			1.909
	6.525		7.012
	2.671
			3.745
	3.172		23.873
	5.756
			2.736
	3.549		7.592
	2.497
			8.601
	1.604		3.179
	2.845
			1.691
	4.341		12.746
	1.452
			4.297
	4.282		4.007
	5.335
			6.547
	1.299		12.281
	8.042
			14.074
	2.214		5.19
	4.355
			8.935
	1.045		25.027
	2.265
			10.234
	3.818		3.455
	6.054
			18.32
	6.533		8.376
	8.492
			9.53
	3.136		14.401
	2.221
			5.444
	2.533		6.242
	1.27
			1.299
	1.611		12.303
	1.466
			17.653
	2.047		2.148
	2.301
			9.291
	5.843		5.974
	3.266
			3.593
	2.148		5.981
	1.894
			1.256
	2.257		5.124
	1.285
			3.883
	11.94		3.303
	2.17		19.38
	2.112		14.858
	5.458		7.658
	6.22		2.148
	1.582		5.995
	4.268		6.903
	2.076		23.982
	5.132		3.245
	2.33		11.744
	13.189		40.727
	3.68		10.481
	3.419		2.555
	1.285		7.404
	6.859		20.592
	3.266		2.882
	1.669		2.424
	3.02		5.509
	1.089		8.543
	2.693		4.05
	2.504		12.056
	2.824		12.543
	1.728		5.19
	5.466		5.894
	1.865		11.403
	1.031		12.724
	3.404		5.604
	2.047		4.667
	1.822		9.879
	1.009		11.839
	3.549		5.03
	3.012		3.905
	3.346		11.323
	1.894		3.121
	2.294		3.571
	5.408		1.067
	2.86		1.728
	4.377
	4.595
	3.23
	2.678
	3.644
	1.444
	5.27
	1.096
	4.036
	13.087
	8.884
	2.649
	6.148
	6.525
	5.937
	2.17
	1.597
	4.174
	1.052
	3.869
	1.147
	12.187
	5.313
	8.507
	4.239
	4.435
	3.695

## Sheet: Figure 5
Fig 5b							Fig 5c
2h	24h	48h	2h	24h	48h		FUS	Wavenumber (cm-1)	2hr	24hr	48hr		FUS+DNAJB6	Wavenumber (cm-1)	2hr	24hr	48hr		FUS 2nd Derivative	Wavenumber (cm-1)	2hr	24hr	48hr		FUS+DNAJB6 2nd Derivative	Wavenumber (cm-1)	2hr	24hr	48hr
8000	3900000	5200000	40333	18000	48667			1800.33	0.000855	0.000759	0.0021			1400.15	0.20724	0.18615	0.16054			1800.33	-1e-05	-0.000231	-0.000552			1400.15	-0.000485	-0.00016	0.000105
10000	17000	4400000	39000	17667	58000			1799.37	0.00112	0.00209	0.00392			1400.55	0.20755	0.18628	0.16072			1799.37	-1e-05	-0.000231	-0.000552			1400.55	-0.000485	-0.00016	0.000105
8000	119000	3600000	19667	18333	73667			1798.4	0.0012	0.003	0.00449			1400.95	0.20785	0.18641	0.1609			1798.4	-1e-05	-0.000231	-0.000552			1400.95	-0.000485	-0.00016	0.000105
11000	298000	1100000	15333	31000	38667			1797.44	0.00106	0.00346	0.00415			1401.35	0.20811	0.18648	0.16107			1797.44	-1e-05	-0.000184	-0.000552			1401.35	-0.000485	-0.00016	0.000105
10000	48000	2000000	26667	11000	47667			1796.47	0.00075	0.00371	0.0029			1401.75	0.20834	0.18651	0.16124			1796.47	-1e-05	7.31e-06	-0.000289			1401.75	-0.000485	-0.00016	0.000105
5000	22000	4000000	23667	9000	29333			1795.51	0.000411	0.00401	0.00193			1402.15	0.20853	0.18651	0.16143			1795.51	5.5e-05	0.000188	6.48e-05			1402.15	-0.000485	-0.00016	0.000105
3000	500000	2100000	39000	8333	24333			1794.54	0.000134	0.00468	0.00075			1402.55	0.20856	0.18637	0.16173			1794.54	0.000139	9.39e-05	0.000384			1402.55	-0.000485	-0.00016	0.000105
9000	100000	1200000	11333	10667	45667			1793.58	0	0.00557	0			1402.95	0.20858	0.18624	0.16202			1793.58	0.000216	-0.000207	0.00054			1402.95	-0.000485	-0.00016	0.000105
18000	70000	1400000	36000	10000	21333			1792.62	8.59e-05	0.00629	0.000167			1403.35	0.20845	0.18612	0.16231			1792.62	0.000251	-0.000558	0.000539			1403.35	-0.000466	-0.000157	7.62e-05
10000	8400000	1600000	27667	25667	43000			1791.65	0.000479	0.00642	0.000661			1403.75	0.20826	0.18601	0.16259			1791.65	0.000213	-0.000749	0.000397			1403.75	-0.000441	-0.000152	3.9e-05
19000	40000	2600000	60000	62333	47667			1790.69	0.00124	0.00565	0.00201			1404.15	0.20799	0.18592	0.16286			1790.69	0.000106	-0.00065	0.000135			1404.15	-0.000407	-0.000152	-1.6e-05
11000	60000	900000	78000	26667	68000			1789.72	0.00232	0.00419	0.00286			1404.56	0.20758	0.18587	0.16308			1789.72	-4.32e-05	-0.000276	-0.000147			1404.56	-0.000356	-0.00016	-0.000101
5000	1160000	1300000	35000	10333	36667			1788.76	0.00344	0.00238	0.00429			1404.96	0.20717	0.18581	0.1633			1788.76	-0.000186	0.00022	-0.000379			1404.96	-0.000306	-0.000168	-0.000186
3000	31000	2000000	50667	35667	46667			1787.79	0.00428	0.000823	0.0049			1405.36	0.20662	0.18576	0.1634			1787.79	-0.000271	0.000642	-0.000452			1405.36	-0.000242	-0.000193	-0.000284
2000	61000	3200000	26333	26000	24000			1786.83	0.00454	0	0.00475			1405.76	0.20606	0.1857	0.1635			1786.83	-0.000263	0.000833	-0.000348			1405.76	-0.000178	-0.000218	-0.000383
9000	1200000	1800000	42667	29333	15000			1785.87	0.00424	7.74e-05	0.00419			1406.16	0.20549	0.18562	0.16345			1785.87	-0.000165	0.000746	-0.000122			1406.16	-0.00012	-0.000247	-0.000459
13000	120000	2200000	34000	21667	55667			1784.9	0.00363	0.000928	0.00368			1406.56	0.2049	0.18551	0.16328			1784.9	-1.51e-05	0.000443	0.000115			1406.56	-6.7e-05	-0.000281	-0.000517
10000	350000	1700000	65000	30333	51667			1783.94	0.00312	0.00222	0.00329			1406.96	0.20432	0.18536	0.16308			1783.94	0.00013	5.23e-05	0.000276			1406.96	-1.89e-05	-0.000311	-0.000561
10000	8700000	1400000	29667	12333	45333			1782.97	0.003	0.00352	0.0033			1407.36	0.20377	0.18497	0.16273			1782.97	0.000221	-0.000305	0.000281			1407.36	6.49e-07	-0.000323	-0.000532
9000	26000	2500000	46667	13333	16333			1782.01	0.00329	0.00448	0.00365			1407.76	0.20322	0.18458	0.16237			1782.01	0.000231	-0.000546	0.000141			1407.76	2.02e-05	-0.000335	-0.000503
11000	91000	2400000	24667	9333	17667			1781.04	0.00388	0.00489	0.00432			1408.16	0.20272	0.18401	0.16183			1781.04	0.000165	-0.000617	-8.08e-05			1408.16	1.78e-05	-0.000318	-0.000447
10000	136000	2500000	28667	20000	21333			1780.08	0.00461	0.00467	0.00495			1408.56	0.20223	0.18336	0.16122			1780.08	4.39e-05	-0.000495	-0.000299			1408.56	7.61e-06	-0.000292	-0.000382
5000	180000	3100000	36667	16333	14667			1779.11	0.00538	0.00392	0.0051			1408.96	0.20174	0.18266	0.16054			1779.11	-9.62e-05	-0.000179	-0.00044			1408.96	-5.18e-06	-0.000251	-0.000314
4000	1200000	1300000	43667	48667	31667			1778.15	0.00611	0.00289	0.00476			1409.36	0.20125	0.18182	0.15972			1778.15	-0.000218	0.00027	-0.000399			1409.36	-2.32e-05	-0.000181	-0.000241
10000	300000	600000	17667	12000	13667			1777.19	0.00662	0.00211	0.00367			1409.76	0.20077	0.18099	0.1589			1777.19	-0.000284	0.000677	-0.000184			1409.76	-4.12e-05	-0.000111	-0.000167
19000	1200000	700000	28000	51333	22333			1776.22	0.00675	0.002	0.00282			1410.16	0.20024	0.18007	0.15805			1776.22	-0.000271	0.000833	8.41e-05			1410.16	-4.85e-05	-2.55e-05	-0.000108
9000	1500000	1800000	22333	17000	205000			1775.26	0.00639	0.00294	0.00143			1410.56	0.19971	0.17914	0.1572			1775.26	-0.000172	0.000631	0.000298			1410.56	-5.5e-05	6.07e-05	-5.11e-05
22000		1500000	12000	63667	18333			1774.29	0.00564	0.00468	0.000498			1410.96	0.19914	0.17825	0.15635			1774.29	-1.09e-05	0.000142	0.000357			1410.96	-5.29e-05	0.000142	-1.02e-05
12000		3400000	24333	43333	14333			1773.33	0.00478	0.00646	0.00123			1411.37	0.19854	0.1774	0.15553			1773.33	0.000163	-0.000409	0.000223			1411.37	-4.29e-05	0.000219	1.56e-05
6000		5000000	57000	43667	29667			1772.36	0.00419	0.00781	0.00127			1411.77	0.19794	0.17657	0.15471			1772.36	0.000292	-0.000752	9.13e-05			1411.77	-3.27e-05	0.000293	3.95e-05
3000		4500000	13333	35000	19000			1771.4	0.00416	0.00825	0.0012			1412.17	0.19731	0.17588	0.15397			1771.4	0.000331	-0.000769	6.7e-05			1412.17	-1.99e-05	0.000346	4.89e-05
1000		3900000	9000	42333	33000			1770.44	0.00473	0.00784	0.00118			1412.57	0.19669	0.17518	0.15324			1770.44	0.000271	-0.000511	0.000129			1412.57	-7.23e-06	0.000399	5.83e-05
8000		4600000	21333	12667				1769.47	0.00571	0.00692	0.00152			1412.97	0.19609	0.17463	0.15253			1769.47	0.000142	-0.000117	0.000216			1412.97	-1.06e-05	0.000412	6.9e-05
14000		3500000	11667	40667				1768.51	0.00681	0.00599	0.00152			1413.37	0.19551	0.17414	0.15183			1768.51	-1.58e-06	0.00026	0.000239			1413.37	-2.06e-05	0.000407	8.02e-05
11000		2700000	35333	17000				1767.54	0.00774	0.00529	0.00267			1413.77	0.19494	0.17372	0.15112			1767.54	-0.000101	0.000476	0.000152			1413.77	-4.08e-05	0.000382	8.91e-05
14000		1400000	3333	21333				1766.58	0.00838	0.00512	0.00381			1414.17	0.1944	0.17344	0.15038			1766.58	-0.000125	0.000473	8.42e-05			1414.17	-8.46e-05	0.000306	9.25e-05
6000		4400000	14000	31000				1765.61	0.00873	0.00555	0.00443			1414.57	0.19387	0.17316	0.14964			1765.61	-7.18e-05	0.000279	8.55e-05			1414.57	-0.000129	0.00023	9.58e-05
12000			28333	47000				1764.65	0.00889	0.00628	0.00531			1414.97	0.19327	0.17274	0.14906			1764.65	2.54e-05	3e-06	8.65e-05			1414.97	-0.000188	0.000122	9.38e-05
9000			34000	23333				1763.69	0.00909	0.00696	0.0062			1415.37	0.19265	0.1723	0.1485			1763.69	0.000123	-0.000197	1.52e-05			1415.37	-0.00025	1.03e-05	9.11e-05
5000				76667				1762.72	0.00955	0.00731	0.00772			1415.77	0.19202	0.17196	0.1478			1762.72	0.000182	-0.000223	-0.000175			1415.77	-0.000309	-0.000118	7.83e-05
4000				57000				1761.76	0.01037	0.00737	0.00889			1416.17	0.19137	0.17171	0.14693			1761.76	0.000184	-0.000108	-0.000413			1416.17	-0.000364	-0.000262	5.49e-05
9000				20667				1760.79	0.01149	0.00733	0.0097			1416.57	0.1907	0.17145	0.14606			1760.79	0.000131	1.66e-05	-0.000552			1416.57	-0.000417	-0.000405	2.9e-05
16000				21667				1759.83	0.01273	0.00741	0.00955			1416.97	0.18984	0.17104	0.14513			1759.83	4.05e-05	5.2e-05	-0.000481			1416.97	-0.000436	-0.000534	-2.72e-05
11000				4000				1758.86	0.01394	0.00762	0.00887			1417.37	0.18898	0.17063	0.14421			1758.86	-6.72e-05	-1.2e-05	-0.000239			1417.37	-0.000455	-0.000662	-8.34e-05
21000				12000				1757.9	0.01506	0.00784	0.00781			1417.77	0.18791	0.16986	0.14345			1757.9	-0.000167	-7.7e-05	4.58e-05			1417.77	-0.00044	-0.000729	-0.000146
12000								1756.94	0.01607	0.00788	0.00706			1418.18	0.18672	0.16891	0.14277			1756.94	-0.000235	-3.64e-05	0.00026			1418.18	-0.000407	-0.000767	-0.000212
5000								1755.97	0.01687	0.00782	0.00667			1418.58	0.18551	0.16794	0.142			1755.97	-0.000246	0.000139	0.000355			1418.58	-0.000366	-0.000785	-0.000273
2000								1755.01	0.01732	0.0078	0.00684			1418.98	0.1842	0.16692	0.14098			1755.01	-0.000186	0.000366	0.000354			1418.98	-0.000301	-0.000745	-0.00032
2000								1754.04	0.01736	0.0082	0.00714			1419.38	0.18289	0.1659	0.13997			1754.04	-6.18e-05	0.000513	0.000333			1419.38	-0.000236	-0.000705	-0.000367
9000								1753.08	0.01712	0.00917	0.00746			1419.78	0.18154	0.16476	0.13877			1753.08	9.37e-05	0.000455	0.000332			1419.78	-0.000164	-0.000605	-0.000375
11000								1752.11	0.01696	0.01064	0.00877			1420.18	0.18017	0.16361	0.13754			1752.11	0.00023	0.000149	0.000326			1420.18	-9.04e-05	-0.000494	-0.000377
								1751.15	0.01725	0.0124	0.00966			1420.58	0.17879	0.16231	0.13639			1751.15	0.000299	-0.00032	0.000279			1420.58	-2.01e-05	-0.000357	-0.000357
								1750.19	0.01816	0.01386	0.01128			1420.98	0.17738	0.16083	0.13533			1750.19	0.000279	-0.000773	0.00011			1420.98	4.6e-05	-0.000188	-0.00031
								1749.22	0.01956	0.01451	0.01297			1421.38	0.17598	0.15936	0.13427			1749.22	0.000183	-0.001	-0.000163			1421.38	0.000111	-2.04e-05	-0.000261
								1748.26	0.02113	0.01405	0.01495			1421.78	0.17463	0.15788	0.13326			1748.26	5.11e-05	-0.000852	-0.000451			1421.78	0.000161	0.000127	-0.000188
								1747.29	0.02257	0.01259	0.01635			1422.18	0.17328	0.15641	0.13225			1747.29	-7.07e-05	-0.000332	-0.00061			1422.18	0.00021	0.000275	-0.000115
								1746.33	0.02377	0.01075	0.01635			1422.58	0.17204	0.1552	0.13113			1746.33	-0.000148	0.000378	-0.000533			1422.58	0.000253	0.000381	-3.79e-05
								1745.36	0.02475	0.00925	0.0161			1422.98	0.17085	0.15415	0.12994			1745.36	-0.000165	0.000979	-0.000266			1422.98	0.000292	0.000461	4.09e-05
								1744.4	0.02559	0.00887	0.01543			1423.38	0.16967	0.1531	0.12883			1744.4	-0.000129	0.00122	5.73e-05			1423.38	0.000331	0.00053	0.000115
								1743.44	0.02631	0.00989	0.01499			1423.78	0.16853	0.15208	0.12798			1743.44	-6.19e-05	0.00102	0.00031			1423.78	0.000371	0.000555	0.000172
								1742.47	0.02689	0.01202	0.01487			1424.18	0.16739	0.15106	0.12713			1742.47	3.86e-06	0.000532	0.000415			1424.18	0.000412	0.00058	0.00023
								1741.51	0.02739	0.01457	0.01559			1424.58	0.16639	0.15028	0.1263			1741.51	3.46e-05	2.75e-05	0.000347			1424.58	0.000446	0.00055	0.000264
								1740.54	0.02801	0.017	0.01634			1424.99	0.16542	0.14955	0.12547			1740.54	1.14e-05	-0.000273	0.000236			1424.99	0.000479	0.000508	0.000293
								1739.58	0.02892	0.01902	0.0174			1425.39	0.16453	0.14892	0.12466			1739.58	-5.62e-05	-0.00036	8.83e-05			1425.39	0.000505	0.000453	0.000321
								1738.61	0.03007	0.02065	0.01871			1425.79	0.16377	0.1484	0.12387			1738.61	-0.000127	-0.000352	-6.57e-05			1425.79	0.00052	0.00038	0.000347
								1737.65	0.03104	0.0221	0.0197			1426.19	0.16301	0.14789	0.12308			1737.65	-0.000147	-0.000364	-0.000242			1426.19	0.000534	0.000307	0.000373
								1736.69	0.03148	0.02329	0.02012			1426.59	0.16248	0.14744	0.1224			1736.69	-7.77e-05	-0.00041	-0.000402			1426.59	0.000521	0.00025	0.0004
								1735.72	0.03134	0.02398	0.0216			1426.99	0.16196	0.14698	0.12172			1735.72	7.55e-05	-0.000441	-0.000582			1426.99	0.000507	0.000192	0.000426
								1734.76	0.03109	0.02429	0.02102			1427.39	0.16158	0.14654	0.12111			1734.76	0.00026	-0.000357	-0.000568			1427.39	0.000479	0.000157	0.000454
								1733.79	0.03134	0.02414	0.02035			1427.79	0.1613	0.14611	0.12054			1733.79	0.000401	-0.000177	-0.000344			1427.79	0.000441	0.000136	0.000484
								1732.83	0.03245	0.02385	0.01859			1428.19	0.16104	0.14567	0.12002			1732.83	0.000435	2.38e-05	3.23e-05			1428.19	0.000402	0.000121	0.000515
								1731.86	0.0343	0.02355	0.01788			1428.59	0.16092	0.14517	0.11969			1731.86	0.000349	0.000156	0.000383			1428.59	0.000357	0.000135	0.000551
								1730.9	0.03654	0.02361	0.01609			1428.99	0.1608	0.14467	0.11935			1730.9	0.000176	0.000188	0.000611			1428.99	0.000312	0.000148	0.000587
								1729.94	0.03884	0.02375	0.01679			1429.39	0.16076	0.14421	0.11913			1729.94	-1.65e-05	0.000114	0.000546			1429.39	0.000284	0.0002	0.000616
								1728.97	0.04102	0.02405	0.01773			1429.79	0.16073	0.14376	0.11895			1728.97	-0.000161	3.44e-05	0.000361			1429.79	0.00026	0.000263	0.000642
								1728.01	0.04294	0.02441	0.01829			1430.19	0.16072	0.14332	0.11884			1728.01	-0.000216	4.59e-05	0.000162			1430.19	0.000248	0.00034	0.000657
								1727.04	0.04444	0.02465	0.01946			1430.59	0.16074	0.14291	0.11886			1727.04	-0.000183	0.000193	3.17e-05			1430.59	0.000258	0.000442	0.000652
								1726.08	0.04556	0.02501	0.02047			1430.99	0.16075	0.14249	0.11888			1726.08	-0.000101	0.000428	-1.9e-06			1430.99	0.000268	0.000543	0.000648
								1725.11	0.04653	0.02577	0.02138			1431.39	0.16083	0.14227	0.11903			1725.11	-1.88e-05	0.000649	2.7e-05			1431.39	0.000302	0.000643	0.000613
								1724.15	0.04767	0.02723	0.02231			1431.79	0.16091	0.14205	0.11918			1724.15	2.59e-05	0.000737	9.92e-05			1431.79	0.000336	0.000744	0.000578
								1723.19	0.04916	0.02949	0.02321			1432.2	0.16108	0.14205	0.11934			1723.19	3.36e-05	0.000616	0.000227			1432.2	0.00037	0.000818	0.000529
								1722.22	0.05087	0.03232	0.0248			1432.6	0.16131	0.1422	0.11949			1722.22	3.93e-05	0.000326	0.000372			1432.6	0.000403	0.000872	0.00047
								1721.26	0.05248	0.03557	0.02601			1433	0.16158	0.14239	0.1197			1721.26	8.98e-05	-2.17e-05	0.000468			1433	0.000432	0.000912	0.000408
								1720.29	0.05378	0.03879	0.02745			1433.4	0.16196	0.14274	0.12014			1720.29	0.000212	-0.000286	0.000452			1433.4	0.000438	0.000872	0.000333
								1719.33	0.05489	0.04152	0.03123			1433.8	0.16235	0.14309	0.12058			1719.33	0.00039	-0.000381	0.000211			1433.8	0.000444	0.000833	0.000258
								1718.36	0.05631	0.04392	0.03369			1434.2	0.16295	0.14391	0.12086			1718.36	0.000569	-0.000263	-1.34e-05			1434.2	0.000424	0.000716	0.000182
								1717.4	0.05858	0.04594	0.03683			1434.6	0.16362	0.14489	0.12108			1717.4	0.000688	-3.31e-05	-7.09e-05			1434.6	0.000394	0.000573	0.000106
								1716.44	0.06194	0.048	0.03906			1435	0.16435	0.14595	0.12135			1716.44	0.000711	0.000189	0.00014			1435	0.000357	0.000414	3.64e-05
								1715.47	0.06623	0.05025	0.04176			1435.4	0.16518	0.14715	0.12171			1715.47	0.000649	0.000344	0.000545			1435.4	0.000304	0.000223	-2.24e-05
								1714.51	0.07107	0.05299	0.04357			1435.8	0.16601	0.14835	0.12206			1714.51	0.000552	0.000468	0.000943			1435.8	0.000252	3.19e-05	-8.12e-05
								1713.54	0.07618	0.05601	0.04815			1436.2	0.1669	0.1495	0.1227			1713.54	0.00048	0.000593	0.00104			1436.2	0.000198	-0.000127	-0.000124
								1712.58	0.08153	0.05953	0.05386			1436.6	0.16778	0.15064	0.12336			1712.58	0.000469	0.000762	0.000895			1436.6	0.000145	-0.000284	-0.000166
								1711.61	0.08723	0.06383	0.05972			1437	0.16869	0.15174	0.12409			1711.61	0.000523	0.000934	0.000627			1437	9.9e-05	-0.000393	-0.000196
								1710.65	0.0934	0.06896	0.06662			1437.4	0.16962	0.15279	0.1249			1710.65	0.00061	0.00104	0.000387			1437.4	5.97e-05	-0.000459	-0.000217
								1709.69	0.10014	0.07516	0.0734			1437.8	0.17054	0.1538	0.12574			1709.69	0.000683	0.00105	0.000269			1437.8	2.26e-05	-0.000513	-0.000234
								1708.72	0.10758	0.08235	0.08067			1438.2	0.17141	0.15449	0.12686			1708.72	0.000705	0.00101	0.000316			1438.2	1.21e-06	-0.000474	-0.000221
								1707.76	0.11583	0.09049	0.08786			1438.6	0.17229	0.15519	0.12798			1707.76	0.000671	0.000955	0.000478			1438.6	-2.01e-05	-0.000435	-0.000208
								1706.79	0.12493	0.09948	0.09548			1439.01	0.17323	0.156	0.1289			1706.79	0.000616	0.000962	0.000742			1439.01	-3.54e-05	-0.000359	-0.000178
								1705.83	0.13471	0.10928	0.10406			1439.41	0.17419	0.15684	0.12974			1705.83	0.0006	0.00107	0.00116			1439.41	-4.82e-05	-0.000267	-0.000141
								1704.86	0.14485	0.12012	0.11285			1439.81	0.17511	0.15755	0.1307			1704.86	0.000678	0.00126	0.00167			1439.81	-6.02e-05	-0.000172	-9.84e-05
								1703.9	0.15514	0.13199	0.12405			1440.21	0.17595	0.15795	0.13191			1703.9	0.000865	0.00147	0.00205			1440.21	-7.06e-05	-6.83e-05	-4.19e-05
								1702.94	0.1658	0.14532	0.13648			1440.61	0.17679	0.15834	0.13312			1702.94	0.00112	0.00162	0.00213			1440.61	-8.1e-05	3.52e-05	1.45e-05
								1701.97	0.17744	0.16022	0.15139			1441.01	0.17763	0.15884	0.13411			1701.97	0.00138	0.00162	0.00181			1441.01	-9.51e-05	9.55e-05	7.47e-05
								1701.01	0.19078	0.17663	0.17006			1441.41	0.17848	0.15935	0.13507			1701.01	0.00154	0.00142	0.00121			1441.41	-0.00011	0.000151	0.000135
								1700.04	0.20615	0.19458	0.18813			1441.81	0.17932	0.15995	0.13589			1700.04	0.00157	0.00107	0.000687			1441.81	-0.000126	0.000172	0.000188
								1699.08	0.22328	0.21349	0.20673			1442.21	0.18016	0.16062	0.13657			1699.08	0.00144	0.000712	0.000399			1442.21	-0.000143	0.000159	0.000232
								1698.11	0.24166	0.23297	0.22497			1442.61	0.18098	0.1613	0.13724			1698.11	0.00119	0.000428	0.000336			1442.61	-0.000161	0.000142	0.000274
								1697.15	0.26099	0.25273	0.2443			1443.01	0.18174	0.16198	0.13784			1697.15	0.000844	0.000221	0.000279			1443.01	-0.000174	9.2e-05	0.000279
								1696.19	0.28125	0.2727	0.2645			1443.41	0.18249	0.16266	0.13844			1696.19	0.000463	4.39e-05	0.000119			1443.41	-0.000188	4.2e-05	0.000284
								1695.22	0.30223	0.29294	0.28361			1443.81	0.18319	0.16334	0.13903			1695.22	9.21e-05	-0.000135	-4.46e-05			1443.81	-0.000195	-3.94e-06	0.00026
								1694.26	0.32336	0.3129	0.30366			1444.21	0.18386	0.16403	0.13962			1694.26	-0.000222	-0.000277	-0.000118			1444.21	-0.000199	-4.79e-05	0.000222
								1693.29	0.34393	0.33253	0.32329			1444.61	0.18451	0.16468	0.14027			1693.29	-0.000447	-0.000305	-0.000103			1444.61	-0.000199	-8.22e-05	0.000176
								1692.33	0.36361	0.35191	0.34145			1445.01	0.18506	0.16521	0.14109			1692.33	-0.000565	-0.000183	-7.86e-06			1445.01	-0.000189	-8.98e-05	0.000109
								1691.36	0.38256	0.37098	0.36126			1445.41	0.18561	0.16573	0.14191			1691.36	-0.000566	1.61e-05	-5.85e-05			1445.41	-0.00018	-9.75e-05	4.2e-05
								1690.4	0.40113	0.39014	0.381			1445.82	0.18613	0.16632	0.14275			1690.4	-0.000446	0.000271	-0.000188			1445.82	-0.000161	-7.74e-05	-3.57e-05
								1689.44	0.41943	0.40955	0.40037			1446.22	0.18664	0.16692	0.14358			1689.44	-0.000207	0.000591	-0.000167			1446.22	-0.000141	-5.27e-05	-0.000115
								1688.47	0.43731	0.42947	0.41852			1446.62	0.18712	0.16748	0.14446			1688.47	0.000127	0.000927	8.97e-05			1446.62	-0.000118	-2.73e-05	-0.000178
								1687.51	0.45478	0.45006	0.43783			1447.02	0.18756	0.16801	0.14539			1687.51	0.000499	0.00111	0.000532			1447.02	-9.24e-05	-9.76e-07	-0.000221
								1686.54	0.47239	0.47197	0.4561			1447.42	0.188	0.16853	0.14632			1686.54	0.000814	0.000953	0.00093			1447.42	-6.71e-05	2.32e-05	-0.000261
								1685.58	0.49108	0.49505	0.47602			1447.82	0.18842	0.16916	0.14706			1685.58	0.000968	0.000372	0.000935			1447.82	-4.9e-05	1.8e-06	-0.000247
								1684.61	0.51158	0.51864	0.49853			1448.22	0.18884	0.16978	0.14779			1684.61	0.000895	-0.000434	0.000512			1448.22	-3.09e-05	-1.96e-05	-0.000233
								1683.65	0.53373	0.54179	0.5208			1448.62	0.18926	0.17041	0.14842			1683.65	0.00061	-0.00106	-7.53e-05			1448.62	-2.3e-05	-5.87e-05	-0.00019
								1682.69	0.55664	0.56354	0.5435			1449.02	0.18967	0.17103	0.14899			1682.69	0.00021	-0.00115	-0.000578			1449.02	-2.08e-05	-0.000108	-0.000129
								1681.72	0.57935	0.58399	0.56338			1449.42	0.19009	0.17166	0.14949			1681.72	-0.00017	-0.000704	-0.00075			1449.42	-2.37e-05	-0.000151	-6.77e-05
								1680.76	0.60135	0.60354	0.58441			1449.82	0.19053	0.1723	0.1498			1680.76	-0.000416	-2.75e-05	-0.000692			1449.82	-4.38e-05	-0.000173	-1.88e-06
								1679.79	0.62257	0.62327	0.60411			1450.22	0.19096	0.17295	0.1501			1679.79	-0.000488	0.00048	-0.000505			1450.22	-6.38e-05	-0.000195	6.39e-05
								1678.83	0.64315	0.64379	0.62291			1450.62	0.19139	0.17348	0.15033			1678.83	-0.000422	0.000568	-0.000311			1450.62	-0.000111	-0.000199	0.000103
								1677.86	0.66331	0.665	0.64164			1451.02	0.19181	0.17398	0.15055			1677.86	-0.000299	0.000274	-0.000182			1451.02	-0.000164	-0.000199	0.000137
								1676.9	0.6833	0.68645	0.66099			1451.42	0.19223	0.17449	0.15068			1676.9	-0.000201	-0.000177	-0.000168			1451.42	-0.000229	-0.000196	0.000139
								1675.94	0.70337	0.7077	0.67947			1451.82	0.19265	0.17499	0.15069			1675.94	-0.000165	-0.000515	-0.000183			1451.82	-0.000311	-0.000189	9.61e-05
								1674.97	0.72354	0.72831	0.69805			1452.22	0.19306	0.17548	0.15071			1674.97	-0.000181	-0.000623	-0.00028			1452.22	-0.000393	-0.000182	5.25e-05
								1674.01	0.74361	0.74821	0.71644			1452.63	0.19325	0.1756	0.15095			1674.01	-0.000211	-0.00052	-0.000337			1452.63	-0.000485	-0.000203	-5.41e-05
								1673.04	0.76326	0.76761	0.73452			1453.03	0.19345	0.17571	0.1512			1673.04	-0.000227	-0.000329	-0.000301			1453.03	-0.000576	-0.000223	-0.000161
								1672.08	0.78238	0.78676	0.75201			1453.43	0.19356	0.17598	0.15119			1672.08	-0.000233	-0.000192	-0.000135			1453.43	-0.000656	-0.00028	-0.00029
								1671.11	0.80118	0.80582	0.76932			1453.83	0.19362	0.17636	0.151			1671.11	-0.000262	-0.000198	0.000133			1453.83	-0.000729	-0.000361	-0.000435
								1670.15	0.82	0.82477	0.78652			1454.23	0.19361	0.17671	0.1508			1670.15	-0.000349	-0.000328	0.000407			1454.23	-0.000792	-0.000448	-0.000578
								1669.19	0.83893	0.84341	0.80456			1454.63	0.19333	0.17698	0.15051			1669.19	-0.000503	-0.0005	0.00051			1454.63	-0.000815	-0.000566	-0.000713
								1668.22	0.85767	0.86158	0.82289			1455.03	0.19305	0.17725	0.15022			1668.22	-0.000695	-0.000625	0.000389			1455.03	-0.000838	-0.000683	-0.000847
								1667.26	0.87564	0.87906	0.84243			1455.43	0.19233	0.17684	0.15039			1667.26	-0.000865	-0.000684	4.8e-05			1455.43	-0.000807	-0.000751	-0.000946
								1666.29	0.89239	0.89588	0.86186			1455.83	0.19148	0.17626	0.15068			1666.29	-0.000966	-0.000731	-0.000351			1455.83	-0.00076	-0.000806	-0.00103
								1665.33	0.90788	0.91209	0.88047			1456.23	0.19057	0.17575	0.15068			1665.33	-0.000988	-0.000854	-0.000706			1456.23	-0.000697	-0.00085	-0.0011
								1664.36	0.92235	0.92757	0.89851			1456.63	0.18955	0.17537	0.15021			1664.36	-0.000972	-0.0011	-0.00101			1456.63	-0.000607	-0.000877	-0.00113
								1663.4	0.93609	0.9421	0.91574			1457.03	0.18852	0.17499	0.14974			1663.4	-0.00099	-0.00145	-0.00132			1457.03	-0.000516	-0.000903	-0.00115
								1662.44	0.94922	0.95528	0.93168			1457.43	0.18721	0.17397	0.1493			1662.44	-0.00111	-0.00178	-0.00165			1457.43	-0.000407	-0.000862	-0.00111
								1661.47	0.9616	0.96674	0.94646			1457.83	0.18588	0.17295	0.14886			1661.47	-0.00134	-0.00198	-0.002			1457.83	-0.000298	-0.000818	-0.00107
								1660.51	0.97293	0.97626	0.95889			1458.23	0.18459	0.17201	0.14795			1660.51	-0.00166	-0.00197	-0.0023			1458.23	-0.000197	-0.000752	-0.00101
								1659.54	0.98279	0.98383	0.96947			1458.63	0.18333	0.17115	0.14669			1659.54	-0.00197	-0.00176	-0.00232			1458.63	-0.000103	-0.000669	-0.000928
								1658.58	0.99073	0.98976	0.97715			1459.03	0.18204	0.17016	0.14549			1658.58	-0.00213	-0.00152	-0.00199			1459.03	-1.35e-05	-0.000575	-0.000844
								1657.61	0.99629	0.99425	0.9834			1459.43	0.18062	0.16848	0.14464			1657.61	-0.00205	-0.00143	-0.00142			1459.43	5.3e-05	-0.00043	-0.000741
								1656.65	0.99929	0.99768	0.98705			1459.84	0.1792	0.1668	0.14378			1656.65	-0.00171	-0.00157	-0.000876			1459.84	0.00012	-0.000285	-0.000637
								1655.69	1	0.99982	0.98967			1460.24	0.17797	0.16544	0.14241			1655.69	-0.00119	-0.00186	-0.000678			1460.24	0.000157	-0.000141	-0.00052
								1654.72	0.99924	1	0.99566			1460.64	0.1768	0.16418	0.14086			1654.72	-0.000649	-0.00211	-0.00106			1460.64	0.000186	1.82e-06	-0.000399
								1653.76	0.99827	0.99828	0.99804			1461.04	0.17561	0.16279	0.13944			1653.76	-0.000255	-0.00207	-0.00155			1461.04	0.000206	0.000149	-0.000273
								1652.79	0.99807	0.99433	1			1461.44	0.17442	0.16117	0.13828			1652.79	-0.000112	-0.0017	-0.00185			1461.44	0.00021	0.000302	-0.000141
								1651.83	0.99877	0.98874	0.9983			1461.84	0.17323	0.15954	0.13712			1651.83	-0.000203	-0.00112	-0.00169			1461.84	0.000214	0.000455	-8.86e-06
								1650.86	0.99955	0.98203	0.99629			1462.24	0.17219	0.15827	0.13568			1650.86	-0.000403	-0.000515	-0.00121			1462.24	0.000193	0.000515	0.000114
								1649.9	0.99943	0.97514	0.99122			1462.64	0.17116	0.15704	0.13422			1649.9	-0.000559	-4.19e-05	-0.000623			1462.64	0.00017	0.000569	0.000237
								1648.94	0.99794	0.96815	0.98779			1463.04	0.17015	0.15588	0.1328			1648.94	-0.00057	0.000187	-0.000343			1463.04	0.000141	0.000577	0.000354
								1647.97	0.99534	0.96145	0.98355			1463.44	0.16917	0.1548	0.13142			1647.97	-0.000434	0.00024	-0.000226			1463.44	0.000107	0.000543	0.000466
								1647.01	0.99234	0.95505	0.97913			1463.84	0.1682	0.15374	0.13003			1647.01	-0.000237	0.000192	-0.000209			1463.84	7.11e-05	0.000498	0.000574
								1646.04	0.9896	0.94877	0.9743			1464.24	0.16726	0.15293	0.12863			1646.04	-9.35e-05	0.000135	-0.000158			1464.24	3.02e-05	0.00037	0.000656
								1645.08	0.9873	0.94256	0.96976			1464.64	0.16633	0.15211	0.12723			1645.08	-8.1e-05	0.000136	-8.46e-05			1464.64	-1.06e-05	0.000242	0.000739
								1644.11	0.9852	0.93649	0.96394			1465.04	0.16537	0.15127	0.12603			1644.11	-0.000213	0.000225	1.49e-05			1465.04	-4.53e-05	0.000109	0.000776
								1643.15	0.98288	0.93051	0.95956			1465.44	0.16439	0.15042	0.12491			1643.15	-0.000446	0.000315	1.7e-06			1465.44	-7.75e-05	-2.51e-05	0.000794
								1642.19	0.98001	0.92488	0.95495			1465.84	0.16341	0.14958	0.12384			1642.19	-0.00072	0.000275	-5.23e-05			1465.84	-0.000106	-0.00015	0.000796
								1641.22	0.97644	0.91964	0.94985			1466.24	0.16242	0.14877	0.12286			1641.22	-0.000977	2.39e-06	-0.000114			1466.24	-0.000128	-0.000252	0.000761
								1640.26	0.97196	0.91453	0.94478			1466.65	0.16143	0.14796	0.12188			1640.26	-0.00118	-0.000536	-0.000276			1466.65	-0.00015	-0.000355	0.000725
								1639.29	0.96638	0.90904	0.93915			1467.05	0.16034	0.14689	0.1212			1639.29	-0.0013	-0.00123	-0.000598			1467.05	-0.000159	-0.000386	0.000643
								1638.33	0.95942	0.90232	0.93457			1467.45	0.15924	0.14578	0.12056			1638.33	-0.00133	-0.00187	-0.00116			1467.45	-0.000166	-0.00041	0.000557
								1637.36	0.95098	0.89386	0.92768			1467.85	0.15812	0.14465	0.11988			1637.36	-0.00128	-0.00225	-0.00176			1467.85	-0.00017	-0.000412	0.000443
								1636.4	0.94112	0.88304	0.92016			1468.25	0.15699	0.14349	0.11917			1636.4	-0.0012	-0.00226	-0.00212			1468.25	-0.00017	-0.000392	0.0003
								1635.44	0.93017	0.86999	0.90917			1468.65	0.15584	0.1423	0.11847			1635.44	-0.00113	-0.00195	-0.00204			1468.65	-0.000169	-0.000368	0.000156
								1634.47	0.91842	0.85501	0.89655			1469.05	0.15458	0.14079	0.11785			1634.47	-0.00109	-0.00147	-0.00161			1469.05	-0.000157	-0.000299	-7.17e-06
								1633.51	0.90595	0.83884	0.88103			1469.45	0.15332	0.13927	0.11723			1633.51	-0.00111	-0.001	-0.00103			1469.45	-0.000146	-0.000229	-0.00017
								1632.54	0.89255	0.82174	0.86639			1469.85	0.15207	0.13785	0.11626			1632.54	-0.00114	-0.000685	-0.000656			1469.85	-0.00013	-0.000163	-0.000311
								1631.58	0.87793	0.80408	0.85116			1470.25	0.15082	0.13647	0.11511			1631.58	-0.00117	-0.000517	-0.000529			1470.25	-0.000112	-9.99e-05	-0.00044
								1630.61	0.86198	0.786	0.83498			1470.65	0.14956	0.13507	0.1139			1630.61	-0.00115	-0.000475	-0.000635			1470.65	-9.21e-05	-4.22e-05	-0.000555
								1629.65	0.84481	0.76744	0.81865			1471.05	0.14826	0.13362	0.11248			1629.65	-0.00108	-0.000539	-0.000876			1471.05	-6.79e-05	5.08e-07	-0.000632
								1628.69	0.82663	0.74844	0.80138			1471.45	0.14696	0.13217	0.11105			1628.69	-0.000975	-0.000706	-0.00118			1471.45	-4.37e-05	4.32e-05	-0.000709
								1627.72	0.80762	0.72883	0.78337			1471.85	0.14556	0.13042	0.10975			1627.72	-0.000865	-0.000939	-0.00149			1471.85	-1.39e-05	8.66e-05	-0.000705
								1626.76	0.78789	0.70839	0.76364			1472.25	0.14415	0.12862	0.10847			1626.76	-0.000771	-0.00115	-0.00175			1472.25	1.68e-05	0.00013	-0.000688
								1625.79	0.76748	0.68683	0.74216			1472.65	0.14277	0.12697	0.10702			1625.79	-0.000703	-0.00121	-0.0018			1472.65	4.49e-05	0.000156	-0.000632
								1624.83	0.74645	0.664	0.71908			1473.05	0.14145	0.1255	0.10536			1624.83	-0.000649	-0.000974	-0.00154			1473.05	6.98e-05	0.000161	-0.00053
								1623.86	0.72481	0.64011	0.69393			1473.46	0.14013	0.12404	0.1037			1623.86	-0.000589	-0.000449	-0.00095			1473.46	9.43e-05	0.000164	-0.000426
								1622.9	0.7026	0.6157	0.66756			1473.86	0.13889	0.12276	0.102			1622.9	-0.000492	0.000223	-0.000187			1473.86	0.00011	0.000135	-0.000278
								1621.94	0.67984	0.59153	0.6412			1474.26	0.13766	0.12148	0.1003			1621.94	-0.000327	0.000798	0.000528			1474.26	0.000126	0.000106	-0.00013
								1620.97	0.65667	0.56829	0.61556			1474.66	0.13642	0.1201	0.09892			1620.97	-8.1e-05	0.00107	0.000987			1474.66	0.000145	9.12e-05	1.61e-05
								1620.01	0.63324	0.54623	0.59156			1475.06	0.13518	0.11867	0.09772			1620.01	0.000235	0.000998	0.0011			1475.06	0.000164	8.47e-05	0.000161
								1619.04	0.60984	0.52524	0.5685			1475.46	0.13394	0.11724	0.09659			1619.04	0.000574	0.00074	0.000925			1475.46	0.000187	8.18e-05	0.000294
								1618.08	0.5869	0.50485	0.54625			1475.86	0.13274	0.11583	0.09572			1618.08	0.000868	0.000539	0.000643			1475.86	0.000218	9.08e-05	0.000391
								1617.11	0.56496	0.48477	0.52509			1476.26	0.13155	0.11441	0.09486			1617.11	0.00105	0.000537	0.000438			1476.26	0.000249	9.97e-05	0.000488
								1616.15	0.54449	0.46509	0.50351			1476.66	0.13048	0.11336	0.09389			1616.15	0.0011	0.000712	0.000446			1476.66	0.000294	0.00012	0.000543
								1615.19	0.5255	0.44607	0.48266			1477.06	0.12945	0.11238	0.09291			1615.19	0.00102	0.000936	0.000643			1477.06	0.000342	0.000143	0.000589
								1614.22	0.50759	0.42809	0.46119			1477.46	0.12843	0.11132	0.09214			1614.22	0.000884	0.0011	0.000966			1477.46	0.000397	0.000184	0.000622
								1613.26	0.49024	0.41108	0.44201			1477.86	0.12742	0.11014	0.09166			1613.26	0.000765	0.00118	0.00124			1477.86	0.00046	0.000252	0.000635
								1612.29	0.47321	0.39519	0.42375			1478.26	0.12642	0.10897	0.09118			1612.29	0.000708	0.00121	0.00142			1478.26	0.000523	0.00032	0.000649
								1611.33	0.45661	0.38045	0.40645			1478.66	0.12563	0.108	0.09074			1611.33	0.000724	0.00122	0.00151			1478.66	0.000575	0.000378	0.000647
								1610.36	0.44073	0.36681	0.39087			1479.06	0.12483	0.10703	0.0903			1610.36	0.000788	0.00121	0.00151			1479.06	0.000627	0.000435	0.000645
								1609.4	0.42576	0.35432	0.37677			1479.46	0.12424	0.10626	0.08984			1609.4	0.000867	0.00119	0.00143			1479.46	0.00066	0.000481	0.000654
								1608.44	0.4117	0.34295	0.3641			1479.86	0.12378	0.10561	0.08937			1608.44	0.000939	0.00116	0.00131			1479.86	0.000681	0.000519	0.00067
								1607.47	0.39849	0.33266	0.35257			1480.27	0.12337	0.10498	0.08894			1607.47	0.000995	0.00115	0.00115			1480.27	0.000694	0.000554	0.000687
								1606.51	0.38609	0.32341	0.34205			1480.67	0.12321	0.10446	0.08873			1606.51	0.00103	0.00116	0.00102			1480.67	0.000679	0.000574	0.000715
								1605.54	0.3746	0.31522	0.33251			1481.07	0.12304	0.10393	0.08852			1605.54	0.00105	0.0012	0.00096			1481.07	0.000664	0.000595	0.000742
								1604.58	0.36417	0.30815	0.32383			1481.47	0.1231	0.10361	0.08846			1604.58	0.00105	0.00124	0.000967			1481.47	0.000632	0.000597	0.000758
								1603.61	0.35488	0.30224	0.3159			1481.87	0.12322	0.10335	0.08844			1603.61	0.00101	0.00124	0.00105			1481.87	0.000595	0.000594	0.000772
								1602.65	0.34664	0.29753	0.30889			1482.27	0.12342	0.10316	0.08853			1602.65	0.000957	0.00114	0.00118			1482.27	0.000559	0.000582	0.000782
								1601.69	0.33928	0.29392	0.30299			1482.67	0.12375	0.1031	0.08878			1601.69	0.000898	0.000958	0.00126			1482.67	0.000524	0.000554	0.000788
								1600.72	0.33262	0.29124	0.29836			1483.07	0.12408	0.10304	0.08903			1600.72	0.000847	0.000716	0.00124			1483.07	0.000489	0.000527	0.000794
								1599.76	0.32663	0.28922	0.29511			1483.47	0.12455	0.1032	0.08948			1599.76	0.000803	0.000477	0.00108			1483.47	0.00048	0.000521	0.00078
								1598.79	0.32137	0.28761	0.29297			1483.87	0.12503	0.10336	0.08993			1598.79	0.000749	0.000306	0.000829			1483.87	0.000471	0.000514	0.000765
								1597.83	0.31691	0.28624	0.2916			1484.27	0.1256	0.10366	0.09046			1597.83	0.000667	0.000248	0.000577			1484.27	0.000479	0.000523	0.000737
								1596.86	0.31325	0.28504	0.29061			1484.67	0.12624	0.10407	0.09104			1596.86	0.000555	0.000301	0.00041			1484.67	0.000499	0.000541	0.0007
								1595.9	0.31024	0.28409	0.28984			1485.07	0.1269	0.10449	0.0917			1595.9	0.000433	0.000425	0.000351			1485.07	0.000522	0.000567	0.000662
								1594.94	0.3076	0.28354	0.28936			1485.47	0.12768	0.10491	0.0927			1594.94	0.000338	0.000554	0.000358			1485.47	0.00056	0.000624	0.000622
								1593.97	0.30508	0.28354	0.28924			1485.87	0.12845	0.10534	0.09369			1593.97	0.000302	0.000627	0.000369			1485.87	0.000598	0.000682	0.000583
								1593.01	0.30257	0.28416	0.28954			1486.27	0.12946	0.10613	0.0947			1593.01	0.000331	0.000606	0.000352			1486.27	0.000632	0.000736	0.000545
								1592.04	0.30022	0.28538	0.29024			1486.67	0.13055	0.10705	0.0957			1592.04	0.000404	0.000496	0.000312			1486.67	0.000665	0.000788	0.000507
								1591.08	0.29826	0.2871	0.29119			1487.08	0.13171	0.108	0.0969			1591.08	0.00048	0.000326	0.000285			1487.08	0.000691	0.000834	0.000472
								1590.11	0.29695	0.28911	0.29227			1487.48	0.13301	0.10899	0.09847			1590.11	0.000524	0.000151	0.00029			1487.48	0.000703	0.000865	0.000441
								1589.15	0.29635	0.29125	0.29366			1487.88	0.13431	0.10998	0.10005			1589.15	0.000522	3.59e-05	0.000317			1487.88	0.000716	0.000896	0.000411
								1588.19	0.29634	0.29338	0.29536			1488.28	0.13596	0.11153	0.10174			1588.19	0.000486	2.84e-05	0.000352			1488.28	0.000701	0.000873	0.000393
								1587.22	0.29668	0.29546	0.2974			1488.68	0.13764	0.1131	0.10343			1587.22	0.000435	0.000131	0.000385			1488.68	0.000684	0.000846	0.000375
								1586.26	0.29726	0.29764	0.2998			1489.08	0.13944	0.11478	0.10539			1586.26	0.000381	0.000299	0.000425			1489.08	0.000657	0.000806	0.000366
								1585.29	0.29813	0.3001	0.30255			1489.48	0.14136	0.11656	0.10758			1585.29	0.00032	0.000456	0.000459			1489.48	0.00062	0.000754	0.000364
								1584.33	0.29941	0.30304	0.30573			1489.88	0.14331	0.11838	0.1098			1584.33	0.000243	0.000547	0.000513			1489.88	0.000582	0.000703	0.000363
								1583.36	0.30109	0.30653	0.30941			1490.28	0.14549	0.12049	0.11225			1583.36	0.000154	0.000546	0.000575			1490.28	0.000541	0.000662	0.00037
								1582.4	0.30303	0.31055	0.31361			1490.68	0.14766	0.12261	0.11469			1582.4	8.2e-05	0.000483	0.00062			1490.68	0.000499	0.000622	0.000377
								1581.44	0.30497	0.315	0.31846			1491.08	0.14994	0.12478	0.1174			1581.44	6.93e-05	0.000397	0.000675			1491.08	0.000465	0.000601	0.000384
								1580.47	0.30672	0.31987	0.32354			1491.48	0.15226	0.12697	0.1202			1580.47	0.000146	0.000317	0.00072			1491.48	0.000433	0.000588	0.000392
								1579.51	0.30826	0.32492	0.33015			1491.88	0.15463	0.12924	0.12302			1579.51	0.000304	0.00024	0.000689			1491.88	0.000405	0.000572	0.000398
								1578.54	0.30985	0.33028	0.33658			1492.28	0.1571	0.13168	0.12587			1578.54	0.000487	0.000166	0.000547			1492.28	0.000385	0.000551	0.000398
								1577.58	0.31195	0.33579	0.34379			1492.68	0.15958	0.13411	0.12873			1577.58	0.000616	8.39e-05	0.000273			1492.68	0.000365	0.000531	0.000398
								1576.61	0.31503	0.34134	0.3523			1493.08	0.16216	0.13669	0.13166			1576.61	0.000633	-1.37e-06	-6e-05			1493.08	0.000349	0.000478	0.000385
								1575.65	0.31925	0.34695	0.35981			1493.48	0.16475	0.13929	0.1346			1575.65	0.000529	-4.93e-05	-0.000231			1493.48	0.000335	0.000422	0.000371
								1574.69	0.32424	0.35246	0.36724			1493.88	0.16741	0.14201	0.13754			1574.69	0.00036	-4.45e-06	-0.000175			1493.88	0.000316	0.000345	0.00034
								1573.72	0.32941	0.35793	0.37329			1494.29	0.17015	0.14483	0.14048			1573.72	0.000207	0.00016	7.35e-05			1494.29	0.000294	0.000248	0.00029
								1572.76	0.3343	0.36342	0.38049			1494.69	0.1729	0.14767	0.14343			1572.76	0.000139	0.000402	0.000305			1494.69	0.000271	0.000151	0.00024
								1571.79	0.33889	0.3693	0.38783			1495.09	0.17578	0.15064	0.14646			1571.79	0.000173	0.000615	0.000403			1495.09	0.000236	5.21e-05	0.00019
								1570.83	0.34352	0.37587	0.39595			1495.49	0.17867	0.1536	0.14948			1570.83	0.00027	0.000672	0.000336			1495.49	0.000201	-4.72e-05	0.000139
								1569.86	0.34859	0.38317	0.40411			1495.89	0.18158	0.15643	0.15273			1569.86	0.000358	0.000539	0.000242			1495.89	0.000162	-0.000113	0.000107
								1568.9	0.35429	0.39104	0.41259			1496.29	0.18451	0.1592	0.15607			1568.9	0.000365	0.000299	0.000153			1496.29	0.00012	-0.000163	8.36e-05
								1567.94	0.36054	0.39917	0.42081			1496.69	0.18747	0.162	0.15938			1567.94	0.000256	0.000123	0.000141			1496.69	8.05e-05	-0.000199	7.11e-05
								1566.97	0.36717	0.40727	0.42964			1497.09	0.19047	0.16486	0.1626			1566.97	4.61e-05	0.000111	9.81e-05			1497.09	4.62e-05	-0.000196	8.71e-05
								1566.01	0.37395	0.41538	0.43828			1497.49	0.19348	0.16772	0.16582			1566.01	-0.000194	0.000282	-1.78e-05			1497.49	1.19e-05	-0.000193	0.000103
								1565.04	0.38061	0.4237	0.44731			1497.89	0.19643	0.17043	0.16912			1565.04	-0.000362	0.000549	-7.11e-05			1497.89	7.78e-06	-0.000123	0.000178
								1564.08	0.38678	0.43262	0.45562			1498.29	0.19937	0.17313	0.17242			1564.08	-0.000362	0.000745	4.48e-05			1498.29	8.19e-06	-4.3e-05	0.000261
								1563.11	0.3921	0.44219	0.46491			1498.69	0.20232	0.17596	0.17557			1563.11	-0.000152	0.000751	0.000325			1498.69	2.78e-05	3.49e-05	0.000361
								1562.15	0.39658	0.45272	0.47274			1499.09	0.2053	0.17895	0.17852			1562.15	0.000221	0.000566	0.000667			1499.09	6.97e-05	0.00011	0.000479
								1561.19	0.4008	0.46383	0.48099			1499.49	0.20826	0.18194	0.18149			1561.19	0.000629	0.00025	0.000797			1499.49	0.000114	0.000186	0.000597
								1560.22	0.40582	0.47497	0.49333			1499.89	0.21114	0.18476	0.18478			1560.22	0.000916	-0.000112	0.000563			1499.89	0.000209	0.000283	0.000716
								1559.26	0.41262	0.48618	0.50404			1500.29	0.21402	0.18757	0.18807			1559.26	0.000963	-0.000407	0.000168			1500.29	0.000304	0.000379	0.000836
								1558.29	0.42135	0.49688	0.51591			1500.69	0.217	0.19058	0.19133			1558.29	0.000749	-0.00056	-0.000234			1500.69	0.000424	0.000488	0.000931
								1557.33	0.43121	0.50704	0.52574			1501.1	0.22001	0.19369	0.19458			1557.33	0.000357	-0.00056	-0.000485			1501.1	0.000559	0.000605	0.00101
								1556.36	0.44103	0.51651	0.53667			1501.5	0.22309	0.19683	0.19787			1556.36	-8.17e-05	-0.000457	-0.000633			1501.5	0.000696	0.000727	0.00108
								1555.4	0.45015	0.52556	0.54708			1501.9	0.22634	0.20007	0.20132			1555.4	-0.000455	-0.000355	-0.000725			1501.9	0.000841	0.000866	0.0011
								1554.44	0.45846	0.53452	0.55518			1502.3	0.22959	0.20331	0.20476			1554.44	-0.000716	-0.000356	-0.000781			1502.3	0.000985	0.00101	0.00111
								1553.47	0.4661	0.54305	0.56429			1502.7	0.23323	0.20694	0.20816			1553.47	-0.000881	-0.000479	-0.000823			1502.7	0.0011	0.00113	0.00107
								1552.51	0.47314	0.55127	0.57145			1503.1	0.23695	0.21064	0.21154			1552.51	-0.000992	-0.000639	-0.000829			1503.1	0.0012	0.00126	0.00102
								1551.54	0.47942	0.55878	0.57847			1503.5	0.24082	0.21415	0.21541			1551.54	-0.00108	-0.000759	-0.000809			1503.5	0.00127	0.00136	0.000941
								1550.58	0.48465	0.56557	0.58456			1503.9	0.24488	0.2174	0.21994			1550.58	-0.00114	-0.000799	-0.000821			1503.9	0.0013	0.00144	0.000837
								1549.61	0.48862	0.5716	0.58969			1504.3	0.24896	0.22067	0.22446			1549.61	-0.00115	-0.000752	-0.000878			1504.3	0.00132	0.00151	0.000733
								1548.65	0.49131	0.57689	0.59433			1504.7	0.25388	0.22526	0.22854			1548.65	-0.0011	-0.000604	-0.00093			1504.7	0.00124	0.00145	0.000598
								1547.69	0.49284	0.58159	0.59794			1505.1	0.2588	0.22985	0.23262			1547.69	-0.000992	-0.000429	-0.000987			1505.1	0.00116	0.00138	0.000463
								1546.72	0.49344	0.58582	0.60113			1505.5	0.26402	0.23471	0.23717			1546.72	-0.000849	-0.000313	-0.000993			1505.5	0.00105	0.00126	0.000346
								1545.76	0.49337	0.58992	0.60254			1505.9	0.26944	0.23975	0.24202			1545.76	-0.00069	-0.000348	-0.000855			1505.9	0.000906	0.00112	0.000241
								1544.79	0.49274	0.59382	0.60274			1506.3	0.2749	0.24486	0.24702			1544.79	-0.000525	-0.000588	-0.000607			1506.3	0.000769	0.000978	0.000143
								1543.83	0.49161	0.59713	0.60395			1506.7	0.28058	0.25031	0.25262			1543.83	-0.000356	-0.000977	-0.000476			1506.7	0.000638	0.00082	7.5e-05
								1542.86	0.49002	0.59969	0.60322			1507.1	0.28625	0.25575	0.25822			1542.86	-0.000193	-0.00133	-0.000474			1507.1	0.000507	0.000662	6.96e-06
								1541.9	0.48812	0.60088	0.60254			1507.5	0.29198	0.26145	0.2642			1541.9	-7.01e-05	-0.0015	-0.000635			1507.5	0.000427	0.000544	-2.77e-05
								1540.94	0.48618	0.60043	0.60281			1507.91	0.29771	0.26722	0.27028			1540.94	-2.84e-05	-0.00145	-0.000947			1507.91	0.000362	0.000436	-5.38e-05
								1539.97	0.48455	0.59862	0.60116			1508.31	0.30342	0.27296	0.27655			1539.97	-9.71e-05	-0.00122	-0.00113			1508.31	0.000323	0.000356	-5.27e-05
								1539.01	0.48328	0.59577	0.59716			1508.71	0.30909	0.27867	0.28311			1539.01	-0.000264	-0.000927	-0.0011			1508.71	0.000326	0.00032	-8.94e-06
								1538.04	0.48201	0.592	0.59336			1509.11	0.31476	0.28438	0.28967			1538.04	-0.000467	-0.000676	-0.000986			1509.11	0.00033	0.000283	3.48e-05
								1537.08	0.48016	0.58762	0.58885			1509.51	0.32073	0.2909	0.29558			1537.08	-0.000624	-0.000468	-0.000793			1509.51	0.000345	0.000246	9.06e-05
								1536.11	0.47729	0.58293	0.58219			1509.91	0.32671	0.29744	0.30148			1536.11	-0.000667	-0.000276	-0.000568			1509.91	0.000361	0.000209	0.000147
								1535.15	0.47332	0.57784	0.57639			1510.31	0.33271	0.30366	0.30782			1535.15	-0.000582	-0.000124	-0.000439			1510.31	0.000348	0.000162	0.000187
								1534.19	0.46857	0.57266	0.56976			1510.71	0.33871	0.30967	0.31448			1534.19	-0.000413	-2.39e-05	-0.0003			1510.71	0.000315	0.00011	0.000215
								1533.22	0.46353	0.56756	0.56258			1511.11	0.34477	0.31572	0.32112			1533.22	-0.000242	-9.54e-06	-0.000176			1511.11	0.000267	5.02e-05	0.000234
								1532.26	0.45861	0.56246	0.55549			1511.51	0.35107	0.32202	0.32763			1532.26	-0.000142	-0.000111	-0.000138			1511.51	0.000146	-4.14e-05	0.000208
								1531.29	0.45392	0.55729	0.54854			1511.91	0.35736	0.32832	0.33414			1531.29	-0.000142	-0.000307	-0.000179			1511.91	2.56e-05	-0.000133	0.000182
								1530.33	0.44929	0.55189	0.54115			1512.31	0.36375	0.33473	0.34054			1530.33	-0.000217	-0.000498	-0.000229			1512.31	-0.000158	-0.000272	9.13e-05
								1529.36	0.44442	0.54599	0.53385			1512.71	0.37016	0.34118	0.34691			1529.36	-0.000299	-0.000592	-0.000303			1512.71	-0.000362	-0.000426	-2.03e-05
								1528.4	0.43907	0.53945	0.52589			1513.11	0.37651	0.34754	0.35326			1528.4	-0.000318	-0.000486	-0.000298			1513.11	-0.000578	-0.000588	-0.000157
								1527.44	0.43315	0.53231	0.51799			1513.51	0.38273	0.35375	0.35958			1527.44	-0.000227	-0.000155	-0.000142			1513.51	-0.000816	-0.000763	-0.000338
								1526.47	0.42677	0.525	0.50917			1513.91	0.38896	0.35995	0.3659			1526.47	-2.28e-05	0.000313	0.000187			1513.91	-0.00105	-0.000939	-0.000519
								1525.51	0.42023	0.5179	0.50114			1514.31	0.39473	0.3657	0.37198			1525.51	0.000252	0.000745	0.000597			1514.31	-0.00127	-0.00109	-0.000724
								1524.54	0.4139	0.51168	0.49292			1514.72	0.40048	0.37142	0.37805			1524.54	0.000523	0.000994	0.000969			1514.72	-0.00148	-0.00124	-0.00093
								1523.58	0.40816	0.50649	0.48582			1515.12	0.40589	0.37693	0.38364			1523.58	0.000704	0.000972	0.00111			1515.12	-0.00165	-0.00138	-0.00112
								1522.61	0.40333	0.50225	0.48098			1515.52	0.41101	0.38225	0.38884			1522.61	0.000716	0.000687	0.000933			1515.52	-0.00179	-0.00152	-0.00131
								1521.65	0.39956	0.49876	0.47645			1515.92	0.41602	0.38748	0.3939			1521.65	0.000516	0.000206	0.000462			1515.92	-0.00191	-0.00164	-0.00148
								1520.69	0.39671	0.49545	0.47287			1516.32	0.42034	0.39211	0.39806			1520.69	0.000105	-0.000378	-0.000225			1516.32	-0.00193	-0.00169	-0.00158
								1519.72	0.39429	0.49183	0.46856			1516.72	0.42465	0.39675	0.40222			1519.72	-0.000454	-0.000989	-0.00099			1516.72	-0.00195	-0.00173	-0.00167
								1518.76	0.39158	0.48724	0.46407			1517.12	0.42827	0.40059	0.4058			1518.76	-0.00105	-0.00156	-0.00171			1517.12	-0.00189	-0.00172	-0.00169
								1517.79	0.38778	0.48116	0.45787			1517.52	0.43163	0.40414	0.40915			1517.79	-0.00154	-0.002	-0.00223			1517.52	-0.00179	-0.00168	-0.00168
								1516.83	0.38214	0.47326	0.44844			1517.92	0.43478	0.40752	0.4121			1516.83	-0.0018	-0.00222	-0.00237			1517.92	-0.00165	-0.00163	-0.00164
								1515.86	0.37422	0.46311	0.43714			1518.32	0.43747	0.41056	0.41418			1515.86	-0.00176	-0.00213	-0.00211			1518.32	-0.00145	-0.00153	-0.00153
								1514.9	0.364	0.45084	0.42347			1518.72	0.44016	0.4136	0.41627			1514.9	-0.00146	-0.00171	-0.00159			1518.72	-0.00125	-0.00143	-0.00141
								1513.94	0.35197	0.43688	0.40791			1519.12	0.44236	0.41603	0.41787			1513.94	-0.000984	-0.000994	-0.000913			1519.12	-0.000991	-0.00126	-0.00124
								1512.97	0.33903	0.42191	0.39193			1519.52	0.44451	0.41841	0.41944			1512.97	-0.000482	-0.000217	-0.000309			1519.52	-0.000728	-0.00109	-0.00106
								1512.01	0.32608	0.40679	0.37604			1519.92	0.44651	0.42044	0.42111			1512.01	-6.56e-05	0.000376	0.000126			1519.92	-0.000466	-0.000898	-0.000885
								1511.04	0.31369	0.39226	0.36006			1520.32	0.44835	0.42213	0.42289			1511.04	0.000221	0.000626	0.000397			1520.32	-0.000205	-0.000691	-0.000718
								1510.08	0.3019	0.37856	0.34407			1520.72	0.45021	0.42384	0.42468			1510.08	0.000402	0.00053	0.00052			1520.72	4.98e-05	-0.000486	-0.000556
								1509.11	0.29036	0.36528	0.33036			1521.12	0.45221	0.42569	0.42645			1509.11	0.000538	0.000256	0.000593			1521.12	0.000244	-0.000308	-0.000428
								1508.15	0.27886	0.35232	0.31535			1521.53	0.4542	0.42753	0.42822			1508.15	0.000671	6.46e-05	0.000729			1521.53	0.000438	-0.000131	-0.0003
								1507.19	0.26762	0.33919	0.30147			1521.93	0.45636	0.42935	0.43037			1507.19	0.000795	0.000124	0.000879			1521.93	0.000562	1.6e-05	-0.000192
								1506.22	0.25725	0.32603	0.28837			1522.33	0.45861	0.43116	0.43268			1506.22	0.000865	0.000419	0.00101			1522.33	0.000653	0.000148	-9.35e-05
								1505.26	0.24825	0.31321	0.27659			1522.73	0.46098	0.43312	0.43499			1505.26	0.000836	0.000786	0.00106			1522.73	0.000715	0.000265	-3.97e-06
								1504.29	0.24052	0.30117	0.26643			1523.13	0.46369	0.43546	0.43731			1504.29	0.000709	0.00103	0.000992			1523.13	0.000699	0.000341	6.19e-05
								1503.33	0.23355	0.2904	0.25525			1523.53	0.46641	0.43781	0.43963			1503.33	0.000534	0.00107	0.000874			1523.53	0.000683	0.000418	0.000128
								1502.36	0.22679	0.28055	0.24698			1523.93	0.46931	0.44003	0.44255			1502.36	0.000388	0.000931	0.000641			1523.93	0.0006	0.000463	0.000187
								1501.4	0.22001	0.2716	0.23864			1524.33	0.47225	0.44224	0.44555			1501.4	0.000329	0.000758	0.000364			1524.33	0.000508	0.000505	0.000246
								1500.44	0.21325	0.26331	0.23065			1524.73	0.47528	0.44456	0.44864			1500.44	0.000363	0.000651	9.34e-05			1524.73	0.000402	0.000528	0.000308
								1499.47	0.20676	0.25556	0.22232			1525.13	0.47843	0.44702	0.45183			1499.47	0.000444	0.000624	-9.57e-05			1525.13	0.00028	0.000531	0.000374
								1498.51	0.20079	0.24832	0.21457			1525.53	0.48158	0.44952	0.455			1498.51	0.000502	0.000593	-0.000155			1525.53	0.000159	0.000531	0.000439
								1497.54	0.19554	0.24175	0.20585			1525.93	0.48485	0.45253	0.45803			1497.54	0.000481	0.000496	-1.83e-05			1525.93	5.52e-05	0.000477	0.000491
								1496.58	0.19101	0.2357	0.19733			1526.33	0.48812	0.45553	0.46105			1496.58	0.000375	0.000302	0.000168			1526.33	-4.91e-05	0.000422	0.000543
								1495.61	0.18703	0.22999	0.18859			1526.73	0.49127	0.45848	0.46434			1495.61	0.000227	9.48e-05	0.00036			1526.73	-0.000117	0.000354	0.000571
								1494.65	0.18322	0.22428	0.18079			1527.13	0.49436	0.46139	0.46778			1494.65	0.000109	-4.35e-06	0.00046			1527.13	-0.000166	0.000278	0.000584
								1493.69	0.17925	0.21845	0.17347			1527.53	0.49742	0.46438	0.47117			1493.69	8.6e-05	7.7e-05	0.000485			1527.53	-0.0002	0.000201	0.00059
								1492.72	0.17497	0.21264	0.16646			1527.93	0.50042	0.4676	0.47443			1492.72	0.000183	0.000309	0.00051			1527.93	-0.00019	0.00012	0.000569
								1491.76	0.17056	0.20709	0.15985			1528.33	0.50341	0.47082	0.47769			1491.76	0.000375	0.00059	0.000596			1528.33	-0.00018	4.01e-05	0.000547
								1490.79	0.16644	0.20214	0.15353			1528.74	0.50627	0.47384	0.48111			1490.79	0.000599	0.000821	0.000737			1528.74	-0.000142	-2.04e-05	0.000506
								1489.83	0.16306	0.198	0.14817			1529.14	0.50909	0.47683	0.48457			1489.83	0.000783	0.000944	0.000849			1529.14	-9.8e-05	-7.71e-05	0.000461
								1488.86	0.16073	0.1948	0.14351			1529.54	0.51193	0.47983	0.48792			1488.86	0.000879	0.000961	0.000864			1529.54	-5.82e-05	-0.000122	0.000408
								1487.9	0.15949	0.19248	0.14012			1529.94	0.51478	0.48285	0.49115			1487.9	0.00088	0.000902	0.000762			1529.94	-2.37e-05	-0.000152	0.000345
								1486.94	0.15916	0.19106	0.13696			1530.34	0.51764	0.48586	0.49437			1486.94	0.000817	0.000818	0.000591			1530.34	9.92e-06	-0.000181	0.000283
								1485.97	0.15951	0.19033	0.135			1530.74	0.52053	0.48868	0.49755			1485.97	0.000739	0.000746	0.000379			1530.74	3.36e-06	-0.000183	0.000237
								1485.01	0.1604	0.19032	0.13276			1531.14	0.52343	0.49151	0.50073			1485.01	0.000683	0.000717	0.00022			1531.14	-3.2e-06	-0.000185	0.000191
								1484.04	0.1618	0.19092	0.13109			1531.54	0.52639	0.49438	0.50368			1484.04	0.000658	0.000729	0.000142			1531.54	-4.21e-05	-0.000201	0.000159
								1483.08	0.16376	0.19219	0.12929			1531.94	0.52938	0.49728	0.50651			1483.08	0.000646	0.000761	0.000186			1531.94	-0.000101	-0.000227	0.000136
								1482.11	0.16636	0.19419	0.12747			1532.34	0.53237	0.50014	0.50931			1482.11	0.000616	0.000776	0.000312			1532.34	-0.000164	-0.000249	0.000108
								1481.15	0.16967	0.19693	0.12597			1532.74	0.53532	0.50289	0.51207			1481.15	0.000545	0.00076	0.000496			1532.74	-0.000243	-0.000259	6.22e-05
								1480.19	0.17366	0.20041	0.12492			1533.14	0.53827	0.50564	0.51482			1480.19	0.000436	0.000707	0.000658			1533.14	-0.000322	-0.000269	1.61e-05
								1479.22	0.17816	0.20451	0.12482			1533.54	0.54107	0.50821	0.51756			1479.22	0.000319	0.00065	0.000752			1533.54	-0.000386	-0.000255	-5.32e-05
								1478.26	0.1829	0.20924	0.12515			1533.94	0.54383	0.51075	0.52029			1478.26	0.000234	0.000624	0.000783			1533.94	-0.000445	-0.000236	-0.000128
								1477.29	0.18765	0.21452	0.12609			1534.34	0.54651	0.51326	0.52294			1477.29	0.000208	0.000621	0.000759			1534.34	-0.000491	-0.000226	-0.000207
								1476.33	0.19232	0.22029	0.12858			1534.74	0.54905	0.51574	0.52546			1476.33	0.00024	0.000587	0.000609			1534.74	-0.000516	-0.000229	-0.00029
								1475.36	0.19708	0.22673	0.13085			1535.14	0.5516	0.51822	0.52798			1475.36	0.000297	0.000469	0.000387			1535.14	-0.00054	-0.000231	-0.000374
								1474.4	0.20221	0.23367	0.13372			1535.55	0.55393	0.52069	0.53015			1474.4	0.00033	0.000215	0.000113			1535.55	-0.000539	-0.000295	-0.000483
								1473.44	0.20792	0.24083	0.13735			1535.95	0.55626	0.52316	0.53233			1473.44	0.000299	-0.000158	-0.000178			1535.95	-0.000538	-0.000359	-0.000592
								1472.47	0.21416	0.24789	0.14038			1536.35	0.55838	0.52521	0.53469			1472.47	0.000187	-0.000531	-0.00035			1536.35	-0.00053	-0.00042	-0.000698
								1471.51	0.22067	0.25446	0.14221			1536.75	0.56036	0.52696	0.5372			1471.51	7.64e-06	-0.000761	-0.000375			1536.75	-0.000517	-0.000478	-0.000802
								1470.54	0.22714	0.26012	0.14444			1537.15	0.56234	0.52877	0.53957			1470.54	-0.000202	-0.000774	-0.000325			1537.15	-0.000509	-0.000541	-0.000903
								1469.58	0.23334	0.26494	0.1464			1537.55	0.56433	0.53085	0.54124			1469.58	-0.000401	-0.000577	-0.000205			1537.55	-0.000521	-0.000631	-0.000986
								1468.61	0.23914	0.26926	0.14754			1537.95	0.56633	0.53292	0.5429			1468.61	-0.000554	-0.000285	-5.47e-05			1537.95	-0.000532	-0.00072	-0.00107
								1467.65	0.24436	0.2733	0.14913			1538.35	0.56818	0.5347	0.54445			1467.65	-0.000641	-5.83e-05	5.05e-05			1538.35	-0.000564	-0.000791	-0.00115
								1466.69	0.24885	0.27741	0.15053			1538.75	0.57	0.53639	0.54597			1466.69	-0.00066	2.83e-05	0.000148			1538.75	-0.000603	-0.000856	-0.00124
								1465.72	0.25256	0.28162	0.15242			1539.15	0.57167	0.53777	0.5476			1465.72	-0.000622	1.9e-06	0.000206			1539.15	-0.000641	-0.000884	-0.00132
								1464.76	0.25562	0.28583	0.1542			1539.55	0.57309	0.53857	0.54945			1464.76	-0.000546	-4.75e-05	0.000279			1539.55	-0.000681	-0.000845	-0.00139
								1463.79	0.2582	0.28992	0.15641			1539.95	0.57451	0.53937	0.55129			1463.79	-0.000454	-6.22e-05	0.000362			1539.95	-0.00072	-0.000805	-0.00146
								1462.83	0.26046	0.2939	0.15871			1540.35	0.57575	0.54032	0.55235			1462.83	-0.000356	-3.16e-05	0.000488			1540.35	-0.000753	-0.000761	-0.00151
								1461.86	0.26244	0.29787	0.16167			1540.75	0.57699	0.54127	0.55336			1461.86	-0.000263	-2.8e-05	0.000543			1540.75	-0.000785	-0.000717	-0.00156
								1460.9	0.26412	0.30191	0.16472			1541.15	0.57809	0.54231	0.55394			1460.9	-0.000184	-0.000105	0.000488			1541.15	-0.000807	-0.000693	-0.00158
								1459.93	0.26553	0.30582	0.16951			1541.55	0.57907	0.54342	0.55417			1459.93	-0.000133	-0.000287	0.000197			1541.55	-0.00082	-0.000684	-0.00158
								1458.97	0.26685	0.30959	0.17325			1541.95	0.57998	0.54442	0.55442			1458.97	-0.000131	-0.00051	-0.000178			1541.95	-0.00083	-0.000673	-0.00158
								1458.01	0.26821	0.31277	0.17832			1542.36	0.58045	0.5448	0.5549			1458.01	-0.00019	-0.000741	-0.000555			1542.36	-0.000815	-0.000643	-0.00153
								1457.04	0.26964	0.31531	0.1815			1542.76	0.58093	0.54518	0.55537			1457.04	-0.000306	-0.000933	-0.000769			1542.76	-0.000801	-0.000612	-0.00148
								1456.08	0.27094	0.31692	0.18459			1543.16	0.58117	0.54536	0.55573			1456.08	-0.000444	-0.00105	-0.000838			1543.16	-0.000787	-0.000616	-0.00139
								1455.11	0.27176	0.31761	0.1855			1543.56	0.58132	0.54546	0.55605			1455.11	-0.000549	-0.00105	-0.00077			1543.56	-0.000774	-0.000632	-0.0013
								1454.15	0.27185	0.31717	0.18728			1543.96	0.58145	0.54568	0.55609			1454.15	-0.00057	-0.000939	-0.000722			1543.96	-0.000768	-0.000663	-0.0012
								1453.18	0.27111	0.31582	0.1882			1544.36	0.58152	0.54618	0.55553			1453.18	-0.000478	-0.000708	-0.000616			1544.36	-0.000778	-0.000725	-0.00106
								1452.22	0.26969	0.31388	0.18744			1544.76	0.5816	0.54668	0.55497			1452.22	-0.000289	-0.000398	-0.000433			1544.76	-0.000787	-0.000788	-0.000924
								1451.26	0.26789	0.31147	0.18696			1545.16	0.58126	0.54633	0.55479			1451.26	-5.16e-05	-6.71e-05	-0.000225			1545.16	-0.000815	-0.000812	-0.000786
								1450.29	0.2661	0.30904	0.18605			1545.56	0.58089	0.54591	0.55464			1450.29	0.000164	0.000241	-6.56e-05			1545.56	-0.000845	-0.000832	-0.000647
								1449.33	0.26467	0.30686	0.18542			1545.96	0.58038	0.54535	0.55425			1449.33	0.000302	0.000485	-1.67e-05			1545.96	-0.000886	-0.000857	-0.000528
								1448.36	0.2638	0.30516	0.18483			1546.36	0.57973	0.54466	0.55363			1448.36	0.000336	0.000618	-0.000101			1546.36	-0.000939	-0.000887	-0.000427
								1447.4	0.26348	0.30407	0.18425			1546.76	0.57905	0.54396	0.55293			1447.4	0.000282	0.000609	-0.000196			1546.76	-0.000992	-0.000916	-0.000328
								1446.43	0.26349	0.30362	0.1832			1547.16	0.5781	0.54314	0.55154			1446.43	0.000175	0.000472	-0.000193			1547.16	-0.00105	-0.000937	-0.000246
								1445.47	0.26356	0.30364	0.18202			1547.56	0.57715	0.54232	0.55016			1445.47	5.78e-05	0.000241	-0.000111			1547.56	-0.0011	-0.000959	-0.000163
								1444.51	0.26352	0.30391	0.18039			1547.96	0.57584	0.54106	0.5486			1444.51	-4.4e-05	1.19e-06	-4.7e-06			1547.96	-0.00113	-0.000955	-0.000112
								1443.54	0.26334	0.30412	0.17909			1548.36	0.57436	0.53962	0.54696			1443.54	-0.00012	-0.000174	5.39e-05			1548.36	-0.00115	-0.000941	-7.36e-05
								1442.58	0.26311	0.30411	0.17793			1548.76	0.57275	0.5381	0.54518			1442.58	-0.000167	-0.000263	2.21e-05			1548.76	-0.00117	-0.000924	-4.55e-05
								1441.61	0.26281	0.30382	0.17699			1549.17	0.5708	0.53639	0.54305			1441.61	-0.000177	-0.000296	-8.36e-05			1549.17	-0.00115	-0.000901	-4.23e-05
								1440.65	0.26236	0.30329	0.17575			1549.57	0.56884	0.53467	0.54092			1440.65	-0.000135	-0.000322	-0.000196			1549.57	-0.00113	-0.000878	-3.92e-05
								1439.68	0.26162	0.30251	0.17401			1549.97	0.56646	0.53261	0.53861			1439.68	-2.84e-05	-0.000359	-0.000263			1549.97	-0.00107	-0.00089	-3e-05
								1438.72	0.26058	0.30136	0.17288			1550.37	0.56401	0.53049	0.53627			1438.72	0.000135	-0.000366	-0.000257			1550.37	-0.00102	-0.000907	-2.01e-05
								1437.76	0.25947	0.29989	0.17053			1550.77	0.56139	0.52827	0.53381			1437.76	0.000321	-0.00026	-0.000144			1550.77	-0.000944	-0.000921	-1.31e-05
								1436.79	0.25873	0.29805	0.1683			1551.17	0.55856	0.52592	0.5312			1436.79	0.000478	-6.35e-07	2.65e-05			1551.17	-0.000854	-0.00093	-9.19e-06
								1435.83	0.25871	0.29612	0.16594			1551.57	0.55572	0.52355	0.52858			1435.83	0.00056	0.000357	0.000206			1551.57	-0.000763	-0.000937	-8.36e-06
								1434.86	0.25953	0.29453	0.16409			1551.97	0.5526	0.52087	0.52579			1434.86	0.000549	0.000666	0.000337			1551.97	-0.000663	-0.000904	-5.13e-05
								1433.9	0.26104	0.29365	0.16271			1552.37	0.54949	0.51819	0.523			1433.9	0.000466	0.000779	0.000396			1552.37	-0.000562	-0.00087	-9.42e-05
								1432.93	0.26296	0.29371	0.16116			1552.77	0.54619	0.51507	0.52031			1432.93	0.000354	0.000653	0.000401			1552.77	-0.000479	-0.000822	-0.000165
								1431.97	0.26505	0.29441	0.16059			1553.17	0.5428	0.51172	0.51767			1431.97	0.000252	0.000389	0.000372			1553.17	-0.000406	-0.000765	-0.000249
								1431.01	0.26721	0.29544	0.16019			1553.57	0.53941	0.5084	0.51486			1431.01	0.000183	0.000162	0.000346			1553.57	-0.000348	-0.00071	-0.000341
								1430.04	0.26946	0.29649	0.16002			1553.97	0.53605	0.50517	0.51154			1430.04	0.000137	8.92e-05	0.000355			1553.97	-0.000335	-0.000662	-0.000452
								1429.08	0.27187	0.29753	0.16015			1554.37	0.5327	0.50194	0.50822			1429.08	9.25e-05	0.000159	0.000384			1554.37	-0.000322	-0.000614	-0.000563
								1428.11	0.27451	0.29873	0.16056			1554.77	0.52915	0.498	0.50525			1428.11	2.98e-05	0.000274	0.000394			1554.77	-0.000366	-0.000599	-0.000684
								1427.15	0.2773	0.30023	0.1615			1555.17	0.52557	0.49393	0.50234			1427.15	-4.78e-05	0.000345	0.00037			1555.17	-0.00042	-0.00059	-0.000806
								1426.18	0.28007	0.30213	0.16286			1555.57	0.52203	0.49007	0.49898			1426.18	-0.000115	0.000345	0.000292			1555.57	-0.000489	-0.0006	-0.000918
								1425.22	0.28265	0.30434	0.16459			1555.97	0.51856	0.48647	0.49505			1425.22	-0.000139	0.000315	0.00021			1555.97	-0.000575	-0.000634	-0.00102
								1424.26	0.2849	0.3068	0.16631			1556.38	0.51507	0.48287	0.49112			1424.26	-9.55e-05	0.000295	0.000198			1556.38	-0.00066	-0.000668	-0.00111
								1423.29	0.28686	0.30953	0.16792			1556.78	0.51131	0.47902	0.48692			1423.29	8.71e-06	0.000267	0.000276			1556.78	-0.000706	-0.000685	-0.00115
								1422.33	0.28872	0.31249	0.17028			1557.18	0.50756	0.47516	0.48273			1422.33	0.000138	0.000181	0.000345			1557.18	-0.000752	-0.000701	-0.00118
								1421.36	0.29075	0.31573	0.17242			1557.58	0.50342	0.47069	0.47888			1421.36	0.000241	2.06e-05	0.00036			1557.58	-0.000735	-0.000674	-0.00117
								1420.4	0.2932	0.31903	0.17517			1557.98	0.49904	0.46584	0.47525			1420.4	0.00027	-0.000182	0.000266			1557.98	-0.00068	-0.000619	-0.00115
								1419.43	0.29617	0.3221	0.17882			1558.38	0.49461	0.46108	0.47146			1419.43	0.000206	-0.000362	4.99e-05			1558.38	-0.000604	-0.000556	-0.00111
								1418.47	0.29955	0.32478	0.18223			1558.78	0.48998	0.4566	0.46714			1418.47	6.31e-05	-0.000461	-0.00017			1558.78	-0.000451	-0.000463	-0.00104
								1417.51	0.30303	0.32703	0.18482			1559.18	0.48535	0.45213	0.46282			1417.51	-0.000114	-0.000473	-0.000317			1559.18	-0.000298	-0.00037	-0.000963
								1416.54	0.30631	0.3288	0.18774			1559.58	0.48049	0.44728	0.45895			1416.54	-0.000275	-0.000436	-0.000417			1559.58	-0.000113	-0.000255	-0.00083
								1415.58	0.30915	0.33017	0.19023			1559.98	0.47557	0.44235	0.45519			1415.58	-0.000378	-0.000364	-0.000442			1559.98	7.94e-05	-0.000135	-0.000682
								1414.61	0.31148	0.33124	0.19169			1560.38	0.47082	0.43787	0.45107			1414.61	-0.000411	-0.000259	-0.000414			1560.38	0.000252	-2.39e-05	-0.00053
								1413.65	0.31331	0.33199	0.19331			1560.78	0.46634	0.43406	0.44641			1413.65	-0.000388	-0.000146	-0.000382			1560.78	0.000395	7.26e-05	-0.000369
								1412.68	0.31476	0.33261	0.19442			1561.18	0.46185	0.43025	0.44174			1412.68	-0.000338	-5.05e-05	-0.000308			1561.18	0.000539	0.000169	-0.000208
								1411.72	0.31594	0.33325	0.19513			1561.58	0.45741	0.42556	0.43838			1411.72	-0.000292	2.28e-06	-0.000197			1561.58	0.000589	0.000302	-4.87e-05
								1410.76	0.31696	0.33391	0.19565			1561.98	0.45297	0.42086	0.43503			1410.76	-0.000267	9.68e-06	-8.77e-05			1561.98	0.000639	0.000435	0.000111
								1409.79	0.31782	0.33458	0.19609			1562.38	0.44878	0.41639	0.43157			1409.79	-0.00026	-3.07e-06	4.34e-06			1562.38	0.000633	0.000559	0.000265
								1408.83	0.31845	0.3352	0.19667			1562.78	0.44476	0.41209	0.42803			1408.83	-0.000258	-1.51e-05	4.91e-05			1562.78	0.000587	0.000677	0.000417
								1407.86	0.31878	0.33582	0.1973			1563.19	0.44081	0.40794	0.42436			1407.86	-0.000248	-4.93e-05	2.75e-05			1563.19	0.000532	0.00078	0.000563
								1406.9	0.31876	0.33643	0.19798			1563.59	0.43722	0.40447	0.42008			1406.9	-0.000244	-0.000137	-2.33e-05			1563.59	0.000435	0.000816	0.000685
								1405.93	0.31846	0.33695	0.19876			1563.99	0.43362	0.40101	0.41581			1405.93	-0.000247	-0.000271	-5.53e-05			1563.99	0.000338	0.000851	0.000808
								1404.97	0.31802	0.33724	0.19925			1564.39	0.42996	0.39735	0.41183			1404.97	-0.000258	-0.000396	-5.64e-05			1564.39	0.000256	0.00083	0.000901
								1404.01	0.31753	0.3371	0.19966			1564.79	0.42629	0.39363	0.40795			1404.01	-0.000276	-0.000448	-3.79e-05			1564.79	0.000177	0.000792	0.000986
								1403.04	0.31693	0.33647	0.20011			1565.19	0.42262	0.39006	0.40398			1403.04	-0.000276	-0.000445	-2.11e-05			1565.19	0.000118	0.000725	0.00105
								1402.08	0.31597	0.33542	0.20061			1565.59	0.41896	0.38674	0.39987			1402.08	-0.000276	-0.000434	-2.11e-05			1565.59	9.37e-05	0.000608	0.0011
								1401.11	0.31439	0.33403	0.20129			1565.99	0.4153	0.38341	0.39576			1401.11	-0.000276	-0.000434	-2.11e-05			1565.99	6.94e-05	0.00049	0.00114
								1400.15	0.31203	0.33231	0.20138			1566.39	0.41157	0.3801	0.39188			1400.15	-0.000276	-0.000434	-2.11e-05			1566.39	9.6e-05	0.000334	0.00113
														1566.79	0.40785	0.37679	0.388									1566.79	0.000125	0.000175	0.00113
														1567.19	0.40417	0.37358	0.38417									1567.19	0.000171	4.67e-05	0.0011
														1567.59	0.40052	0.37046	0.38037									1567.59	0.00023	-5.63e-05	0.00107
														1567.99	0.39689	0.36731	0.37665									1567.99	0.000289	-0.000147	0.00102
														1568.39	0.39335	0.36394	0.3734									1568.39	0.000341	-0.000167	0.000945
														1568.79	0.3898	0.36057	0.37016									1568.79	0.000394	-0.000187	0.000866
														1569.19	0.38642	0.3572	0.3671									1569.19	0.00042	-0.000165	0.000758
														1569.59	0.3831	0.35384	0.3641									1569.59	0.000437	-0.000129	0.00064
														1570	0.37983	0.35042	0.36124									1570	0.000444	-7.05e-05	0.000515
														1570.4	0.37669	0.3469	0.35866									1570.4	0.000431	3.46e-05	0.000376
														1570.8	0.37354	0.34339	0.35607									1570.8	0.000417	0.00014	0.000238
														1571.2	0.37058	0.34007	0.35347									1571.2	0.000377	0.000226	7.42e-05
														1571.6	0.36763	0.33676	0.35087									1571.6	0.000334	0.000311	-9.16e-05
														1572	0.36475	0.33351	0.3483									1572	0.000288	0.000385	-0.00024
														1572.4	0.36191	0.33031	0.34577									1572.4	0.000239	0.000449	-0.000371
														1572.8	0.35909	0.32715	0.34321									1572.8	0.00019	0.000508	-0.000496
														1573.2	0.35638	0.3243	0.34042									1573.2	0.000148	0.000531	-0.000561
														1573.6	0.35367	0.32145	0.33763									1573.6	0.000105	0.000555	-0.000627
														1574	0.35089	0.31845	0.33507									1574	7.98e-05	0.000569	-0.000654
														1574.4	0.34809	0.31537	0.33262									1574.4	6.18e-05	0.00058	-0.000664
														1574.8	0.34532	0.31246	0.33004									1574.8	5.17e-05	0.000581	-0.000659
														1575.2	0.34261	0.30992	0.32712									1575.2	6.12e-05	0.000559	-0.000616
														1575.6	0.3399	0.30739	0.32421									1575.6	7.07e-05	0.000537	-0.000574
														1576	0.33713	0.30486	0.32147									1576	0.000105	0.00051	-0.000495
														1576.4	0.33434	0.30233	0.31874									1576.4	0.000142	0.000481	-0.000411
														1576.81	0.33163	0.30003	0.31588									1576.81	0.000184	0.000445	-0.000322
														1577.21	0.32898	0.298	0.31287									1577.21	0.00023	0.000399	-0.000227
														1577.61	0.32633	0.29596	0.3099									1577.61	0.000276	0.000356	-0.000131
														1578.01	0.3237	0.29371	0.30739									1578.01	0.000319	0.000347	-2.75e-05
														1578.41	0.32107	0.29147	0.30487									1578.41	0.000362	0.000339	7.63e-05
														1578.81	0.31856	0.2893	0.30246									1578.81	0.00039	0.000344	0.00019
														1579.21	0.31611	0.28717	0.3001									1579.21	0.00041	0.000357	0.00031
														1579.61	0.31374	0.28517	0.29768									1579.61	0.000424	0.000369	0.000429
														1580.01	0.31159	0.28351	0.2951									1580.01	0.000421	0.000383	0.000548
														1580.41	0.30945	0.28186	0.29251									1580.41	0.000417	0.000397	0.000666
														1580.81	0.30736	0.28006	0.29038									1580.81	0.000404	0.000414	0.000771
														1581.21	0.30528	0.27822	0.28833									1581.21	0.000389	0.000432	0.000874
														1581.61	0.30327	0.27652	0.28633									1581.61	0.000374	0.000442	0.000951
														1582.01	0.30136	0.27499	0.28438									1582.01	0.000357	0.000442	0.000998
														1582.41	0.29945	0.27346	0.28244									1582.41	0.00034	0.00044	0.00104
														1582.81	0.29764	0.27205	0.2808									1582.81	0.000322	0.000411	0.00102
														1583.21	0.29583	0.27065	0.27917									1583.21	0.000304	0.000382	0.001
														1583.62	0.29411	0.26934	0.27768									1583.62	0.000286	0.000349	0.000947
														1584.02	0.29244	0.26808	0.27629									1584.02	0.000269	0.000315	0.000874
														1584.42	0.29079	0.26684	0.27493									1584.42	0.000252	0.00028	0.000798
														1584.82	0.28925	0.26567	0.27373									1584.82	0.000241	0.000245	0.00071
														1585.22	0.28771	0.2645	0.27253									1585.22	0.000229	0.000209	0.000622
														1585.62	0.28623	0.26338	0.27141									1585.62	0.000237	0.000189	0.000557
														1586.02	0.28476	0.26226	0.2703									1586.02	0.00025	0.000172	0.000498
														1586.42	0.2833	0.26117	0.2692									1586.42	0.00028	0.000174	0.00046
														1586.82	0.28187	0.26012	0.26812									1586.82	0.000335	0.000204	0.000453
														1587.22	0.28043	0.25907	0.26704									1587.22	0.000389	0.000234	0.000446
														1587.62	0.27908	0.25813	0.26605									1587.62	0.000473	0.000288	0.000472
														1588.02	0.27773	0.2572	0.26506									1588.02	0.000557	0.000341	0.000498
														1588.42	0.27652	0.2564	0.26418									1588.42	0.000638	0.000397	0.000532
														1588.82	0.27539	0.25568	0.26339									1588.82	0.000718	0.000455	0.000572
														1589.22	0.27434	0.25502	0.26266									1589.22	0.00079	0.000512	0.000608
														1589.62	0.27358	0.25456	0.26222									1589.62	0.000827	0.000561	0.000627
														1590.02	0.27282	0.25411	0.26178									1590.02	0.000865	0.00061	0.000647
														1590.42	0.27239	0.25387	0.26166									1590.42	0.000858	0.000654	0.000634
														1590.83	0.27206	0.25368	0.26163									1590.83	0.000838	0.000697	0.000613
														1591.23	0.27186	0.2536	0.2617									1591.23	0.000801	0.00074	0.000582
														1591.63	0.27189	0.25369	0.26196									1591.63	0.000738	0.00078	0.000536
														1592.03	0.27192	0.25379	0.26222									1592.03	0.000674	0.000821	0.000489
														1592.43	0.27218	0.25413	0.26267									1592.43	0.000598	0.000853	0.000439
														1592.83	0.27246	0.25449	0.26312									1592.83	0.000521	0.000885	0.000389
														1593.23	0.27282	0.25501	0.26363									1593.23	0.000453	0.0009	0.000351
														1593.63	0.27324	0.25565	0.26418									1593.63	0.000391	0.000903	0.000323
														1594.03	0.27368	0.25634	0.26474									1594.03	0.000334	0.000899	0.000299
														1594.43	0.27422	0.25732	0.26534									1594.43	0.000302	0.000851	0.000302
														1594.83	0.27476	0.2583	0.26593									1594.83	0.000271	0.000803	0.000305
														1595.23	0.27537	0.25954	0.26655									1595.23	0.000265	0.000723	0.000329
														1595.63	0.27599	0.26086	0.2672									1595.63	0.000269	0.000631	0.000359
														1596.03	0.27664	0.26225	0.26788									1596.03	0.000284	0.000536	0.000394
														1596.43	0.27735	0.2638	0.26864									1596.43	0.000321	0.000436	0.000438
														1596.83	0.27805	0.26534	0.26941									1596.83	0.000358	0.000337	0.000482
														1597.23	0.27885	0.26703	0.27036									1597.23	0.000416	0.000276	0.000524
														1597.64	0.27965	0.26872	0.27131									1597.64	0.000476	0.000219	0.000566
														1598.04	0.28055	0.27047	0.27241									1598.04	0.000539	0.000202	0.000604
														1598.44	0.28154	0.27226	0.27364									1598.44	0.000605	0.000221	0.000639
														1598.84	0.28256	0.27406	0.27491									1598.84	0.000669	0.000248	0.000674
														1599.24	0.28383	0.27597	0.2765									1599.24	0.00072	0.000338	0.000708
														1599.64	0.2851	0.27787	0.27809									1599.64	0.000772	0.000428	0.000741
														1600.04	0.28661	0.27993	0.27995									1600.04	0.00081	0.000533	0.000781
														1600.44	0.28823	0.28205	0.28193									1600.44	0.000842	0.000645	0.000823
														1600.84	0.28995	0.28426	0.28403									1600.84	0.000871	0.000748	0.000871
														1601.24	0.29192	0.28669	0.28642									1601.24	0.000895	0.000829	0.000935
														1601.64	0.29389	0.28912	0.28882									1601.64	0.000919	0.00091	0.000998
														1602.04	0.29616	0.29191	0.29155									1602.04	0.000956	0.000935	0.00108
														1602.44	0.29847	0.29475	0.29432									1602.44	0.000994	0.000952	0.00116
														1602.84	0.30095	0.29777	0.29728									1602.84	0.00105	0.000949	0.00125
														1603.24	0.3036	0.30098	0.30046									1603.24	0.00111	0.000923	0.00134
														1603.64	0.30628	0.30422	0.30366									1603.64	0.00118	0.000899	0.00143
														1604.04	0.30934	0.30775	0.30728									1604.04	0.00127	0.000889	0.00151
														1604.45	0.3124	0.31128	0.3109									1604.45	0.00136	0.000879	0.00159
														1604.85	0.31582	0.315	0.31486									1604.85	0.00144	0.000916	0.00163
														1605.25	0.31942	0.3188	0.31899									1605.25	0.00152	0.000976	0.00166
														1605.65	0.32319	0.32269	0.32329									1605.65	0.00159	0.00106	0.00168
														1606.05	0.32745	0.32682	0.32806									1606.05	0.00163	0.00119	0.00166
														1606.45	0.33171	0.33095	0.33284									1606.45	0.00167	0.00133	0.00164
														1606.85	0.33657	0.33546	0.33828									1606.85	0.00167	0.00148	0.0016
														1607.25	0.34154	0.34004	0.34383									1607.25	0.00165	0.00164	0.00155
														1607.65	0.34681	0.34493	0.34971									1607.65	0.00161	0.00176	0.0015
														1608.05	0.35247	0.35021	0.35598									1608.05	0.00154	0.00185	0.00144
														1608.45	0.35815	0.35552	0.36228									1608.45	0.00147	0.00193	0.00138
														1608.85	0.3644	0.36163	0.36914									1608.85	0.00138	0.00192	0.00133
														1609.25	0.37065	0.36774	0.376									1609.25	0.00128	0.00191	0.00128
														1609.65	0.3772	0.37434	0.38313									1609.65	0.00118	0.00183	0.00124
														1610.05	0.38391	0.38121	0.39042									1610.05	0.00109	0.0017	0.0012
														1610.45	0.39072	0.38822	0.39776									1610.45	0.000997	0.00157	0.00117
														1610.85	0.39781	0.3957	0.4053									1610.85	0.000926	0.00141	0.00113
														1611.26	0.4049	0.40317	0.41283									1611.26	0.000855	0.00125	0.0011
														1611.66	0.41221	0.41089	0.42059									1611.66	0.000821	0.00112	0.00107
														1612.06	0.41956	0.41866	0.4284									1612.06	0.000795	0.001	0.00103
														1612.46	0.42704	0.42659	0.43625									1612.46	0.000787	0.00092	0.000994
														1612.86	0.43468	0.43472	0.44416									1612.86	0.000806	0.000891	0.000944
														1613.26	0.44233	0.44286	0.45207									1613.26	0.000824	0.000862	0.000894
														1613.66	0.45028	0.45136	0.46026									1613.66	0.000867	0.000902	0.000822
														1614.06	0.45824	0.45986	0.46845									1614.06	0.00091	0.000943	0.000749
														1614.46	0.46632	0.4683	0.47727									1614.46	0.000947	0.000994	0.000665
														1614.86	0.47449	0.4767	0.48652									1614.86	0.000981	0.00105	0.000572
														1615.26	0.48277	0.48531	0.49576									1615.26	0.00101	0.0011	0.000478
														1615.66	0.49154	0.49476	0.50501									1615.66	0.000996	0.00107	0.000376
														1616.06	0.5003	0.50422	0.51426									1616.06	0.000985	0.00104	0.000273
														1616.46	0.50938	0.51397	0.52394									1616.46	0.00094	0.00096	0.000189
														1616.86	0.51855	0.5238	0.53374									1616.86	0.000885	0.000867	0.000109
														1617.26	0.52786	0.53385	0.54352									1617.26	0.000822	0.000768	4.29e-05
														1617.66	0.53743	0.54425	0.55323									1617.66	0.000744	0.000657	-1.93e-06
														1618.07	0.547	0.55466	0.56295									1618.07	0.000667	0.000546	-4.68e-05
														1618.47	0.55669	0.56487	0.57298									1618.47	0.000591	0.000482	-4.87e-05
														1618.87	0.56639	0.57508	0.58302									1618.87	0.000515	0.000421	-4.92e-05
														1619.27	0.57618	0.5853	0.59305									1619.27	0.000438	0.000374	-3.29e-05
														1619.67	0.58603	0.59553	0.60306									1619.67	0.000361	0.000338	-3.31e-06
														1620.07	0.59592	0.60579	0.61308									1620.07	0.000281	0.0003	2.37e-05
														1620.47	0.60596	0.6162	0.62307									1620.47	0.000184	0.000244	3.67e-05
														1620.87	0.61601	0.62662	0.63306									1620.87	8.77e-05	0.000187	4.96e-05
														1621.27	0.6261	0.63701	0.64326									1621.27	-3.46e-05	7.33e-05	2.09e-05
														1621.67	0.63622	0.64741	0.65353									1621.67	-0.000166	-6.02e-05	-2.2e-05
														1622.07	0.64632	0.65782	0.66382									1622.07	-0.000302	-0.000212	-8.85e-05
														1622.47	0.65639	0.66824	0.67413									1622.47	-0.00045	-0.000399	-0.000201
														1622.87	0.66647	0.67867	0.68444									1622.87	-0.000598	-0.000587	-0.000314
														1623.27	0.67628	0.68887	0.69466									1623.27	-0.000723	-0.000763	-0.000464
														1623.67	0.68607	0.69906	0.70486									1623.67	-0.000847	-0.000939	-0.000617
														1624.07	0.69564	0.70907	0.71482									1624.07	-0.00094	-0.00108	-0.000763
														1624.47	0.70501	0.71893	0.72454									1624.47	-0.001	-0.00118	-0.000902
														1624.87	0.71432	0.72875	0.73418									1624.87	-0.00106	-0.00127	-0.00103
														1625.28	0.72323	0.73825	0.7432									1625.28	-0.00106	-0.00129	-0.00108
														1625.68	0.73213	0.74775	0.75221									1625.68	-0.00106	-0.00131	-0.00113
														1626.08	0.7407	0.75681	0.76096									1626.08	-0.00104	-0.00129	-0.0011
														1626.48	0.74912	0.76568	0.76959									1626.48	-0.000998	-0.00124	-0.00105
														1626.88	0.75743	0.77443	0.7781									1626.88	-0.00096	-0.00119	-0.000966
														1627.28	0.7655	0.78286	0.78632									1627.28	-0.000921	-0.00113	-0.000836
														1627.68	0.77356	0.79129	0.79454									1627.68	-0.000881	-0.00106	-0.000707
														1628.08	0.78141	0.79949	0.80237									1628.08	-0.000857	-0.000989	-0.00058
														1628.48	0.78922	0.80766	0.81015									1628.48	-0.000834	-0.000919	-0.000454
														1628.88	0.79688	0.81559	0.81785									1628.88	-0.00082	-0.000866	-0.000359
														1629.28	0.80438	0.82327	0.82546									1629.28	-0.000813	-0.000831	-0.000294
														1629.68	0.81185	0.83093	0.83303									1629.68	-0.000807	-0.000801	-0.00024
														1630.08	0.81903	0.83828	0.84021									1630.08	-0.000804	-0.000816	-0.000295
														1630.48	0.82622	0.84564	0.84739									1630.48	-0.000801	-0.000832	-0.000351
														1630.88	0.83314	0.85261	0.85436									1630.88	-0.0008	-0.000886	-0.000472
														1631.28	0.83992	0.85941	0.86124									1631.28	-0.000802	-0.000958	-0.000625
														1631.68	0.84664	0.86615	0.86794									1631.68	-0.000811	-0.00104	-0.000793
														1632.09	0.85318	0.87272	0.87413									1632.09	-0.000839	-0.00115	-0.001
														1632.49	0.85971	0.87929	0.88033									1632.49	-0.000868	-0.00126	-0.00121
														1632.89	0.86604	0.88554	0.8861									1632.89	-0.000946	-0.00138	-0.00143
														1633.29	0.87234	0.89173	0.8918									1633.29	-0.00103	-0.0015	-0.00164
														1633.69	0.87843	0.89741	0.89765									1633.69	-0.00114	-0.0016	-0.00184
														1634.09	0.88425	0.90248	0.90368									1634.09	-0.00128	-0.00166	-0.002
														1634.49	0.89007	0.90755	0.90967									1634.49	-0.00142	-0.00171	-0.00216
														1634.89	0.89557	0.91259	0.91465									1634.89	-0.00157	-0.00175	-0.00225
														1635.29	0.90107	0.91763	0.91964									1635.29	-0.00172	-0.00179	-0.00233
														1635.69	0.90604	0.9221	0.92437									1635.69	-0.00183	-0.0018	-0.00233
														1636.09	0.91071	0.92625	0.92896									1636.09	-0.00192	-0.00178	-0.00228
														1636.49	0.91518	0.93034	0.93325									1636.49	-0.00199	-0.00176	-0.0022
														1636.89	0.91901	0.93421	0.93655									1636.89	-0.00195	-0.0017	-0.00202
														1637.29	0.92284	0.93808	0.93985									1637.29	-0.00192	-0.00164	-0.00185
														1637.69	0.92581	0.94107	0.94291									1637.69	-0.00178	-0.00152	-0.0016
														1638.09	0.9286	0.94385	0.94592									1638.09	-0.00162	-0.00138	-0.00133
														1638.49	0.93118	0.94666	0.94846									1638.49	-0.00142	-0.00123	-0.00105
														1638.9	0.93347	0.94948	0.95034									1638.9	-0.00118	-0.00104	-0.000761
														1639.3	0.93576	0.9523	0.95222									1639.3	-0.000939	-0.000855	-0.00047
														1639.7	0.93758	0.95432	0.95439									1639.7	-0.0007	-0.000644	-0.000238
														1640.1	0.93941	0.95633	0.95655									1640.1	-0.00046	-0.000434	-5.86e-06
														1640.5	0.94124	0.95838	0.95854									1640.5	-0.000268	-0.000284	0.000143
														1640.9	0.94309	0.96046	0.96041									1640.9	-0.000108	-0.000175	0.000236
														1641.3	0.94495	0.96253	0.96228									1641.3	3.26e-05	-8.68e-05	0.00031
														1641.7	0.9469	0.96452	0.96416									1641.7	9.48e-05	-8.58e-05	0.000308
														1642.1	0.94884	0.9665	0.96605									1642.1	0.000157	-8.48e-05	0.000305
														1642.5	0.95091	0.96854	0.96774									1642.5	0.000158	-0.000153	0.000261
														1642.9	0.95302	0.9706	0.96938									1642.9	0.000143	-0.000241	0.000206
														1643.3	0.95517	0.97261	0.97094									1643.3	0.000117	-0.000323	0.000153
														1643.7	0.95736	0.97455	0.97239									1643.7	7.23e-05	-0.000397	0.000105
														1644.1	0.95956	0.97649	0.97384									1644.1	2.75e-05	-0.000471	5.7e-05
														1644.5	0.96159	0.97762	0.9758									1644.5	-5.35e-06	-0.000435	6.45e-05
														1644.9	0.96362	0.97872	0.97777									1644.9	-3.79e-05	-0.000396	7.37e-05
														1645.3	0.9657	0.97996	0.97943									1645.3	-6.37e-05	-0.000336	9.68e-05
														1645.71	0.96781	0.9813	0.98085									1645.71	-8.44e-05	-0.000261	0.000131
														1646.11	0.96991	0.98259	0.9823									1646.11	-0.000104	-0.000183	0.000154
														1646.51	0.97193	0.98364	0.98393									1646.51	-0.000115	-9.31e-05	0.000122
														1646.91	0.97395	0.98469	0.98556									1646.91	-0.000126	-2.91e-06	8.96e-05
														1647.31	0.97594	0.9858	0.98709									1647.31	-0.000145	4.09e-05	-1.99e-05
														1647.71	0.97793	0.98693	0.98859									1647.71	-0.000165	6.93e-05	-0.000155
														1648.11	0.9799	0.98808	0.99007									1648.11	-0.000193	7.53e-05	-0.000316
														1648.51	0.98182	0.98923	0.99148									1648.51	-0.000236	3.85e-05	-0.000525
														1648.91	0.98375	0.99039	0.9929									1648.91	-0.000278	1.66e-06	-0.000734
														1649.31	0.98566	0.99178	0.99384									1649.31	-0.000359	-0.000118	-0.000969
														1649.71	0.98758	0.99318	0.99475									1649.71	-0.000442	-0.000243	-0.00121
														1650.11	0.98931	0.99412	0.99594									1650.11	-0.00054	-0.000342	-0.00142
														1650.51	0.99088	0.99464	0.99737									1650.51	-0.000651	-0.000418	-0.0016
														1650.91	0.99244	0.99523	0.99865									1650.91	-0.000767	-0.000502	-0.00178
														1651.31	0.99401	0.99636	0.99882									1651.31	-0.000918	-0.000652	-0.00187
														1651.71	0.99558	0.99748	0.99899									1651.71	-0.00107	-0.000802	-0.00197
														1652.11	0.99674	0.99797	0.99929									1652.11	-0.00122	-0.000963	-0.00201
														1652.52	0.99772	0.9982	0.99965									1652.52	-0.00138	-0.00113	-0.00202
														1652.92	0.99855	0.99847	0.99968									1652.92	-0.00152	-0.0013	-0.00202
														1653.32	0.99905	0.99883	0.99895									1653.32	-0.00165	-0.00148	-0.00199
														1653.72	0.99956	0.9992	0.99822									1653.72	-0.00177	-0.00166	-0.00195
														1654.12	0.9992	0.99858	0.99758									1654.12	-0.00184	-0.00176	-0.00189
														1654.52	0.99875	0.99785	0.99696									1654.52	-0.0019	-0.00186	-0.00182
														1654.92	0.99806	0.99736	0.99551									1654.92	-0.00194	-0.00192	-0.00174
														1655.32	0.99713	0.99711	0.99322									1655.32	-0.00194	-0.00195	-0.00166
														1655.72	0.9961	0.99669	0.99102									1655.72	-0.00194	-0.00196	-0.00157
														1656.12	0.99404	0.99446	0.98969									1656.12	-0.00189	-0.00179	-0.00148
														1656.52	0.99198	0.99222	0.98837									1656.52	-0.00183	-0.00162	-0.00139
														1656.92	0.98952	0.98977	0.98645									1656.92	-0.00178	-0.00146	-0.0013
														1657.32	0.98686	0.98722	0.98425									1657.32	-0.00171	-0.0013	-0.00122
														1657.72	0.98407	0.98466	0.98171									1657.72	-0.00165	-0.00116	-0.00114
														1658.12	0.98091	0.9821	0.97827									1658.12	-0.0016	-0.00109	-0.00106
														1658.52	0.97775	0.97954	0.97483									1658.52	-0.00155	-0.00102	-0.000988
														1658.92	0.974	0.97632	0.97098									1658.92	-0.00151	-0.00104	-0.000927
														1659.32	0.97016	0.973	0.96708									1659.32	-0.00148	-0.00107	-0.000868
														1659.73	0.96608	0.96948	0.96279									1659.73	-0.00144	-0.00112	-0.000828
														1660.13	0.96171	0.96572	0.95803									1660.13	-0.00141	-0.00119	-0.000812
														1660.53	0.95731	0.96192	0.95326									1660.53	-0.00138	-0.00127	-0.000796
														1660.93	0.95237	0.95732	0.94813									1660.93	-0.00135	-0.00134	-0.000789
														1661.33	0.94742	0.95272	0.943									1661.33	-0.00132	-0.00141	-0.000781
														1661.73	0.94218	0.94784	0.93743									1661.73	-0.00128	-0.00143	-0.000783
														1662.13	0.93678	0.94281	0.93163									1662.13	-0.00123	-0.00143	-0.00079
														1662.53	0.93126	0.93763	0.92576									1662.53	-0.00118	-0.00141	-0.000802
														1662.93	0.92533	0.93198	0.91971									1662.93	-0.00111	-0.00139	-0.000829
														1663.33	0.91941	0.92634	0.91366									1663.33	-0.00104	-0.00136	-0.000855
														1663.73	0.91314	0.92043	0.90731									1663.73	-0.00097	-0.00135	-0.000886
														1664.13	0.90681	0.91447	0.90091									1664.13	-0.000897	-0.00134	-0.000918
														1664.53	0.90033	0.90833	0.89444									1664.53	-0.000826	-0.00133	-0.000942
														1664.93	0.89367	0.90195	0.88787									1664.93	-0.000758	-0.00131	-0.000956
														1665.33	0.88699	0.89556	0.88131									1665.33	-0.00069	-0.0013	-0.00097
														1665.73	0.88008	0.88864	0.87456									1665.73	-0.000637	-0.00125	-0.000952
														1666.13	0.87317	0.88173	0.86781									1666.13	-0.000584	-0.00121	-0.000934
														1666.54	0.86617	0.87459	0.86078									1666.54	-0.000536	-0.00113	-0.000871
														1666.94	0.85911	0.86729	0.85357									1666.94	-0.000492	-0.00103	-0.000778
														1667.34	0.85202	0.85991	0.84627									1667.34	-0.000447	-0.000928	-0.000674
														1667.74	0.84477	0.85222	0.83865									1667.74	-0.000398	-0.000784	-0.000523
														1668.14	0.83753	0.84454	0.83102									1668.14	-0.00035	-0.000639	-0.000372
														1668.54	0.83008	0.83646	0.82345									1668.54	-0.000295	-0.000475	-0.000229
														1668.94	0.82257	0.82827	0.81588									1668.94	-0.000239	-0.000305	-8.87e-05
														1669.34	0.81506	0.82017	0.80823									1669.34	-0.000193	-0.000163	2.43e-05
														1669.74	0.80753	0.81219	0.80042									1669.74	-0.00016	-6.64e-05	9.29e-05
														1670.14	0.79999	0.80421	0.79262									1670.14	-0.000128	3e-05	0.000162
														1670.54	0.79246	0.79626	0.78499									1670.54	-0.000145	2.93e-05	0.000151
														1670.94	0.78492	0.78831	0.77736									1670.94	-0.000163	2.63e-05	0.000139
														1671.34	0.77743	0.78044	0.76972									1671.34	-0.000211	-3.2e-05	9.53e-05
														1671.74	0.76996	0.77264	0.76205									1671.74	-0.000281	-0.000132	2.84e-05
														1672.14	0.76248	0.76481	0.75439									1672.14	-0.000352	-0.000233	-4.13e-05
														1672.54	0.7549	0.75682	0.74673									1672.54	-0.000426	-0.000335	-0.000126
														1672.94	0.74732	0.74883	0.73906									1672.94	-0.000501	-0.000438	-0.00021
														1673.35	0.73953	0.74067	0.73127									1673.35	-0.000533	-0.000481	-0.000246
														1673.75	0.73168	0.73245	0.72344									1673.75	-0.000551	-0.000506	-0.000266
														1674.15	0.7237	0.72412	0.71561									1674.15	-0.00054	-0.000495	-0.000261
														1674.55	0.71548	0.71557	0.70777									1674.55	-0.000473	-0.000418	-0.000213
														1674.95	0.70727	0.70703	0.69993									1674.95	-0.000407	-0.000341	-0.000164
														1675.35	0.69881	0.69836	0.69215									1675.35	-0.000287	-0.000217	-7.37e-05
														1675.75	0.69035	0.68968	0.68436									1675.75	-0.000164	-8.92e-05	1.89e-05
														1676.15	0.68186	0.68099	0.67668									1676.15	-4.11e-05	5.44e-05	0.000115
														1676.55	0.67336	0.6723	0.66907									1676.55	8.23e-05	0.000212	0.000215
														1676.95	0.6649	0.66367	0.66144									1676.95	0.000197	0.000359	0.000308
														1677.35	0.65666	0.65547	0.65354									1677.35	0.00025	0.000432	0.000354
														1677.75	0.64842	0.64726	0.64565									1677.75	0.000303	0.000504	0.0004
														1678.15	0.64027	0.63898	0.63798									1678.15	0.000293	0.00053	0.000395
														1678.55	0.63216	0.63067	0.63039									1678.55	0.000258	0.000537	0.00037
														1678.95	0.62409	0.62239	0.62282									1678.95	0.0002	0.000514	0.000325
														1679.35	0.61612	0.61416	0.61527									1679.35	9.15e-05	0.000424	0.000234
														1679.75	0.60815	0.60594	0.60773									1679.75	-1.71e-05	0.000334	0.000143
														1680.16	0.60024	0.59797	0.59999									1680.16	-0.000142	0.000179	1.43e-06
														1680.56	0.59235	0.59004	0.59223									1680.56	-0.000268	1.74e-05	-0.000145
														1680.96	0.58442	0.5822	0.58431									1680.96	-0.000367	-0.000148	-0.000297
														1681.36	0.57645	0.57448	0.57622									1681.36	-0.000439	-0.000318	-0.000454
														1681.76	0.56843	0.56666	0.56819									1681.76	-0.0005	-0.000479	-0.000609
														1682.16	0.55992	0.55789	0.56074									1682.16	-0.000461	-0.000557	-0.000755
														1682.56	0.55142	0.54912	0.55329									1682.56	-0.000422	-0.000636	-0.000901
														1682.96	0.54283	0.54058	0.54506									1682.96	-0.000317	-0.000657	-0.00102
														1683.36	0.5342	0.53215	0.53646									1683.36	-0.000182	-0.000652	-0.00113
														1683.76	0.52551	0.52355	0.52786									1683.76	-3.6e-05	-0.000613	-0.00121
														1684.16	0.51666	0.51448	0.51927									1684.16	0.000135	-0.000488	-0.00121
														1684.56	0.50781	0.50541	0.51068									1684.56	0.000307	-0.000362	-0.00121
														1684.96	0.49923	0.49664	0.50167									1684.96	0.000421	-0.000224	-0.00112
														1685.36	0.49069	0.48791	0.49259									1685.36	0.000526	-8.47e-05	-0.00102
														1685.76	0.4823	0.47912	0.48381									1685.76	0.000575	4.07e-05	-0.00088
														1686.16	0.47409	0.47026	0.47536									1686.16	0.000561	0.000149	-0.000693
														1686.56	0.4659	0.46141	0.46693									1686.56	0.000541	0.000254	-0.000501
														1686.96	0.45804	0.45285	0.45879									1686.96	0.000428	0.000302	-0.000226
														1687.37	0.45018	0.44429	0.45065									1687.37	0.000316	0.00035	4.99e-05
														1687.77	0.4425	0.43624	0.44214									1687.77	0.000185	0.000341	0.000327
														1688.17	0.43491	0.42849	0.43344									1688.17	4.33e-05	0.0003	0.000606
														1688.57	0.42724	0.4206	0.42488									1688.57	-8.69e-05	0.000255	0.000869
														1688.97	0.41931	0.41227	0.41675									1688.97	-0.000181	0.000202	0.00108
														1689.37	0.41139	0.40394	0.40862									1689.37	-0.000276	0.000148	0.0013
														1689.77	0.40331	0.3957	0.40032									1689.77	-0.000316	0.000117	0.00144
														1690.17	0.3952	0.38748	0.39198									1690.17	-0.000346	9.17e-05	0.00155
														1690.57	0.38704	0.37925	0.38368									1690.57	-0.000363	6.04e-05	0.00162
														1690.97	0.37882	0.371	0.37543									1690.97	-0.000363	2.13e-05	0.0016
														1691.37	0.3706	0.36276	0.36719									1691.37	-0.000362	-1.75e-05	0.00159
														1691.77	0.36237	0.35458	0.35901									1691.77	-0.000348	-3.58e-05	0.00145
														1692.17	0.35414	0.3464	0.35084									1692.17	-0.000334	-5.42e-05	0.00131
														1692.57	0.34576	0.33782	0.34306									1692.57	-0.0003	-3.39e-05	0.00113
														1692.97	0.33728	0.329	0.33554									1692.97	-0.000254	1.1e-05	0.000914
														1693.37	0.32879	0.32024	0.32791									1693.37	-0.000198	5.75e-05	0.000689
														1693.77	0.32028	0.31175	0.3198									1693.77	-0.000104	0.00011	0.000428
														1694.18	0.31176	0.30326	0.3117									1694.18	-1.04e-05	0.000163	0.000167
														1694.58	0.30313	0.2947	0.30354									1694.58	0.000129	0.000261	-6.76e-05
														1694.98	0.29447	0.28612	0.29538									1694.98	0.00028	0.00037	-0.000295
														1695.38	0.2858	0.27744	0.28742									1695.38	0.000434	0.000468	-0.0005
														1695.78	0.27711	0.26862	0.27977									1695.78	0.000591	0.000551	-0.000669
														1696.18	0.26842	0.25979	0.27212									1696.18	0.000747	0.000633	-0.000838
														1696.58	0.26029	0.25197	0.26401									1696.58	0.000847	0.000619	-0.000909
														1696.98	0.25216	0.24416	0.2559									1696.98	0.000946	0.000603	-0.000977
														1697.38	0.24432	0.2366	0.24789									1697.38	0.001	0.000556	-0.000968
														1697.78	0.23669	0.22922	0.23996									1697.78	0.00102	0.000487	-0.0009
														1698.18	0.22913	0.22184	0.23209									1698.18	0.00104	0.000425	-0.000819
														1698.58	0.22189	0.21448	0.22451									1698.58	0.00101	0.000392	-0.000673
														1698.98	0.21465	0.20712	0.21693									1698.98	0.000975	0.000359	-0.000527
														1699.38	0.20768	0.1999	0.20933									1699.38	0.000937	0.000397	-0.000338
														1699.78	0.20079	0.19272	0.20174									1699.78	0.000896	0.000457	-0.000136
														1700.18	0.19398	0.18548	0.19433									1700.18	0.000862	0.000562	7.75e-05
														1700.58	0.18732	0.17814	0.18728									1700.58	0.000843	0.000752	0.00031
														1700.99	0.18066	0.17081	0.18022									1700.99	0.000824	0.000943	0.000543
														1701.39	0.17445	0.16431	0.17306									1701.39	0.000828	0.00117	0.000732
														1701.79	0.16827	0.15785	0.16591									1701.79	0.000833	0.0014	0.000919
														1702.19	0.16217	0.1514	0.15944									1702.19	0.000851	0.00161	0.00107
														1702.59	0.15615	0.14493	0.15358									1702.59	0.000882	0.0018	0.00119
														1702.99	0.15017	0.13858	0.14777									1702.99	0.000915	0.00198	0.0013
														1703.39	0.14451	0.13299	0.14235									1703.39	0.000963	0.00203	0.00136
														1703.79	0.13885	0.12739	0.13693									1703.79	0.00101	0.00208	0.00142
														1704.19	0.13353	0.12266	0.13153									1704.19	0.00107	0.002	0.00144
														1704.59	0.12833	0.11825	0.12614									1704.59	0.00113	0.00188	0.00144
														1704.99	0.12324	0.11393	0.12099									1704.99	0.00118	0.00172	0.00143
														1705.39	0.11837	0.1098	0.11637									1705.39	0.00124	0.0015	0.0014
														1705.79	0.11349	0.10567	0.11175									1705.79	0.00129	0.00127	0.00136
														1706.19	0.10916	0.10214	0.10728									1706.19	0.00131	0.00103	0.00133
														1706.59	0.10489	0.09868	0.10282									1706.59	0.00133	0.000778	0.0013
														1706.99	0.10089	0.09527	0.09867									1706.99	0.00133	0.000553	0.00128
														1707.39	0.09716	0.0919	0.09483									1707.39	0.00129	0.000352	0.00127
														1707.8	0.09348	0.08856	0.09103									1707.8	0.00125	0.000162	0.00127
														1708.2	0.09032	0.08537	0.0876									1708.2	0.00116	8.35e-05	0.00131
														1708.6	0.08715	0.08217	0.08418									1708.6	0.00108	4.68e-06	0.00134
														1709	0.0843	0.07916	0.08095									1709	0.00097	7.75e-06	0.00139
														1709.4	0.08159	0.07622	0.0778									1709.4	0.000855	4.81e-05	0.00144
														1709.8	0.07894	0.07326	0.07482									1709.8	0.000741	0.000107	0.00149
														1710.2	0.07647	0.07027	0.07228									1710.2	0.000626	0.000215	0.00154
														1710.6	0.074	0.06727	0.06974									1710.6	0.000512	0.000322	0.00158
														1711	0.0717	0.0645	0.06745									1711	0.000421	0.000452	0.00156
														1711.4	0.06942	0.06176	0.0652									1711.4	0.000335	0.000586	0.00153
														1711.8	0.06715	0.05901	0.06321									1711.8	0.000267	0.000704	0.00145
														1712.2	0.06488	0.05626	0.06154									1712.2	0.000222	0.000805	0.00131
														1712.6	0.06262	0.05354	0.05987									1712.6	0.00018	0.000902	0.00118
														1713	0.06049	0.05137	0.05811									1713	0.000182	0.000944	0.000983
														1713.4	0.05836	0.04919	0.05636									1713.4	0.000185	0.000986	0.000788
														1713.8	0.05627	0.04722	0.05466									1713.8	0.000217	0.000996	0.000567
														1714.2	0.05418	0.04537	0.05298									1714.2	0.000266	0.00099	0.000332
														1714.61	0.05208	0.04343	0.05148									1714.61	0.000324	0.000992	0.000102
														1715.01	0.04989	0.04123	0.05052									1715.01	0.000413	0.00102	-0.000117
														1715.41	0.0477	0.03903	0.04956									1715.41	0.000503	0.00105	-0.000336
														1715.81	0.04581	0.03756	0.04811									1715.81	0.000587	0.00104	-0.000494
														1716.21	0.04398	0.03624	0.04657									1716.21	0.000671	0.00103	-0.00064
														1716.61	0.04226	0.035	0.04512									1716.61	0.000737	0.000978	-0.000743
														1717.01	0.04067	0.03386	0.0438									1717.01	0.000779	0.000888	-0.000789
														1717.41	0.0391	0.03273	0.04248									1717.41	0.000819	0.000797	-0.000833
														1717.81	0.03796	0.03216	0.04095									1717.81	0.000798	0.000633	-0.000765
														1718.21	0.03683	0.03159	0.03942									1718.21	0.000778	0.00047	-0.000697
														1718.61	0.03585	0.03097	0.03811									1718.61	0.000724	0.000291	-0.00057
														1719.01	0.03497	0.03031	0.03695									1719.01	0.000649	0.000104	-0.000405
														1719.41	0.03418	0.02979	0.03566									1719.41	0.000569	-7.81e-05	-0.00023
														1719.81	0.03372	0.02979	0.0339									1719.81	0.000471	-0.000237	-1.51e-05
														1720.21	0.03327	0.02979	0.03213									1720.21	0.000372	-0.000396	0.0002
														1720.61	0.03275	0.02914	0.03107									1720.61	0.000294	-0.000428	0.000405
														1721.01	0.03223	0.02833	0.03018									1721.01	0.000222	-0.000428	0.000608
														1721.41	0.03172	0.02752	0.02932									1721.41	0.000163	-0.000398	0.000772
														1721.82	0.03125	0.02668	0.0285									1721.82	0.000125	-0.00032	0.000875
														1722.22	0.03079	0.02585	0.02767									1722.22	8.78e-05	-0.000242	0.000978
														1722.62	0.03038	0.02518	0.02684									1722.62	8.22e-05	-0.000129	0.000985
														1723.02	0.02998	0.02451	0.026									1723.02	7.71e-05	-1.52e-05	0.000991
														1723.42	0.02954	0.02375	0.02542									1723.42	7.81e-05	8.83e-05	0.000953
														1723.82	0.02909	0.02293	0.02503									1723.82	8.35e-05	0.000184	0.000883
														1724.22	0.02865	0.02213	0.02466									1724.22	8.7e-05	0.000271	0.000807
														1724.62	0.02828	0.02148	0.02437									1724.62	8.07e-05	0.000315	0.000705
														1725.02	0.0279	0.02082	0.02409									1725.02	7.44e-05	0.000359	0.000603
														1725.42	0.02758	0.0203	0.02381									1725.42	5.67e-05	0.000376	0.000546
														1725.82	0.02727	0.01982	0.02352									1725.82	3.54e-05	0.000384	0.000504
														1726.22	0.02698	0.01938	0.0232									1726.22	1.3e-05	0.000386	0.000487
														1726.62	0.02671	0.01902	0.0228									1726.62	-1.16e-05	0.000377	0.000516
														1727.02	0.02643	0.01866	0.02241									1727.02	-3.62e-05	0.000368	0.000546
														1727.42	0.02612	0.01835	0.0219									1727.42	-5.14e-05	0.000346	0.000578
														1727.82	0.02581	0.01804	0.02139									1727.82	-6.6e-05	0.000323	0.000611
														1728.22	0.02542	0.01761	0.021									1728.22	-7.32e-05	0.000291	0.000625
														1728.63	0.02497	0.01708	0.02071									1728.63	-7.39e-05	0.000251	0.000623
														1729.03	0.02453	0.01659	0.0204									1729.03	-7.41e-05	0.000207	0.000611
														1729.43	0.02413	0.01635	0.01993									1729.43	-7.11e-05	0.000136	0.000537
														1729.83	0.02372	0.01612	0.01946									1729.83	-6.81e-05	6.47e-05	0.000464
														1730.23	0.02335	0.01607	0.01902									1730.23	-6.93e-05	-3.55e-05	0.000329
														1730.63	0.023	0.01609	0.01858									1730.63	-7.2e-05	-0.000147	0.000173
														1731.03	0.02259	0.01593	0.01844									1731.03	-7.16e-05	-0.000239	1.32e-05
														1731.43	0.02205	0.01539	0.01892									1731.43	-6.42e-05	-0.000294	-0.000153
														1731.83	0.02152	0.01485	0.0194									1731.83	-5.69e-05	-0.000348	-0.00032
														1732.23	0.02111	0.0149	0.01939									1732.23	-4.13e-05	-0.000391	-0.000443
														1732.63	0.02071	0.01501	0.01935									1732.63	-2.49e-05	-0.000434	-0.000562
														1733.03	0.02023	0.01487	0.01953									1733.03	1.75e-06	-0.000441	-0.000642
														1733.43	0.01967	0.0145	0.01993									1733.43	3.84e-05	-0.000414	-0.000684
														1733.83	0.01911	0.01414	0.0203									1733.83	7.58e-05	-0.000382	-0.000718
														1734.23	0.01862	0.01385	0.02037									1734.23	0.00012	-0.00031	-0.000689
														1734.63	0.01812	0.01356	0.02043									1734.63	0.000164	-0.000237	-0.00066
														1735.03	0.01763	0.01301	0.02057									1735.03	0.0002	-0.000152	-0.000606
														1735.44	0.01715	0.01236	0.02074									1735.44	0.000233	-5.96e-05	-0.000539
														1735.84	0.01675	0.01185	0.02068									1735.84	0.000258	2.3e-05	-0.000472
														1736.24	0.01656	0.01174	0.02003									1736.24	0.000261	8.21e-05	-0.000404
														1736.64	0.01638	0.01162	0.01939									1736.64	0.000265	0.000141	-0.000336
														1737.04	0.01616	0.01107	0.01915									1737.04	0.000254	0.000227	-0.000294
														1737.44	0.01594	0.01046	0.01897									1737.44	0.000241	0.000317	-0.000256
														1737.84	0.01579	0.00998	0.01869									1737.84	0.00022	0.000386	-0.00023
														1738.24	0.01571	0.00963	0.0183									1738.24	0.000189	0.000431	-0.000219
														1738.64	0.01564	0.0093	0.01791									1738.64	0.000159	0.000474	-0.000208
														1739.04	0.01566	0.00917	0.01748									1739.04	0.000127	0.000489	-0.000196
														1739.44	0.01568	0.00904	0.01705									1739.44	9.57e-05	0.000505	-0.000184
														1739.84	0.0157	0.00893	0.01673									1739.84	6.9e-05	0.000492	-0.000163
														1740.24	0.01572	0.00885	0.01647									1740.24	4.5e-05	0.000466	-0.000136
														1740.64	0.01573	0.00878	0.01623									1740.64	2.4e-05	0.000432	-0.000103
														1741.04	0.01573	0.00877	0.01608									1741.04	1.23e-05	0.000373	-5e-05
														1741.44	0.01573	0.00875	0.01593									1741.44	5.46e-07	0.000314	3.43e-06
														1741.84	0.01575	0.00892	0.01566									1741.84	-8.13e-06	0.000216	9.39e-05
														1742.25	0.01577	0.00912	0.01536									1742.25	-1.62e-05	0.00011	0.000191
														1742.65	0.01578	0.00928	0.01514									1742.65	-2.17e-05	2.01e-05	0.000296
														1743.05	0.01576	0.00936	0.01501									1743.05	-2.39e-05	-4.88e-05	0.000411
														1743.45	0.01574	0.00945	0.01488									1743.45	-2.6e-05	-0.000116	0.000525
														1743.85	0.01574	0.00954	0.01472									1743.85	-3.03e-05	-0.000136	0.000609
														1744.25	0.01574	0.00963	0.01457									1744.25	-3.46e-05	-0.000156	0.000694
														1744.65	0.01573	0.00963	0.01448									1744.65	-4.19e-05	-0.000142	0.000734
														1745.05	0.01572	0.00959	0.01442									1745.05	-5.11e-05	-0.000107	0.000747
														1745.45	0.01571	0.00954	0.01435									1745.45	-6.13e-05	-6.72e-05	0.000742
														1745.85	0.01569	0.00945	0.01428									1745.85	-7.52e-05	-5.6e-06	0.000669
														1746.25	0.01566	0.00937	0.01421									1746.25	-8.91e-05	5.59e-05	0.000595
														1746.65	0.01557	0.00914	0.01428									1746.65	-0.000108	9.22e-05	0.000455
														1747.05	0.01545	0.00887	0.01439									1747.05	-0.000127	0.000122	0.000298
														1747.45	0.01535	0.00873	0.01437									1747.45	-0.000147	0.000126	0.000133
														1747.85	0.01526	0.00878	0.01415									1747.85	-0.000169	8.94e-05	-4.53e-05
														1748.25	0.01517	0.00883	0.01393									1748.25	-0.00019	5.28e-05	-0.000223
														1748.65	0.01501	0.009	0.01361									1748.65	-0.000197	-1.21e-05	-0.000356
														1749.06	0.01486	0.00917	0.01328									1749.06	-0.000204	-7.74e-05	-0.000489
														1749.46	0.01461	0.00932	0.01301									1749.46	-0.000193	-0.00013	-0.000574
														1749.86	0.0143	0.00944	0.01277									1749.86	-0.000169	-0.000174	-0.000624
														1750.26	0.01397	0.00959	0.01251									1750.26	-0.00014	-0.000211	-0.000658
														1750.66	0.01358	0.00987	0.01213									1750.66	-8.67e-05	-0.000212	-0.00061
														1751.06	0.01319	0.01014	0.01175									1751.06	-3.32e-05	-0.000214	-0.000563
														1751.46	0.01273	0.01032	0.01147									1751.46	2.76e-05	-0.000192	-0.00045
														1751.86	0.01226	0.01047	0.01122									1751.86	9.06e-05	-0.000163	-0.000318
														1752.26	0.01184	0.01073	0.01087									1752.26	0.000143	-0.000142	-0.000178
														1752.66	0.01153	0.01116	0.01033									1752.66	0.000178	-0.000137	-2.53e-05
														1753.06	0.01122	0.01159	0.0098									1753.06	0.000213	-0.000131	0.000128
														1753.46	0.01098	0.01164	0.00965									1753.46	0.000201	-0.000152	0.000252
														1753.86	0.01074	0.01168	0.00952									1753.86	0.000186	-0.000174	0.000375
														1754.26	0.0106	0.01165	0.00943									1754.26	0.000147	-0.000206	0.000456
														1754.66	0.01053	0.01157	0.00936									1754.66	8.78e-05	-0.000246	0.000502
														1755.06	0.01047	0.01147	0.00932									1755.06	2.78e-05	-0.000282	0.000536
														1755.46	0.01044	0.01121	0.00943									1755.46	-3.84e-05	-0.000298	0.000489
														1755.86	0.01042	0.01094	0.00954									1755.86	-0.000105	-0.000314	0.000443
														1756.27	0.01031	0.01046	0.00984									1756.27	-0.000142	-0.000282	0.000344
														1756.67	0.01017	0.0099	0.0102									1756.67	-0.000169	-0.000231	0.000226
														1757.07	0.00998	0.00929	0.01059									1757.07	-0.000176	-0.000159	9.84e-05
														1757.47	0.00968	0.00861	0.01102									1757.47	-0.00014	-4.36e-05	-4.68e-05
														1757.87	0.00939	0.00793	0.01145									1757.87	-0.000105	7.17e-05	-0.000192
														1758.27	0.00899	0.00723	0.01182									1758.27	-2.61e-05	0.000207	-0.000312
														1758.67	0.00858	0.00653	0.01218									1758.67	5.67e-05	0.000345	-0.000429
														1759.07	0.00819	0.00597	0.01235									1759.07	0.000141	0.000461	-0.000511
														1759.47	0.00782	0.00554	0.01236									1759.47	0.000226	0.000558	-0.000558
														1759.87	0.00747	0.00514	0.01233									1759.87	0.000306	0.000644	-0.000596
														1760.27	0.00727	0.005	0.01207									1760.27	0.000343	0.000641	-0.00055
														1760.67	0.00708	0.00486	0.01182									1760.67	0.000381	0.000637	-0.000504
														1761.07	0.00706	0.00503	0.01136									1761.07	0.00037	0.000557	-0.000401
														1761.47	0.00712	0.00533	0.01083									1761.47	0.000338	0.000443	-0.000274
														1761.87	0.00723	0.00567	0.01032									1761.87	0.000292	0.000318	-0.000138
														1762.27	0.00746	0.00613	0.0099									1762.27	0.000213	0.000165	2e-05
														1762.67	0.0077	0.00658	0.00948									1762.67	0.000133	1.22e-05	0.000178
														1763.08	0.00799	0.00713	0.00913									1763.08	5.34e-05	-9.99e-05	0.000311
														1763.48	0.0083	0.00769	0.0088									1763.48	-2.64e-05	-0.000207	0.00044
														1763.88	0.00854	0.00808	0.00867									1763.88	-8.8e-05	-0.000272	0.000541
														1764.28	0.00871	0.00829	0.00874									1764.28	-0.000129	-0.000292	0.000608
														1764.68	0.00887	0.00849	0.00882									1764.68	-0.000168	-0.000308	0.00067
														1765.08	0.00893	0.00853	0.00898									1765.08	-0.000163	-0.000272	0.000644
														1765.48	0.00898	0.00857	0.00913									1765.48	-0.000159	-0.000235	0.000619
														1765.88	0.00896	0.00844	0.00937									1765.88	-0.000136	-0.000195	0.000551
														1766.28	0.00891	0.00821	0.00964									1766.28	-0.000103	-0.000153	0.000462
														1766.68	0.00886	0.00802	0.00985									1766.68	-7.16e-05	-0.000125	0.000368
														1767.08	0.00884	0.0079	0.00987									1767.08	-4.21e-05	-0.000141	0.000261
														1767.48	0.00883	0.00779	0.00989									1767.48	-1.25e-05	-0.000157	0.000153
														1767.88	0.00886	0.00771	0.0098									1767.88	3.34e-06	-0.000208	5.28e-05
														1768.28	0.00889	0.00763	0.00969									1768.28	1.67e-05	-0.000266	-4.66e-05
														1768.68	0.00889	0.00739	0.00971									1768.68	2.79e-05	-0.000301	-0.00013
														1769.08	0.00886	0.00695	0.00988									1769.08	3.65e-05	-0.000305	-0.000194
														1769.48	0.00882	0.00651	0.01005									1769.48	4.5e-05	-0.000308	-0.000256
														1769.89	0.00886	0.00627	0.0099									1769.89	5.15e-05	-0.000251	-0.000285
														1770.29	0.00891	0.00602	0.00975									1770.29	5.8e-05	-0.000193	-0.000313
														1770.69	0.00894	0.0057	0.00963									1770.69	6.17e-05	-0.000107	-0.000331
														1771.09	0.00897	0.00534	0.00952									1771.09	6.37e-05	-3.95e-06	-0.000342
														1771.49	0.00901	0.00497	0.00942									1771.49	6.27e-05	0.000102	-0.00035
														1771.89	0.00904	0.0046	0.00933									1771.89	5.13e-05	0.000215	-0.000351
														1772.29	0.00908	0.00422	0.00924									1772.29	3.99e-05	0.000328	-0.000351
														1772.69	0.00916	0.004	0.00913									1772.69	5.96e-06	0.000391	-0.000343
														1773.09	0.00924	0.00381	0.00901									1773.09	-3.32e-05	0.000442	-0.000333
														1773.49	0.00938	0.00386	0.00878									1773.49	-8.24e-05	0.000461	-0.000317
														1773.89	0.00958	0.00426	0.00837									1773.89	-0.000147	0.000431	-0.000294
														1774.29	0.00978	0.00465	0.00797									1774.29	-0.000211	0.000401	-0.000271
														1774.69	0.00979	0.0048	0.00817									1774.69	-0.000269	0.000361	-0.000231
														1775.09	0.0098	0.00495	0.00837									1775.09	-0.000328	0.000321	-0.000191
														1775.49	0.00972	0.00516	0.00864									1775.49	-0.000369	0.000267	-0.000149
														1775.89	0.00958	0.00543	0.00896									1775.89	-0.000398	0.000204	-0.000108
														1776.29	0.00942	0.00574	0.00924									1776.29	-0.000417	0.000139	-6.77e-05
														1776.7	0.00914	0.00625	0.00932									1776.7	-0.00039	6.69e-05	-3.42e-05
														1777.1	0.00886	0.00676	0.00941									1777.1	-0.000364	-4.92e-06	-7.54e-07
														1777.5	0.00837	0.00701	0.00962									1777.5	-0.000289	-5.98e-05	1.58e-05
														1777.9	0.00782	0.00718	0.00987									1777.9	-0.000201	-0.00011	2.75e-05
														1778.3	0.00724	0.00731	0.01005									1778.3	-9.91e-05	-0.000156	2.91e-05
														1778.7	0.00659	0.00734	0.01012									1778.7	2.4e-05	-0.000197	1.35e-05
														1779.1	0.00595	0.00737	0.01019									1779.1	0.000147	-0.000237	-2.1e-06
														1779.5	0.00536	0.00717	0.01014									1779.5	0.000257	-0.000261	-3.8e-06
														1779.9	0.00476	0.00697	0.01008									1779.9	0.000366	-0.000285	-4.91e-06
														1780.3	0.0043	0.00671	0.00992									1780.3	0.000443	-0.000284	1.2e-05
														1780.7	0.00395	0.0064	0.00965									1780.7	0.000494	-0.000263	4.35e-05
														1781.1	0.00365	0.00609	0.00937									1781.1	0.000532	-0.000239	8.05e-05
														1781.5	0.00361	0.00576	0.00899									1781.5	0.000499	-0.000197	0.000151
														1781.9	0.00358	0.00543	0.00861									1781.9	0.000465	-0.000155	0.000221
														1782.3	0.00372	0.00513	0.0083									1782.3	0.000381	-0.000116	0.000308
														1782.7	0.00392	0.00485	0.00801									1782.7	0.000278	-7.74e-05	0.000402
														1783.1	0.00416	0.00463	0.00779									1783.1	0.000169	-4.7e-05	0.000487
														1783.5	0.00447	0.00456	0.0077									1783.5	4.56e-05	-3.25e-05	0.000556
														1783.91	0.00478	0.00448	0.00761									1783.91	-7.78e-05	-1.81e-05	0.000625
														1784.31	0.00501	0.00458	0.00782									1784.31	-0.000171	-3.04e-05	0.000628
														1784.71	0.00524	0.00468	0.00806									1784.71	-0.000261	-4.49e-05	0.000625
														1785.11	0.00537	0.00486	0.00839									1785.11	-0.000319	-7.15e-05	0.000585
														1785.51	0.00542	0.00509	0.00881									1785.51	-0.000347	-0.000109	0.000511
														1785.91	0.00544	0.0053	0.00923									1785.91	-0.000367	-0.000144	0.000431
														1786.31	0.00525	0.00538	0.0097									1786.31	-0.000327	-0.000153	0.000312
														1786.71	0.00506	0.00545	0.01016									1786.71	-0.000287	-0.000161	0.000193
														1787.11	0.00477	0.00537	0.01043									1787.11	-0.000218	-0.000129	7.28e-05
														1787.51	0.00444	0.00523	0.01063									1787.51	-0.000137	-8.11e-05	-4.78e-05
														1787.91	0.00411	0.00505	0.01071									1787.91	-5.32e-05	-1.9e-05	-0.000157
														1788.31	0.00377	0.00476	0.01054									1788.31	3.52e-05	7.65e-05	-0.000237
														1788.71	0.00343	0.00448	0.01036									1788.71	0.000124	0.000172	-0.000318
														1789.11	0.00319	0.00429	0.00989									1789.11	0.00019	0.000256	-0.000352
														1789.51	0.00295	0.00411	0.00939									1789.51	0.000253	0.000338	-0.000379
														1789.91	0.00275	0.00386	0.00905									1789.91	0.000296	0.00039	-0.000385
														1790.31	0.00258	0.00355	0.00889									1790.31	0.000317	0.000411	-0.000369
														1790.72	0.00243	0.00327	0.00871									1790.72	0.000334	0.000424	-0.00035
														1791.12	0.00252	0.00348	0.00837									1791.12	0.000306	0.000345	-0.000298
														1791.52	0.00261	0.00369	0.00803									1791.52	0.000278	0.000266	-0.000246
														1791.92	0.00276	0.00389	0.00784									1791.92	0.000231	0.000165	-0.000196
														1792.32	0.00295	0.00409	0.00771									1792.32	0.000174	5.37e-05	-0.000146
														1792.72	0.00317	0.00429	0.00754									1792.72	0.000117	-4.76e-05	-0.000108
														1793.12	0.00345	0.00451	0.00724									1793.12	5.97e-05	-0.000119	-9.96e-05
														1793.52	0.00373	0.00473	0.00693									1793.52	2.27e-06	-0.000189	-9.16e-05
														1793.92	0.00395	0.00466	0.00663									1793.92	-2.91e-05	-0.000181	-0.000135
														1794.32	0.00416	0.00452	0.00633									1794.32	-5.59e-05	-0.000159	-0.000187
														1794.72	0.00432	0.00432	0.006									1794.72	-6.48e-05	-0.000117	-0.000252
														1795.12	0.00443	0.00403	0.00561									1795.12	-5.11e-05	-5.01e-05	-0.000331
														1795.52	0.00454	0.00374	0.00522									1795.52	-3.67e-05	1.67e-05	-0.00041
														1795.92	0.00465	0.00366	0.00472									1795.92	-1.54e-06	7.95e-05	-0.00048
														1796.32	0.00475	0.00357	0.00421									1796.32	3.36e-05	0.000142	-0.000549
														1796.72	0.00484	0.0035	0.00398									1796.72	6.63e-05	0.000179	-0.000588
														1797.12	0.00493	0.00345	0.0039									1797.12	9.75e-05	0.0002	-0.00061
														1797.53	0.00504	0.00346	0.00387									1797.53	0.000122	0.000217	-0.000627
														1797.93	0.00526	0.00368	0.004									1797.93	0.000122	0.000217	-0.000627
														1798.33	0.00548	0.0039	0.00414									1798.33	0.000122	0.000217	-0.000627
														1798.73	0.00577	0.00407	0.00452									1798.73	0.000122	0.000217	-0.000627
														1799.13	0.00608	0.00424	0.00496									1799.13	0.000122	0.000217	-0.000627
														1799.53	0.00639	0.00437	0.00537									1799.53	0.000122	0.000217	-0.000627
														1799.93	0.00672	0.00446	0.00574									1799.93	0.000122	0.000217	-0.000627
														1800.33	0.00705	0.00454	0.00612									1800.33	0.000122	0.000217	-0.000627

## Sheet: Figure 6
Fig 6b						Fig 6c
	FUS		FUS-DNAJB6				Native b-sheet, coils, turns	Error %	Intermolecular Parallel b-sheet	Error %	Intermolecular Antiparallel b-sheet	Error %
1464	0.36917	1464	0.69267			FUS	75	2	9	2	16	2
1466	0.34881	1466	0.64084			FUS-DNAJB6	71	2	16	2	13	2
1468	0.34662	1468	0.65901
1470	0.3686	1470	0.65373
1472	0.33022	1472	0.57273
1474	0.29054	1474	0.5995
1476	0.2813	1476	0.58466
1478	0.26383	1478	0.53752
1480	0.25235	1480	0.48508
1482	0.24985	1482	0.47807
1484	0.25408	1484	0.44861
1486	0.23948	1486	0.40222
1488	0.23987	1488	0.3989
1490	0.25447	1490	0.38549
1492	0.28497	1492	0.35735
1494	0.32218	1494	0.36572
1496	0.35241	1496	0.37279
1498	0.35953	1498	0.3698
1500	0.35045	1500	0.35622
1502	0.4083	1502	0.40833
1504	0.42536	1504	0.38568
1506	0.40643	1506	0.37058
1508	0.45561	1508	0.43212
1510	0.55815	1510	0.49986
1512	0.57585	1512	0.51506
1514	0.6092	1514	0.51733
1516	0.59944	1516	0.5428
1518	0.69668	1518	0.56618
1520	0.57685	1520	0.52829
1522	0.69388	1522	0.55971
1524	0.62555	1524	0.54389
1526	0.65591	1526	0.59399
1528	0.67926	1528	0.64078
1530	0.72638	1530	0.66068
1532	0.78961	1532	0.68563
1534	0.75405	1534	0.73292
1536	0.83687	1536	0.76179
1538	0.79038	1538	0.75108
1540	0.75583	1540	0.78314
1542	0.74364	1542	0.74261
1544	0.77796	1544	0.80348
1546	0.80635	1546	0.75381
1548	0.79514	1548	0.75671
1550	0.78502	1550	0.75572
1552	0.73936	1552	0.7335
1554	0.7464	1554	0.69958
1556	0.68434	1556	0.65751
1558	0.66427	1558	0.6647
1560	0.64488	1560	0.6316
1562	0.65151	1562	0.62881
1564	0.62294	1564	0.61356
1566	0.57619	1566	0.58663
1568	0.5731	1568	0.6217
1570	0.60361	1570	0.61951
1572	0.58497	1572	0.61883
1574	0.5899	1574	0.63997
1576	0.5579	1576	0.62951
1578	0.56778	1578	0.63078
1580	0.53479	1580	0.60484
1582	0.55597	1582	0.60237
1584	0.53521	1584	0.58875
1586	0.53314	1586	0.56943
1588	0.56068	1588	0.59238
1590	0.57519	1590	0.59487
1592	0.56075	1592	0.6001
1594	0.55723	1594	0.61377
1596	0.59553	1596	0.62637
1598	0.57545	1598	0.60913
1600	0.551	1600	0.59693
1602	0.57567	1602	0.62067
1604	0.56311	1604	0.61684
1606	0.55443	1606	0.60163
1608	0.55951	1608	0.61973
1610	0.59479	1610	0.64651
1612	0.6055	1612	0.65086
1614	0.58987	1614	0.68803
1616	0.63506	1616	0.65117
1618	0.62586	1618	0.6801
1620	0.64514	1620	0.66799
1622	0.60036	1622	0.65198
1624	0.68828	1624	0.7081
1626	0.68069	1626	0.73842
1628	0.72307	1628	0.76333
1630	0.76221	1630	0.77371
1632	0.77392	1632	0.78396
1634	0.74728	1634	0.76974
1636	0.81962	1636	0.81719
1638	0.85191	1638	0.84174
1640	0.80248	1640	0.83766
1642	0.824	1642	0.88009
1644	0.77873	1644	0.83722
1646	0.84547	1646	0.86494
1648	0.87525	1648	0.93994
1650	0.892	1650	0.94326
1652	0.84998	1652	0.9037
1654	0.8826	1654	0.9754
1656	0.88783	1656	0.99601
1658	0.8935	1658	0.93678
1660	0.83085	1660	0.91238
1662	0.83879	1662	0.91622
1664	0.7883	1664	0.85878
1666	0.76563	1666	0.83075
1668	0.71961	1668	0.81608
1670	0.73601	1670	0.81372
1672	0.69339	1672	0.74355
1674	0.60654	1674	0.69985
1676	0.62977	1676	0.69211
1678	0.5663	1678	0.63657
1680	0.53302	1680	0.59238
1682	0.48292	1682	0.5578
1684	0.39191	1684	0.49173
1686	0.40334	1686	0.47691
1688	0.37831	1688	0.45232
1690	0.33871	1690	0.41501
1692	0.29239	1692	0.38029
1694	0.28935	1694	0.33143
1696	0.2418	1696	0.32229
1698	0.21153	1698	0.31447
1700	0.16341	1700	0.26528
1702	0.14297	1702	0.22844
1704	0.10744	1704	0.201
1706	0.07833	1706	0.20054
1708	0.07926	1708	0.18801
1710	0.06379	1710	0.17894
1712	0.05772	1712	0.17911
1714	0.0511	1714	0.1796
1716	0.04681	1716	0.17041
1718	0.0272	1718	0.16127
1720	0.04237	1720	0.16234
1722	0.03302	1722	0.16072
1724	0.02013	1724	0.15003
1726	0.02322	1726	0.15619
1728	0.01963	1728	0.1526
1730	0.01581	1730	0.15707
1732	0.01026	1732	0.14743
1734	0.01653	1734	0.17765
1736	0.00456	1736	0.1653
1738	0.00583	1738	0.1643
1740	-0.0017	1740	0.16224
1742	-0.0029	1742	0.14459
1744	-0.0239	1744	0.11976
1746	-0.01274	1746	0.1139
1748	-0.00688	1748	0.09888
1750	-0.02785	1750	0.08257
1752	-0.02476	1752	0.08721
1754	-0.01589	1754	0.08046
1756	-0.01687	1756	0.06973
1758	-0.03701	1758	0.07551
1760	-0.05128	1760	0.0615
1762	-0.03894	1762	0.06548
1764	-0.03295	1764	0.06579
1766	-0.02236	1766	0.06476
1768	-0.0434	1768	0.05139
1770	-0.05997	1770	0.05106
1772	-0.06609	1772	0.05875
1774	-0.04732	1774	0.05235
1776	-0.05472	1776	0.05806
1778	-0.06493	1778	0.05791
1780	-0.0562	1780	0.04898
1782	-0.03097	1782	0.03972
1784	-0.072	1784	0.0405
1786	-0.06517	1786	0.04323
1788	-0.06333	1788	0.04104
1790	-0.06763	1790	0.04988
1792	-0.06327	1792	0.04554
1794	-0.06964	1794	0.04627
1796	-0.09849	1796	0.02862
1798	-0.0914	1798	0.0258
1800	-0.1065	1800	0.02815

## Sheet: Figure 7
Fig 7b
	83	84	85	86	87	88	89	90	91	92	93	94	95	96	97	98	99	100	101	102	103	104	105	106	107	108	109	110	111	112	113	114	115	116	117	118	119	120	121	122	123	124	125	126	127	128	129	130	131
Y	0.2108651769392192	0.0266349	0.3148186147558653	-0.140243	0.394184	-0.190187	0.2075351713080325	0.2042007234083318	0.211776	-0.26638	-0.45726	-0.877779	-0.292471	-0.833599	-0.820574	0.284127	-0.246863	0.0871191	1.0840809899039896	-1.0162	0.22519815808130936	0.13553345676457113	0.3020902269046072	0.6118812014474097	0.8321805397532713	0.3287124740564958	0.4022558608679483	1.0419781186850654	0.5308992676484472	0.0822525	-0.15311	0.3714191384485922	0.5864243313156363	-0.207134	0.0444938	-1.28227	0.5745414930592654	0.23637218446874972	-2.98233	0.5580178701001277	0.18813481424938133	0.23140729564310586	-0.118218	0.25199592602192544	0.0564318	0.038406048134328116	0.00242399	0.037017	-0.0865636
W	0.2286778102899557	-1.20539	-0.226499	-0.395542	0.14743866895050595	-0.724892	0.15170487112568345	0.00615409	0.2641078091663051	-1.02667	-0.3557	-0.937917	-1.3407	-1.88077		-0.0345115	-0.962538	-0.270057	0.5562894765782918	-1.61033	-0.289501	0.030636975077819636	0.12491554503346118	0.2971248914109858	0.5653617083378049	-3.286	-1.49699	0.5958537246458342	0.9048275380153898	0.3198098243611883	-0.676553	-0.258705	0.29139625792611756	-2.2321	-2.25995	-4.18199	0.3562589131696861	-1.96839	-3.3925	0.32513372658287554	0.5348492259269093	0.3193463520225977	-0.384338	-0.00780162	0.089068	-0.224659	-0.139686	-0.0355766	-0.152102
V	0.2767787232437381	0.10296256369964588	0.2730647963964133	-0.0534672	-0.000761062	-0.113408	0.10562220967390015	0.10743868470537218	-0.0200197	0.15319230520247132	-0.450318	-0.465864	0.0327523	-1.11812	-4.3085	0.3501931621916433	0.7182106128265004	-0.166208	0.33649822661678863	-0.620382	0.673767	-0.236157	0.317335	0.737565	0.9591772575179252	-0.224331	0.8110966229229905	0.7797613669013099	0.6790669842477642	0.3330657177833894	-0.373773	0.455046	0.5351335635692936	-0.560208	-0.41958	-2.86814	0.4111701126624581	0.19561090975248102	-0.812231	-0.285715	0.5096684470672541	0.41245583779740375	-0.146986	0.10230859274432293	0.0880602	0.0223248	-0.0823107	0.10262126635087712	0.034416882008467375
T	0.31074843670287816	0.21045556840275764	0.2011939761703527	0.3153491555419865	0.25052152497440366	0.13558733785285673	0.27112882722521475	0.36602523490168454	-0.0603378	0.2067812502685482	-0.332045	-0.243781	-0.0599963	-0.627354	-2.92266	0.3719656891340316	-0.185407	-0.171908	0.853406	-0.338979	0.40673051657806447	-0.368807	-0.174108	0.5993472669970245	0.9177983416005623	0.057083000191272285	0.5744169781180907	0.8239326839825466	0.557171	0.175411	0.1436847781934746	0.5240904974618775	0.21694457015283933	-1.26787	0.018643208508740787	-0.126399	0.35116724840204766	0.0331655	-0.696678	0.4012967932017646	0.40820332098036105	0.5948214219264504	-0.174313	0.15271056716238615	0.1363041996338227	-0.0863659	-0.156736	0.0931624	-0.0486166
S	0.22371368262263816	0.17977524851714335	0.13652958417780134	0.15862882874250284	0.0922296	-0.0823208	0.1635501750864261	0.3303090842315581	-0.135723	0.0791403	-0.409081	-0.073228	0.13349275656598739	-0.331466	-2.07145	0.0374392	-0.298567	-0.139248	0.813351	-0.348276	0.28657180313538283	-0.070767	0.4552116114095031	0.8322029040007737	0.8948389540619586	0.053530863099266475	0.6553584328346671	0.7705077251860145	0.5599781037526652	0.273887	-0.482443	0.22955938316282515	0.44253898588303864	-0.567568	-0.253764	-0.044595	0.360893	0.0789302	-0.193013	0.301046	0.4219011241119395	0.40093402318003846	-0.0817261	0.18072473098402195	0.0582826	0.0701047	0.010312192286017471	0.1809993056575498	-0.00777553
R	0.22793572886165708	-0.0883305	0.17898301462759242	-0.183125	0.10182294150370311	-0.255333	0.15871138941141827	0.0643969	-0.189154	0.13008286833689653	-0.426101	0.0681789	-0.416337	-0.478652	-2.98121	-0.669605	-0.211657	-0.0789225	0.67645	-1.30946	-0.141467	-0.121489	0.4434131687292002	0.2723450189036597	0.6175937638234568	-0.320279	0.0347196	0.3593694239429236	0.19131039381125017	0.0625172	-1.01446	-0.00901254	0.17030604940813096	-2.48451	-1.46288	-0.715658	0.3788373498213218	-1.05463	-2.26689	0.24429418795937438	0.20059360100166493	0.15626010980777674	-0.190759	-0.0210554	-0.0162764	-0.189135	-0.081292	0.0522096	-0.0799133
Q	0.29274524747214636	-0.0346282	0.3293687355745865	0.5434816316200496	0.14333347925080075	0.12474722336538997	0.20070299261162036	0.3759172160660833	0.12467937743382349	0.24672838298329974	-0.435839	0.1256215269473301	0.11064644499513025	-0.583711	-1.50385	0.020076362615340317	-0.493113	0.0929433	0.6322051514598606	0.0037806	0.40802168909822506	-0.220276	0.6242040731635491	0.5313929156601119	0.8053859456943929	0.6479370026442678	0.4601162348728544	0.6125373732749456	0.5614268532264513	0.18613916452849052	-0.360635	0.5598818723348881	0.38891932901434567	0.2860970443442882	-0.0656738	0.012472629381896362	0.2744997546109976	0.21899399148748677	-0.203676	0.5273002258642834	0.35047737795099354	0.31844446367541934	-0.0656962	0.1772075389703682	0.28710413036067417	-0.125646	-0.134988	0.1328280149783537	-0.0133228
P	0.1538950775868974	0.050961789084296466	0.348831	0.10328604104129535	0.1463723337544724	-0.0149371	0.1834851710012395	0.2592708356284885	-0.212916	-0.19112	0.18261616400986636	-0.484488	0.36253316742289593	0.6784270765304313	-0.416482	-0.0264712	-0.574978	-0.0733399	-0.401229	-0.241612	-0.195997	0.1269456666100867	-0.586364	0.4368577535811107	0.7285114027229314	0.6632324833535012	0.7545092087504531	0.037886476882583696	0.2826142804119721	0.0630177	0.12351369857188145	0.2177069766564421	0.5528738836939423	0.29085549440964853	-0.256524	0.38411128256698274	0.46296967613094786	0.052326506873997904	-0.318603	0.4187000047615361	0.23088841667399038	0.4606347414646686	-0.181347	0.0855362	-0.050795	0.1169084504608634	-0.0331686	0.0617654	-0.0171308
N	0.15665791562850523	0.14280996903367738	0.25299872919607824	0.3328190442666293	0.12525237667310554	0.00772952	0.19667557122371732	0.5523207186885567	-0.0313809	0.20509497881159375	-0.316225	-0.0961282	0.0749542	-0.586343	-0.261519	-0.00329213	-0.554072	-0.148418	0.6550493442441585	-0.29881	0.3992431667623606	-0.187954	0.5118659978416006	0.7561003564873704	1.0638355949523524	-1.1729	0.21208715568989597	0.7800293872057094	0.25222493384034333	0.1833415366826399	0.0214615	0.4253290077822379	0.370691	-0.107677	-1.01148	-0.0396341	0.31578031513424565	0.055774	-0.00687554	0.4129135060532679	0.3851437588741091	0.45916650068261805	-0.0154627	0.13372620057092277	0.00356989	0.00937559	-0.075962	0.21564882122789072	0.0984414
M	0.33902119811894876	-0.0557311	0.13023965754153874	-0.0980693	0.17311856800086806	-0.0788522	0.17214558315409983	0.24171195684619773	0.0440506	0.0790388	-0.0921724	-0.223043	-0.2329	-1.37696	-2.25708	0.15522406044712383	-0.133591	-0.239638	0.6406400588245081	-0.847403	0.7393225136907083	-0.111952	0.39051737730918845	0.5672025435295153	0.750441	-0.46155	0.40281464114927307	0.5749536167587466	0.631612	0.25779187249890556	-0.207553	0.4060230836821671	0.2888104645951785	-1.65768	-0.338666	-2.98356	0.11447760983677506	-0.0423103	-1.12116	0.38414217451955224	0.6409154648059578	0.10397664318119935	-0.273164	0.1650199291932473	0.10844623524736671	-0.166548	-0.194243	0.16914489082116202	0.0888851
L	0.0865989	-0.391734	0.1443991983222977	-0.0711088	-0.0312697	-0.364811	-0.179818	-0.0201452	-0.868384	-0.156554	-0.455276	-0.445665	-0.698057	-2.18082	-3.41107	0.2994771149624406	0.18898191227497113	-0.305451	0.20345588010028515	-0.98365	0.021929373813975465	-0.0187304	0.1988851223078293	0.47647270239694245	0.7536798692963539	-1.37001	0.37722987981084893	0.6482347091376247	0.9258500592112103	0.2773014918664677	-0.658802	0.47485965554107856	0.4719980310100104	-2.18083	-0.97007	-4.22375	0.2209285586894562	-0.213991	-1.3259	-0.0254347	0.3760887094410145	0.2631512768965125	-0.206278	0.0742172	0.00465488	-0.276995	-0.148942	0.0999523	-0.0538739
K	0.253244	0.1277417561755366	0.18644071579038832	0.40823506588782066	0.1616774985164517	-0.150173	0.3525244835417779	0.2531946123522563	-0.135486	0.2620047408376589	-0.332645	0.18657917707120633	0.1780779075893282	-0.506421	-3.63745	-0.847874	-0.13685	-0.0201207	0.7690538615148748	-1.56951	0.016736841080174345	-0.198604	0.331832	0.5640975674005507	0.7757917047282058	-0.34275	0.047777	0.44272304137621316	0.3891068611591924	-0.0283525	-0.536355	-0.260864	0.16839221632289228	-2.27209	-2.23973	-1.50798	0.0769802	-0.555938	-1.98731	0.0283321	0.0915424	0.0710156	-0.158193	0.15215484629606202	0.0470397	-0.293362	-0.178026	-0.0183517	-0.0183893
I	0.015698386716459557	-0.362397	0.17006552026110666	-0.161437	-0.113165	-0.310842	-0.364282	0.024927202918726823	-1.23154	-0.0859567	-0.765908	-0.516421	-0.520228	-1.1924	-3.5237	0.4870336045950844	0.6518489776056697	-0.336967	0.032510211989767834	-0.616193	0.3110613757338778	-0.0892239	0.0299958	0.40559330481289524	0.8007572456162197	-0.706069	0.4110981349810471	0.554213	0.582607	0.42753744382885883	-0.421313	0.1558197292806656	0.5208690915343803	-1.30127	-1.14745	-3.79116	0.357687	-0.232311	-1.15461	-0.440196	0.17438310459517825	0.2621014009029675	-0.0728452	0.0314413	-0.115413	-0.203748	-0.163356	-0.0163015	0.014987728957118506
H	0.25814206768285414	-0.010966	0.1980794535445807	0.24445241357916103	0.1473804914500883	-0.0404258	0.2724174693448002	0.2833042515824245	0.0873268	-0.00367536	-0.16669	-0.102336	0.13657393657909636	-0.776021	-0.231114	0.45929224470798463	-0.468213	0.0949527	0.8094010319043222	-0.604505	0.30031247673719164	-0.612651	0.4364686671993007	0.600833	0.7311969685039129	0.28494890855066013	0.7346243210282206	0.5647735363097499	0.3086445504957212	0.054975133904958236	0.21073259803358882	0.2026969476104665	0.29335227168390415	-0.242265	-0.327383	0.17507162283216854	0.49118893692420573	0.2381090505036628	-0.938965	0.22504151197949224	0.5254638142943896	0.4902137357905667	-0.144273	0.23952102048259918	-0.101721	-0.25303	-0.0217076	0.18285348988688863	-0.0659048
G	0.23383822169820853	0.16544123836591917	0.1999384899079036	0.2931585262055622	0.083022	0.13001569302244417	0.2645142335164876	0.22215470861602266	-0.0148967	-0.00252153	-0.288293	-0.367458	-0.286366	-0.400937	-3.1894	0.047503974467676666	-0.360074	-0.133762	0.0667001	-0.533186	-0.0649644	-0.245498	0.6841459040781315	0.6997945395530313	0.8897636256663043	0.0624802	0.29226283749137616	0.7006483330253094	-0.0615094	0.3833034309026402	-0.332526	0.31226587989657223	0.27488278728914356	-0.0479974	-0.246009	0.0872643	0.29905267009333675	0.020985179719437502	-0.0170675	0.3690152473543354	0.40445061542424593	0.35923210189105287	-0.0874193	0.1281467267567151	0.18324291498686665	-0.031965	-0.105228	0.1866108468445004	0.044121390202604714
F	0.1781628600590466	-0.102119	0.1362809678258377	0.018706584780515158	0.16389652360777462	-0.420719	0.19891314564691645	-0.0233636	0.20420726684783885	-0.167895	0.15933363913267828	-0.839015	-0.416246	-1.85071	-3.34261	0.17986706370167302	-0.781353	0.6715482791914973	0.4564875998687573	-0.876326	0.6813218949368255	0.6166189791010304	0.15637093798608184	0.7279411836706684	0.47140173085456216	-1.91342	-0.572412	0.6194223904972456	0.7214332775648903	0.5129454339901599	-0.684889	0.1782034284290059	0.32589222713104005	-1.35557	-1.00077	-3.98066	0.3890818402643141	-0.787128	-2.554	0.4144855068656718	0.29821424280697095	0.0896157	-0.253906	0.15884261572662825	-0.159051	-0.243648	-0.230633	0.051180931445393194	-0.102477
E	0.36369177214712295	0.2334318779059149	0.22658447785623592	0.32186616879356333	0.19854619766529258	0.1381379580484566	0.4614666894049913	0.3673664931221657	-0.130917	0.3762897321195179	-0.442171	-0.683173	0.26079524602169835	-0.276069	0.4295952691377411	0.6510140031656705	-0.54733	-0.240976	1.0654732626362895	0.788095	1.0639842703000377	-0.127466	0.8173833703019961	0.8328671917732687	1.0484116919659963	0.9100358350911483	0.5415474812548222	0.480155	0.8332250185026006	0.334026	0.4495713265136596	0.34093766551197663	0.517764	0.39016439580460477	0.36812712868255915	-0.143669	0.4064631280485778	0.3525765267452758	0.330919	0.7138834238513776	0.6499300195568445	0.18599411035127061	0.41344143967945923	0.3614126275051119	0.26505528973995984	0.0464056	-0.0641074	0.2700704573365156	0.2331485154719518
D	0.1933092171877887	0.20159136273015396	0.2667381604146122	0.42319356470772546	0.16259711735520063	0.1808244657433871	0.4359793058330745	0.34988910797146733	-0.000728588	0.0564275	-0.683208	-0.730746	0.23896711961230868	-0.71829	0.6862267042606177	0.6542167615001695	-0.834692	-0.290244	0.7102900909898932	0.850784	-0.0190952	-0.243176	0.7669864421053458	0.8198916747127414	1.1733394141767608	0.8624043373553425	0.6928204002853023	0.6265095756901098	0.3512588150034552	0.5124897216059624	0.23501273184547436	0.6807738681765522	0.7159327327313146	0.4119014892862501	0.4127793071182106	0.500153	0.37715403645444884	0.22295285166906448	0.3135135873613279	0.18952578921253566	0.5554744067228703	0.6949095163373645	0.20801455711665115	0.47040854253172093	0.19192966951360668	0.0962633	-0.01015	0.19761907078984384	0.2722652798510514
C	0.3310672581780136	0.0875289	0.21667810343371846	-0.135963	0.059543	-0.164588	0.22314893575744776	0.12061618359369625	0.23707143654209067	0.26645830289196154	0.00361541	-0.295115	0.14570497374235747	-0.440536	-3.31961	0.0383409	-0.270494	-0.213174	0.7522393247581213	-0.562316	0.9226554667405209	-0.291083	0.6043341544935344	0.8228260975753243	0.9216623031691099	-1.00742	0.6346770501449646	0.8020323820871152	0.5175813301861283	0.5431873643164451	-0.411973	-0.078782	0.27356503024105777	-0.898738	-1.24991	-1.9107	0.5537106425632999	-0.162976	-1.54524	0.39038073368161874	0.473315	0.4880497942612958	-0.000749247	0.20109462960713778	0.141852	-0.192641	-0.0680772	0.1748537508474463	0.013996792324930485
A	0.1783028489159538	0.11946238752802531	0.23733865759418987	0.11535992491274184	0.0484398	0.0870701	0.21235059106360185	0.24458554636658686	0.00573112	0.12181801422770004	0.0880172	-0.270018	0.0765876	0.4700157880111478	-3.49193	0.3866457721785869	-0.641277	-0.159523	0.8916122645586856	-0.484092	0.8880163767167687	-0.342372	0.3994631481912333	0.6718929542620653	0.8547533906215979	0.37543968468645555	0.752578	0.822244	0.3058137389946113	0.17203467325505076	-0.379683	0.3667118246819436	0.4495855395042706	-0.32612	-0.194994	-1.38236	0.3307778506081085	-0.0745362	-0.563809	0.37688910153800376	0.43894184902050687	0.6411075849445853	-0.0307152	0.18555078288241336	0.14988890339641583	-0.0724848	-0.0713379	0.062424	0.0161464
*	-1.0357	-0.987181	-1.11649	-1.10188	-1.23384	-1.06826	-0.982315	-0.801931	-0.986852	-0.895043	-1.36783	-0.554405	-0.86827	-0.774733	-1.01478	-1.12278	-1.23445	-1.06389	-0.702679	-1.31054	-0.729743	-0.493049	-0.639232	-1.57506	-1.30222	-0.87205	-0.917077	-1.24772	-1.42172	-0.975134	-1.20108	-0.713632	-0.8373	-0.94217	-1.07956	-1.38956	-0.929063	-0.703076	-1.07918	-1.03142	-0.865354	-0.831757	-0.855173	-1.02611	-0.895733	-0.757702	-1.16003	-1.10113	-0.76721
Fig 7c
		LGMDD1 Mutations						VUS- Predicted LOF							VUS- Predicted Functional						Predicted Enhanced Activitiy
	DNAJB6	DNAJB6-F89I	DNAJB6-F93L	DNAJB6-P96L		DNAJB6	DNAJB6-V99A	DNAJB6-F100S	DNAJB6-E102K	DNAJB6-T137M	DNAJB6-T159I		DNAJB6	DNAJB6-F100S	DNAJB6-R127S	DNAJB6-R135Q	DNAJB6-F157Y		DNAJB6	DNAJB6-R101E	DNAJB6-R107D	DNAJB6-F140D	DNAJB6-G160D	DNAJB6-G171D	DNAJB6-G182E	DNAJB6-S192T
	1.02241	0.709403	0.712382	0.209827		1.01969	0.73288	0.954222	0.419818	1.00525	0.834041		1.02054	0.954222	1.05528	1.02289	0.997034		0.991957	1.15315	1.08043	1.06476	1.22325	1.23334	1.29061	1.44924
FUS	1.01217	0.692831	0.502348	0.210944		0.98392	0.735341	0.920422	0.409973	0.979326	0.824977		1.01516	0.920422	1.05511	0.98797	0.945165		0.97553	1.14203	1.11893	1.03629	1.10531	1.24299	1.3158	1.49627
	0.965429	0.672908	0.694507	0.20331		0.99639	0.726809	0.87891	0.393894	0.957011	0.815577		0.964302	0.87891	1.03077	0.965477	0.905886		1.03251	1.18994	1.15503	0.995159	1.11349	1.25499	1.34572	1.48742
Fig 7d	Unprocessed blot provided in Supplementary Figure 30
	DNAJB6	DNAJB6-F89I	DNAJB6-F93L	DNAJB6-P96L		DNAJB6	DNAJB6-V99A	DNAJB6-F100S	DNAJB6-E102K	DNAJB6-T137M	DNAJB6-T159I		DNAJB6	DNAJB6-F100S	DNAJB6-R127S	DNAJB6-R135Q	DNAJB6-F157Y		DNAJB6	DNAJB6-R101E	DNAJB6-R107D	DNAJB6-F140D	DNAJB6-G160D	DNAJB6-G171D	DNAJB6-G182E	DNAJB6-S192T
	0.962314	0.558221	0.668605	0.240685		0.986903	0.525085	0.640077	0.396105	0.940207	0.86329		0.996896	0.640077	0.985155	0.870375	0.899525		1.01968	0.950223	0.907259	0.923836	0.992823	1.10729	1.26416	1.13495
TDP-43	1.04182	0.557249	0.658636	0.243116		0.998423	0.550182	0.639048	0.390962	0.94103	0.871387		0.998313	0.639048	1.039	0.866934	0.891833		0.975774	0.910477	0.880951	0.925154	1.00007	1.14376	1.24856	1.14271
	0.995867	0.579374	0.654017	0.236065		1.01467	0.549976	0.6265	0.391785	0.92519	0.822196		1.00479	0.6265	1.01208	0.907015	0.892845		1.00454	0.933946	0.899689	0.956791	1.02402	1.16573	1.1866	1.1234
Fig 7e
	EYFP	DNAJB6	DNAJB6-G160D	DNAJB6-G171D	DNAJB6-G182E	DNAJB6-S192T
	1	0.312554	0.315755	0.307781	0.0482905	0.163112
	1	0.432334	0.379854	0.112836	0.182448	0.190932
	1	0.45807	0.580784	0.124104	0.0376526	0.0577258
[truncated: 63 more columns]

## Sheet: Figure 8
Fig 8b					Fig 8c
Control + GFP	ALS-FUS + GFP	Control + DNAJB6	ALS-FUS + DNAJB6		Control + GFP	ALS-FUS + GFP	Control + DNAJB6	ALS-FUS + DNAJB6
1.01968	0.819971	1.01968	0.910226		254.545	336.535	273.159	267.203
1.012	0.844935	0.988958	0.960154		270.948	367.919	293.134	289.43
0.975516	0.781565	0.962074	0.981277		245.142	377.743	256.992	277.385
0.992799	0.770683	1.00432	1.01008		253.543	356.518	260.359	255.632

## Sheet: Sup Fig 2
S Fig 2a			S Fig 2b			S Fig 2c			S Fig 2d
	Log10(Replicate 1 CPM)	Log10(Replicate 2 CPM)		0.996412			Log10(Replicate 1 CPM)	Log10(Replicate 2 CPM)		0.991492
	3.14027	3.26013		0.985097			3.79702	3.81371		0.99314
	2.82865	2.98371		0.993192			3.5802	3.69917		0.987268
	3.20119	2.98001		0.996195			3.69245	3.65685		0.995921
	4.05688	4.0187		0.990219			4.448	4.39674		0.993441
	3.66602	3.65061		0.98883			3.92589	4.06258		0.994495
	4.57066	4.56581		0.994445			5.00982	4.98537		0.993107
	4.07245	4.09109		0.991842			4.56586	4.56047		0.989556
	1.96155	1.95322		0.991339			2.17316	2.25201		0.993669
	4.20504	4.17118		0.997083			4.71393	4.79942		0.985435
	4.02122	4.03174		0.998258			4.64557	4.61581		0.987932
	4.08243	4.15783		0.993254			4.72711	4.66965		0.995421
	4.25842	4.25563		0.993851			4.5786	4.61071		0.991774
	3.98499	3.98555		0.995724			4.33716	4.25049		0.990127
	3.40871	3.64422		0.995582			3.67591	3.91806		0.994085
	5.10249	5.09436		0.990886			5.35053	5.3823		0.984924
	4.35168	4.40917		0.99085			4.71459	4.73044		0.991481
	4.07822	4.01972		0.996501			4.34925	4.32829		0.996224
	2.89329	2.34319		0.993874			2.55549	2.36596		0.993582
	3.13765	3.21932		0.987498			2.46122	1.95098		0.988357
	3.02396	2.76916		0.991827			2.30444	1.55304		0.991598
	3.03743	2.44331		0.996514			3.38519	3.333		0.988888
	3.27041	2.90746		0.992747			3.00341	2.95531		0.984863
	2.09625	2.70422		0.992672			3.19798	3.29734		0.988276
	2.98086	3.14736		0.992773			3.26699	2.91003		0.985302
	3.00295	3.07915		0.994747			3.32292	3.1385		0.984335
	2.88395	3.35431		0.993838			3.17571	2.87526		0.990356
	2.77142	2.77515		0.994269			3.28315	3.14411		0.99165
	3.07852	3.03568		0.995148			3.01459	2.87006		0.987836
	3.34012	3.36515		0.995749			2.55549	2.1551		0.989204
	3.16813	3.11595		0.991027			3.14411	2.92411		0.993697
	3.82107	3.85926		0.987873			2.26493	2.33119		0.991478
	3.28565	3.3448		0.991175			3.41547	3.38715		0.991878
	3.92362	3.89725		0.993867			3.38362	3.55413		0.993104
	2.74623	2.57459		0.997427			2.74205	2.6042		0.990177
	3.41152	3.62532		0.9974			2.8512	2.99631		0.987353
	3.52654	3.43427					3.40511	3.39346
	3.37348	3.38018					3.52817	3.11235
	3.67604	3.71392					2.38987	2.39814
	3.97897	3.97629					3.19556	3.0002
	4.04139	3.8868					2.43407	2.25201
	2.84444	2.90746					2.74205	2.44235
	3.74167	3.67526					2.59592	2.12707
	3.35791	3.33834					2.49901	2.4695
	3.33513	3.35743					2.51091	2.45613
	2.0341	1.21286					2.37407	1.90523
	3.24238	3.33178					2.51091	2.2732
	3.37955	3.38895					4.01899	4.03269
	3.41709	3.49161					4.17925	4.06559
	3.02396	3.14736					4.16125	4.10935
	3.8506	3.85035					2.08884	2.39814
	4.87087	4.88887					2.90175	2.69917
	4.99927	5.00752					2.88719	2.96802
	4.96132	4.90663					3.04308	3.07156
	2.75267	2.71801					2.17316	1.4281
	2.72634	2.82031					3.43267	3.3626
	2.72634	2.86607					1.64168	1.90523
	3.78408	3.96066					2.05665	1.79608
	3.05049	2.64422					3.68544	3.69371
	4.23529	4.18552					3.35095	3.36762
	3.15821	3.40737					3.18575	3.21816
	3.39873	3.18367					2.26493	2.12707
	3.30755	3.29385					0.942711	0.950984
	4.18616	4.1566					3.03962	2.85407
	3.85516	4.007					3.68307	3.5732
	3.71395	3.62783					3.81661	3.82256
	2.83397	2.62783					3.81777	3.69135
	1.22119	1.21286					3.75227	3.38235
	3.82271	3.88031					3.8137	3.59934
	3.90738	3.89229					3.78282	3.78029
	4.02053	4.04632					3.39603	3.4043
	4.02465	3.9297					3.32292	3.28944
	3.86563	3.65612					3.26699	3.25201
	3.90872	3.77217					3.7847	3.85299
	3.85009	3.90217					3.87111	3.96885
	4.05783	4.11513					3.85012	3.93325
	4.02669	3.98847					4.0157	4.04893
	3.92146	3.93795					3.67106	3.69214
	3.27427	3.11595					3.71723	3.91098
	3.20796	3.26208					2.02189	2.12707
	3.31636	3.31495					1.94271	0.950984
	3.40303	3.6569					1.9841	2.22974
	3.29123	3.09652					2.05665	2.55304
	3.13765	3.4559					2.37407	2.2732
	2.71255	2.30977					3.80125	3.77053
	2.38256	2.46813					3.40511	3.39814
	2.55363	2.56504					3.32832	3.30892
	2.55363	1.75693					4.11996	4.01507
	2.28189	2.37423					4.04514	4.12125
	2.30037	2.6677					3.66944	3.73346
	2.47646	2.49161					2.14683	2.20626
	2.82865	2.49161					2.81777	2.6042
	4.1838	4.09424					2.74205	2.81431
	4.01218	4.03666					2.80603	2.82022
	3.84496	3.96027					3.53931	3.53077
	4.01672	4.0908					3.41253	3.4043
	3.8863	3.92467					4.25952	4.20601
	3.68657	3.73465					4.17571	4.2703
	3.37653	3.35274					3.67831	3.87371
	3.9647	3.8443					3.96884	3.80892
	3.80154	3.89365					4.09774	3.96927
	3.43603	3.42103					3.71577	3.65428
	4.29947	4.24305					3.79519	3.62308
	4.16936	4.15833					3.62935	3.69684
	3.90559	3.90039					2.87213	2.72913
	3.77447	3.96491
	3.33178	3.50732
	3.74167	3.92298
	4.00187	4.00032
	3.75394	3.87087
	4.21042	4.16999
	4.11937	4.16298
	3.52547	3.03568

## Sheet: Sup Fig 3
S Fig 3a													S Fig 3b		S Fig 3c
	All				Low				Skew							CV	Pool	Mean_100k
	Model	Rescuer	Log2_FoldChange		Model	Rescuer	Log2_FoldChange		Model	Rescuer	Log2_FoldChange		Pearson_Correlation	Condition		0.167373	All	708.379
																0.127953	All	589.948
	mCherry	HSP104	-0.202104		mCherry	HSP104	-0.25343		mCherry	HSP104	-0.0863567		0.922902	Skew		0.138076	All	651.683
	RNQ1	HSP104	1.31892		RNQ1	HSP104	1.7295		RNQ1	HSP104	0.92937		0.948273	Skew		0.119877	All	3897.55
	SUP35	HSP104	0.221012		SUP35	HSP104	0.178481		SUP35	HSP104	0.0511522		0.950048	Skew		0.069074	All	3596.92
	TDP-43	HSP104	-0.166078		TDP-43	HSP104	-0.0240432		TDP-43	HSP104	-0.26876		0.932708	Skew		0.125082	All	4622.38
	FUS	HSP104	-0.344028		FUS	HSP104	-0.23648		FUS	HSP104	-0.437218		0.940755	Skew		0.149874	All	828.809
	Alpha-synuclein	HSP104	-0.253808		Alpha-synuclein	HSP104	0.220763		Alpha-synuclein	HSP104	-0.203145		0.945917	Skew		0.758133	All	2.52055
	mCherry	HSP104-A503S	-0.224725		mCherry	HSP104-A503S	-0.50416		mCherry	HSP104-A503S	-0.705846		0.943036	Skew		0.123721	All	1223.78
	RNQ1	HSP104-A503S	-0.0991459		RNQ1	HSP104-A503S	0.668986		RNQ1	HSP104-A503S	-0.771091		0.895373	Skew		0.150383	All	703.916
	SUP35	HSP104-A503S	0.462894		SUP35	HSP104-A503S	0.454461		SUP35	HSP104-A503S	-0.860954		0.956512	Skew		0.221964	All	1100.49
	TDP-43	HSP104-A503S	0.0265482		TDP-43	HSP104-A503S	0.799106		TDP-43	HSP104-A503S	-0.885081		0.941981	Skew		0.130207	All	1852.82
	FUS	HSP104-A503S	1.33361		FUS	HSP104-A503S	1.83209		FUS	HSP104-A503S	0.866898		0.935501	Skew		0.0686864	All	2254.87
	Alpha-synuclein	HSP104-A503S	0.756273		Alpha-synuclein	HSP104-A503S	0.652492		Alpha-synuclein	HSP104-A503S	0.357841		0.947466	Skew		0.0936623	All	3530.57
	mCherry	HSP104-A503V	-0.332628		mCherry	HSP104-A503V	-0.53147		mCherry	HSP104-A503V	-0.747313		0.94538	Skew		0.116096	All	2431.78
	RNQ1	HSP104-A503V	0.234743		RNQ1	HSP104-A503V	-0.26823		RNQ1	HSP104-A503V	0.164309		0.929524	Skew		0.0744868	All	5720.57
	SUP35	HSP104-A503V	0.778202		SUP35	HSP104-A503V	-0.00769508		SUP35	HSP104-A503V	0.130007		0.93108	Skew		0.0811577	All	4004.25
	TDP-43	HSP104-A503V	0.856187		TDP-43	HSP104-A503V	1.04634		TDP-43	HSP104-A503V	-0.396146		0.963467	Skew		0.107534	All	2917.41
	FUS	HSP104-A503V	1.60217		FUS	HSP104-A503V	1.39346		FUS	HSP104-A503V	0.796082		0.954619	Skew		0.72699	All	24.1369
	Alpha-synuclein	HSP104-A503V	0.674615		Alpha-synuclein	HSP104-A503V	0.803693		Alpha-synuclein	HSP104-A503V	0.322233		0.965434	Skew		1.09703	All	49.4975
	mCherry	HSP104-N539K	-0.442792		mCherry	HSP104-N539K	-0.391922		mCherry	HSP104-N539K	-0.649913		0.949531	Skew		0.944997	All	34.5241
	RNQ1	HSP104-N539K	0.472454		RNQ1	HSP104-N539K	0.0649326		RNQ1	HSP104-N539K	-0.864534		0.950625	Skew		0.461758	All	24.0434
	SUP35	HSP104-N539K	0.5774		SUP35	HSP104-N539K	0.463234		SUP35	HSP104-N539K	0.396755		0.945491	Skew		0.71391	All	38.8203
	TDP-43	HSP104-N539K	-0.341293		TDP-43	HSP104-N539K	0.322939		TDP-43	HSP104-N539K	-0.243965		0.952881	Skew		1.22199	All	22.9683
	FUS	HSP104-N539K	2.09731		FUS	HSP104-N539K	1.83998		FUS	HSP104-N539K	0.778973		0.957664	Skew		0.294144	All	258.462
	Alpha-synuclein	HSP104-N539K	1.13627		Alpha-synuclein	HSP104-N539K	0.954595		Alpha-synuclein	HSP104-N539K	0.531911		0.954415	Skew		0.370013	All	159.115
	mCherry	HSP104-V426L	-0.237397		mCherry	HSP104-V426L	-0.514757		mCherry	HSP104-V426L	-0.431305		0.956503	Skew		0.325124	All	329.03
	RNQ1	HSP104-V426L	0.116221		RNQ1	HSP104-V426L	-0.550936		RNQ1	HSP104-V426L	-1.128		0.921187	Skew		0.268007	All	332.406
	SUP35	HSP104-V426L	0.849955		SUP35	HSP104-V426L	0.783096		SUP35	HSP104-V426L	0.310599		0.945195	Skew		0.361155	All	296.892
	TDP-43	HSP104-V426L	0.0530529		TDP-43	HSP104-V426L	0.345438		TDP-43	HSP104-V426L	-0.128498		0.956679	Skew		0.376459	All	173.666
	FUS	HSP104-V426L	1.55609		FUS	HSP104-V426L	1.76348		FUS	HSP104-V426L	0.810399		0.949779	Skew		0.282468	All	331.333
	Alpha-synuclein	HSP104-V426L	1.18109		Alpha-synuclein	HSP104-V426L	0.692652		Alpha-synuclein	HSP104-V426L	0.467471		0.91582	Skew		0.299604	All	410.427
	mCherry	HSP104-Y507C	-0.221337		mCherry	HSP104-Y507C	-0.55979		mCherry	HSP104-Y507C	-0.63139		0.953722	Skew		0.350178	All	187.81
	RNQ1	HSP104-Y507C	0.779729		RNQ1	HSP104-Y507C	0.610676		RNQ1	HSP104-Y507C	-0.274805		0.954509	Skew		0.625697	All	52.4215
	SUP35	HSP104-Y507C	0.553861		SUP35	HSP104-Y507C	0.722711		SUP35	HSP104-Y507C	0.115549		0.938364	Skew		1.05481	All	16.8351
	TDP-43	HSP104-Y507C	0.405748		TDP-43	HSP104-Y507C	0.078729		TDP-43	HSP104-Y507C	0.109117		0.946218	Skew		0.52067	All	53.5409
	FUS	HSP104-Y507C	1.88828		FUS	HSP104-Y507C	1.78061		FUS	HSP104-Y507C	1.25598		0.916573	Skew		0.140287	All	665.145
	Alpha-synuclein	HSP104-Y507C	0.974436		Alpha-synuclein	HSP104-Y507C	0.923565		Alpha-synuclein	HSP104-Y507C	0.528207		0.926965	Skew		0.234156	All	208.822
													0.988141	Low		0.244129	All	368.727
													0.985558	Low		0.376914	All	145.137
													0.990642	Low		0.248794	All	166.78
													0.981796	Low		0.317431	All	176.425
													0.984918	Low		0.192677	All	754.778
													0.979129	Low		0.534726	All	6.91749
													0.985103	Low		0.340914	All	343.361
													0.987404	Low		0.28954	All	90.7983
													0.988847	Low		0.632086	All	58.447
													0.987023	Low		0.487736	All	69.2631
													0.987207	Low		0.310441	All	64.0931
													0.98625	Low		0.363743	All	52.2207
													0.982205	Low		0.47879	All	60.0433
													0.985854	Low		1.02179	All	65.4767
													0.985949	Low		0.63213	All	31.1141
													0.989758	Low		0.288732	All	68.93
													0.989945	Low		0.0933795	All	1449.6
													0.987378	Low		0.195924	All	1673.47
													0.977211	Low		0.214143	All	1279.46
													0.985541	Low		0.28299	All	223.881
													0.985704	Low		0.337384	All	207.963
													0.987409	Low		0.266178	All	167.236
													0.989152	Low		0.115859	All	537.788
													0.98068	Low		0.310661	All	138.927
													0.987616	Low		0.188581	All	913.74
													0.989011	Low		0.533893	All	42.1888
													0.987604	Low		0.566934	All	40.7969
													0.980649	Low		0.858289	All	18.2878
													0.987844	Low		0.153583	All	964.338
													0.984205	Low		0.134173	All	902.123
													0.979554	Low		0.175479	All	702.142
													0.983138	Low		0.333349	All	218.415
													0.988219	Low		3	All	0.0561513
													0.985715	Low		0.268384	All	332.666
													0.986973	Low		0.155862	All	1420.5
													0.988906	Low		0.166272	All	1646.46
													0.981465	All		0.140054	All	1761.27
													0.979342	All		0.0863274	All	1137.26
													0.983845	All		0.179697	All	1231.31
													0.983254	All		0.138851	All	1087.31
													0.978309	All		0.186113	All	642.702
													0.974885	All		0.16373	All	434.625
													0.984773	All		0.16634	All	290.973
													0.979395	All		0.177393	All	888.578
													0.989961	All		0.155268	All	1031.66
													0.988252	All		0.213417	All	564.849
													0.98578	All		0.220533	All	1096.42
													0.983995	All		0.174583	All	718.311
													0.969257	All		0.139383	All	900.842
													0.979135	All		0.433741	All	132.201
													0.979665	All		0.709531	All	102.165
													0.988051	All		0.389254	All	80.8528
													0.987235	All		1.60955	All	21.9784
													0.985199	All		1.19803	All	9.50984
													0.96941	All		1.29383	All	15.2905
													0.972791	All		0.363618	All	106.285
													0.9786	All		0.315952	All	103.067
													0.990866	All		1.90315	All	0.422025
													0.992167	All		0.136888	All	800.139
													0.978448	All		0.192112	All	724.609
													0.980372	All		0.159783	All	752.508
													0.983138	All		0.0849869	All	3272.81
													0.990644	All		0.0675473	All	2216.86
													0.979703	All		0.115599	All	1358.66
													0.982215	All		0.204395	All	103.321
													0.982878	All		0.481632	All	170.395
													0.969431	All		0.389793	All	252.967
													0.97519	All		0.2827	All	369.336
													0.980212	All		0.207072	All	794.322
													0.97528	All		0.166197	All	612.525
													0.973418	All		0.0999495	All	3132.77
													0.975397	All		0.0702362	All	2299.01
																0.0444715	All	2998.51
																0.0859249	All	2112.46
																0.141243	All	1829.79
																0.121063	All	1889.23
																0.129224	All	943.699
																0.140177	All	723.697
																0.190918	All	573.387
																0.120588	Low	1209.6
																0.918014	Low	2.99003
																0.0887224	Low	1930.43
																0.114154	Low	2926.26
																0.0554344	Low	4715.46
																0.120392	Low	3864.59
																0.639794	Low	37.2947
																0.638096	Low	47.1135
																0.520868	Low	55.8382
																0.430029	Low	22.7239
																0.508128	Low	30.2905
																0.807991	Low	17.7428
																0.281277	Low	287.041
																0.229888	Low	246.052
																0.169952	Low	492.879
																0.177154	Low	406.364
																0.146415	Low	436.827
																0.22534	Low	258.991
																0.173195	Low	478.763
																0.196582	Low	541.582
																0.173933	Low	229.313
																0.480364	Low	54.474
																0.58546	Low	28.6338
																0.583574	Low	77.2186
																0.0935148	Low	1026.55
																0.235577	Low	371.349
																0.0816201	Low	586.112
																0.30196	Low	164.788
																0.363176	Low	255.683
																0.262372	Low	190.208
																0.118207	Low	1106.21
																0.234873	Low	22.819
																0.13233	Low	479.33
																0.219711	Low	98.9752
																0.268695	Low	99.4463
																0.380883	Low	69.3119
																0.289316	Low	88.5417
																0.292606	Low	93.794
																0.418896	Low	104.153
																0.668561	Low	55.5552
																0.448676	Low	57.7751
																0.270571	Low	94.7696
																0.128274	Low	1733.34
																0.0848455	Low	1891.79
																0.122881	Low	1303.19
																0.158523	Low	211.53
																0.246451	Low	273.304
																0.285835	Low	216.284
																0.157293	Low	778.698
																0.301232	Low	173.694
																0.150492	Low	1191.25
																0.609079	Low	31.3126
																0.572903	Low	42.0989
																0.512738	Low	19.6089
																0.112211	Low	1434.93
																0.0710373	Low	1366.07
																0.106714	Low	1042.47
																0.279095	Low	298.598
																1.98835	Low	0.29107
																0.203601	Low	436.225
																0.0802179	Low	1820.91
																0.109524	Low	1983.61
																0.141502	Low	2099.07
																0.135802	Low	1720.28
																0.102289	Low	1858.07
																0.0982071	Low	1555.41
																0.142621	Low	662.986
																0.141869	Low	595.756
																0.224397	Low	370.896
																0.206565	Low	1373.58
																0.114233	Low	1387.13
																0.124058	Low	817.932
																0.133468	Low	1469.12
																0.0968676	Low	1221.95
																0.130605	Low	1393.04
																0.188411	Low	219.057
																0.330076	Low	148.627
																0.183682	Low	169.64
																1.0581	Low	17.3373
																0.531629	Low	18.1563
																0.765321	Low	6.61482
																0.113815	Low	202.641
																0.282478	Low	167.347
																2.26315	Low	0.555403
																0.115782	Low	962.642
																0.0750389	Low	1067.11
																0.114846	Low	939.37
																0.0765258	Low	5253.7
																0.113498	Low	3771.04
																0.0721209	Low	2295.96
																0.217565	Low	140.703
																0.283565	Low	205.907
																0.16362	Low	259.99
																0.103563	Low	675.949
																0.0895274	Low	1124.28
																0.135421	Low	1099.92
																0.0968544	Low	5014.3
																0.0513523	Low	3468.44
																0.0606021	Low	4653.33
																0.0710715	Low	3449.96
																0.0386937	Low	2353.51
																0.0958375	Low	3112.88
																0.178536	Low	1206.7
																0.146349	Low	1057.12
																0.10331	Low	798.926
																0.549493	Skew	180.666
																0.442489	Skew	246.509
																0.430392	Skew	247.843
																0.120142	Skew	1868.96
																0.175587	Skew	1783.56
																0.111997	Skew	2452.28
																0.352796	Skew	299.782
																0.898973	Skew	3.80661
																0.306137	Skew	478.268
																0.319157	Skew	280.176
																0.312154	Skew	481.527
																0.112712	Skew	730.448
																0.198703	Skew	1021.14
																0.196314	Skew	1387.69
																0.183415	Skew	1195.09
																0.157192	Skew	2235.98
																0.201892	Skew	1791.31
																0.250908	Skew	1222.38
																0.245335	Skew	141.147
																0.230082	Skew	197.155
																0.615537	Skew	232.561
																0.4249	Skew	120.288
																0.306273	Skew	268.56
																0.464427	Skew	132.533
																0.84075	Skew	56.933
																0.825802	Skew	64.5317
																0.557647	Skew	159.601
																0.337867	Skew	182.205
																0.519966	Skew	125.245
																0.984098	Skew	117.8
																0.430197	Skew	146.11
																0.348192	Skew	177.017
																0.528354	Skew	64.7395
																0.381429	Skew	236.432
																0.44433	Skew	167.291
																0.256074	Skew	291.277
																0.323322	Skew	413.997
																0.487994	Skew	111.304
																0.344576	Skew	207.962
																0.378887	Skew	273.532
																0.18738	Skew	457.709
																0.251495	Skew	414.8
																0.0964111	Skew	2443.23
																0.515287	Skew	22.571
																0.288172	Skew	988.318
																0.401785	Skew	212.04
																0.32231	Skew	219.551
																0.561297	Skew	145.691
																0.280347	Skew	224.37
																0.571956	Skew	192.053
																0.321127	Skew	227.705
																0.653597	Skew	117.468
																0.816698	Skew	137.748
																0.556045	Skew	197.239
																0.112992	Skew	3866.4
																0.101805	Skew	4176.49
																0.116813	Skew	2649.61
																0.691654	Skew	71.6677
																0.598781	Skew	115.027
																0.755376	Skew	66.6671
																0.142124	Skew	1588.94
																0.267532	Skew	410.117
																0.0846874	Skew	2551.96
																0.216162	Skew	224.105
																0.323565	Skew	310.338
																0.420914	Skew	162.211
																0.130431	Skew	3212.49
																0.0785633	Skew	2824.95
																0.139778	Skew	2324.71
																0.147844	Skew	650.398
																0.216627	Skew	994.42
																0.175201	Skew	873.707
																0.230879	Skew	865.638
																0.200072	Skew	1012.79
																0.392556	Skew	703.805
																0.1619	Skew	796.826
																0.251896	Skew	591.618
																0.0842221	Skew	1626.5
																0.149053	Skew	1223.13
																0.262339	Skew	748.298
																0.320849	Skew	431.094
																0.421405	Skew	421.36
																0.410207	Skew	203.296
																0.378402	Skew	362.542
																0.540457	Skew	307.343
																0.413752	Skew	345.749
																0.262122	Skew	363.757
																0.328021	Skew	268.477
																0.328039	Skew	322.297
																0.42156	Skew	61.2791
																0.449952	Skew	125.003
																0.944334	Skew	57.7387
																0.767729	Skew	54.2153
																0.497417	Skew	91.0725
																0.113595	Skew	1960.29
																0.121644	Skew	2072.04
																0.0809251	Skew	1888.67
																0.132581	Skew	1449.97
																0.205067	Skew	814.001
																0.271668	Skew	740.079
																0.152606	Skew	1197.51
																0.136903	Skew	1577.17
																0.166865	Skew	2393.31
																0.111612	Skew	1636.91
																0.147746	Skew	2232.08
																0.0855165	Skew	2514.72
																0.152772	Skew	1815.74
																0.263397	Skew	1211.13
																0.205933	Skew	1668.09
																0.238361	Skew	1357.24
																0.295704	Skew	865.09
																0.223955	Skew	1413.97
																0.0940394	Skew	2214.88
																0.187245	Skew	1676.1
																0.171104	Skew	1446.86

## Sheet: Sup Fig 4
S Fig 4a			S Fig 4b				S Fig 4c
	Replicate_Type	Pearson		CV	Bio_Rep	Mean_100k		CV	Tech_Rep	Mean_100k
	Biological	0.982414		0.109016	1	1123.4		0.115879	1	1238.02
	Biological	0.988018		0.634256	1	4.62568		0.665413	1	2.80667
	Biological	0.985237		0.106871	1	2016.92		0.124817	1	1930.81
	Biological	0.985743		0.0573196	1	2960.77		0.115939	1	2998.91
	Biological	0.985527		0.0497141	1	4551.64		0.0599811	1	4698.66
	Biological	0.979584		0.0906356	1	3099.85		0.0553852	1	3446.77
	Biological	0.983408		0.67973	1	48.4621		0.862935	1	53.713
	Biological	0.984081		0.604386	1	47.9817		0.466589	1	67.4416
	Biological	0.956524		0.39075	1	64.4469		0.725695	1	62.6417
	Biological	0.982486		0.748151	1	27.2259		0.670733	1	30.9855
	Biological	0.98347		0.637533	1	34.742		0.608933	1	46.4894
	Biological	0.974164		0.745197	1	30.4781		0.992212	1	19.8159
	Biological	0.972645		0.240919	1	306.137		0.176496	1	359.975
	Biological	0.987546		0.332353	1	216.525		0.242845	1	255.041
	Biological	0.986976		0.207225	1	467.752		0.175737	1	478.84
	Biological	0.98101		0.171289	1	436.754		0.20915	1	418.719
	Biological	0.988145		0.178511	1	391.597		0.175983	1	404.389
	Biological	0.986225		0.16946	1	276.427		0.247282	1	275.664
	Biological	0.987061		0.280007	1	391.433		0.212673	1	383.539
	Biological	0.989044		0.202532	1	530.204		0.176629	1	515.239
	Biological	0.986782		0.226846	1	196.826		0.199028	1	242.634
	Biological	0.971898		0.608492	1	60.4369		0.37	1	42.9179
	Biological	0.978865		0.940099	1	22.4789		0.734032	1	34.8798
	Biological	0.979791		0.568966	1	94.1663		0.315237	1	70.2789
	Biological	0.963597		0.127765	1	1031.46		0.129728	1	1006.78
	Biological	0.982157		0.291517	1	315.697		0.247942	1	274.072
	Biological	0.98222		0.239056	1	560.179		0.156077	1	613.988
	Biological	0.984304		0.390286	1	169.592		0.381081	1	171.078
	Biological	0.991786		0.255846	1	268.314		0.253513	1	218.923
	Biological	0.987229		0.195444	1	200.025		0.214542	1	210.488
	Biological	0.983085		0.127415	1	1077.01		0.112206	1	1048.67
	Biological	0.987739		0.366168	1	13.2891		0.375417	1	13.327
	Biological	0.984375		0.237516	1	456.649		0.166083	1	497.987
	Biological	0.980152		0.288121	1	83.2489		0.516212	1	103.918
	Biological	0.988471		0.515502	1	91.9258		0.358973	1	89.2154
	Biological	0.992926		0.445137	1	55.2518		0.498743	1	64.2649
	Biological	0.972129		0.501575	1	94.6929		0.444812	1	92.1512
	Biological	0.9749		0.401581	1	79.8391		0.217329	1	100.12
	Biological	0.957701		0.36972	1	120.031		0.38381	1	98.0743
	Biological	0.958044		0.465985	1	77.2397		0.540539	1	56.3959
	Biological	0.981236		0.516267	1	68.0739		0.640628	1	53.6691
	Biological	0.973812		0.279443	1	91.2133		0.48351	1	83.1022
	Biological	0.974075		0.11823	1	2031		0.0819606	1	1755.39
	Biological	0.987253		0.169135	1	2080.59		0.0981165	1	1834.47
	Biological	0.990585		0.0852663	1	1504.73		0.114226	1	1370.81
	Technical	0.987011		0.280377	1	244.733		0.323879	1	244.583
	Technical	0.991931		0.289586	1	273.025		0.338173	1	279.075
	Technical	0.99411		0.364488	1	242.269		0.297311	1	212.9
	Technical	0.992899		0.141151	1	655.67		0.111465	1	757.487
	Technical	0.993012		0.224708	1	147.404		0.333948	1	167.884
	Technical	0.994151		0.132097	1	1130.8		0.0748294	1	1187.86
	Technical	0.987051		0.735505	1	55.6218		0.460201	1	28.3275
	Technical	0.983771		0.544331	1	47.7609		0.235337	1	41.3139
	Technical	0.980081		0.81358	1	37.6013		0.630705	1	29.2186
	Technical	0.982605		0.0965698	1	1388.23		0.119497	1	1408.6
	Technical	0.985699		0.157893	1	1250.73		0.0974022	1	1324.07
	Technical	0.983718		0.129765	1	999.756		0.140761	1	1052.19
	Technical	0.987488		0.167771	1	285.331		0.263419	1	308.534
	Technical	0.990928		3	1	0.190932		1.98486	1	0.356529
	Technical	0.992337		0.234142	1	462.878		0.238267	1	454.78
	Technical	0.987757		0.0906506	1	2040.58		0.0582802	1	1936.58
	Technical	0.990023		0.0974236	1	2088.49		0.131005	1	2052.93
	Technical	0.994327		0.0745078	1	2457.52		0.128368	1	2206.75
	Technical	0.990827		0.130164	1	1620.93		0.0976808	1	1664.01
	Technical	0.992151		0.136037	1	1748.62		0.111616	1	1864.84
	Technical	0.99016		0.0677428	1	1495.12		0.08861	1	1591.11
	Technical	0.982006		0.132284	1	758.855		0.157154	1	639.69
	Technical	0.982048		0.173239	1	550.648		0.099907	1	580.563
	Technical	0.957046		0.166925	1	398.569		0.174352	1	425.71
	Technical	0.978758		0.185509	1	1428.31		0.151675	1	1321.26
	Technical	0.982337		0.126415	1	1481.64		0.108072	1	1335.94
	Technical	0.982183		0.12092	1	947.544		0.163479	1	823.817
	Technical	0.984521		0.112996	1	1654.51		0.165619	1	1580.79
	Technical	0.992506		0.137568	1	1298.85		0.109364	1	1276.06
	Technical	0.99347		0.115525	1	1384.72		0.0978244	1	1384.31
	Technical	0.989585		0.411352	1	202.824		0.197842	1	196.563
	Technical	0.992716		0.322307	1	162.321		0.426771	1	156.647
	Technical	0.993114		0.198353	1	188.117		0.264879	1	175.963
	Technical	0.993602		0.38677	1	18.2738		1.52875	1	6.78161
	Technical	0.992369		1.14152	1	18.5311		0.689716	1	17.713
	Technical	0.99425		0.635204	1	15.3107		0.797167	1	10.1608
	Technical	0.981981		0.349646	1	165.189		0.332028	1	169.844
	Technical	0.985798		0.489048	1	216.025		0.212672	1	177.825
	Technical	0.96849		1.60079	1	0.798038		0.95636	1	0.905894
	Technical	0.980113		0.104532	1	891.636		0.157531	1	1056.83
	Technical	0.981165		0.162164	1	1113.11		0.102041	1	1063.79
	Technical	0.978142		0.166902	1	1006.75		0.142316	1	988.783
	Technical	0.991562		0.106206	1	5016.38		0.0507069	1	4994.63
	Technical	0.994638		0.0653001	1	3599.88		0.0874007	1	3669.31
	Technical	0.992292		0.0930151	1	2332.94		0.119295	1	2321.98
				0.241822	1	166.145		0.332041	1	151.312
				0.249837	1	192.695		0.33778	1	186.717
				0.241647	1	264.179		0.16731	1	226.953
				0.118904	1	647.343		0.0852132	1	671.634
				0.152779	1	1080.25		0.0980259	1	1184.85
				0.20257	1	1073.48		0.141651	1	1106.89
				0.0725711	1	5005.86		0.0605891	1	5138
				0.0793603	1	3544.72		0.0627928	1	3427.09
				0.0514567	1	4733.75		0.0729724	1	4863.09
				0.0449564	1	3447.77		0.0640374	1	3522.83
				0.104272	1	2383.18		0.0580111	1	2320.89
				0.0838642	1	3164.79		0.0461147	1	3076.84
				0.115365	1	1213.69		0.106975	1	1218.46
				0.109091	1	879.166		0.12107	1	1022.51
				0.142283	1	806.668		0.110088	1	856.593
				0.064541	2	1166.5		0.0908619	2	1213.16
				0.62845	2	3.80786		0.714964	2	3.14925
				0.0693999	2	1973.67		0.0807845	2	1954.35
				0.0597151	2	2943.52		0.103888	2	3009.12
				0.0429447	2	4633.55		0.0468873	2	4743.56
				0.0938207	2	3482.22		0.109828	2	3573.12
				0.403511	2	42.8784		0.367584	2	39.7799
				0.520491	2	47.5476		0.457803	2	53.9231
				0.389057	2	60.1425		0.320763	2	59.0487
				0.363495	2	24.9749		0.346397	2	21.5797
				0.3755	2	32.5162		0.475003	2	37.3171
				0.601612	2	24.1104		0.621735	2	15.9693
				0.163473	2	296.589		0.21955	2	298.054
				0.187463	2	231.288		0.190331	2	235.24
				0.139764	2	480.315		0.155238	2	503.543
				0.148849	2	421.559		0.13234	2	419.956
				0.114023	2	414.212		0.115327	2	428.026
				0.145899	2	267.709		0.153379	2	256.518
				0.171422	2	435.098		0.204246	2	440.573
				0.174012	2	535.893		0.159972	2	503.633
				0.117462	2	213.069		0.174948	2	240.756
				0.447175	2	57.4555		0.279662	2	55.558
				0.617871	2	25.5564		0.439477	2	33.0628
				0.413725	2	85.6925		0.411383	2	74.31
				0.0809446	2	1029		0.0770782	2	997.473
				0.195385	2	343.523		0.220338	2	329.399
				0.122311	2	573.146		0.0872307	2	578.818
				0.259421	2	167.19		0.154999	2	162.401
				0.225589	2	261.998		0.282523	2	250.671
				0.0996638	2	195.117		0.137292	2	204.699
				0.0898233	2	1091.61		0.0966945	2	1092.95
				0.169855	2	18.054		0.277893	2	18.8469
				0.116378	2	467.99		0.102895	2	477.595
				0.174693	2	91.112		0.203661	2	101.048
				0.256898	2	95.6861		0.281755	2	100.039
				0.281022	2	62.2819		0.282467	2	57.1653
				0.327993	2	91.6173		0.249416	2	88.3423
				0.239202	2	86.8165		0.197331	2	92.3131
				0.337881	2	112.092		0.227027	2	109.085
				0.400856	2	66.3974		0.376225	2	52.199
				0.337534	2	62.9245		0.341217	2	57.5388
				0.16643	2	92.9914		0.261454	2	94.09
				0.062575	2	1882.17		0.0874753	2	1745.01
				0.111267	2	1986.19		0.100714	2	1920.5
				0.0473833	2	1403.96		0.0877222	2	1313.13
				0.14661	2	228.132		0.208731	2	213.42
				0.203669	2	273.165		0.113165	2	280.546
				0.296838	2	229.276		0.169027	2	220.604
				0.111875	2	717.184		0.135512	2	736.468
				0.235029	2	160.549		0.240367	2	182.208
				0.09688	2	1161.02		0.0892963	2	1165.95
				0.565287	2	43.4672		0.331154	2	36.2131
				0.368472	2	44.9299		0.510605	2	50.1104
				0.646316	2	28.6051		0.212483	2	17.383
				0.0706042	2	1411.58		0.0702553	2	1430.12
				0.103602	2	1308.4		0.0402933	2	1345.58
				0.0926967	2	1021.11		0.0729944	2	1044.08
				0.197181	2	291.964		0.186685	2	294.812
				1.52175	2	0.241001		1.98835	2	0.145535
				0.118629	2	449.551		0.139353	2	461.085
				0.0788199	2	1930.74		0.0776085	2	1879.43
				0.0847285	2	2036.05		0.0897219	2	2029.42
				0.0895497	2	2278.3		0.127367	2	2143.13
				0.115981	2	1670.6		0.120019	2	1694.37
				0.0605552	2	1803.34		0.0952088	2	1856.8
				0.066844	2	1525.26		0.0859159	2	1572.1
				0.0580798	2	710.921		0.0840788	2	703.903
				0.119802	2	573.202		0.100406	2	576.495
				0.145881	2	384.732		0.149165	2	396.316
				0.167081	2	1400.94		0.176554	2	1369.66
				0.0704227	2	1434.38		0.145156	2	1393.64
				0.0957562	2	882.738		0.171868	2	858.776
				0.101248	2	1561.82		0.129213	2	1498.51
				0.0991514	2	1260.4		0.0773844	2	1227.73
				0.0586323	2	1388.88		0.105747	2	1403.04
				0.243974	2	210.941		0.117011	2	216.24
				0.195879	2	155.474		0.276526	2	148.346
				0.105631	2	178.878		0.209491	2	181.746
				0.600987	2	17.8056		1.03555	2	25.5245
				0.734491	2	18.3437		0.491104	2	14.2723
				0.583117	2	10.9628		0.755598	2	8.83489
				0.133478	2	183.915		0.110236	2	201.501
				0.348136	2	191.686		0.286437	2	172.152
				1.09955	2	0.67672		1.70166	2	0.714117
				0.0957956	2	927.139		0.128628	2	961.508
				0.10773	2	1090.11		0.0600669	2	1064.68
				0.100147	2	973.058		0.123988	2	1002.04
				0.0351694	2	5135.04		0.0623902	2	5122.81
				0.0560638	2	3685.46		0.0971958	2	3728.27
				0.069998	2	2314.45		0.0628348	2	2262.69
				0.151934	2	153.424		0.155813	2	149.831
				0.183603	2	199.301		0.151351	2	190.712
				0.125361	2	262.084		0.143578	2	262.728
				0.0917692	2	661.646		0.100167	2	717.691
				0.0790804	2	1102.26		0.0860145	2	1119.27
				0.11783	2	1086.7		0.101953	2	1060.67
				0.0787077	2	5010.08		0.094105	2	5053.33
				0.0545556	2	3506.58		0.030561	2	3538.16
				0.0468454	2	4693.54		0.0534504	2	4715.2
				0.041425	2	3448.86		0.059687	2	3465.58
				0.067765	2	2368.35		0.0420122	2	2314.92
				0.0696219	2	3138.83		0.0710556	2	3093.95
				0.0863324	2	1210.19		0.130317	2	1205.59
				0.0783098	2	968.144		0.089899	2	1045.3
				0.0784654	2	802.797		0.103945	2	817.077
				0.106118	3	1196.59		0.086944	3	1221.45
				0.383691	3	3.66911		0.448466	3	3.03506
				0.041944	3	1983.31		0.0910817	3	1946.51
				0.0703829	3	3016.13		0.0995375	3	3005.72
				0.0551745	3	4773.84		0.0421697	3	4728.59
				0.0746768	3	3546.17		0.0872631	3	3531
				0.371296	3	36.1925		0.437819	3	44.4242
				0.339313	3	50.8397		0.329812	3	58.4292
				0.338998	3	63.0691		0.417459	3	60.2464
				0.365125	3	20.5907		0.381887	3	24.715
				0.332038	3	29.0467		0.409947	3	40.3745
				0.461897	3	21.1099		0.629314	3	17.2515
				0.17382	3	284.169		0.187119	3	318.695
				0.117625	3	223.552		0.157135	3	241.841
				0.126834	3	486.188		0.142969	3	495.308
				0.114839	3	436.585		0.13393	3	419.543
				0.121179	3	409.038		0.11426	3	420.147
				0.0704758	3	272.456		0.161538	3	262.9
				0.115301	3	430.506		0.183646	3	421.562
				0.183052	3	528.939		0.159965	3	507.502
				0.178529	3	217.392		0.171606	3	241.382
				0.258064	3	50.4152		0.250128	3	51.3446
				0.446738	3	23.6814		0.31388	3	33.6685
				0.468806	3	88.4517		0.334955	3	72.9663
				0.0883209	3	1032.58		0.0889562	3	1000.57
				0.166451	3	330.74		0.176646	3	310.957
				0.116135	3	590.454		0.104604	3	590.541
				0.208853	3	167.484		0.131021	3	165.293
				0.155463	3	253.013		0.221431	3	240.088
				0.123666	3	181.175		0.125329	3	206.628
				0.058043	3	1081.9		0.0902173	3	1078.19
				0.113732	3	16.829		0.190249	3	17.0069
				0.091522	3	456.008		0.106914	3	484.392
				0.303809	3	92.6731		0.216637	3	102.005
				0.321578	3	101.599		0.207189	3	96.4314
				0.1662	3	62.7889		0.282777	3	59.5318
				0.118541	3	83.3754		0.289054	3	89.6119
				0.146538	3	86.3962		0.178564	3	94.9154
				0.299998	3	101.152		0.213459	3	105.415
				0.524278	3	54.9367		0.412501	3	53.598
				0.228025	3	58.6853		0.273263	3	56.2489
				0.196608	3	89.1156		0.263494	3	90.4274
				0.0670249	3	1879.63		0.0812865	3	1748.47
				0.0463407	3	1952.68		0.0785475	3	1891.82
				0.0832879	3	1406.62		0.0794046	3	1332.35
				0.138605	3	228.262		0.222656	3	223.808
				0.130938	3	283.805		0.170034	3	280.056
				0.136896	3	229.676		0.1573	3	218.036
				0.0680899	3	703.021		0.109058	3	743.475
				0.121585	3	170.42		0.25431	3	177.433
				0.116665	3	1154.41		0.0689855	3	1173.25
				0.43461	3	40.4277		0.204437	3	33.5845
				0.345163	3	50.4417		0.36075	3	47.1782
				0.58575	3	23.4997		0.242101	3	21.3282						Replicate_Type	Pearson
				0.0624939	3	1390.97		0.0749359	3	1422.95
				0.0731398	3	1296.96		0.0471666	3	1338.41						Biological	0.982414
				0.0589331	3	1018.37		0.0490774	3	1046.78						Biological	0.988018
				0.153485	3	280.923		0.198918	3	299.386						Biological	0.985237
				1.54201	3	0.168188		1.19834	3	0.215866						Biological	0.985743
				0.13585	3	448.435		0.0838343	3	458.983						Biological	0.985527
				0.049916	3	1867.45		0.0629627	3	1898.48						Biological	0.979584
				0.0675849	3	2024.56		0.0765279	3	2037.26						Biological	0.983408
				0.0592055	3	2262.71		0.121585	3	2164.34						Biological	0.984081
				0.0895017	3	1639.45		0.110595	3	1684.25						Biological	0.956524
				0.076957	3	1796.86		0.0835445	3	1859.48						Biological	0.982486
				0.05247	3	1530.79		0.0794155	3	1578.43						Biological	0.98347
				0.061513	3	679.804		0.0758129	3	682.499						Biological	0.974164
				0.113255	3	563.726		0.0824768	3	577.851						Biological	0.972645
				0.13852	3	375.809		0.151161	3	406.114						Biological	0.987546
				0.137815	3	1430.56		0.161751	3	1353.53						Biological	0.986976
				0.085258	3	1466.78		0.123738	3	1374.41						Biological	0.98101
				0.0715689	3	901.877		0.157341	3	847.123						Biological	0.988145
				0.0699866	3	1538.88		0.132466	3	1525.94						Biological	0.986224
				0.104485	3	1291.16		0.0814146	3	1243.84						Biological	0.987061
				0.0622033	3	1344.27		0.090953	3	1396.8						Biological	0.989044
				0.137951	3	219.308		0.0910668	3	209.681						Biological	0.986782
				0.226154	3	154.744		0.312828	3	151.113						Biological	0.971898
				0.207679	3	182.958		0.186736	3	179.818						Biological	0.978865
				0.581798	3	20.1709		0.885483	3	19.2769						Biological	0.979791
				0.394729	3	19.3156		0.314161	3	15.4192						Biological	0.963597
				0.371832	3	12.0856		0.481536	3	9.27685						Biological	0.982157
				0.173116	3	185.876		0.157344	3	190.948						Biological	0.98222
				0.257418	3	189.139		0.211755	3	174.043						Biological	0.984304
				1.0862	3	0.937711		1.09865	3	0.778043						Biological	0.991786
				0.0844075	3	907.399		0.101792	3	993.281						Biological	0.987229
				0.0875548	3	1081.01		0.0576769	3	1064.39						Biological	0.983085
				0.114942	3	971.723		0.119389	3	997.622						Biological	0.987739
				0.0413899	3	5153.41		0.0519898	3	5080.09						Biological	0.984375
				0.0619162	3	3658.51		0.0780021	3	3708.61						Biological	0.980152
				0.0530005	3	2325.13		0.0721793	3	2282.45						Biological	0.988471
				0.20912	3	153.074		0.186105	3	150.325						Biological	0.992926
				0.18004	3	191.587		0.163763	3	189.381						Biological	0.972128
				0.180301	3	264.865		0.110602	3	250.803						Biological	0.9749
				0.0575124	3	654.993		0.0816778	3	702.339						Biological	0.957701
				0.102939	3	1081.62		0.0700146	3	1141.13						Biological	0.958044
				0.14838	3	1080.73		0.0915475	3	1076.08						Biological	0.981236
				0.0794196	3	5030.14		0.0743146	3	5081.55						Biological	0.973812
				0.0465782	3	3534.59		0.0339793	3	3501.14						Biological	0.974075
				0.0367962	3	4778.29		0.0542014	3	4764.49						Biological	0.987252
				0.0539699	3	3415.96		0.0502598	3	3484.66						Biological	0.990585
				0.0376006	3	2355.46		0.0393806	3	2316.91						Technical	0.987011
				0.0624377	3	3082.21		0.0555311	3	3088.25						Technical	0.991931
				0.0814463	3	1184.56		0.110985	3	1209.88						Technical	0.99411
				0.0734453	3	996.22		0.0734081	3	1037.71						Technical	0.992899
				0.069109	3	807.715		0.0770375	3	830.249						Technical	0.993012
																Technical	0.994151
																Technical	0.987051
																Technical	0.983771
																Technical	0.980081
																Technical	0.982605
																Technical	0.985699
																Technical	0.983718
																Technical	0.987487
																Technical	0.990928
																Technical	0.992337
																Technical	0.987757
																Technical	0.990023
																Technical	0.994327
																Technical	0.990827
																Technical	0.992151
																Technical	0.99016
																Technical	0.982006
																Technical	0.982048
																Technical	0.957045
																Technical	0.978758
																Technical	0.982337
																Technical	0.982183
																Technical	0.984521
																Technical	0.992506
																Technical	0.99347
																Technical	0.989584
																Technical	0.992716
																Technical	0.993114
																Technical	0.993602
																Technical	0.992369
																Technical	0.99425
																Technical	0.981981
																Technical	0.985798
																Technical	0.96849
																Technical	0.980113
																Technical	0.981165
																Technical	0.978142
																Technical	0.991562
																Technical	0.994638
																Technical	0.992292

[truncated: 18 more sheets: Sup Fig 5, Sup Fig 6, Sup Fig 7, Sup Fig 8, Sup Fig 9, Sup Fig 10, Sup Fig 11, Sup Fig 12, Sup Fig 13, Sup Fig 14, Sup Fig 16, Sup Fig 21, Sup Fig 22, Sup Fig 23, Sup Fig 24, Sup Fig 25, Sup Fig 27, Sup Fig 28]
